# Supplementary material for: Transcriptome Analysis of Neuroendocrine Regulation of Ovine Hypothalamus-Pituitary-Ovary Axis during Ovine Anestrus and the Breeding Season
Source: Genes (Basel). 2021 Nov 24;12(12):1861. doi: 10.3390/genes12121861 (PMC8701943; doi:10.3390/genes12121861)
Supplement: Supplementary file 1 [file genes-12-01861-s001.zip]

Archive with 7 entries (6 files):
- supplementary/
- supplementary/Table S1.xlsx
- supplementary/Table S2.xlsx
- supplementary/Table S3.xlsx
- supplementary/Table S4.xlsx
- supplementary/Table S5.xlsx
- supplementary/Table S6.xlsx
