# Supplementary material for: Transcriptome Analysis of Neuroendocrine Regulation of Ovine Hypothalamus-Pituitary-Ovary Axis during Ovine Anestrus and the Breeding Season
Source: Genes (Basel). 2021 Nov 24;12(12):1861. doi: 10.3390/genes12121861 (PMC8701943; doi:10.3390/genes12121861)
Supplement: Supplementary file 1 [file genes-12-01861-s001.zip › supplementary/Table S1.xlsx]

## Sheet: sheet
	Period	Breed	Sample	Raw reads	Total mapped #	Total %	Unique mapped #	Unique %
Hypothalamus	Luteal phase	HSL	12H_xia	25868809	20636530	0.398869	16471855	0.318373
			16H_xia	28633115	27684919	0.483442	21814649	0.380934
			23H_xia	38874647	19208159	0.247053	15317405	0.19701
		TAL	Q19T_xia	7185122830	50486303	0.709677	43689015	0.614129
			Q20T_xia	5236795258	37950577	0.731938	33586927	0.647778
			Q21T_xia	6549282582	51593018	0.795644	45093147	0.695406
	Proestrus	HSP	3H_xia	21474836	32170753	0.749034	26048418	0.606487
			5H_xia	21474836	27902732	0.649661	22020479	0.512704
			20H_xia	23492864	21477139	0.457099	17452623	0.371445
		TAP	Q7T_xia	5908423442	49147139	0.840133	40786227	0.697209
			Q10T_xia	5775614906	47973623	0.83893	42454711	0.742419
			Q12T_xia	6589669452	55774728	0.85486	47443858	0.727173
	Estrus	HSE	24H_xia	28633115	19485968	0.34027	15118474	0.264003
		TAE	Q9T_xia	8826248600	62060452	0.710166	38929289	0.445473
		HAE	Q4H_xia	6408973988	55181704	0.869617	46879052	0.738774
	Anestrus	TSA	4T_xia	21474836	30089867	0.700584	23409972	0.545056
			5T_xia	19125837	27302603	0.713762	20339043	0.531716
			7T_xia	24319247	40944716	0.841817	32278787	0.663647
Pituitary	Luteal phase	HSL	16H_chui_f	21474836	38150529	0.888261	35369473	0.82351
		TAL	Q20T_cui	32391401	57691634	0.890539	53769480	0.829996
	Proestrus	HSP	20H_chui_f	21474836	38150529	0.888261	35369473	0.82351
		TAP	Q7T_cui	31696238	55475079	0.875105	51282552	0.808969
	Estrus	HSE	24H_chui	18639840	26621837	0.714111	24428587	0.655279
		TAE	Q9T_cui	26213411	44759009	0.853743	40883965	0.779829
		HAE	Q4H_luan	11959268	20621589	0.862159	18718293	0.782585
	Anestrus	TSA	5T_chui_f	21474836	35715572	0.831568	33146956	0.771763
Ovary	Luteal phase	HSL	16H_ruan	24122796	38055761	0.788792	31387133	0.65057
		TAL	Q20T_luan	34052455	57952989	0.850937	52737138	0.774351
	Proestrus	HSP	20H_zuo	25869868	40262395	0.778172	32617932	0.630423
		TAP	Q7T_you	32127509	53883746	0.838592	47326582	0.736543
	Estrus	HSE	25H_ruan	22130477	37662912	0.850929	32936684	0.744148
		TAE	Q9T_luan	25857849	43107288	0.833544	38384979	0.742231
		HAE	Q4H_luan	23939051	41138176	0.859227	37377072	0.780672
	Anestrus	TSA	5T_you_1	28712524	34831181	0.60655	30499268	0.531114
