# Supplementary material for: Transcriptome Analysis of Neuroendocrine Regulation of Ovine Hypothalamus-Pituitary-Ovary Axis during Ovine Anestrus and the Breeding Season
Source: Genes (Basel). 2021 Nov 24;12(12):1861. doi: 10.3390/genes12121861 (PMC8701943; doi:10.3390/genes12121861)
Supplement: Supplementary file 1 [file genes-12-01861-s001.zip › supplementary/Table S2.xlsx]

## Sheet: statistics
			Luteal phase		Proestrus		Estrus
			TAL	HSL	TAP	HSP	TAE	HAE	HSE
	Hypothalamus	Anestrus(TSA)	1068	181	607	87	331	102	193	Hypothalamus	Anestrus(TSA)
		Co-DE mRNAs	21		15		0
	Pituitary	Anestrus(TSA)	374	205	640	100	556	170	285
		Co-DE mRNAs	51		28		10
	Ovary	Anestrus(TSA)	676	884	385	606	526	772	307
		Co-DE mRNAs	315		93		52
STH, Small Tail Han sheep;
TSA, Tan ewes in spring at anoestrous stages;
TAL, Tan ewes in autumn at luteal phase;
TAP, Tan ewes in autumn at proestrus stage;
TAE, Tan ewes in autumn at estrus stage;
HSL, STH ewes in spring at luteal phase;
HSP, STH ewes in spring at proestrus;
HSE, STH ewes in spring at estrus stage;
HAE, STH ewes in autumn at estrus stage.
L	luteal
P	proestrus
E	estrus
A	anestrus
#GID	name	Chrom	G_strand	GeneLen	ExonLen	stA_RPKM	shL_RPKM	shP_RPKM	shE_RPKM	atL_RPKM	atP_RPKM	atE_RPKM	ahE_RPKM	Function
CCG002718	BAD	chromosome.21	-	12391	507	22.54	15.43	213.41	75.49	30.38	43.28	40.02	16.03	Bcl2 antagonist of cell death

## Sheet: Hypothalamus 
#GID	name	stA_vs_shL	stA_vs_shP	stA_vs_shE	stA_vs_atL	stA_vs_atP	stA_vs_atE	stA_vs_ahE	Function
CCG000008	GTPBP10	0.961205	1	1	0.775595	0.538902	1	1	GTP-binding protein 10
CCG000009	Uncharacterized	1	1	1	1	0.621613	1	1	/
CCG000010	Uncharacterized	0.78477	0.841071	1	0.11	0.385552	0.0504199	0.421458	/
CCG000011	EXPI	0.866295	0.908827	1	0.457275	0.921125	1	1	Extracellular peptidase inhibitor
CCG000012	Uncharacterized	0.757905	0.617125	1	0.451593	0.734958	0.405505	1	/
CCG000013	Uncharacterized	0.805446	0.955831	1	0.602222	0.912327	1	0.484806	/
CCG000014	Uncharacterized	0.979463	0.98188	1	0.282145	0.470813	1	0.328536	/
CCG000015	Uncharacterized	1	1	1	0.623929	0.555506	0.411714	0.607715	/
CCG000016	KAP3.2	1	1	1	1	1	1	1	Keratin-associated protein 3-2
CCG000017	Uncharacterized	1	0.841071	1	1	1	1	0.512518	/
CCG000018	Uncharacterized	0.469553	0.740473	0.809832	0.936672	0.28193	0.905888	0.254049	/
CCG000019	Uncharacterized	0.569768	0.539237	0.840715	0.845629	0.484051	1	0.606067	/
CCG000020	Uncharacterized	0.370496	0.782118	0.460288	0.456525	0.632202	0.787249	0.539043	Putative uncharacterized protein
CCG000021	NSA2	0.370608	0.899263	1	0.997172	0.529155	1	0.728375	Ribosome biogenesis protein NSA2 homolog
CCG000022	Uncharacterized	1	1	1	1	1	1	1	/
CCG000023	Uncharacterized	1	1	1	1	1	1	0.607715	/
CCG000024	Uncharacterized	1	1	1	1	1	1	1	/
CCG000025	Uncharacterized	0.419798	0.883214	0.433337	0.370864	0.192305	1	0.420562	/
CCG000026	CA10	0.680003	0.742778	0.409188	0.107963	0.482662	0.461488	0.630947	Carbonic anhydrase-related protein 10
CCG000027	Uncharacterized	0.868483	0.8111	1	1	0.780025	0.692372	0.681127	/
CCG000028	Uncharacterized	0.882236	0.880897	1	0.869899	0.946631	1	0.866019	/
CCG000029	Uncharacterized	1	1	1	1	1	1	1	/
CCG000030	NEUROD2	1	0.612576	1	0.678956	0.801674	0.714077	0.924078	Neurogenic differentiation factor 2
CCG000031	Uncharacterized	1	1	1	1	1	1	1	/
CCG000032	Uncharacterized	0.817489	0.627895	1	0.89729	0.703584	0.113117	0.777279	/
CCG000033	Uncharacterized	0.757258	0.350488	0.986509	0.80641	0.872449	0.719479	1	/
CCG000034	Uncharacterized	1	1	1	1	1	1	0.607715	/
CCG000035	FOXN1	1	0.501398	1	0.666109	0.650316	1	1	Forkhead box protein N1
CCG000036	HGS	0.913053	0.647299	0.658307	0.704484	0.871665	0.672594	0.884465	Hepatocyte growth factor-regulated tyrosine kinase substrate
CCG000037	UTP6	0.988364	0.77778	0.594157	0.283079	0.218608	0.634561	0.699539	U3 small nucleolar RNA-associated protein 6 homolog
CCG000038	Uncharacterized	0.708213	0.671274	1	0.957074	0.556223	0.84592	0.283755	F1SW11_MOUSE
CCG000039	UTS2R	0.899389	1	1	0.233233	0.189917	0.76801	1	Urotensin-2 receptor
CCG000040	KRT28	0.831031	0.621666	0.880292	0.316872	0.57814	0.356579	0.490284	Keratin, type I cytoskeletal 28
CCG000041	RARA	0.865161	0.977035	0.210562	0.13539	0.339838	0.186197	0.971252	Retinoic acid receptor alpha
CCG000042	AOC2	0.876115	0.471389	0.953065	0.527472	0.35364	0.21393	0.697234	Retina-specific copper amine oxidase
CCG000043	RCVRN	0.47136	0.805614	0.00114483	0.131883	0.307094	0.468866	0.159627	Recoverin
CCG000044	OR4D1	1	1	1	1	1	1	1	Olfactory receptor 4D1
CCG000045	PTRF	0.751904	0.981449	1	0.908323	0.637207	0.951992	0.872157	Polymerase I and transcript release factor
CCG000046	DNAJC7	0.226056	0.672127	0.988713	0.896493	0.696469	0.250981	0.971235	DnaJ homolog subfamily C member 7
CCG000047	TMEM106A	1	0.678119	0.574381	0.545505	0.640905	0.70362	1	Transmembrane protein 106A
CCG000048	NPTX1	0.83145	0.672401	1	0.301827	0.921589	0.536131	0.627065	Neuronal pentraxin-1
CCG000049	TOM1L1	0.413584	0.969489	0.764415	0.490734	0.379361	0.942258	0.70392	TOM1-like protein 1
CCG000050	TCEB1	0.989968	0.760265	1	0.426741	0.546348	1	0.865851	Transcription elongation factor B polypeptide 1
CCG000051	EME1	1	0.0538882	1	0.453785	0.962714	1	1	Crossover junction endonuclease EME1
CCG000052	Uncharacterized	0.930193	0.916015	1	0.991504	0.803073	1	1	/
CCG000053	IFT20	0.353831	1	0.95133	0.685076	0.753468	0.498187	1	Intraflagellar transport protein 20 homolog
CCG000054	WFDC3	1	0.866791	1	0.549	0.771317	1	1	WAP four-disulfide core domain protein 3
CCG000055	UTP18	0.229743	0.749895	0.519632	0.485552	0.882748	0.354542	0.923847	U3 small nucleolar RNA-associated protein 18 homolog
CCG000056	SNF8	0.806747	0.44949	0.250444	0.730377	0.570201	0.216121	0.589976	Vacuolar-sorting protein SNF8
CCG000057	HEXIM1	0.882578	0.945792	0.688346	0.337953	0.711315	0.784406	0.493767	Protein HEXIM1
CCG000058	TBCD	0.535954	0.725425	0.567439	0.160717	0.213603	1	0.494714	Tubulin-specific chaperone D
CCG000059	CD300C	0.808019	0.546715	1	1	0.30995	1	1	CMRF35-like molecule 6
CCG000060	RPAIN	0.442251	0.433045	0.319206	0.532218	0.481774	0.82616	0.592194	RPA-interacting protein
CCG000061	Uncharacterized	1	1	0.620061	1	0.961237	1	1	A2A4I8_MOUSE
CCG000062	SAT2	0.555848	0.671226	0.39078	0.0532938	0.135492	0.202628	0.768148	Diamine acetyltransferase 2
CCG000063	DUSP14	0.654295	0.760095	0.746713	0.451615	0.670989	1	1	Dual specificity protein phosphatase 14
CCG000064	TTC25	0.767067	0.646522	0.620235	0.389969	0.977118	0.857241	0.915243	Tetratricopeptide repeat protein 25
CCG000065	IKZF3	0.591114	0.875692	1	1	0.229435	1	0.673851	Zinc finger protein Aiolos
CCG000066	Uncharacterized	1	1	1	1	1	1	0.512518	/
CCG000067	TBX21	0.840509	0.231204	1	1	0.862431	1	1	T-box transcription factor TBX21
CCG000068	CLEC10A	0.67868	0.234374	0.821762	0.582819	0.621882	0.224015	0.790181	C-type lectin domain family 10 member A
CCG000069	SLC43A2	0.481215	0.685942	0.736442	0.663942	0.481169	0.474785	0.763153	Large neutral amino acids transporter small subunit 4
CCG000070	KRT14	0.781531	0.871638	0.49248	1	1	1	1	Keratin, type I cytoskeletal 14
CCG000071	UBB	0.285511	0.70402	1	0.537811	0.549567	0.759373	0.567084	Polyubiquitin-B
CCG000072	CYGB	0.96629	0.997353	1	1	0.763326	1	0.607264	Cytoglobin
CCG000073	FMNL2	0.914997	0.771118	1	0.513788	0.627352	1	0.737687	Formin-like protein 2
CCG000074	COIL	0.47546	0.6856	0.961127	0.669689	0.579046	1	0.630043	Coilin
CCG000075	Uncharacterized	0.655942	0.511471	0.105057	0.932985	0.277052	0.0137843	0.400062	E2R9L6_CANFA
CCG000076	KCTD2	0.763888	0.705083	0.978194	0.0635207	0.0505613	0.700614	0.297625	BTB/POZ domain-containing protein KCTD2
CCG000077	CASKIN2	0.434476	0.431932	0.992999	0.905482	0.949693	0.232925	0.766773	Caskin-2
CCG000078	TRAF4	0.560418	0.583667	0.783444	0.235407	0.546782	0.689861	0.60405	TNF receptor-associated factor 4
CCG000079	SRSF1	0.933229	0.521674	0.85906	0.624276	0.563695	0.367432	0.810221	Serine/arginine-rich splicing factor 1
CCG000080	ARHGEF15	0.780015	0.79209	1	0.525094	0.579923	0.059408	0.781943	Rho guanine nucleotide exchange factor 15
CCG000081	ICT1	0.326855	0.98257	0.690918	0.469514	0.422248	0.892685	1	Peptidyl-tRNA hydrolase ICT1, mitochondrial
CCG000082	Uncharacterized	0.799905	0.863141	0.540107	0.160935	0.268708	0.730269	0.41273	Putative uncharacterized protein MGC137055
CCG000083	FBXO47	0.842775	0.557635	1	1	0.839174	1	1	F-box only protein 47
CCG000084	BCAS3	0.609097	0.142996	0.395743	0.261818	0.224861	0.511404	0.346165	Breast carcinoma-amplified sequence 3
CCG000085	TTLL6	0.478048	0.790022	0.742292	0.288034	0.758379	0.659671	0.75413	Tubulin polyglutamylase TTLL6
CCG000086	Uncharacterized	0.878034	0.710166	0.982496	0.33858	0.868265	0.705117	0.34321	LOC788205 protein
CCG000087	SPACA3	1	1	1	1	1	1	1	Sperm acrosome membrane-associated protein 3
CCG000088	GEMIN4	0.741492	0.558834	0.77618	0.60668	0.675943	0.849262	0.678886	Component of gems 4
CCG000089	ATXN7L3	0.57151	0.815896	0.848593	0.104542	0.124445	1	0.735302	Ataxin-7-like protein 3
CCG000090	GLTPD2	0.384542	1	0.678287	1	1	1	1	Glycolipid transfer protein domain-containing protein 2
CCG000091	GALR2	0.427246	0.552575	1	1	0.99717	0.532542	0.347923	Galanin receptor type 2
CCG000092	RAB34	0.788429	0.515509	0.411312	0.999175	0.572221	0.806061	0.58002	Ras-related protein Rab-34
CCG000093	Uncharacterized	0.610544	0.905818	1	1	0.751736	0.501071	1	/
CCG000094	LSM12	0.974312	0.849422	0.733027	0.0748469	0.0998015	0.464801	0.433209	Protein LSM12 homolog
CCG000095	TMEM132E	0.876179	0.600081	0.686013	0.719436	0.447369	0.252874	0.619699	Transmembrane protein 132E
CCG000096	CACNG1	0.665245	1	1	0.810899	0.92483	1	1	Voltage-dependent calcium channel gamma-1 subunit
CCG000097	KRT20	1	0.957961	1	0.956685	1	1	1	Keratin, type I cytoskeletal 20
CCG000098	ZNF830	0.421141	0.671162	0.877593	0.799838	0.804216	0.480996	0.489716	Zinc finger protein 830
CCG000099	Septin-9	0.499021	0.452832	0.495387	0.32932	0.123195	1	0.333047	Septin-9
CCG000100	PLXDC1	0.793632	0.668287	0.393049	0.761994	0.388468	1	0.681239	Plexin domain-containing protein 1
CCG000101	CCL8	0.938378	0.929795	1	0.824363	0.919574	1	0.581492	C-C motif chemokine 8
CCG000102	MED9	0.812675	0.392434	0.336114	0.802646	0.750231	0.946694	0.71569	Mediator of RNA polymerase II transcription subunit 9
CCG000103	CD7	0.874604	0.914378	1	0.345552	0.450348	0.542577	0.836997	T-cell antigen CD7
CCG000104	ZFP3	0.965374	0.645448	0.331496	0.639945	0.990193	0.976922	0.85799	Zinc finger protein 3 homolog
CCG000105	CCL3L1	1	1	1	1	1	1	1	C-C motif chemokine 3-like 1
CCG000106	ABCA5	0.436649	1	0.756624	0.210385	0.351872	1	0.70167	ATP-binding cassette sub-family A member 5
CCG000107	SLC38A10	0.839413	0.95963	1	0.296927	0.363419	0.314129	0.657459	Putative sodium-coupled neutral amino acid transporter 10
CCG000108	GSG2	0.554863	0.182704	0.707633	1	0.844226	0.427367	0.896316	Serine/threonine-protein kinase haspin
CCG000109	RNF157	0.428808	0.669169	1	0.149734	0.54125	0.274254	0.543455	RING finger protein 157
CCG000110	LYZL6	1	0.911497	0.617969	1	0.917424	1	1	Lysozyme-like protein 6
CCG000111	BPTF	0.551134	0.920145	0.610465	0.225267	0.467166	0.657355	0.759743	Nucleosome-remodeling factor subunit BPTF
CCG000112	AIPL1	0.703587	0.26956	0.00645077	0.76966	0.387531	0.573717	0.66954	Aryl-hydrocarbon-interacting protein-like 1
CCG000113	SAP30BP	0.376021	0.561684	0.253614	0.810531	0.858843	0.475986	0.774225	SAP30-binding protein
CCG000114	ZNF207	0.680137	0.795474	0.84451	0.0743224	0.128565	0.498975	0.782927	Zinc finger protein 207
CCG000115	EZR	0.609347	0.927554	0.765054	0.353211	0.873078	0.998319	1	Ezrin
CCG000116	SKAP1	0.660699	0.815719	0.998702	0.392393	0.96792	0.519202	0.666164	Src kinase-associated phosphoprotein 1
CCG000117	RNF112	0.762026	1	0.657785	0.177569	0.180293	0.159246	0.252314	RING finger protein 112
CCG000118	Uncharacterized	0.436874	0.858483	0.868183	0.107976	0.0803206	1	0.431758	/
CCG000119	RAMP2	0.324844	0.454818	0.719772	0.109459	0.618801	0.188107	0.814021	Receptor activity-modifying protein 2
CCG000120	GPATCH8	0.521679	0.730574	0.792648	0.445538	0.84738	0.44748	0.916984	G patch domain-containing protein 8
CCG000121	XAF1	0.53042	0.695274	0.592101	0.584144	0.433885	0.860065	0.9778	XIAP-associated factor 1
CCG000122	CDC6	0.954544	1	1	0.969848	0.894445	0.179598	0.850305	Cell division control protein 6 homolog
CCG000123	NARF	0.867499	0.911307	0.841604	0.493264	0.854373	0.707484	0.726498	Nuclear prelamin A recognition factor
CCG000124	SMYD4	0.485996	0.370164	0.807228	0.631443	0.417312	0.872056	0.638453	SET and MYND domain-containing protein 4
CCG000125	FBXW10	0.689906	0.945448	1	0.964611	0.945706	1	0.741937	F-box/WD repeat-containing protein 10
CCG000126	SSTR2	0.798641	0.874185	0.379602	0.904975	0.524921	0.965998	0.105927	Somatostatin receptor type 2
CCG000127	SMCR8	0.414375	0.833202	0.244053	0.232885	0.643567	0.430708	0.704244	Smith-Magenis syndrome chromosomal region candidate gene 8 protein
CCG000128	Uncharacterized	0.637111	0.375032	0.818527	0.907248	0.757627	1	0.744188	/
CCG000129	ITGB4	0.619811	0.143618	0.171708	0.125695	0.463871	0.34341	0.652661	Integrin beta-4
CCG000130	FAAP100	0.874929	0.841812	0.939185	0.886409	0.911093	0.710671	1	Fanconi anemia-associated protein of 100 kDa
CCG000131	VAT1	0.961314	0.637925	1	0.959408	0.864583	0.94282	0.810448	Synaptic vesicle membrane protein VAT-1 homolog
CCG000132	NLGN2	0.697907	1	0.533157	0.185973	0.223145	0.0881869	0.516699	Neuroligin-2
CCG000133	ALOXE3	1	0.761967	1	0.796539	0.809558	0.567342	0.726667	Epidermis-type lipoxygenase 3
CCG000134	PIGW	0.718543	0.612788	1	0.995575	0.891804	0.739945	0.512699	Phosphatidylinositol-glycan biosynthesis class W protein
CCG000135	R102.4	0.587569	0.691255	0.374881	0.0327435	0.0625612	0.31839	0.473176	Uncharacterized protein R102.4
CCG000136	CCDC137	0.723473	0.740045	0.933517	0.807764	0.995436	1	0.7135	Coiled-coil domain-containing protein 137
CCG000137	P2RX1	1	0.95132	0.664017	1	0.956878	1	1	P2X purinoceptor 1
CCG000138	PHF23	0.618868	0.849783	0.952567	0.957929	0.828159	0.752479	0.562268	PHD finger protein 23
CCG000139	EIF1	0.299397	0.744697	0.605129	0.398824	0.226183	0.471733	0.267147	Eukaryotic translation initiation factor 1
CCG000140	PIRT	0.934457	0.622947	0.410648	0.49189	0.955151	0.55122	1	Phosphoinositide-interacting protein
CCG000141	B9D1	0.900506	0.276589	0.115023	0.905929	0.541512	0.293169	0.435767	B9 domain-containing protein 1
CCG000142	COL1A1	0.0994572	0.359128	0.354765	0.0484405	0.973001	0.498365	0.837113	Collagen alpha-1(I) chain
CCG000143	HAP1	0.622175	0.765027	0.745539	0.469025	0.0474458	0.0972276	0.0964528	Huntingtin-associated protein 1
CCG000144	TMEM98	0.644814	0.840965	0.959503	0.750388	0.705268	0.367126	0.877662	Transmembrane protein 98
CCG000145	TANC2	0.167856	0.952238	0.810044	0.591118	0.598164	0.231792	0.562629	Protein TANC2
CCG000146	PIK3R5	0.580075	0.837354	1	0.300707	0.471855	0.391958	0.657691	Phosphoinositide 3-kinase regulatory subunit 5
CCG000147	SLC35B1	0.462213	1	0.945393	0.972171	0.825311	0.611658	0.995059	Solute carrier family 35 member B1
CCG000148	NSF	0.347338	0.530655	0.599654	0.893966	0.572103	0.450632	0.403633	Vesicle-fusing ATPase
CCG000149	Uncharacterized	0.937758	0.937021	0.744764	0.201178	0.322128	1	0.603156	/
CCG000150	MRPL27	0.326448	0.820411	0.757703	0.260475	0.401387	0.209187	0.842937	39S ribosomal protein L27, mitochondrial
CCG000151	SMURF2	0.65636	0.926117	0.333869	0.0656661	0.0925142	0.366547	0.229422	E3 ubiquitin-protein ligase SMURF2
CCG000152	OR4D2	1	1	1	1	1	1	1	Olfactory receptor 4D2
CCG000153	USP36	0.782831	0.810841	0.979138	0.557089	0.835538	0.123581	0.941865	Ubiquitin carboxyl-terminal hydrolase 36
CCG000154	MBTD1	0.227808	0.62988	0.552162	0.0528909	0.155778	0.601437	0.401037	MBT domain-containing protein 1
CCG000155	Uncharacterized	1	1	1	1	1	1	1	/
CCG000156	MRC2	0.339534	0.624741	0.951993	0.707425	0.487027	1	0.493649	C-type mannose receptor 2
CCG000157	MYO1C	0.323105	0.719777	1	0.140983	0.204424	0.525532	0.423685	Myosin-Ic
CCG000158	SENP3	0.843902	0.763278	0.641644	0.952996	0.908695	0.143889	1	Sentrin-specific protease 3
CCG000159	MSI2	0.227374	0.839949	0.884666	0.324965	0.665112	0.712879	0.614383	RNA-binding protein Musashi homolog 2
CCG000160	Uncharacterized	0.192496	0.199679	0.618516	0.632925	0.286135	0.017851	0.822057	/
CCG000161	ICAM5	1	0.859467	1	0.619514	0.963033	1	0.671581	Intercellular adhesion molecule 5
CCG000162	SMG8	0.576533	0.528658	0.576771	0.736533	0.697526	0.34955	0.648893	Protein SMG8
CCG000163	LRRC45	0.857862	0.521648	0.348747	0.187298	0.409157	0.994176	0.445149	Leucine-rich repeat-containing protein 45
CCG000164	CA10	0.85934	0.568583	1	0.540796	0.949428	1	0.303194	Carbonic anhydrase-related protein 10
CCG000165	ULK2	0.595483	0.876374	0.948956	0.118474	0.268065	1	0.620809	Serine/threonine-protein kinase ULK2
CCG000166	C17ORF72	0.888119	0.935067	1	0.735699	0.520401	0.50315	0.596752	Uncharacterized protein C17orf72
CCG000167	MED11	0.28676	0.787891	1	0.947237	0.92419	0.846642	0.938174	Mediator of RNA polymerase II transcription subunit 11
CCG000168	KPNB1	0.658394	0.981185	0.781016	0.0816309	0.204819	0.726507	0.571907	Importin subunit beta-1
CCG000169	CRLF3	0.944624	0.752065	0.745759	0.217622	0.309418	0.820908	0.90696	Cytokine receptor-like factor 3
CCG000170	CANT1	0.996195	0.91237	0.911182	0.304155	0.431328	0.660681	0.674324	Soluble calcium-activated nucleotidase 1
CCG000171	POLG2	0.671269	0.890158	0.713735	1	0.897138	0.703208	1	DNA polymerase subunit gamma-2, mitochondrial
CCG000172	AMZ2	0.350892	0.842118	0.498615	0.254178	0.267852	0.321609	1	Archaemetzincin-2
CCG000173	METRNL	0.839512	0.444006	0.0962973	0.310586	0.561091	0.873838	0.880183	Meteorin-like protein
CCG000174	TLK2	0.7371	0.710619	0.997211	0.408643	0.406354	0.580642	1	Serine/threonine-protein kinase tousled-like 2
CCG000175	MED31	0.380299	0.700442	0.748071	0.931705	0.982337	0.793234	0.822916	Mediator of RNA polymerase II transcription subunit 31
CCG000176	MRPS7	0.538883	0.980417	0.693396	0.948701	0.843175	0.553601	0.83635	28S ribosomal protein S7, mitochondrial
CCG000177	PTRH2	0.298665	0.73685	0.757525	0.478706	0.300565	0.320002	1	Peptidyl-tRNA hydrolase 2, mitochondrial
CCG000178	DERP6	0.862942	0.543675	0.596714	0.353543	0.673114	0.573264	0.743303	Dermal papilla-derived protein 6
CCG000179	NLE1	1	0.479493	0.539331	0.548128	0.816656	0.858787	0.709202	Notchless protein homolog 1
CCG000180	SLC39A11	0.539426	0.909221	0.974961	0.394589	0.515299	0.869595	1	Zinc transporter ZIP11
CCG000181	KIAA0664	0.441923	0.54282	0.491269	0.442962	0.238049	1	0.581494	Protein KIAA0664
CCG000182	HEATR6	0.707012	0.552979	0.696916	0.932669	0.956035	0.493175	1	HEAT repeat-containing protein 6
CCG000183	UNK	0.73734	0.72431	0.402947	0.951662	0.985246	0.579377	1	RING finger protein unkempt homolog
CCG000184	CACNG4	0.962014	0.70797	0.745753	0.790392	0.939828	0.723486	0.724579	Voltage-dependent calcium channel gamma-4 subunit
CCG000185	ACBD4	0.763554	0.735579	0.165459	0.0362428	0.157915	0.0883799	0.835842	Acyl-CoA-binding domain-containing protein 4
CCG000186	RPL17	0.373733	0.675647	0.709693	0.423238	0.54383	0.619355	0.694633	60S ribosomal protein L17
CCG000187	SCRN2	0.492561	0.636269	0.543166	0.122233	0.160405	0.0822906	0.634017	Secernin-2
CCG000188	TTC19	0.549363	0.946609	0.898007	0.549014	0.497291	0.764851	0.81661	Tetratricopeptide repeat protein 19, mitochondrial
CCG000189	LSMD1	0.303556	0.810348	0.543943	0.450106	0.418431	0.305956	1	LSM domain-containing protein 1
CCG000190	MPDU1	0.920865	0.781402	1	0.895675	0.825914	0.634591	1	Mannose-P-dolichol utilization defect 1 protein
CCG000191	ORMDL3	0.846532	0.74653	0.419554	1	0.942546	0.686959	0.724667	ORM1-like protein 3
CCG000192	GLP2R	1	1	1	0.844013	1	1	0.512518	Glucagon-like peptide 2 receptor
CCG000193	WRAP53	0.631601	0.693772	0.787298	0.198262	0.306718	0.213156	0.767853	Telomerase Cajal body protein 1
CCG000194	SPAG9	0.433342	0.96892	1	0.100868	0.0792867	0.493242	0.499824	C-Jun-amino-terminal kinase-interacting protein 4
CCG000195	KIAA0100	0.952286	0.811565	0.85068	0.746002	0.709102	1	0.848028	UPF0378 protein KIAA0100
CCG000196	CCR7	0.376689	0.856449	0.409086	0.970791	0.931117	0.669979	0.828779	C-C chemokine receptor type 7
CCG000197	SCARF1	0.872198	0.841481	0.787245	0.770628	0.723612	0.686295	0.740742	Scavenger receptor class F member 1
CCG000198	FLII	0.93686	0.707901	0.748539	0.399477	0.876315	0.495844	1	Protein flightless-1 homolog
CCG000199	NFE2L1	0.661113	0.971414	1	0.715754	0.748813	0.527763	0.613463	Nuclear factor erythroid 2-related factor 1
CCG000200	ADAM15	1	1	1	1	1	1	1	Disintegrin and metalloproteinase domain-containing protein 15
CCG000201	CCDC43	1	0.467671	0.725431	0.177577	0.429259	1	1	Coiled-coil domain-containing protein 43
CCG000202	LRRC37A2	1	0.943315	1	0.844013	1	1	1	Leucine-rich repeat-containing protein 37A2
CCG000203	MYH4	0.798474	0.714758	0.894874	0.166547	0.178962	0.746134	0.284499	Myosin-4
CCG000204	TMEM199	0.894586	0.738409	0.922334	0.236668	0.50785	0.459984	0.665467	Transmembrane protein 199
CCG000205	METTL16	0.769177	0.882765	1	0.844787	0.902964	0.551429	0.898165	Methyltransferase-like protein 16
CCG000206	TEN1	0.405686	0.42796	0.258146	0.0828543	0.0802694	0.200254	0.900584	CST complex subunit TEN1
CCG000207	Uncharacterized	1	1	1	1	1	1	1	Q0VC31_BOVIN
CCG000208	ZNF624	0.772203	0.447147	0.420813	0.942876	0.970935	0.74618	0.901933	Zinc finger protein 624
CCG000209	BTBD17	0.810038	0.931026	0.484566	0.351568	0.527649	1	0.966514	BTB/POZ domain-containing protein 17
CCG000210	GOSR1	0.790294	0.717802	0.249488	0.0599371	0.0394826	1	0.218607	Golgi SNAP receptor complex member 1
CCG000211	RASL10B	0.891883	0.852893	1	0.456588	0.721453	1	0.992411	Ras-like protein family member 10B
CCG000212	EVI2B	0.65787	0.322748	0.346091	0.61622	0.724737	0.81298	0.977473	Protein EVI2B
CCG000213	ACSF2	0.700228	0.666269	0.58873	0.778366	0.777785	0.845536	0.501333	Acyl-CoA synthetase family member 2, mitochondrial
CCG000214	CCL16	0.212756	0.223825	0.907182	0.586817	0.573357	0.740947	0.32152	C-C motif chemokine 16
CCG000215	Uncharacterized	0.290227	0.518717	0.172792	0.128032	0.122261	0.456087	0.447129	Uncharacterized protein
CCG000216	CCL11	0.207091	0.209942	0.307821	0.251825	0.0588054	0.671153	0.919469	Eotaxin
CCG000217	CXCL16	0.721648	0.855425	1	0.685648	0.961132	0.646379	0.998274	C-X-C motif chemokine 16
CCG000218	HOXB6	0.842775	1	1	0.801382	1	1	1	Homeobox protein Hox-B6
CCG000219	GPS2	0.694472	0.722359	0.48607	1	0.553965	0.486609	0.508498	G protein pathway suppressor 2
CCG000220	DOC2B	0.886705	0.794741	0.742183	0.455355	0.496343	1	0.854446	Double C2-like domain-containing protein beta
CCG000221	TXNDC17	0.269713	0.78947	0.7176	0.4894	0.554784	0.686147	0.659483	Thioredoxin domain-containing protein 17
CCG000222	SET	1	1	1	0.666109	0.650316	1	1	Protein SET
CCG000223	C1QBP	0.58575	0.922447	0.990076	0.877309	0.796966	0.341813	0.669569	Complement component 1 Q subcomponent-binding protein, mitochondrial
CCG000224	NXN	0.800946	0.949804	0.590778	0.698253	0.766455	1	0.607275	Nucleoredoxin
CCG000225	PHF12	0.745994	0.613618	0.886452	0.440252	0.436441	0.270315	0.612507	PHD finger protein 12
CCG000226	CA4	0.0878811	0.628496	1	0.845448	0.145789	0.662203	0.631707	Carbonic anhydrase 4
CCG000227	RAB37	0.935033	1	0.225065	0.88557	0.942301	0.404139	0.828243	Ras-related protein Rab-37
CCG000228	P2RX5	0.775077	0.989643	0.560405	0.306963	0.651558	1	0.718419	P2X purinoceptor 5
CCG000229	PNMT	0.854718	0.469556	1	0.876908	0.918703	0.174873	0.850795	Phenylethanolamine N-methyltransferase
CCG000230	PDK2	0.64878	0.787596	0.495126	0.471902	0.4761	1	0.801685	[Pyruvate dehydrogenase [lipoamide]] kinase isozyme 2, mitochondrial
CCG000231	SPNS3	0.943346	0.69963	0.857222	0.155174	0.40796	0.691022	0.792675	Protein spinster homolog 3
CCG000232	KDM6B	1	0.520211	1	0.663239	0.466315	0.025328	0.618494	Lysine-specific demethylase 6B
CCG000233	SLC16A13	0.169026	0.332118	0.386155	0.448924	0.546494	0.646768	0.806896	Monocarboxylate transporter 13
CCG000234	CISD3	0.204104	0.733041	0.52184	0.317064	0.397272	0.11543	1	CDGSH iron-sulfur domain-containing protein 3, mitochondrial
CCG000235	MPP3	0.775427	0.971712	0.709111	0.957545	0.989689	0.654088	0.695491	MAGUK p55 subfamily member 3
CCG000236	ACAP1	0.86699	0.87357	0.726515	0.645527	0.984408	0.211125	0.759826	Arf-GAP with coiled-coil, ANK repeat and PH domain-containing protein 1
CCG000237	EFTUD2	0.791279	0.570535	0.730065	0.605019	0.608357	0.834197	1	116 kDa U5 small nuclear ribonucleoprotein component
CCG000238	ARF2	0.824324	0.942993	1	0.108688	0.28552	0.477695	0.617508	ADP-ribosylation factor 2
CCG000239	MPO	0.933569	0.874477	1	0.282797	0.151862	0.861096	0.625194	Myeloperoxidase
CCG000240	NT5C	0.759921	0.432117	0.0908326	0.0907975	0.370184	0.0343284	0.943908	5'(3')-deoxyribonucleotidase, cytosolic type
CCG000241	BCL6B	0.785346	1	0.948497	0.656199	0.715201	0.644081	0.443466	B-cell CLL/lymphoma 6 member B protein
CCG000242	GFAP	0.321188	0.32886	0.518867	0.735308	0.702382	0.77885	0.940372	Glial fibrillary acidic protein
CCG000243	OTOP2	0.864794	0.653866	0.705499	0.117483	0.173225	0.322907	0.595129	Otopetrin-2
CCG000244	MAP2K3	1	0.925235	0.574202	0.0812737	0.158892	1	0.629726	Dual specificity mitogen-activated protein kinase kinase 3
CCG000245	Uncharacterized	1	1	1	0.956685	1	1	0.620153	/
CCG000246	ATAD5	0.812976	0.352369	0.843379	0.337284	0.869121	0.830747	0.371082	ATPase family AAA domain-containing protein 5
CCG000247	KRT13	0.644647	0.857516	0.827022	0.958424	0.0754435	0.547678	1	Keratin, type I cytoskeletal 13
CCG000248	ANKRD13B	0.857523	0.847374	1	0.714264	0.913678	1	0.979568	Ankyrin repeat domain-containing protein 13B
CCG000249	ENO3	0.69103	0.17002	0.0143628	0.329683	0.272547	0.0404445	0.790542	Beta-enolase
CCG000250	FKBP10	0.585578	0.618214	0.878668	0.110853	0.531513	0.175793	0.977066	Peptidyl-prolyl cis-trans isomerase FKBP10
CCG000251	LHX1	0.667071	0.969218	0.898985	0.115109	0.0473845	0.196824	0.502173	LIM/homeobox protein Lhx1
CCG000252	TCAP	0.580568	0.609425	1	0.0150571	0.0197005	0.145777	0.459648	Telethonin
CCG000253	CDC27	0.90273	1	0.429566	0.0463728	0.153696	0.647555	0.760771	Cell division cycle protein 27 homolog
CCG000254	PIPOX	0.468445	0.340929	1	0.654737	0.357077	0.770224	0.371727	Peroxisomal sarcosine oxidase
CCG000255	SLC13A2	0.888261	0.957961	1	0.956685	0.961263	1	1	Solute carrier family 13 member 2
CCG000256	GPRC5C	0.988107	1	1	0.512496	0.87458	0.633088	0.793054	G-protein coupled receptor family C group 5 member C
CCG000257	Uncharacterized	1	1	1	1	1	1	1	Q29618_SHEEP
CCG000258	WDR16	0.868762	0.661604	0.939426	0.69017	0.848429	0.541897	0.728373	WD repeat-containing protein 16
CCG000259	Uncharacterized	0.658803	0.816268	1	1	1	1	1	Uncharacterized protein
CCG000260	TBX4	0.888877	0.957961	1	0.845221	1	1	1	T-box transcription factor TBX4
CCG000261	NOG	0.758704	0.883657	0.994774	0.352057	0.30302	0.781764	0.396432	Noggin
CCG000262	RPTOR	0.672723	0.840919	0.643962	0.2271	0.241066	0.383845	0.675541	Regulatory-associated protein of mTOR
CCG000263	SLC5A10	0.635753	0.566626	1	0.301302	0.397802	0.483208	0.674691	Sodium/glucose cotransporter 5
CCG000264	ITGA2B	0.490544	1	0.963075	0.680388	0.801635	0.250083	0.870447	Integrin alpha-IIb
CCG000265	MAFG	0.54765	1	0.96555	0.855798	0.751777	1	1	Transcription factor MafG
CCG000266	GCGR	0.992329	0.501508	0.581278	0.555552	0.388591	0.578493	0.668275	Glucagon receptor
CCG000267	FSCN2	0.609747	1	0.000488713	0.561433	0.869446	0.345574	0.874372	Fascin-2
CCG000268	Uncharacterized	0.479473	0.781818	0.833511	0.204117	0.746763	0.181312	0.203439	A6N7G0_SHEEP
CCG000269	MSL1	1	0.74925	0.856828	0.74822	0.91495	1	0.653025	Male-specific lethal 1 homolog
CCG000270	Uncharacterized	0.749202	0.849475	0.353856	0.291783	0.337672	0.209802	0.623868	E2R4U0_CANFA
CCG000271	NFE2L1	0.712495	0.864722	0.349533	0.589612	0.464581	0.768776	0.33401	Nuclear factor erythroid 2-related factor 1
CCG000272	TEKT3	0.879129	0.730924	0.778676	0.971692	0.879935	1	0.870491	Tektin-3
CCG000273	KCNH4	0.880004	0.965546	1	0.710093	0.45612	0.277638	0.479348	Potassium voltage-gated channel subfamily H member 4
CCG000274	KRTAP9-1	1	1	1	0.651876	1	1	1	Keratin-associated protein 9-1
CCG000275	CCDC40	0.588157	0.459797	1	0.57241	0.957878	1	0.872515	Coiled-coil domain-containing protein 40
CCG000276	MYL4	0.235978	0.859976	0.366859	0.825183	0.779644	0.689671	0.631085	Myosin light chain 4
CCG000277	LUC7L3	0.292206	0.579585	0.480643	0.792151	0.578141	0.284507	0.688997	Luc7-like protein 3
CCG000278	RNFT1	0.792665	0.835916	0.618725	0.193156	0.47789	0.897277	0.870275	RING finger and transmembrane domain-containing protein 1
CCG000279	BAIAP2	0.686465	0.724141	1	0.497958	0.58164	1	0.931418	Brain-specific angiogenesis inhibitor 1-associated protein 2
CCG000280	SGSH	0.654976	0.967345	1	0.606525	0.807031	0.467977	0.632664	N-sulphoglucosamine sulphohydrolase
CCG000281	DRG2	0.870441	0.662961	0.423654	0.548492	0.330567	0.930455	0.39889	Developmentally-regulated GTP-binding protein 2
CCG000282	SPOP	0.716413	0.713631	0.701585	0.243507	0.35202	0.189675	0.87652	Speckle-type POZ protein
CCG000283	PSMC3IP	1	0.876	0.569989	0.25721	0.329985	1	1	Homologous-pairing protein 2 homolog
CCG000284	TEX2	0.849377	0.878544	0.777998	0.629248	0.680718	0.772836	0.522357	Testis-expressed sequence 2 protein
CCG000285	MPRIP	0.933277	0.678218	0.647948	0.771496	0.604465	0.748526	0.761894	Myosin phosphatase Rho-interacting protein
CCG000286	USP43	1	0.875833	0.443559	0.660504	0.850153	1	0.332836	Ubiquitin carboxyl-terminal hydrolase 43
CCG000287	RNF167	0.531404	1	0.539124	0.216111	0.401162	0.457264	1	E3 ubiquitin-protein ligase RNF167
CCG000288	OR4D1	1	1	1	0.957158	0.86908	1	0.625961	Olfactory receptor 4D1
CCG000289	UBE2O	0.544247	0.921846	0.708167	0.820183	0.496842	0.340598	0.491552	Ubiquitin-conjugating enzyme E2 O
CCG000290	FOXJ1	0.515089	0.395489	0.781193	0.703308	0.620998	0.990672	1	Forkhead box protein J1
CCG000291	MINK1	0.75553	0.894308	1	0.919298	0.716101	0.258478	0.847244	Misshapen-like kinase 1
CCG000292	PRPSAP1	0.808266	0.689737	0.611688	0.678335	0.924209	0.532408	0.784884	Phosphoribosyl pyrophosphate synthase-associated protein 1
CCG000293	Uncharacterized	1	1	1	1	1	1	1	B0LKP0_SHEEP
CCG000294	ZBTB4	0.546488	1	1	0.624063	0.916598	0.158259	0.920387	Zinc finger and BTB domain-containing protein 4
CCG000295	CTNS	0.535217	0.664375	0.89417	0.474416	0.250236	1	0.545216	Cystinosin
CCG000296	ERBB2	0.949947	1	1	0.666238	0.705357	0.945817	0.953217	Receptor tyrosine-protein kinase erbB-2
CCG000297	CYTH1	0.570723	0.89981	1	0.0720882	0.206458	0.638144	0.566924	Cytohesin-1
CCG000298	ABHD15	0.765534	1	0.893083	0.816413	0.498172	1	0.697195	Abhydrolase domain-containing protein 15
CCG000299	NAT9	0.873576	0.198605	0.576294	0.436218	0.161606	0.24257	0.732563	N-acetyltransferase 9
CCG000300	TBC1D16	0.564964	0.744926	0.803313	0.507824	0.417272	1	0.861406	TBC1 domain family member 16
CCG000301	PSMD11	0.599515	1	0.498357	0.309797	0.40202	0.80943	0.74294	26S proteasome non-ATPase regulatory subunit 11
CCG000302	Uncharacterized	1	0.816268	1	1	1	1	1	F1RSC1_PIG
CCG000303	PPM1E	0.310242	0.754951	0.728487	0.987701	0.914472	0.622949	0.842227	Protein phosphatase 1E
CCG000304	SRCIN1	0.749053	1	1	0.972696	0.960359	0.121169	0.588231	SRC kinase signaling inhibitor 1
CCG000305	KRT23	0.78477	0.534355	1	1	1	1	1	Keratin, type I cytoskeletal 23
CCG000306	RPL15	0.977668	0.961498	1	0.595255	0.952691	1	0.682087	60S ribosomal protein L15
CCG000307	CDR2L	0.613356	0.909613	0.976586	0.955946	0.893869	0.877742	0.874074	Cerebellar degeneration-related protein 2-like
CCG000308	GGT6	0.938667	0.821292	0.409774	0.368052	0.249495	0.772208	1	Gamma-glutamyltransferase 6
CCG000309	DCAKD	0.898461	0.919512	0.660551	0.746551	0.579384	0.703302	0.643422	Dephospho-CoA kinase domain-containing protein
CCG000310	TMEM97	0.96716	0.516588	0.761691	0.479841	0.516873	0.569937	0.721836	Transmembrane protein 97
CCG000311	PLSCR3	0.973219	0.94398	0.811064	0.493117	0.418456	0.355228	0.694912	Phospholipid scramblase 3
CCG000312	KRT19	0.0200699	0.482999	0.348875	0.450586	0.078922	0.321034	0.500355	Keratin, type I cytoskeletal 19
CCG000313	Uncharacterized	1	1	1	1	0.594532	1	1	/
CCG000314	Uncharacterized	0.785419	0.73954	1	1	0.593759	0.352984	0.728375	/
CCG000315	RHBDF2	0.942346	0.536658	0.920392	0.878087	0.434488	0.624308	0.498174	Inactive rhomboid protein 2
CCG000316	CSNK1D	0.936275	0.927152	0.812171	0.683917	0.638622	0.608658	1	Casein kinase I isoform delta
CCG000317	Uncharacterized	0.962723	0.929418	0.699197	0.19389	0.228043	1	0.412765	B5DFJ9_RAT
CCG000318	G6PC3	0.327097	0.4797	0.734621	0.151801	0.39274	0.710461	0.680071	Glucose-6-phosphatase 3
CCG000319	GGA3	0.862069	1	0.377843	0.591174	0.774807	0.243011	0.911622	ADP-ribosylation factor-binding protein GGA3
CCG000320	TMUB2	0.955731	0.85801	0.981186	0.97608	0.870998	1	0.453443	Transmembrane and ubiquitin-like domain-containing protein 2
CCG000321	CLTC	0.566479	0.897697	0.666034	0.0549805	0.249038	0.592355	0.94039	Clathrin heavy chain 1
CCG000322	FBF1	0.953723	0.9517	0.666111	0.769824	0.756113	0.375945	0.899005	Fas-binding factor 1
CCG000323	KCNAB3	0.866218	0.60186	0.612813	0.16675	0.801	0.390123	0.972364	Voltage-gated potassium channel subunit beta-3
CCG000324	MRPS23	0.197723	0.773866	0.870233	0.500212	0.4997	1	1	28S ribosomal protein S23, mitochondrial
CCG000325	CCL1	1	1	1	0.957158	0.961272	1	1	C-C motif chemokine 1
CCG000326	AMAC1	0.634271	1	1	0.640766	0.3875	0.129301	1	Protein AMAC1
CCG000327	DBIL5	0.960067	0.463494	0.622598	0.326667	1	1	0.647581	Diazepam-binding inhibitor-like 5
CCG000328	TAX1BP3	0.786599	0.532911	0.486995	0.792055	0.306688	0.90852	0.596094	Tax1-binding protein 3
CCG000329	EFCAB5	1	0.237248	1	0.404846	0.747339	0.520365	1	EF-hand calcium-binding domain-containing protein 5
CCG000330	RPL35A	0.934465	0.415394	0.285965	0.553963	0.618028	0.525026	0.846493	60S ribosomal protein L35a
CCG000331	CDC42EP4	0.393933	0.626883	0.596581	0.402349	0.548295	1	0.85307	Cdc42 effector protein 4
CCG000332	FZD2	0.533501	0.395728	0.911153	0.442559	0.503933	0.646927	0.583826	Frizzled-2
CCG000333	SPECC1	0.41138	0.998537	0.658682	0.379803	0.573382	1	0.875076	Cytospin-B
CCG000334	MED24	0.803925	0.735597	0.872555	0.740196	0.813985	0.350053	1	Mediator of RNA polymerase II transcription subunit 24
CCG000335	SNX11	0.96587	0.74897	0.762553	0.723503	0.593016	0.845744	0.916596	Sorting nexin-11
CCG000336	MYH13	0.414957	0.558008	0.312105	0.172811	0.73225	1	0.386927	Myosin-13
CCG000337	CHRNE	0.440308	0.922619	0.480689	0.23884	0.585305	0.301166	1	Acetylcholine receptor subunit epsilon
CCG000338	SLC4A1	0.172284	1	1	0.476465	1	1	1	Band 3 anion transport protein
CCG000339	NAGS	0.79577	0.585358	1	0.717314	0.534509	0.606042	0.769881	N-acetylglutamate synthase, mitochondrial
CCG000340	UNC45B	1	0.672208	1	0.884057	0.662361	0.814023	0.689631	Protein unc-45 homolog B
CCG000341	STARD3	0.869253	0.44592	0.638013	0.733714	0.700325	1	0.722458	StAR-related lipid transfer protein 3
CCG000342	COX11	0.340328	0.74111	0.767992	0.986698	0.78743	0.313322	0.828964	Cytochrome c oxidase assembly protein COX11, mitochondrial
CCG000343	WDR45L	0.766757	0.640279	1	0.93963	1	1	0.649554	WD repeat domain phosphoinositide-interacting protein 3
CCG000344	DNTTIP2	0.0521023	0.330749	0.16088	0.704172	0.539624	0.801969	0.705874	Deoxynucleotidyltransferase terminal-interacting protein 2
CCG000345	GPS1	0.599289	0.827624	0.302741	0.0635659	0.182637	0.152645	0.689021	COP9 signalosome complex subunit 1
CCG000346	GHDC	0.948191	0.644266	0.545927	0.27704	0.333662	0.735767	0.353194	GH3 domain-containing protein
CCG000347	ATP5L	0.659978	0.768477	1	0.0779461	0.212022	0.806932	1	ATP synthase subunit g, mitochondrial
CCG000348	OR4D1	1	1	1	1	1	1	1	Olfactory receptor 4D1
CCG000349	GAS2L2	0.531419	0.823949	0.547756	0.191763	0.168785	0.298447	0.76811	GAS2-like protein 2
CCG000350	NOS2	0.954527	0.639137	0.833896	0.652455	0.211045	1	0.265488	Nitric oxide synthase, inducible
CCG000351	PLEKHH3	0.725008	0.820042	0.852484	0.143766	0.468552	0.374834	0.891543	Pleckstrin homology domain-containing family H member 3
CCG000352	RDM1	0.629623	0.973264	0.629123	0.118241	0.151903	0.106912	0.74678	RAD52 motif-containing protein 1
CCG000353	ATP5H	0.245994	0.619626	0.723633	0.718625	0.73427	1	0.652591	ATP synthase subunit d, mitochondrial
CCG000354	ATP6V0A1	0.710218	0.972264	0.713796	0.106743	0.569388	0.787266	0.873657	V-type proton ATPase 116 kDa subunit a isoform 1
CCG000355	SLFN13	0.258349	0.118482	0.902095	0.964846	0.409776	1	0.271285	Schlafen family member 13
CCG000356	HEXIM2	0.669987	0.798693	0.705016	0.207057	0.352791	1	0.90037	Protein HEXIM2
CCG000357	CD300C	0.914244	1	0.9283	1	0.93426	1	0.366462	CMRF35-like molecule 6
CCG000358	EME1	0.537392	1	1	0.516071	0.417672	0.53248	0.412449	Crossover junction endonuclease EME1
CCG000359	GAST	0.420267	0.789633	0.878659	0.15111	0.48036	0.158604	0.911094	Gastrin
CCG000360	OR1E2	0.803588	0.512311	1	0.727132	0.605077	1	0.833378	Olfactory receptor 1E2
CCG000361	ARHGAP27	0.539627	0.927741	0.867038	0.430942	0.470891	0.502035	0.574806	Rho GTPase-activating protein 27
CCG000362	ALOX12B	0.883941	0.522157	0.22175	0.191634	0.484668	0.333281	0.452167	Arachidonate 12-lipoxygenase, 12R-type
CCG000363	TOP2A	0.918195	0.954791	0.442257	0.0563711	0.163764	0.673937	0.223805	DNA topoisomerase 2-alpha
CCG000364	WFIKKN2	0.851835	0.866468	0.665771	0.805776	0.866741	1	0.707028	WAP, kazal, immunoglobulin, kunitz and NTR domain-containing protein 2
CCG000365	TMEM100	0.966069	0.75872	1	0.751771	0.997603	0.208207	0.54469	Transmembrane protein 100
CCG000366	TUSC5	0.781531	1	1	1	1	1	1	Tumor suppressor candidate 5 homolog
CCG000367	Uncharacterized	0.939962	0.957672	1	1	0.961272	1	0.733716	E1BC10_BOVIN
CCG000368	CYB5D1	0.552271	0.356347	0.882472	0.734392	0.992054	0.346581	0.807293	Cytochrome b5 domain-containing protein 1
CCG000369	PHOSPHO1	0.388388	0.672806	0.457682	0.53454	0.467829	0.435256	0.535579	Phosphoethanolamine/phosphocholine phosphatase
CCG000370	TIMP2	0.975271	0.465511	0.336863	0.0841703	0.512073	0.101711	0.766519	Metalloproteinase inhibitor 2
CCG000371	Uncharacterized	0.351065	0.809934	0.735268	0.17536	0.318744	0.399217	1	E2RPR7_CANFA
CCG000372	TEX14	0.817764	0.972858	0.768649	0.466152	0.576117	1	0.762723	Testis-expressed protein 14
CCG000373	C17ORF74	0.70449	0.982882	0.850244	0.0353289	0.121954	0.030343	1	Uncharacterized protein C17orf74
CCG000374	PRDX2	1	0.957672	1	0.957158	0.961272	1	1	Peroxiredoxin-2
CCG000375	DLG4	0.840922	0.786761	0.550979	0.385618	0.734069	0.256865	1	Disks large homolog 4
CCG000376	NBR1	0.476945	1	0.987949	0.148127	0.232809	0.841248	0.702828	Next to BRCA1 gene 1 protein
CCG000377	MYST2	0.543622	0.538234	0.839235	0.751677	0.557974	0.943277	0.626881	Histone acetyltransferase MYST2
CCG000378	WNT3	0.888808	1	0.63118	0.504518	0.854193	0.700951	0.88542	Proto-oncogene Wnt-3
CCG000379	SLC26A11	0.930034	0.424397	0.469186	0.727599	0.920494	0.645397	0.487597	Sodium-independent sulfate anion transporter
CCG000380	ODF4	1	0.433235	0.694064	0.719456	0.772611	0.368082	1	Outer dense fiber protein 4
CCG000381	ASPSCR1	0.596504	0.495408	0.355279	0.235493	0.5708	0.048131	0.920213	Tether containing UBX domain for GLUT4
CCG000382	AXIN2	0.859931	0.879148	0.911016	0.540198	0.475725	0.765713	0.689568	Axin-2
CCG000383	Uncharacterized	0.895341	1	1	1	1	1	0.607715	/
CCG000384	FOXK2	0.696954	0.829451	0.765149	0.295711	0.483603	1	0.951992	Forkhead box protein K2
CCG000385	TACO1	0.674783	0.983879	1	0.934278	0.911221	0.761777	0.887031	Translational activator of cytochrome c oxidase 1
CCG000386	CD300LF	0.963028	0.317806	1	0.926483	0.755431	0.304883	0.846506	CMRF35-like molecule 1
CCG000387	Uncharacterized	1	1	1	1	1	0.411714	1	/
CCG000388	MYO18A	0.650546	0.798497	1	0.539982	0.739793	0.406269	0.674242	Myosin-XVIIIa
CCG000389	SRP68	0.964622	0.847145	0.627045	0.868618	0.964491	0.774597	1	Signal recognition particle 68 kDa protein
CCG000390	HOXB13	1	1	1	0.954985	0.961237	1	1	Homeobox protein Hox-B13
CCG000391	ATP2A3	0.744121	0.943398	0.658683	0.425857	0.531706	0.996062	0.679438	Sarcoplasmic/endoplasmic reticulum calcium ATPase 3
CCG000392	SLC16A5	0.56081	0.805034	0.507884	0.594267	0.893853	0.618761	0.844813	Monocarboxylate transporter 6
CCG000393	RPL19	0.11874	0.892688	0.907654	0.266337	0.337323	0.513697	0.438356	60S ribosomal protein L19
CCG000394	Uncharacterized	0.299702	0.676953	0.520617	0.0218146	0.0121954	0.80833	0.186965	E3VW79_SHEEP
CCG000395	DYNLL2	0.838972	1	1	0.361554	0.65166	0.949259	0.803413	Dynein light chain 2, cytoplasmic
CCG000396	HELZ	0.471587	0.88321	0.541985	0.74266	0.996264	0.515348	0.999598	Probable helicase with zinc finger domain
CCG000397	NCOR1	0.846036	0.962473	0.738305	0.555209	0.451417	0.711871	0.753488	Nuclear receptor corepressor 1
CCG000398	NME1-1	0.279812	1	0.554961	0.308721	0.293716	0.635811	0.798812	Nucleoside diphosphate kinase A 1
CCG000399	TTYH2	0.455146	0.70844	1	0.680387	0.296673	1	0.461102	Protein tweety homolog 2
CCG000400	RASD1	0.567806	0.412273	0.313987	0.141268	0.154591	0.840936	0.377193	Dexamethasone-induced Ras-related protein 1
CCG000401	RAD51L3	0.971932	0.527637	1	0.861012	0.944329	0.908414	1	DNA repair protein RAD51 homolog 4
CCG000402	C17ORF80	0.799045	0.90326	0.675069	0.401754	0.260028	1	0.543665	Uncharacterized protein C17orf80
CCG000403	SCPEP1	0.588064	0.883498	0.889788	0.742732	0.988637	0.548945	0.988539	Retinoid-inducible serine carboxypeptidase
CCG000404	ALKBH5	0.599181	0.710853	1	0.444832	0.423052	0.831572	0.839257	Probable alpha-ketoglutarate-dependent dioxygenase ABH5
CCG000405	SMG6	0.780813	0.979092	1	0.857396	0.763285	0.199097	0.92686	Telomerase-binding protein EST1A
CCG000406	Uncharacterized	0.888759	1	1	1	1	1	0.733716	/
CCG000407	SPPL2C	1	0.957961	1	0.956685	1	1	1	Signal peptide peptidase-like 2C
CCG000408	2014-03-10	0.96839	0.486641	1	0.395446	0.941766	1	0.548874	Probable E3 ubiquitin-protein ligase MARCH10
CCG000409	LPO	0.82205	0.795122	0.979473	0.661417	0.546388	1	0.831168	Lactoperoxidase
CCG000410	Uncharacterized	0.749558	0.836387	0.201273	0.63533	0.402338	1	0.734086	/
CCG000411	NKIRAS2	0.695094	0.950022	0.858783	0.633806	0.949731	0.384705	0.947568	NF-kappa-B inhibitor-interacting Ras-like protein 2
CCG000412	Uncharacterized	0.888919	0.750143	1	1	1	1	1	/
CCG000413	PDE6G	1	0.824729	0.101492	0.715857	0.742326	1	0.533716	Retinal rod rhodopsin-sensitive cGMP 3',5'-cyclic phosphodiesterase subunit gamma
CCG000414	EVI2A	0.964245	0.26383	0.59733	0.414956	0.456874	0.448956	0.621307	Protein EVI2A
CCG000415	UNC119	0.678019	0.798193	0.126108	0.586464	0.97745	0.994896	0.845323	Protein unc-119 homolog A
CCG000416	VPS25	0.815659	0.790648	0.745601	0.345312	0.178033	0.494923	0.679611	Vacuolar protein-sorting-associated protein 25
CCG000417	GIT1	0.515551	0.897464	1	0.820456	0.847562	0.338554	1	ARF GTPase-activating protein GIT1
CCG000418	KIF1C	0.924762	0.837911	1	0.315328	0.925997	1	0.710814	Kinesin-like protein KIF1C
CCG000419	Uncharacterized	0.59053	0.416963	0.0939045	0.263828	0.60443	0.421732	0.697829	D3ZUI9_RAT
CCG000420	SPPL2C	1	1	1	1	1	1	1	Signal peptide peptidase-like 2C
CCG000421	MAP2K6	0.967497	0.618968	0.481978	0.892832	0.585137	0.744301	0.772066	Dual specificity mitogen-activated protein kinase kinase 6
CCG000422	ARIH2	0.539419	0.886844	0.96962	0.743849	0.647998	0.791892	0.704255	E3 ubiquitin-protein ligase ARIH2
CCG000423	ARL16	0.911525	0.558107	0.675682	0.725858	0.986564	0.812505	0.869535	ADP-ribosylation factor-like protein 16
CCG000424	Uncharacterized	1	0.957961	1	1	1	0.185815	1	/
CCG000425	KRT12	1	1	1	1	1	1	1	Keratin, type I cytoskeletal 12
CCG000426	NLRP1	0.570209	0.871697	0.941796	0.767175	0.841761	1	0.703175	NACHT, LRR and PYD domains-containing protein 1
CCG000427	COPZ2	0.453989	0.394483	0.0778335	0.438643	0.87422	0.638254	0.577083	Coatomer subunit zeta-2
CCG000428	PSMD12	0.799699	0.9429	1	0.303656	0.564841	0.544981	1	26S proteasome non-ATPase regulatory subunit 12
CCG000429	Uncharacterized	0.743048	1	1	0.899646	0.698925	1	0.863268	/
CCG000430	Uncharacterized	1	1	0.49248	1	1	1	1	F1MCP0_BOVIN
CCG000431	ITGAE	0.392083	0.858106	0.601586	0.619799	0.124309	0.726961	0.129366	Integrin alpha-E
CCG000432	PELP1	0.922199	0.496231	0.39916	0.49101	0.875733	0.125002	0.864335	Proline-, glutamic acid- and leucine-rich protein 1
CCG000433	ETV4	0.94947	0.599745	0.3178	0.275942	0.680496	1	1	ETS translocation variant 4
CCG000434	ITGA3	0.589648	0.901313	0.734362	0.306	0.88179	0.516388	0.621206	Integrin alpha-3
CCG000435	OSBPL7	0.971389	0.803573	0.635071	0.541727	0.595752	0.253984	0.688762	Oxysterol-binding protein-related protein 7
CCG000436	FBXO39	0.781531	0.943315	1	0.801382	0.787822	1	1	F-box only protein 39
CCG000437	MXRA7	0.923431	0.659948	0.652492	0.0914481	0.22472	0.353727	0.677628	Matrix-remodeling-associated protein 7
CCG000438	USP22	0.527276	0.625878	0.577773	0.148839	0.335707	1	0.632705	Ubiquitin carboxyl-terminal hydrolase 22
CCG000439	SOCS3	0.336761	0.88507	1	0.503741	0.63606	0.300828	0.794503	Suppressor of cytokine signaling 3
CCG000440	ZPBP2	0.796517	1	0.728707	0.285447	0.816916	0.986066	1	Zona pellucida-binding protein 2
CCG000441	PEMT	0.296141	0.513355	0.550944	0.377235	0.811699	0.26144	0.901771	Phosphatidylethanolamine N-methyltransferase
CCG000442	DVL2	0.757905	1	1	0.484876	0.447779	0.223132	0.545244	Segment polarity protein dishevelled homolog DVL-2
CCG000443	PIK3R6	1	0.554113	0.642719	0.589478	0.435645	0.753116	0.939763	Phosphoinositide 3-kinase regulatory subunit 6
CCG000444	FTSJ3	1	0.732277	1	0.8026	0.870808	0.585373	0.84038	Putative rRNA methyltransferase 3
CCG000445	SHMT1	0.942906	0.9568	0.684634	0.485739	0.385528	0.825886	1	Serine hydroxymethyltransferase, cytosolic
CCG000446	MYO15B	1	0.72607	0.708344	0.385494	0.195615	0.208121	1	Putative myosin-XVB
CCG000447	GGNBP2	0.612297	0.898047	0.923635	0.267134	0.745721	0.530233	0.76701	Gametogenetin-binding protein 2
CCG000448	UBE2Z	0.409914	0.426756	0.627898	0.298432	0.471176	0.432228	0.605658	Ubiquitin-conjugating enzyme E2 Z
CCG000449	GALK1	0.694665	0.230131	0.227113	0.102988	0.234893	0.354666	0.692186	Galactokinase
CCG000450	SERPINF1	0.644432	0.391714	0.251619	0.0492027	0.950753	1	1	Pigment epithelium-derived factor
CCG000451	Uncharacterized	1	1	1	1	1	1	1	/
CCG000452	RSAD1	0.585172	0.677544	0.678133	0.163203	0.265041	0.0729193	0.80707	Radical S-adenosyl methionine domain-containing protein 1, mitochondrial
CCG000453	PPP1R2	0.828346	0.47961	0.866857	0.531749	0.380798	0.193488	0.703104	Protein phosphatase inhibitor 2
CCG000454	Uncharacterized	0.32276	0.667884	0.878244	0.367803	0.381713	1	0.753282	E2QWI9_CANFA
CCG000455	BRIP1	0.97096	0.629043	0.57545	0.34955	0.234747	0.888553	0.611332	Fanconi anemia group J protein
CCG000456	TIMM22	0.551425	0.72118	0.513668	0.245269	0.47525	0.734037	0.620851	Mitochondrial import inner membrane translocase subunit Tim22
CCG000457	TRIM16	0.798387	0.555501	0.390566	0.644363	0.886762	0.714553	0.562484	Tripartite motif-containing protein 16
CCG000458	CD300LG	1	0.598341	1	1	0.950004	1	0.910394	CMRF35-like molecule 9
CCG000459	RPS6KB1	0.574823	0.886924	0.823005	0.268847	0.25142	1	0.888674	Ribosomal protein S6 kinase beta-1
CCG000460	SLC25A11	0.818682	0.692518	1	1	0.783117	0.657054	0.579648	Mitochondrial 2-oxoglutarate/malate carrier protein
CCG000461	TBKBP1	0.936681	0.84877	0.900262	0.990759	0.940663	0.266335	1	TANK-binding kinase 1-binding protein 1
CCG000462	TRIM47	0.995421	0.996035	0.830606	0.241828	0.294341	1	0.586816	Tripartite motif-containing protein 47
CCG000463	GLOD4	0.732907	0.800262	0.692421	0.058761	0.136444	0.209824	0.472056	Glyoxalase domain-containing protein 4
CCG000464	CCDC57	0.912904	0.66881	0.454063	0.354596	0.681148	0.187932	0.592186	Coiled-coil domain-containing protein 57
CCG000465	PPP1R9B	0.896931	0.896247	1	0.347389	0.584772	0.537794	0.720887	Neurabin-2
CCG000466	HOXB3	0.895341	1	1	1	1	1	1	Homeobox protein Hox-B3
CCG000467	GRAP	0.841391	0.739189	0.790098	0.750633	0.392666	0.419182	0.418194	GRB2-related adapter protein
CCG000468	FAM134C	0.617342	0.961714	1	0.681445	0.869261	1	0.780883	Protein FAM134C
CCG000469	PRKCA	0.544828	0.781287	0.716553	0.253062	0.176949	1	0.353699	Protein kinase C alpha type
CCG000470	SYNGR2	0.713096	1	0.81543	0.429039	0.927131	1	0.863158	Synaptogyrin-2
CCG000471	FAM187A	0.683047	0.9964	1	0.359732	0.668936	0.568008	0.80277	Ig-like V-type domain-containing protein FAM187A
CCG000472	CDK5R1	0.861569	0.660424	0.746754	0.18591	0.647058	0.696371	0.632582	Cyclin-dependent kinase 5 activator 1
CCG000473	TRIM37	0.638144	0.722961	0.897137	0.59306	0.652497	0.546917	0.959905	E3 ubiquitin-protein ligase TRIM37
CCG000474	ACADVL	0.882053	0.428149	0.359709	0.534523	0.626877	0.306105	0.57317	Very long-chain specific acyl-CoA dehydrogenase, mitochondrial
CCG000475	HEXDC	0.966749	0.434531	0.619685	0.222994	0.458297	0.296084	0.821327	Hexosaminidase D
CCG000476	USH1G	0.768635	0.236314	1	0.709502	1	1	0.553071	Usher syndrome type-1G protein homolog
CCG000477	RGS9	0.843248	0.726938	1	0.135166	0.162678	0.203842	0.752332	Regulator of G-protein signaling 9
CCG000478	NDEL1	0.689996	0.903094	0.66577	0.139238	0.44995	0.697245	0.680086	Nuclear distribution protein nudE-like 1
CCG000479	USP32	0.518237	0.804408	0.696275	0.00576172	0.0592749	0.90009	0.576775	Ubiquitin carboxyl-terminal hydrolase 32
CCG000480	ARHGAP44	0.702129	0.673241	0.539075	0.237694	0.369995	0.961946	0.632579	Rho GTPase-activating protein 44
CCG000481	C17ORF63	0.470032	0.590099	0.803981	0.953196	0.477611	0.166806	0.891704	Uncharacterized protein C17orf63
CCG000482	SLC9A3R1	0.779755	0.613114	1	0.265174	0.72317	0.423722	0.776745	Na(+)/H(+) exchange regulatory cofactor NHE-RF1
CCG000483	CTDNEP1	0.839226	1	0.758305	0.503359	0.233237	0.668575	0.42849	CTD nuclear envelope phosphatase 1
CCG000484	ZMYND15	0.855677	1	0.668445	0.347705	0.465703	0.73079	0.574079	Zinc finger MYND domain-containing protein 15
CCG000485	PAFAH1B1	0.66013	0.565518	0.535406	0.448518	0.482739	0.378547	0.972816	Platelet-activating factor acetylhydrolase IB subunit alpha
CCG000486	NT5C3L	0.678306	0.919484	0.680244	0.913706	0.805427	0.772385	1	Cytosolic 5'-nucleotidase III-like protein
CCG000487	RPL13	0.314377	0.916903	1	0.125029	0.517261	1	0.825835	60S ribosomal protein L13
CCG000488	SI:CH211-198N5.13	1	1	1	1	0.850709	1	0.821443	UPF0542 protein C5orf43 homolog
CCG000489	TOM1L2	0.552337	0.647236	0.579017	0.229108	0.537353	0.213769	0.571207	TOM1-like protein 2
CCG000490	SLC6A4	0.864175	0.981506	0.355937	0.898722	1	1	0.733984	Sodium-dependent serotonin transporter
CCG000491	UNC13D	0.770492	0.500903	0.576802	0.177928	0.193632	0.166246	0.877297	Protein unc-13 homolog D
CCG000492	LLGL1	0.50704	0.521227	0.966129	0.990818	0.845751	0.919254	1	Lethal(2) giant larvae protein homolog 1
CCG000493	CD68	0.794507	0.900304	0.913866	0.584911	0.6018	0.543125	0.989501	Macrosialin
CCG000494	KAP3.2	1	1	1	1	1	1	1	Keratin-associated protein 3-2
CCG000495	EEF1A1	0.86847	0.584485	0.412827	0.612395	0.0487717	0.952704	0.643196	Elongation factor 1-alpha 1
CCG000496	MYH1	0.435344	0.438974	0.762101	0.383596	0.818422	0.553784	1	Myosin-1
CCG000497	SEC14L1	0.542243	0.763454	0.821679	0.573163	0.349735	1	0.674651	SEC14-like protein 1
CCG000498	CYB561	0.976965	0.741923	0.528843	0.5568	0.197842	0.474242	0.462365	Cytochrome b561
CCG000499	STXBP4	0.622388	0.866038	0.632424	0.0615589	0.525467	0.430311	0.637795	Syntaxin-binding protein 4
CCG000500	MNT	0.450698	1	0.611928	0.828316	0.87385	0.162148	0.890008	Max-binding protein MNT
CCG000501	CRK	0.368466	0.946542	1	0.106834	0.337939	1	0.858072	Adapter molecule crk
CCG000502	CASC3	0.502694	0.944337	0.856971	0.297475	0.41886	0.966359	0.561378	Protein CASC3
CCG000503	Uncharacterized	1	1	1	0.97714	0.565926	1	1	/
CCG000504	SKAP1	0.863004	0.894484	0.795541	0.447809	0.960619	0.453909	0.294631	Src kinase-associated phosphoprotein 1
CCG000505	FNDC8	1	1	1	1	1	1	1	Fibronectin type III domain-containing protein 8
CCG000506	HOXB3	1	1	1	0.0577121	0.224665	0.00246236	1	Homeobox protein Hox-B3
CCG000507	KAT2A	0.951853	0.890933	0.685829	0.763079	0.914199	0.587037	1	Histone acetyltransferase KAT2A
CCG000508	AP2B1	0.616899	0.781479	0.804716	0.247025	0.27593	0.326383	0.598693	AP-1 complex subunit beta-1
CCG000509	PIP4K2B	0.414116	0.548671	1	0.0405369	0.241226	1	0.423443	Phosphatidylinositol-5-phosphate 4-kinase type-2 beta
CCG000510	P4HB	0.512426	0.733118	0.972877	0.295629	0.586629	0.412541	1	Protein disulfide-isomerase
CCG000511	FBXL20	0.784526	0.869481	0.457114	0.192042	0.275578	0.885946	0.697156	F-box/LRR-repeat protein 20
CCG000512	MFSD11	0.618087	0.72151	0.83855	0.16593	0.301853	0.575146	0.759077	UNC93-like protein MFSD11
CCG000513	DHX33	0.657191	0.860528	0.920745	0.586691	0.588007	1	0.678864	Putative ATP-dependent RNA helicase DHX33
CCG000514	KRT32	1	1	1	0.284237	0.806911	1	0.607715	Keratin, type I cuticular Ha2
CCG000515	RPL27	0.958405	0.827734	0.404877	0.0528851	0.256287	0.089316	0.425466	60S ribosomal protein L27
CCG000516	LASP1	0.379613	0.663782	0.928047	0.0904776	0.101021	1	0.114289	LIM and SH3 domain protein 1
CCG000517	MIS12	0.486229	1	0.751994	0.963093	0.641343	1	0.541381	Protein MIS12 homolog
CCG000518	ITGB3	0.176307	0.432032	0.949944	0.578712	0.64364	1	0.81198	Integrin beta-3
CCG000519	ACOX1	0.206664	0.786566	0.683962	0.211932	0.145868	0.957173	0.334637	Peroxisomal acyl-coenzyme A oxidase 1
CCG000520	ANKRD40	1	1	1	1	0.961237	1	1	Ankyrin repeat domain-containing protein 40
CCG000521	AZI1	0.661359	0.497837	0.777021	0.203294	0.204505	0.143211	1	5-azacytidine-induced protein 1
CCG000522	TBC1D16	0.823078	0.410026	1	0.890098	0.794577	0.692157	0.816044	TBC1 domain family member 16
CCG000523	LIMD2	0.940748	0.957212	1	0.720837	0.756435	1	0.641302	LIM domain-containing protein 2
CCG000524	KRTAP4-7	1	1	1	1	1	1	1	Keratin-associated protein 4-7
CCG000525	HS3ST3A1	0.939962	1	1	0.957158	0.961272	1	1	Heparan sulfate glucosamine 3-O-sulfotransferase 3A1
CCG000526	HOXB5	0.895391	0.13166	1	1	1	1	1	Homeobox protein Hox-B5
CCG000527	SLC25A10	0.420226	0.627307	0.804591	0.389496	0.493492	1	0.978168	Mitochondrial dicarboxylate carrier
CCG000528	Uncharacterized	0.447658	0.757856	0.812752	0.907439	0.783637	0.484364	0.705998	F1RX93_PIG
CCG000529	DHRS7B	0.518576	0.774981	0.420674	0.0806835	0.309764	0.304778	0.864557	Dehydrogenase/reductase SDR family member 7B
CCG000530	PHB	0.750986	0.686041	0.673681	0.517172	0.934624	0.437138	1	Prohibitin
CCG000531	CRYBA1	0.956445	0.650015	1	0.666109	0.955279	0.392187	1	Beta-crystallin A3
CCG000532	PGS1	0.914582	0.757508	0.711778	0.432839	0.71179	0.598367	0.504721	CDP-diacylglycerol--glycerol-3-phosphate 3-phosphatidyltransferase, mitochondrial
CCG000533	SOD1	1	1	1	0.842895	1	1	0.755456	Superoxide dismutase [Cu-Zn]
CCG000534	PCTP	1	1	1	1	1	1	1	Phosphatidylcholine transfer protein
CCG000535	ALOX12E	0.871427	0.721162	1	1	0.920487	0.309374	1	Arachidonate 12-lipoxygenase, epidermal-type
CCG000536	CBX4	0.491884	0.53255	0.573489	0.250197	0.196312	0.639644	0.442126	E3 SUMO-protein ligase CBX4
CCG000537	GDPD1	0.777899	0.901112	1	0.0907549	0.194581	0.453204	0.843373	Glycerophosphodiester phosphodiesterase domain-containing protein 1
CCG000538	SPNS2	0.43251	1	0.906309	0.631885	0.811262	0.627203	0.933035	Protein spinster homolog 2
CCG000539	CCT6B	0.822477	0.694942	0.893787	0.45498	0.840816	0.829342	0.442868	T-complex protein 1 subunit zeta-2
CCG000540	SHBG	0.292131	0.786282	0.848613	0.0994101	0.285145	0.0680307	1	Sex hormone-binding globulin
CCG000541	Uncharacterized	0.751167	0.894773	0.759606	0.667364	0.798688	0.884117	0.645631	E2QZM5_CANFA
CCG000542	PITPNC1	0.991987	0.672728	0.630357	1	0.851276	0.5466	0.968346	Cytoplasmic phosphatidylinositol transfer protein 1
CCG000543	DNAH9	0.60955	0.702329	0.606566	0.212096	0.859527	0.419906	0.444324	Dynein heavy chain 9, axonemal
CCG000544	POLDIP2	0.936418	0.725238	0.701786	1	0.91889	0.554455	1	Polymerase delta-interacting protein 2
CCG000545	STX8	0.338662	0.624538	0.540624	0.162393	0.155165	0.454294	0.217905	Syntaxin-8
CCG000546	C17ORF101	0.921477	0.621697	0.34823	0.664413	0.472858	1	0.681532	PKHD domain-containing transmembrane protein C17orf101
CCG000547	GSDMA	0.878641	0.674179	1	0.707841	1	1	0.901748	Gasdermin-A
CCG000548	DNAH9	0.934241	0.955998	1	0.722805	0.303026	1	0.803816	Dynein heavy chain 9, axonemal
CCG000549	GRN	0.920852	0.625251	0.804979	0.181186	0.403428	0.755899	0.837596	Granulins
CCG000550	HIC1	0.685233	0.793053	0.963853	1	0.938059	1	0.902908	Hypermethylated in cancer 1 protein
CCG000551	SP2	0.710135	1	0.440804	0.726571	0.61704	1	0.885343	Transcription factor Sp2
CCG000552	Uncharacterized	1	1	1	1	1	0.764068	1	/
CCG000553	CCL3	1	1	1	1	1	1	1	C-C motif chemokine 3
CCG000554	DHX8	0.514424	0.549425	0.805553	0.528385	0.603397	0.177907	0.877112	ATP-dependent RNA helicase DHX8
CCG000555	KRT24	0.920588	0.518127	1	0.244612	0.790553	1	1	Keratin, type I cytoskeletal 24
CCG000556	PYCR1	0.890189	0.888644	0.201236	0.163572	0.312211	0.115331	0.58167	Pyrroline-5-carboxylate reductase 1, mitochondrial
CCG000557	ZNF287	0.614392	0.58324	0.953116	0.492937	0.54625	0.591016	0.771814	Zinc finger protein 287
CCG000558	AOC3	1	0.221631	0.99963	0.728765	0.442818	1	0.904998	Membrane primary amine oxidase
CCG000559	FAM64A	1	0.79495	0.21603	1	0.959482	1	1	Protein FAM64A
CCG000560	AARSD1	0.874502	0.305085	0.466718	1	0.720042	0.764625	0.785397	Alanyl-tRNA editing protein Aarsd1
CCG000561	ACTG1	0.961718	0.841215	0.778572	0.752108	0.856199	0.454556	0.486095	Actin, cytoplasmic 2
CCG000562	KRT13	0.851551	0.9329	1	0.893876	0.699279	0.665304	0.698184	Keratin, type I cytoskeletal 13
CCG000563	EXOC7	0.717455	0.59389	0.38079	0.650157	0.919038	0.184919	0.711526	Exocyst complex component 7
CCG000564	AANAT	0.768017	0.65247	0.000829387	0.0219161	0.151002	0.0285443	0.230318	Serotonin N-acetyltransferase
CCG000565	PLD6	0.895391	1	1	1	1	1	1	Mitochondrial cardiolipin hydrolase
CCG000566	NAGLU	0.767534	0.572601	0.822485	0.355764	0.698828	0.866509	0.727806	Alpha-N-acetylglucosaminidase
CCG000567	FN3K	0.402692	0.848778	0.420191	0.181487	0.109461	0.475876	0.420322	Fructosamine-3-kinase
CCG000568	SUPT6H	0.846413	0.875084	0.863622	0.653895	0.800268	0.381221	1	Transcription elongation factor SPT6
CCG000569	GJD3	1	0.957961	1	0.956685	1	1	0.755456	Gap junction delta-3 protein
CCG000570	DCAF7	0.852025	0.67743	0.725248	0.720339	0.940593	1	0.787761	DDB1- and CUL4-associated factor 7
CCG000571	ABCA9	0.630626	0.733756	0.786512	0.812293	1	0.587319	0.848409	ATP-binding cassette sub-family A member 9
CCG000572	Uncharacterized	0.890583	0.683022	1	0.864793	0.849162	0.819405	0.617977	E1BDH1_BOVIN
CCG000573	KIF19	0.867484	0.89603	0.590255	0.297917	0.305765	0.527869	0.839375	Kinesin-like protein KIF19
CCG000574	CBX1	1	0.960876	0.558738	0.613109	0.848619	1	0.510539	Chromobox protein homolog 1
CCG000575	CALCOCO2	0.759655	0.743528	0.97589	0.26384	0.193635	0.548051	0.76496	Calcium-binding and coiled-coil domain-containing protein 2
CCG000576	TRPV2	0.376174	0.843826	0.46298	0.585835	0.715883	0.247069	0.926911	Transient receptor potential cation channel subfamily V member 2
CCG000577	SMTNL2	0.962367	0.737231	0.936002	0.60713	0.901022	1	0.641863	Smoothelin-like protein 2
CCG000578	APOH	0.165923	0.260187	0.379068	0.591714	0.864675	0.555799	0.50613	Beta-2-glycoprotein 1
CCG000579	SCO1	0.703977	0.615353	0.64698	0.27338	0.372484	0.95534	0.803024	Protein SCO1 homolog, mitochondrial
CCG000580	SDK2	1	1	0.898065	0.417695	0.720451	0.0957053	1	Protein sidekick-2
CCG000581	PRR15L	0.812015	0.854759	1	0.864403	0.318034	0.852629	0.26068	Proline-rich protein 15-like protein
CCG000582	RPL6	0.241455	0.759896	0.742729	0.829122	0.731672	0.304969	0.0722143	60S ribosomal protein L6
CCG000583	TP53I13	0.556073	0.596262	0.651319	0.149505	0.186195	0.447885	0.696237	Tumor protein p53-inducible protein 13
CCG000584	FAM100B	0.749664	0.882009	0.178761	0.0509475	0.728937	0.280424	0.955472	Protein FAM100B
CCG000585	INCA1	0.671928	0.574969	0.919157	0.0888117	0.142017	0.750554	0.595473	Protein INCA1
CCG000586	Uncharacterized	1	1	1	0.788292	1	1	1	/
CCG000587	STAT5B	0.469643	0.604809	0.971183	0.669876	0.338556	0.418968	0.780482	Signal transducer and activator of transcription 5B
CCG000588	ABI3	0.589599	0.902064	0.803596	0.435963	0.420867	0.688943	0.909123	ABI gene family member 3
CCG000589	TRPV1	0.546664	0.795301	0.903657	0.847226	0.737586	0.565287	0.545211	Transient receptor potential cation channel subfamily V member 1
CCG000590	IGFBP4	0.749148	0.771353	0.996347	0.661166	0.552544	0.937598	0.711398	Insulin-like growth factor-binding protein 4
CCG000591	CCL4	0.88799	0.898929	0.623697	0.0776139	0.243428	0.55877	0.221186	C-C motif chemokine 4
CCG000592	PITPNM3	0.732003	1	0.934986	0.474026	0.798341	0.326062	0.728694	Membrane-associated phosphatidylinositol transfer protein 3
CCG000593	CCL3	1	0.957672	1	0.957158	0.961272	1	1	C-C motif chemokine 3
CCG000594	NOL11	0.350338	0.631817	0.259653	0.482069	0.813143	0.387936	0.885932	Nucleolar protein 11
CCG000595	TRIM65	0.677958	0.643975	0.751994	0.742608	0.561478	0.659461	1	Tripartite motif-containing protein 65
CCG000596	TNK1	0.948778	0.90523	1	0.569195	0.39123	0.418491	0.975036	Non-receptor tyrosine-protein kinase TNK1
CCG000597	KSR1	0.394614	0.593261	0.886658	0.860645	0.927181	0.264474	0.871075	Kinase suppressor of Ras 1
CCG000598	ALOX15B	0.80505	0.472827	1	0.926461	0.710435	0.369655	0.717358	Arachidonate 15-lipoxygenase B
CCG000599	UBTF	0.821306	0.790548	0.962326	0.273417	0.471228	1	0.89615	Nucleolar transcription factor 1
CCG000600	ZNHIT3	0.409177	0.804124	0.684877	0.444005	0.516713	0.731821	1	Zinc finger HIT domain-containing protein 3
CCG000601	CNTNAP1	0.699077	0.965918	0.966147	0.516929	0.73957	0.397604	0.530529	Contactin-associated protein 1
CCG000602	KRT17	0.198201	0.326476	1	1	1	1	0.279456	Keratin, type I cytoskeletal 17
CCG000603	CCDC47	1	0.658653	0.231284	0.280037	0.0924597	0.542958	0.387582	Coiled-coil domain-containing protein 47
CCG000604	IFI35	0.579739	0.488623	0.710145	0.166032	0.568346	0.248318	0.757137	Interferon-induced 35 kDa protein
CCG000605	RTN4RL1	0.659867	0.7858	0.585535	0.890116	0.570662	0.217764	0.436315	Reticulon-4 receptor-like 1
CCG000606	BRCA1	0.519517	0.44352	1	0.623575	0.823265	0.592766	0.663545	Breast cancer type 1 susceptibility protein homolog
CCG000607	ABCA6	0.907205	0.722756	0.793664	0.90089	0.930292	0.608979	1	ATP-binding cassette sub-family A member 6
CCG000608	MAPK7	0.962336	0.703992	0.611302	0.14448	0.275804	0.475179	0.553038	Mitogen-activated protein kinase 7
CCG000609	MPRIP	0.512034	0.717528	1	0.961942	0.883801	0.236867	0.972749	Myosin phosphatase Rho-interacting protein
CCG000610	TOB1	0.711969	0.617152	0.490818	0.588318	0.830554	0.274145	0.746715	Protein Tob1
CCG000611	ALOX12	1	0.684001	1	1	1	0.179347	0.497904	Arachidonate 12-lipoxygenase, 12S-type
CCG000612	KIF2B	0.601848	0.754337	1	0.990735	0.95462	1	1	Kinesin-like protein KIF2B
CCG000613	LLGL2	0.772771	0.613296	1	0.436973	0.931703	0.923006	1	Lethal(2) giant larvae protein homolog 2
CCG000614	PPP1R1B	0.939798	0.866783	0.74727	0.730642	0.657869	0.165099	0.688702	Protein phosphatase 1 regulatory subunit 1B
CCG000615	PSMC5	0.41409	0.807474	0.751603	0.426724	0.40884	0.74937	0.646608	26S protease regulatory subunit 8
CCG000616	MSI2	0.547443	0.885355	0.368583	0.000371834	0.00102201	0.797018	0.0180282	RNA-binding protein Musashi homolog 2
CCG000617	AFMID	0.93728	0.211656	0.66941	0.291133	0.421293	0.409466	0.551151	Probable arylformamidase
CCG000618	TEKT1	0.773293	0.58671	0.333029	0.521247	0.621592	0.368612	0.779093	Tektin-1
CCG000619	ARHGAP23	0.53218	0.899605	0.82287	0.550322	0.642822	0.12945	0.54427	Rho GTPase-activating protein 23
CCG000620	Uncharacterized	0.895341	1	1	1	0.826135	1	1	/
CCG000621	WNT9B	0.895341	0.83846	1	1	1	1	1	Protein Wnt-9b
CCG000622	CDRT4	0.95694	0.925129	1	1	1	1	1	CMT1A duplicated region transcript 4 protein homolog
CCG000623	FAM117A	0.825557	0.978862	0.452682	0.619843	0.949725	0.603889	1	Protein FAM117A
CCG000624	PCYT2	0.825187	0.611532	0.490836	0.706515	0.547057	0.547026	1	Ethanolamine-phosphate cytidylyltransferase
CCG000625	MAP2K4	0.685263	0.793358	0.256748	0.0654362	0.359506	0.72826	0.91483	Dual specificity mitogen-activated protein kinase kinase 4
CCG000626	ALDH3A2	0.440573	0.902894	0.535719	0.484832	0.680478	1	0.763703	Fatty aldehyde dehydrogenase
CCG000627	DNAH17	1	1	1	1	1	1	1	Dynein heavy chain 17, axonemal
CCG000628	GPR179	0.584071	0.599478	1	0.528722	0.24122	0.197727	0.447039	Probable G-protein coupled receptor 179
CCG000629	C17ORF58	0.886328	0.862197	1	0.645316	0.896227	0.670846	0.391571	UPF0450 protein C17orf58
CCG000630	TEFM	0.681876	1	0.953199	0.628709	0.73603	0.927519	0.404531	Transcription elongation factor, mitochondrial
CCG000631	MAPT	0.841875	0.77778	0.912692	0.388413	0.577878	0.667873	0.888621	Microtubule-associated protein tau
CCG000632	MKS1	0.732895	0.697341	0.564464	0.88256	0.795292	1	0.939145	Meckel syndrome type 1 protein
CCG000633	MYH8	0.935749	0.723707	0.759033	0.304052	0.495029	1	0.866192	Myosin-8
CCG000634	SLC2A4	0.985434	1	0.949138	1	0.313965	1	1	Solute carrier family 2, facilitated glucose transporter member 4
CCG000635	ARRB2	0.765344	0.754985	0.276411	0.451417	0.357947	1	0.65286	Beta-arrestin-2
CCG000636	NUP85	0.451745	0.714427	0.879148	0.25899	0.293706	0.529157	0.717778	Nuclear pore complex protein Nup85
CCG000637	DLX3	1	1	1	1	1	1	1	Homeobox protein DLX-3
CCG000638	DHX40	0.592217	0.879993	0.612024	0.102724	0.0480854	0.55372	0.419414	Probable ATP-dependent RNA helicase DHX40
CCG000639	ICAM2	0.349811	0.659749	0.995872	0.221785	0.105557	0.790199	0.496438	Intercellular adhesion molecule 2
CCG000640	NGFR	1	0.458931	1	0.78172	0.926042	1	0.673851	Tumor necrosis factor receptor superfamily member 16
CCG000641	ABCC3	0.411273	0.75642	0.410097	0.674683	0.884111	0.503292	0.862296	Canalicular multispecific organic anion transporter 2
CCG000642	EIF4A3	0.596506	0.837096	0.891953	0.929449	0.610963	0.398544	0.74646	Eukaryotic initiation factor 4A-III
CCG000643	CHMP6	0.74643	0.729689	0.978843	0.658003	0.890742	0.923662	0.247503	Charged multivesicular body protein 6
CCG000644	RFNG	0.58471	0.882963	0.617897	0.993298	0.87263	0.605226	0.875292	Beta-1,3-N-acetylglucosaminyltransferase radical fringe
CCG000645	ARSG	0.742814	0.606385	0.691688	0.536781	0.486328	0.587497	1	Arylsulfatase G
CCG000646	RPL3	1	1	1	1	1	1	1	60S ribosomal protein L3
CCG000647	WNK4	0.356172	0.908078	0.625798	0.588609	0.306487	0.63831	0.638276	Serine/threonine-protein kinase WNK4
CCG000648	KDM6B	0.793398	0.834078	0.734066	0.73085	0.90116	0.679793	1	Lysine-specific demethylase 6B
CCG000649	RPL26	0.234283	0.288694	0.702902	0.782858	0.70854	0.935307	0.756132	60S ribosomal protein L26
CCG000650	PEX12	0.491977	0.430589	0.781622	0.630352	0.535275	0.846554	0.670995	Peroxisome assembly protein 12
CCG000651	ZNF385C	0.626004	0.510096	0.443462	0.897834	0.623462	0.484609	0.503036	Zinc finger protein 385C
CCG000652	SCAMP2	1	1	0.045863	0.990093	0.831772	1	1	Secretory carrier-associated membrane protein 2
CCG000653	PGAP3	0.470642	0.554473	0.554579	0.7829	0.482437	0.466667	0.461978	Post-GPI attachment to proteins factor 3
CCG000654	ASB16	0.930193	0.542495	0.617969	0.99571	1	1	0.629802	Ankyrin repeat and SOCS box protein 16
CCG000655	LRRC59	0.866651	0.802598	0.784634	0.721651	0.767271	1	0.868364	Leucine-rich repeat-containing protein 59
CCG000656	QTSA-16377	0.79585	0.875152	1	0.56004	0.953312	0.676829	1	Uncharacterized protein C17orf66 homolog
CCG000657	SYNJ2BP	0.43598	0.531973	0.640367	0.953906	0.921312	1	0.76453	Synaptojanin-2-binding protein
CCG000658	TRAPPC1	0.510423	0.905591	0.330968	0.168854	0.353508	0.188375	0.80606	Trafficking protein particle complex subunit 1
CCG000659	OR5F1	1	0.957961	1	1	0.961263	1	1	Olfactory receptor 5F1
CCG000660	DBF4B	0.687648	0.754164	0.698322	0.731777	0.992472	1	0.855549	Protein DBF4 homolog B
CCG000661	PFAS	0.545397	1	1	0.0724517	0.397036	0.588322	0.82467	Phosphoribosylformylglycinamidine synthase
CCG000662	SGSM2	0.609458	0.857815	0.787145	0.435828	0.862285	1	0.977708	Small G protein signaling modulator 2
CCG000663	SOX15	0.875705	0.692367	0.394855	0.238541	0.700683	1	0.859152	Protein SOX-15
CCG000664	POLR2A	0.750808	0.838381	1	0.654575	0.722828	0.255471	0.646556	DNA-directed RNA polymerase II subunit RPB1
CCG000665	MRPL10	0.324639	0.441343	0.949193	0.658994	0.551942	0.748797	0.720141	39S ribosomal protein L10, mitochondrial
CCG000667	ABR	0.515285	0.634206	1	0.113206	0.383628	0.677432	0.528645	Active breakpoint cluster region-related protein
CCG000668	TLCD2	0.971684	0.495384	1	0.500895	0.946479	0.730316	1	TLC domain-containing protein 2
CCG000669	NLK	0.647223	0.889556	0.756024	0.0768858	0.25507	0.735758	0.738551	Serine/threonine-protein kinase NLK
CCG000670	KCTD11	0.749794	0.788128	0.988519	0.769524	0.572313	0.636213	0.676932	BTB/POZ domain-containing protein KCTD11
CCG000671	SYNRG	0.633824	1	0.454135	0.102461	0.31603	0.854184	0.815871	Synergin gamma
CCG000672	SOX9	0.394037	0.531767	1	0.902556	0.741279	0.315914	0.914758	Transcription factor SOX-9
CCG000673	SLC25A19	0.825156	0.621951	0.376273	0.178656	0.726187	0.677151	0.817757	Mitochondrial thiamine pyrophosphate carrier
CCG000674	Uncharacterized	1	1	1	1	1	1	1	/
CCG000675	AATF	0.745973	0.893621	0.809322	0.937777	0.756476	0.507323	0.851393	Protein AATF
CCG000676	PCTP	0.688695	0.795969	1	0.748384	0.324833	0.999528	0.894228	Phosphatidylcholine transfer protein
CCG000677	EIF5A	0.759135	0.525082	0.843977	0.422784	0.484185	0.457064	0.685385	Eukaryotic translation initiation factor 5A-1
CCG000678	CD300E	0.540204	0.666563	1	0.125478	0.379546	0.949755	0.291068	CMRF35-like molecule 2
CCG000679	YWHAE	0.964917	1	1	0.19691	0.384423	0.514336	0.930669	14-3-3 protein epsilon
CCG000680	KRBA2	0.663793	0.321789	0.369166	0.429202	0.366299	0.505335	0.852844	KRAB-A domain-containing protein 2
CCG000681	EVPL	0.260904	0.487229	1	0.196102	0.158568	0.0676999	0.48614	Envoplakin
CCG000682	TGAS113E22.1	0.493225	0.951201	0.724554	0.82722	0.414183	0.228335	0.790094	Histone H3.3
CCG000683	CACNG5	0.886372	0.673861	0.736466	0.764493	0.646436	0.416595	0.92924	Voltage-dependent calcium channel gamma-5 subunit
CCG000684	STRA13	0.812605	0.365492	0.636816	0.924896	0.754049	0.928771	1	Centromere protein X
CCG000685	FAM104A	0.769946	0.932488	0.71368	0.908121	0.835108	0.661923	0.803135	Protein FAM104A
CCG000686	RNF43	0.909426	0.692912	0.419204	0.121833	0.144438	0.704937	0.742292	RING finger protein 43
CCG000687	KCNJ12	0.956934	0.779771	0.529775	0.195561	0.170316	0.911955	0.436711	ATP-sensitive inward rectifier potassium channel 12
CCG000688	MTMR4	0.644131	0.821548	0.917924	0.633614	0.516474	0.753905	0.758898	Myotubularin-related protein 4
CCG000689	KRT39	0.888919	0.860492	1	0.957158	0.890858	1	1	Keratin, type I cytoskeletal 39
CCG000690	DERL2	0.415206	0.835015	0.650844	0.792062	1	0.528351	0.611909	Derlin-2
CCG000691	PPM1D	1	0.803702	0.66954	0.205666	0.197238	0.620024	0.917626	Protein phosphatase 1D
CCG000692	C1QL1	0.686895	0.501575	0.545395	0.178945	0.381851	1	0.75991	C1q-related factor
CCG000693	HIGD1B	0.109134	0.388448	0.82219	0.423706	0.485087	0.0718548	0.79731	HIG1 domain family member 1B
CCG000694	C17ORF28	0.784205	0.766936	0.695812	0.625273	0.733035	0.508123	0.684129	UPF0663 transmembrane protein C17orf28
CCG000695	ASGR1	0.78008	1	0.439408	0.687327	0.35659	1	0.600777	Asialoglycoprotein receptor 1
CCG000696	Uncharacterized	1	1	1	1	1	1	1	F1MEI3_BOVIN
CCG000697	ZZEF1	0.452114	0.97467	0.464839	0.0767838	0.301296	1	0.469251	Zinc finger ZZ-type and EF-hand domain-containing protein 1
CCG000698	ST6GALNAC1	1	0.934792	0.472045	0.656018	0.946457	1	0.803442	Alpha-N-acetylgalactosaminide alpha-2,6-sialyltransferase 1
CCG000699	PIGL	0.874596	0.583729	0.31343	0.655877	0.461854	0.72577	0.916758	N-acetylglucosaminyl-phosphatidylinositol de-N-acetylase
CCG000700	TMEM102	0.871589	0.868541	0.120753	0.112046	0.320802	0.198804	0.718639	Transmembrane protein 102
CCG000701	ACCN1	1	0.803686	0.649271	0.74886	1	0.540825	0.459376	Amiloride-sensitive cation channel 1, neuronal
CCG000702	STAT5A	0.52065	0.800532	0.618736	0.851155	0.80969	0.390603	0.838788	Signal transducer and activator of transcription 5A
CCG000703	MYO15A	0.953291	0.967743	0.415579	0.820622	0.659878	0.101017	0.586913	Myosin-XV
CCG000704	ERAL1	0.51313	0.68545	0.858206	0.133303	0.212886	0.215673	0.669274	GTPase Era, mitochondrial
CCG000705	TEX19.2	0.955321	0.902058	1	1	1	1	0.523297	Testis-expressed protein 19.2
CCG000706	HDAC5	0.795357	0.333186	0.392416	0.968005	0.774187	0.294451	0.581543	Histone deacetylase 5
CCG000707	TBCD	0.915533	0.409964	0.556829	0.812349	0.757287	1	0.618672	Tubulin-specific chaperone D
CCG000708	TMEM92	1	1	1	1	1	1	1	Transmembrane protein 92
CCG000709	SLC16A3	0.726613	0.886694	0.521505	0.646319	0.391059	1	0.721533	Monocarboxylate transporter 4
CCG000710	KRTAP4-1	1	1	1	1	1	1	1	Keratin-associated protein 4-1
CCG000711	CACNB1	1	1	0.666162	0.76889	0.824016	0.503098	0.779412	Voltage-dependent L-type calcium channel subunit beta-1
CCG000712	HOXB9	1	1	1	1	1	1	1	Homeobox protein Hox-B9
CCG000713	RHOT1	0.828149	0.743037	0.224343	0.02082	0.0563917	0.445648	0.582021	Mitochondrial Rho GTPase 1
CCG000714	JUP	0.59762	1	0.803213	0.597075	0.555586	1	0.883214	Junction plakoglobin
CCG000715	ARHGDIA	0.861043	0.726544	0.586991	0.964045	0.732033	0.55432	0.76842	Rho GDP-dissociation inhibitor 1
CCG000716	RFFL	0.347721	1	0.755146	0.742766	0.71701	1	0.888735	E3 ubiquitin-protein ligase rififylin
CCG000717	DPH1	0.694113	0.68977	1	0.308641	0.514576	0.393148	0.508404	Diphthamide biosynthesis protein 1
CCG000718	RPL5	0.257895	0.84632	0.989275	0.979048	0.879197	0.939267	0.657961	60S ribosomal protein L5
CCG000719	HSPB9	0.942196	0.502752	0.304734	0.171596	0.0907063	0.131586	1	Heat shock protein beta-9
CCG000720	BNIP3L	0.291843	0.792978	0.234648	0.701885	0.829851	0.648518	0.407804	BCL2/adenovirus E1B 19 kDa protein-interacting protein 3-like
CCG000721	CCDC45	0.40734	0.584957	0.736643	0.957239	0.546599	0.843741	0.627482	Coiled-coil domain-containing protein 45
CCG000722	ALDH3A1	0.877364	0.661241	0.423264	0.402274	0.330796	1	0.771507	Aldehyde dehydrogenase, dimeric NADP-preferring
CCG000723	SERPINF2	0.867331	0.755014	1	0.00482552	0.491796	0.0333384	1	Alpha-2-antiplasmin
CCG000724	HOXB1	1	1	1	1	1	1	1	Homeobox protein Hox-B1
CCG000725	RAPGEFL1	0.686997	0.879301	0.467724	0.820655	0.568001	0.320478	0.815947	Rap guanine nucleotide exchange factor-like 1
CCG000726	SLC16A6	0.91436	0.876566	0.52158	0.533118	0.696021	0.18979	0.800741	Monocarboxylate transporter 7
CCG000727	IGF2BP1	0.781531	1	1	1	1	1	1	Insulin-like growth factor 2 mRNA-binding protein 1
CCG000728	ACE	0.917035	0.854811	0.950811	0.833903	0.877887	0.744051	0.764001	Angiotensin-converting enzyme
CCG000729	DGKE	0.424278	0.961496	0.928966	0.400597	0.479713	0.737908	0.377116	Diacylglycerol kinase epsilon
CCG000730	SLC13A5	0.54393	0.982921	0.74661	0.516643	1	0.484417	0.851601	Solute carrier family 13 member 5
CCG000731	TUBD1	0.707944	0.908815	1	0.865749	0.924916	0.604469	1	Tubulin delta chain
CCG000732	BAHCC1	0.607613	0.920713	0.497846	0.893752	0.790958	0.118661	0.799884	BAH and coiled-coil domain-containing protein 1
CCG000733	PRPSAP2	0.646291	0.942212	0.877578	0.921452	0.943482	0.496518	0.79481	Phosphoribosyl pyrophosphate synthase-associated protein 2
CCG000734	DYSFIP1	0.854718	1	1	0.766276	0.951058	0.730269	0.850795	Dysferlin-interacting protein 1
CCG000735	CCL3	0.770526	0.760361	0.692303	0.147552	0.533958	0.694825	0.225982	C-C motif chemokine 3
CCG000736	MYADML2	1	1	0.782449	0.780069	0.59355	1	0.298938	Myeloid-associated differentiation marker-like protein 2
CCG000737	Uncharacterized	0.842775	1	1	1	0.385552	0.411714	1	/
CCG000738	TUBG2	0.765219	0.916676	0.833295	0.330743	0.454184	1	0.706032	Tubulin gamma-2 chain
CCG000739	PECAM1	0.94602	0.701231	0.658728	0.300823	0.11314	0.375683	0.679749	Platelet endothelial cell adhesion molecule
CCG000740	PFAS	0.825104	0.754738	1	0.348099	0.390021	0.46649	0.62894	Phosphoribosylformylglycinamidine synthase
CCG000741	INTS2	0.465187	0.71658	0.689736	0.0221396	0.0916024	0.720839	0.957935	Integrator complex subunit 2
CCG000742	AANAT	0.996036	1	0.000336253	0.85853	0.0897351	0.324034	0.039606	Serotonin N-acetyltransferase
CCG000743	GABARAP	0.645418	0.828733	1	0.852805	0.519062	0.635081	0.773854	Gamma-aminobutyric acid receptor-associated protein
CCG000744	APPBP2	0.834034	0.99486	0.48497	0.386844	0.193498	0.297902	0.655709	Amyloid protein-binding protein 2
CCG000745	HLF	0.443034	0.574516	1	0.351231	0.488022	0.239388	0.798451	Hepatic leukemia factor
CCG000746	TFCP2L1	0.648474	0.195787	1	0.606039	0.843582	0.631582	1	Transcription factor CP2-like protein 1
CCG000747	SMCR7	1	0.918521	0.444306	0.700498	0.504951	0.473322	0.53898	Smith-Magenis syndrome chromosomal region candidate gene 7 protein
CCG000748	PRKAR1A	0.998206	0.474999	0.467862	0.517537	0.446598	0.723366	0.506714	cAMP-dependent protein kinase type I-alpha regulatory subunit
CCG000749	MFSD6L	0.627044	0.60938	0.493506	0.504903	0.927959	1	1	Major facilitator superfamily domain-containing protein 6-like
CCG000750	RNF213	0.36802	0.609723	0.291721	0.140525	0.488433	1	0.344738	RING finger protein 213
CCG000751	PTGES3	0.607363	0.506036	1	0.408385	0.463417	0.927313	1	Prostaglandin E synthase 3
CCG000752	RAI1	0.494466	0.882572	0.686024	0.830473	0.481485	0.13189	0.875717	Retinoic acid-induced protein 1
CCG000753	CUEDC1	0.838687	0.571333	0.758593	0.487424	0.28792	0.285258	0.514788	CUE domain-containing protein 1
CCG000754	TNFRSF13B	0.766409	0.27113	0.302448	0.0277985	0.11237	0.0127744	0.835229	Tumor necrosis factor receptor superfamily member 13B
CCG000755	C17ORF75	0.723285	0.931185	1	0.256891	0.323422	0.341001	1	Protein Njmu-R1
CCG000756	NMT1	0.709018	0.514907	0.484614	0.846556	0.654266	0.230222	1	Glycylpeptide N-tetradecanoyltransferase 1
CCG000757	MGAT5B	0.758201	0.57797	0.946409	0.509273	0.539275	0.694988	1	Alpha-1,6-mannosylglycoprotein 6-beta-N-acetylglucosaminyltransferase B
CCG000758	C1QTNF1	0.784714	0.794109	1	0.820888	0.521205	1	0.787005	Complement C1q tumor necrosis factor-related protein 1
CCG000759	KRT42	1	0.958951	1	1	0.961237	1	1	Keratin, type I cytoskeletal 42
CCG000760	EFCAB3	0.943004	0.498275	1	0.988691	1	1	1	EF-hand calcium-binding domain-containing protein 3
CCG000761	NUFIP2	0.385986	0.785423	0.971554	0.156611	0.465086	1	0.841801	Nuclear fragile X mental retardation-interacting protein 2
CCG000762	CBX8	0.907405	0.58187	0.974188	0.634325	0.336258	1	0.493925	Chromobox protein homolog 8
CCG000763	PSMD3	0.937651	0.690563	0.599809	0.77454	0.539393	0.572408	0.937019	26S proteasome non-ATPase regulatory subunit 3
CCG000764	MYH10	0.837553	0.895516	0.896844	0.162944	0.708798	1	0.958074	Myosin-10
CCG000765	PIGS	0.954049	0.659782	0.557307	0.710623	0.783274	0.439843	0.367567	GPI transamidase component PIG-S
CCG000766	MLLT6	0.627313	0.991616	0.613847	0.711999	0.652588	0.118578	0.459436	Protein AF-17
CCG000767	NF1	0.405473	0.840135	0.793883	0.0972981	0.283483	1	0.388261	Neurofibromin
CCG000768	ELAC2	0.781204	0.451193	0.693775	0.372031	0.448644	0.654414	0.836698	Zinc phosphodiesterase ELAC protein 2
CCG000769	FGF11	0.94658	0.885732	0.967071	0.630962	0.651522	0.423891	0.886709	Fibroblast growth factor 11
CCG000770	Uncharacterized	1	1	1	1	1	1	1	E3VW78_SHEEP
CCG000771	METTL23	0.974346	1	0.566861	1	0.890858	1	0.733716	Methyltransferase-like protein 23
CCG000772	KIAA1731	0.732055	0.676944	1	0.549509	0.303819	0.107469	0.771619	Protein KIAA1731
CCG000773	DNAH17	0.241402	0.490671	0.55104	0.250019	0.386388	0.281062	1	Dynein heavy chain 17, axonemal
CCG000774	CD79B	1	0.99499	1	0.877032	0.951774	1	1	B-cell antigen receptor complex-associated protein beta chain
CCG000775	CCDC55	0.44905	0.473315	0.591232	0.732824	0.991743	0.737002	0.728949	Coiled-coil domain-containing protein 55
CCG000776	FN3KRP	0.380462	0.679644	0.838745	0.169678	0.118556	0.479908	0.42979	Ketosamine-3-kinase
CCG000777	DDX5	0.461981	0.382632	0.509959	0.767128	1	0.292152	0.853176	Probable ATP-dependent RNA helicase DDX5
CCG000778	PNPO	0.818472	0.546145	0.770853	0.556547	0.725417	0.177596	0.965889	Pyridoxine-5'-phosphate oxidase
CCG000779	DNAH9	0.39241	0.800563	0.803246	0.931746	0.606198	0.741124	0.853891	Dynein heavy chain 9, axonemal
CCG000780	BLMH	0.961828	0.704768	0.554594	0.57707	0.627031	0.390248	0.921844	Bleomycin hydrolase
CCG000781	ADORA2B	0.819071	0.837406	1	0.839389	0.761375	0.600472	0.0833929	Adenosine receptor A2b
CCG000782	NME2	0.343848	0.495334	0.340782	0.940557	0.766059	0.412148	0.507755	Nucleoside diphosphate kinase B
CCG000783	ATP1B2	0.470495	0.607974	0.559896	0.335587	0.740867	0.600265	0.908473	Sodium/potassium-transporting ATPase subunit beta-2
CCG000784	EEF1B	0.736046	0.916015	1	0.826852	0.959236	1	1	Elongation factor 1-beta
CCG000785	PROCA1	0.354505	0.58389	0.632201	0.428246	0.321941	0.121101	0.727162	Protein PROCA1
CCG000786	XYLT2	0.742157	0.973182	0.69438	0.58274	0.542382	0.671047	0.520377	Xylosyltransferase 2
CCG000787	ACACA	0.465561	0.744475	0.857853	0.318883	0.541409	0.995047	0.838861	Acetyl-CoA carboxylase 1
CCG000788	ARL4D	0.862982	0.736867	1	0.504919	0.677255	0.535157	0.417299	ADP-ribosylation factor-like protein 4D
CCG000789	KRT26	0.894611	1	0.149684	0.191681	0.235645	1	0.720323	Keratin, type I cytoskeletal 26
CCG000790	PITPNA	0.952345	0.624022	0.348206	0.294228	0.274759	0.625592	0.582635	Phosphatidylinositol transfer protein alpha isoform
CCG000791	WBP2	0.84277	0.895426	0.594696	0.628521	0.883135	0.660184	1	WW domain-binding protein 2
CCG000792	ALOX12	0.589403	0.881968	1	0.183636	0.423089	0.200649	0.938316	Arachidonate 12-lipoxygenase, 12S-type
CCG000793	SLC25A39	0.847083	0.484146	0.226291	1	1	1	0.706189	Solute carrier family 25 member 39
CCG000794	KIAA0195	0.363768	0.58961	1	0.420889	0.486122	0.381582	0.347389	Uncharacterized protein KIAA0195
CCG000795	TM4SF5	1	0.696682	1	1	1	1	1	Transmembrane 4 L6 family member 5
CCG000796	CHD3	0.874518	0.961289	1	0.40664	0.711546	0.364942	0.979607	Chromodomain-helicase-DNA-binding protein 3
CCG000797	TMEM101	0.992251	0.911038	0.999453	0.46196	0.482123	0.469834	0.414638	Transmembrane protein 101
CCG000798	TRIM65	0.690135	0.770118	1	0.913116	0.649797	0.671577	0.477864	Tripartite motif-containing protein 65
CCG000799	COX10	0.581486	0.617913	1	0.567902	0.975959	1	0.739785	Protoheme IX farnesyltransferase, mitochondrial
CCG000800	MYCBPAP	0.292111	0.515011	0.507338	0.673179	0.687126	0.363229	1	MYCBP-associated protein
CCG000801	ATPAF2	0.939689	0.399125	0.348985	0.419676	0.551183	0.584179	0.93877	ATP synthase mitochondrial F1 complex assembly factor 2
CCG000802	KRT25	1	1	1	1	1	1	1	Keratin, type I cytoskeletal 25
CCG000803	BECN1	1	0.822468	1	0.423481	0.347445	0.373408	1	Beclin-1
CCG000804	MYH2	0.190933	0.816605	0.596958	0.213495	0.510459	0.905207	0.675937	Myosin-2
CCG000805	CACNA1G	0.541309	1	0.89065	0.829124	0.654003	0.342815	0.714392	Voltage-dependent T-type calcium channel subunit alpha-1G
CCG000806	SUMO2	0.823278	0.606016	0.103352	9.01356e-05	5.61259e-06	0.232451	0.00160313	Small ubiquitin-related modifier 2
CCG000807	KLHL10	0.466928	0.325044	0.801987	0.0525885	0.210346	1	0.416104	Kelch-like protein 10
CCG000808	SGCA	0.396402	0.732484	0.664759	0.328899	0.805168	0.199605	0.45793	Alpha-sarcoglycan
CCG000809	HOXB4	0.895341	0.276143	1	1	1	1	1	Homeobox protein Hox-B4
CCG000810	STRADA	0.972061	0.766786	0.860119	0.759695	0.586703	0.701881	0.974479	STE20-related kinase adapter protein alpha
CCG000811	GH1	0.740133	0.00140092	0.846694	0.127539	0.490586	0.00603459	0.129966	Somatotropin
CCG000812	ANKFN1	0.22838	0.280003	1	0.855127	0.554298	0.87358	0.671432	Ankyrin repeat and fibronectin type-III domain-containing protein 1
CCG000813	Uncharacterized	0.898698	0.732458	1	0.987714	0.920672	1	1	F1S206_PIG
CCG000814	FASN	0.627345	0.829927	0.967457	0.557574	0.565117	0.499266	0.603383	Fatty acid synthase
CCG000815	RPL23	0.942214	0.254609	0.27781	0.977531	0.479166	0.172103	1	60S ribosomal protein L23
CCG000816	MYBBP1A	0.845642	0.666917	0.679954	0.263115	0.364974	0.246065	1	Myb-binding protein 1A
CCG000817	CRHR1	0.729584	0.645488	0.356352	0.927798	0.737908	0.624482	0.439636	Corticotropin-releasing factor receptor 1
CCG000818	ZNF286A	0.754249	0.631495	0.54749	0.542031	0.31091	1	0.755456	Zinc finger protein 286A
CCG000819	GJC1	0.771897	0.737691	1	0.703845	0.866638	0.735428	0.590523	Gap junction gamma-1 protein
CCG000820	VPS53	0.518241	0.953522	0.732881	0.179046	0.477183	1	0.738325	Vacuolar protein sorting-associated protein 53 homolog
CCG000821	KRT35	0.895391	1	1	1	1	1	1	Keratin, type I cuticular Ha5
CCG000822	TNRC6C	0.804342	0.782342	0.977542	0.670069	0.662167	0.352554	0.775675	Trinucleotide repeat-containing gene 6C protein
CCG000823	TMEM11	0.329763	0.626848	0.963655	0.109769	0.152603	0.271984	0.723602	Transmembrane protein 11, mitochondrial
CCG000824	CCDC103	1	0.968388	0.431721	0.669784	1	0.499617	1	Coiled-coil domain-containing protein 103
CCG000825	FADS6	0.826042	0.331257	0.817665	0.0772029	0.0970096	0.37247	0.876136	Fatty acid desaturase 6
CCG000826	RPL23A	0.444468	0.727144	0.090626	0.0883312	0.256652	0.650912	0.376353	60S ribosomal protein L23a
CCG000827	SLC16A11	0.741083	0.833919	0.501404	0.405527	0.587689	1	0.705806	Monocarboxylate transporter 11
CCG000828	ADAP2	0.881416	0.557148	0.30031	0.396186	0.61797	1	0.815536	Arf-GAP with dual PH domain-containing protein 2
CCG000829	MPP2	0.291328	0.621716	1	0.460908	0.679324	0.468268	0.902167	MAGUK p55 subfamily member 2
CCG000830	YPEL2	1	0.847049	0.675214	0.382686	0.403824	1	0.527709	Protein yippee-like 2
CCG000831	NUP88	0.635851	0.91016	0.92965	0.499304	0.475824	0.5293	0.984774	Nuclear pore complex protein Nup88
CCG000832	NEURL4	0.733157	0.903543	1	0.893812	0.686659	0.119595	1	Neuralized-like protein 4
CCG000833	VAMP2	0.838323	0.802553	0.992311	0.667576	0.51541	0.825252	0.63673	Vesicle-associated membrane protein 2
CCG000834	AKAP1	0.607589	0.952507	0.93698	0.765882	0.797234	1	0.802753	A-kinase anchor protein 1, mitochondrial
CCG000835	Uncharacterized	0.895579	1	1	1	1	1	1	C9EI15_SHEEP
CCG000836	DHRS11	0.818683	0.835237	0.339698	1	0.756251	0.628076	1	Dehydrogenase/reductase SDR family member 11
CCG000837	C17ORF85	0.79293	1	1	0.30468	0.729678	0.590583	0.958636	Uncharacterized protein C17orf85
CCG000838	ANKRD40	0.647409	0.692257	0.770411	0.108321	0.20144	0.985576	0.695977	Ankyrin repeat domain-containing protein 40
CCG000839	ANAPC11	0.40195	1	0.300041	0.0562226	0.153443	0.0337784	0.818007	Anaphase-promoting complex subunit 11
CCG000840	SPHK1	0.708769	0.764757	0.617695	0.0295998	0.0758027	0.076786	1	Sphingosine kinase 1
CCG000841	C17ORF46	0.663217	0.453166	0.775145	0.318867	0.334012	0.347125	0.862385	Uncharacterized protein C17orf46
CCG000842	SUZ12	0.638637	1	1	0.0451901	0.153878	1	0.53872	Polycomb protein SUZ12
CCG000843	FAM18B1	0.887278	0.649657	1	0.0865189	0.131519	0.248567	0.644304	Protein FAM18B1
CCG000844	FLCN	0.990285	0.731108	0.534004	0.567226	0.566051	0.392806	1	Folliculin
CCG000845	AURKB	0.792511	0.802354	1	0.388361	0.744185	0.618303	0.91115	Serine/threonine-protein kinase 12
CCG000846	ITGB4	0.241241	0.731077	0.504306	0.0801229	0.409289	0.0942708	0.995348	Integrin beta-4
CCG000847	CENPV	0.592558	0.537141	0.297951	0.226946	0.759358	0.226103	1	Centromere protein V
CCG000848	BZRAP1	0.976053	0.785494	0.995274	0.396825	0.270824	0.176062	0.509765	Peripheral-type benzodiazepine receptor-associated protein 1
CCG000849	CAMTA2	0.799617	0.928251	1	0.792096	0.703273	0.077742	0.798745	Calmodulin-binding transcription activator 2
CCG000850	RAD51C	0.894598	0.897974	0.698917	0.0805761	0.549935	0.546524	1	DNA repair protein RAD51 homolog 3
CCG000851	Uncharacterized	0.98973	1	1	1	1	0.25019	1	/
CCG000852	GOSR2	0.997753	0.472873	0.453833	0.626965	0.761074	0.305581	0.561275	Golgi SNAP receptor complex member 2
CCG000853	SKA3	1	1	1	1	1	1	1	Spindle and kinetochore-associated protein 3
CCG000854	DLX4	0.78477	0.743561	1	1	1	1	1	Homeobox protein DLX-4
CCG000855	COASY	0.88898	0.551168	0.44022	0.229529	0.325499	0.466971	0.792089	Bifunctional coenzyme A synthase
CCG000856	KCNH6	0.391702	0.751139	0.0664492	0.968923	0.795679	0.274509	0.760362	Potassium voltage-gated channel subfamily H member 6
CCG000857	TPT1	0.12366	0.822535	0.0142849	0.106925	0.719868	0.227069	0.71429	Translationally-controlled tumor protein
CCG000858	TAOK1	0.0962904	0.599336	0.556736	0.262682	0.391492	1	0.331288	Serine/threonine-protein kinase TAO1
CCG000859	MRC2	0.350054	0.535195	0.394537	0.5453	0.64098	1	0.668523	C-type mannose receptor 2
CCG000860	QRICH2	0.020206	0.647047	0.894473	0.242508	0.440041	0.277991	0.574414	Glutamine-rich protein 2
CCG000861	NTN1	0.281937	0.610171	0.709575	0.725807	0.816083	1	1	Netrin-1
CCG000862	TSEN54	0.223455	0.483322	0.795774	0.116964	0.285038	0.130457	0.961911	tRNA-splicing endonuclease subunit Sen54
CCG000863	ZACN	0.689945	0.911113	0.642337	0.0984997	0.157928	0.277725	0.354813	Zinc-activated ligand-gated ion channel
CCG000864	LIG3	0.861301	0.876675	0.852095	0.606344	0.723163	0.595295	0.954753	DNA ligase 3
CCG000865	Uncharacterized	1	0.957961	1	0.956685	0.961263	1	1	E3VW77_SHEEP
CCG000866	ARL5C	0.657803	1	1	0.981625	0.425654	1	0.706042	ADP-ribosylation factor-like protein 5C
CCG000867	BTF3	0.895391	1	1	1	0.882548	1	1	Transcription factor BTF3
CCG000868	SCN4A	1	1	0.724315	0.830216	0.571581	1	1	Sodium channel protein type 4 subunit alpha
CCG000869	C17ORF76	0.675892	0.900579	1	0.730481	0.776631	1	0.544381	Leucine-rich repeat-containing protein C17orf76
CCG000870	GAA	0.585697	0.935418	0.644923	0.620256	0.94657	0.413703	1	Lysosomal alpha-glucosidase
CCG000871	TEX19.2	1	1	1	1	1	1	0.607715	Testis-expressed protein 19.2
CCG000872	KRT38	1	1	1	1	1	1	1	Keratin, type I cuticular Ha8
CCG000873	ACCN1	0.929255	0.852523	0.69932	0.498089	0.859327	0.854639	0.689291	Amiloride-sensitive cation channel 1, neuronal
CCG000874	ABCA10	1	0.725669	1	0.673796	0.462684	0.806932	0.899158	ATP-binding cassette sub-family A member 10
CCG000875	B3GNTL1	0.850524	0.775641	0.59971	0.914288	0.633046	0.939952	0.800925	UDP-GlcNAc:betaGal beta-1,3-N-acetylglucosaminyltransferase-like protein 1
CCG000876	ZNF750	0.697126	0.452547	0.997966	0.828559	0.0859899	0.347284	1	Protein ZNF750
CCG000877	CNP	0.909885	0.705052	0.749563	0.536455	0.94131	0.56523	0.547836	2',3'-cyclic-nucleotide 3'-phosphodiesterase
CCG000878	ADAM11	0.781742	0.491004	1	0.18826	0.686576	0.191043	0.813387	Disintegrin and metalloproteinase domain-containing protein 11
CCG000879	ACLY	0.59335	0.843696	1	0.0877892	0.0609537	0.466509	0.476536	ATP-citrate synthase
CCG000880	POLR3F	0.642429	0.84293	0.639204	0.755525	0.417659	0.647405	0.205796	DNA-directed RNA polymerase III subunit RPC6
CCG000881	SHPK	0.884386	0.518792	0.851198	0.197325	0.415184	1	0.590503	Sedoheptulokinase
CCG000882	CTC1	0.643101	0.627463	1	0.933527	0.878454	0.607056	0.878429	CST complex subunit CTC1
CCG000883	Uncharacterized	0.576538	0.440239	1	0.295405	0.180385	1	0.379789	F1RZ91_PIG
CCG000884	EXPI	1	1	1	1	1	1	1	Extracellular peptidase inhibitor (Fragment)
CCG000885	EPN2	0.594919	0.818728	0.756432	0.428998	0.464721	1	0.852914	Epsin-2
CCG000886	ICAM2	0.337655	0.951171	0.987891	0.107074	0.0538759	0.184296	0.568238	Intercellular adhesion molecule 2
CCG000887	RUNDC1	0.665607	1	1	0.447042	0.997857	0.83154	0.696716	RUN domain-containing protein 1
CCG000888	COPR5	0.214221	0.906168	0.729064	0.222947	0.115199	0.71071	0.402463	Cooperator of PRMT5
CCG000889	Uncharacterized	0.867112	0.501218	0.800494	0.473568	0.430437	1	0.939265	/
CCG000890	KRT27	0.939962	0.991657	0.566861	1	1	1	1	Keratin, type I cytoskeletal 27
CCG000891	NPLOC4	0.78623	0.754651	0.9074	0.487863	0.612837	0.66145	0.961169	Nuclear protein localization protein 4 homolog
CCG000892	MRPL12	0.427502	0.538669	0.671525	0.193463	0.124187	0.114335	0.775779	39S ribosomal protein L12, mitochondrial
CCG000893	TRIM25	0.444516	0.33493	1	0.911582	0.46681	0.319614	0.858465	E3 ubiquitin/ISG15 ligase TRIM25
CCG000894	FXR2	0.910327	0.665948	0.571854	0.420431	0.447729	0.777971	0.78669	Fragile X mental retardation syndrome-related protein 2
CCG000895	BCAS3	0.918486	0.840365	1	0.275943	0.250169	0.907975	0.836252	Breast carcinoma-amplified sequence 3
CCG000896	KCNJ2	0.345665	1	0.504345	0.300275	0.566934	1	0.880542	Inward rectifier potassium channel 2
CCG000897	ZNF18	0.569749	0.607801	0.398618	0.175758	0.384855	0.142442	1	Zinc finger protein 18
CCG000898	TOP3A	0.788112	0.677625	1	0.813094	0.827449	0.499711	0.708743	DNA topoisomerase 3-alpha
CCG000899	MYO19	0.710053	0.919917	0.560907	0.483073	0.7877	0.334387	0.863102	Myosin-XIX
CCG000900	KBTBD4	0.860266	0.792395	0.801848	0.896314	0.665015	0.891701	0.416999	Kelch repeat and BTB domain-containing protein 4
CCG000901	GRB7	0.947593	0.365444	0.846325	0.451097	0.38875	0.429808	0.999766	Growth factor receptor-bound protein 7
CCG000902	CCL14	0.248006	0.240722	0.742001	0.778993	0.187347	0.784858	0.25777	C-C motif chemokine 14
CCG000903	TBX21	1	0.639205	1	0.70139	0.659357	1	1	T-box transcription factor TBX21
CCG000904	DDX42	0.88048	0.739319	0.71413	0.872235	0.872652	0.821493	0.662993	ATP-dependent RNA helicase DDX42
CCG000905	TNFAIP1	0.697627	0.734014	0.792155	0.69936	0.969091	0.726082	0.862736	BTB/POZ domain-containing adapter for CUL3-mediated RhoA degradation protein 2
CCG000906	BIRC5	1	0.876119	1	0.878135	0.659357	1	1	Baculoviral IAP repeat-containing protein 5
CCG000907	CORO6	0.685267	0.949092	0.668945	0.6861	0.24028	0.150613	0.540315	Coronin-6
CCG000908	MRPL45	0.53129	0.884623	0.646133	0.581626	0.610508	1	1	39S ribosomal protein L45, mitochondrial
CCG000909	OTOP3	0.82625	0.871143	1	1	0.953521	1	1	Otopetrin-3
CCG000910	OR4D1	1	1	1	1	1	1	1	Olfactory receptor 4D1
CCG000911	INPP5K	0.920065	0.834968	0.81354	0.520254	0.91185	0.315908	0.912016	Inositol polyphosphate 5-phosphatase K
CCG000912	SKA2	0.416322	0.479887	0.908754	0.75086	0.252742	0.906738	0.36308	Spindle and kinetochore-associated protein 2
CCG000913	PRR11	0.895341	1	1	1	1	1	1	Proline-rich protein 11
CCG000914	KRT16	0.971865	0.792694	1	0.469884	0.926557	1	0.826481	Keratin, type I cytoskeletal 16
CCG000915	SMARCD2	0.975012	0.952467	1	0.564039	0.301817	0.99375	0.944301	SWI/SNF-related matrix-associated actin-dependent regulator of chromatin subfamily D member 2
CCG000916	MAP3K3	0.395734	0.903413	0.537359	0.246518	0.337661	1	0.619591	Mitogen-activated protein kinase kinase kinase 3
CCG000917	ST6GALNAC2	0.605817	0.597477	1	0.579727	0.453626	0.722697	0.789755	Alpha-N-acetylgalactosaminide alpha-2,6-sialyltransferase 2
CCG000918	TMEM95	0.878079	1	0.966604	0.182791	0.538031	0.196245	0.493754	Transmembrane protein 95
CCG000919	FBXW10	0.926945	1	1	0.0149824	0.393903	0.126466	1	F-box/WD repeat-containing protein 10
CCG000920	Uncharacterized	1	1	1	1	1	1	1	Q29618_SHEEP
CCG000921	TK1	1	0.794803	0.38702	0.92946	0.482218	1	0.408082	Thymidine kinase, cytosolic
CCG000922	NEK8	0.801093	0.760717	1	0.928358	0.924283	0.674886	0.793299	Serine/threonine-protein kinase Nek8
CCG000923	SAMD14	0.960297	0.511535	0.485685	0.597601	0.509934	0.215292	1	Sterile alpha motif domain-containing protein 14
CCG000924	MSI2	0.971764	0.726615	0.387025	0.00887065	0.0487052	0.698063	0.115795	RNA-binding protein Musashi homolog 2
CCG000925	RNMTL1	0.766983	0.875619	0.73842	0.343981	0.215239	0.37641	0.375903	RNA methyltransferase-like protein 1
CCG000926	KPNA2	0.244505	0.937291	0.559301	0.454142	0.738682	0.358692	0.933986	Importin subunit alpha-2
CCG000927	MED1	0.454674	1	1	0.313642	0.6577	0.521251	0.744245	Mediator of RNA polymerase II transcription subunit 1
CCG000928	LEPREL4	0.565943	0.731008	1	0.946384	0.820548	0.471546	0.772054	Synaptonemal complex protein SC65
CCG000929	VMP1	0.942083	0.665385	0.838492	0.587046	0.416015	0.186643	0.760112	Vacuole membrane protein 1
CCG000930	C17ORF53	1	1	0.943189	0.992751	0.587645	0.260021	1	Uncharacterized protein C17orf53
CCG000931	PSMB3	0.672512	0.463246	0.247071	0.630827	0.759645	0.713199	0.677227	Proteasome subunit beta type-3
CCG000932	SOST	0.660482	0.287232	0.0194258	0.0237858	0.00116864	0.70965	0.121335	Sclerostin
CCG000933	GP1BA	0.866488	0.766698	1	1	0.945347	1	1	Platelet glycoprotein Ib alpha chain
CCG000934	RPRML	0.659333	0.535723	0.968128	0.10506	0.0474101	0.542152	0.165391	Reprimo-like protein
CCG000935	HNF1B	0.721473	0.747294	1	0.829577	0.851289	0.217091	0.852208	Hepatocyte nuclear factor 1-beta
CCG000936	CDK12	0.48552	0.678852	0.930553	0.420561	0.613718	0.364298	0.521718	Cyclin-dependent kinase 12
CCG000937	Uncharacterized	0.991963	0.487185	1	0.989576	0.991274	1	1	D2HGG6_AILME
CCG000938	CPD	0.424082	1	0.284751	0.0308718	0.0340788	1	0.197604	Carboxypeptidase D
CCG000939	CBR2	0.956269	0.602207	0.417177	0.803941	0.23422	0.50499	0.416161	Carbonyl reductase [NADPH] 2
CCG000941	TAF15	0.813575	0.740421	0.204861	0.352114	0.271196	1	0.430969	TATA-binding protein-associated factor 2N
CCG000942	CDK5RAP3	0.52104	0.67262	0.776374	0.553227	0.655815	0.813539	0.856174	CDK5 regulatory subunit-associated protein 3
CCG000943	SLFN12	0.864749	0.744063	1	0.63478	0.549108	1	0.613918	Schlafen family member 12
CCG000944	PPIA	1	1	1	1	1	1	1	Peptidyl-prolyl cis-trans isomerase A
CCG000945	CHAD	0.762624	0.620231	0.352309	0.324413	0.854691	0.866443	0.897829	Chondroadherin
CCG000946	GNGT2	0.768124	0.896908	0.657245	1	0.944926	0.52816	0.974477	Guanine nucleotide-binding protein G(I)/G(S)/G(O) subunit gamma-T2
CCG000947	EZH1	0.524151	0.844513	0.902036	0.142434	0.261012	1	0.605311	Histone-lysine N-methyltransferase EZH1
CCG000948	SPATA20	0.887152	0.751039	0.88738	0.0816093	0.274911	0.376459	0.691712	Spermatogenesis-associated protein 20
CCG000949	TSR1	0.83062	1	0.615306	0.568491	0.619054	1	0.884677	Pre-rRNA-processing protein TSR1 homolog
CCG000950	Uncharacterized	1	0.957672	1	0.957158	0.961272	1	1	/
CCG000951	HOXB2	0.703305	0.650099	1	1	0.946322	1	0.707418	Homeobox protein Hox-B2
CCG000952	B4GALNT2	1	1	1	1	1	1	1	Beta-1,4 N-acetylgalactosaminyltransferase 2
CCG000953	MYH4	0.138918	0.733992	0.368657	0.135224	0.735777	0.762656	0.907603	Myosin-4
CCG000954	GUCY2D	0.93471	0.862903	1	0.465275	0.600974	0.307436	0.807061	Retinal guanylyl cyclase 1
CCG000955	MFAP4	0.732138	0.876109	0.656914	0.0187258	0.435774	0.256583	0.872511	Microfibril-associated glycoprotein 4
CCG000956	MYOCD	0.784664	0.684607	0.779618	0.201427	0.362557	0.457385	0.656387	Myocardin
CCG000957	TADA2A	0.77545	0.560662	0.763857	0.284831	0.659991	0.178475	0.841228	Transcriptional adapter 2-alpha
CCG000958	Uncharacterized	0.6813	0.584656	0.378124	0.791381	0.323497	0.812637	0.895622	D2HUY1_AILME
CCG000959	OMG	0.491634	0.202554	0.439234	0.853755	0.761197	0.561533	0.699158	Oligodendrocyte-myelin glycoprotein
CCG000960	TNFSF12	0.674089	0.766956	0.886294	0.559288	0.624642	1	0.856391	Tumor necrosis factor ligand superfamily member 12
CCG000961	COG1	0.589356	1	0.937557	0.716458	0.961463	0.343919	1	Conserved oligomeric Golgi complex subunit 1
CCG000962	PRPF8	0.771419	0.803852	0.696769	0.324122	0.596699	0.440252	1	Pre-mRNA-processing-splicing factor 8
CCG000963	HMGB1	0.857689	0.690711	0.896446	0.38356	0.658094	1	0.81736	High mobility group protein B1
CCG000964	KIF18B	0.795611	0.81399	1	0.99571	0.960114	1	1	Kinesin-like protein KIF18B
CCG000965	GM1564	0.871712	0.702148	0.788086	0.952805	0.356611	1	0.715308	Uncharacterized protein C17orf104 homolog
CCG000966	SLFN14	1	0.816268	1	1	1	1	1	Schlafen family member 14
CCG000967	MMD	0.778109	0.69897	0.635753	0.0327214	0.146013	0.499677	0.8225	Monocyte to macrophage differentiation protein
CCG000968	HILS1	0.180196	0.23297	0.558299	0.251324	0.464668	0.66284	0.70798	Spermatid-specific linker histone H1-like protein
CCG000969	YBX2	0.987597	0.850817	0.384445	0.681202	1	1	1	Y-box-binding protein 2
CCG000970	CD300C	1	1	0.724315	0.870636	1	1	1	CMRF35-like molecule 6
CCG000971	HES7	1	0.895049	0.685634	0.667358	0.624588	0.385758	1	Transcription factor HES-7
CCG000972	UBTF	0.894049	0.701453	0.487635	0.994592	0.82699	0.578908	0.864483	Nucleolar transcription factor 1
CCG000973	RND2	0.774099	0.853936	0.678302	0.962413	0.52307	0.657509	0.952713	Rho-related GTP-binding protein RhoN
CCG000974	GNA13	0.270872	0.654739	1	0.439044	0.488614	0.406107	0.570567	Guanine nucleotide-binding protein subunit alpha-13
CCG000975	ASGR2	1	0.910146	1	0.997648	1	0.346413	1	Asialoglycoprotein receptor 2
CCG000976	STAT3	0.43274	0.893086	0.808424	0.0837489	0.199362	1	0.402183	Signal transducer and activator of transcription 3
CCG000977	HOXB7	1	0.754337	0.498438	0.999061	0.95462	0.64089	1	Homeobox protein Hox-B7
CCG000978	HSPD1	0.145268	0.342269	0.205274	0.62275	0.97503	0.337582	0.466805	60 kDa heat shock protein, mitochondrial
CCG000979	ASPA	0.845957	0.398002	0.844863	0.142868	0.265398	0.328861	0.876934	Aspartoacylase
CCG000980	RPL21	0.935769	0.909794	0.667014	0.757393	0.563585	0.750246	0.509609	60S ribosomal protein L21
CCG000981	CDK3	0.749033	0.49301	0.773104	0.314702	0.231543	0.554114	0.695571	Cyclin-dependent kinase 3
CCG000982	CWC25	0.960506	0.80273	0.850707	0.625282	0.437394	0.676551	0.921653	Pre-mRNA-splicing factor CWC25 homolog
CCG000983	METTL2	0.519654	0.462079	0.75692	0.613188	0.481458	0.770314	0.610728	Methyltransferase-like protein 2
CCG000984	STAC2	1	0.996236	1	0.972355	0.723349	0.241746	0.60268	SH3 and cysteine-rich domain-containing protein 2
CCG000985	ERN1	0.13835	0.49691	0.530183	0.918838	0.998964	0.15784	0.47966	Serine/threonine-protein kinase/endoribonuclease IRE1
CCG000986	MIS12	0.521279	0.713102	0.481766	0.336796	0.711972	1	0.521455	Protein MIS12 homolog
CCG000987	SLC16A11	0.358201	0.904522	0.874841	0.0618164	0.378991	0.0926353	0.560794	Monocarboxylate transporter 11
CCG000988	HN1	0.610576	0.702874	0.751241	0.893732	0.617469	0.247307	0.793047	Hematological and neurological expressed 1 protein
CCG000989	WIPI1	0.940219	0.617343	0.684757	0.776131	0.805638	1	0.764479	WD repeat domain phosphoinositide-interacting protein 1
CCG000990	TSPAN10	0.711563	0.989002	0.706926	0.232511	0.492783	0.564406	0.893708	Tetraspanin-10
CCG000991	ENPP7	0.968152	0.473097	0.723491	0.743221	0.38201	0.990181	0.339973	Ectonucleotide pyrophosphatase/phosphodiesterase family member 7
CCG000992	CYB5D2	0.883324	0.849101	0.781731	0.940293	0.80134	0.651244	0.53226	Neuferricin
CCG000993	LRRC46	0.783626	0.75313	0.735969	0.139042	0.27555	0.148135	1	Leucine-rich repeat-containing protein 46
CCG000994	ENGASE	0.841173	0.469188	0.460412	0.0966182	0.09354	0.118708	0.614376	Cytosolic endo-beta-N-acetylglucosaminidase
CCG000995	HOXB8	1	1	1	1	1	1	1	Homeobox protein Hox-B8
CCG000996	CARD14	0.690951	0.426324	0.774417	0.517902	0.454308	0.510825	0.609246	Caspase recruitment domain-containing protein 14
CCG000997	JMJD6	0.7876	0.608365	0.808706	0.552997	0.590561	1	0.636347	Bifunctional arginine demethylase and lysyl-hydroxylase JMJD6
CCG000998	SPAG5	0.853767	0.848128	0.845768	0.584442	0.652194	0.63194	0.993037	Sperm-associated antigen 5
CCG000999	ZNF652	0.373188	0.698112	0.658065	0.523548	0.945723	0.318286	0.547085	Zinc finger protein 652
CCG001000	LGALS3BP	0.5368	0.538272	0.825623	0.208135	0.460318	0.154048	1	Galectin-3-binding protein
CCG001001	GTLF3B	0.758841	0.516068	0.996203	0.767968	0.677699	1	1	Protein GTLF3B
CCG001002	PCGF2	0.567645	0.429889	0.195063	0.32184	0.859533	0.124722	0.958639	Polycomb group RING finger protein 2
CCG001003	TMEM93	0.41217	0.699234	0.676015	0.153581	0.325352	0.538488	0.62627	Transmembrane protein 93
CCG001004	NXPH3	0.634051	0.883313	0.74632	0.177295	0.401205	0.397897	0.235368	Neurexophilin-3
CCG001005	MCA32	0.775159	0.913773	0.940371	0.787276	0.790278	1	0.869388	Allergin-1
CCG001006	MEOX1	1	1	1	1	1	1	1	Homeobox protein MOX-1
CCG001007	KRT38	1	1	1	1	1	1	1	Keratin, type I cuticular Ha8
CCG001008	GSDMB	0.888044	0.43543	0.620061	0.834054	0.841158	1	0.805542	Gasdermin-B
CCG001009	SARM1	0.318797	0.726436	1	0.886855	1	0.209181	0.730347	Sterile alpha and TIR motif-containing protein 1
CCG001010	MRM1	0.650608	0.810092	0.518029	0.431371	0.71038	0.336422	0.616884	rRNA methyltransferase 1, mitochondrial
CCG001011	Uncharacterized	1	1	1	0.667358	0.926754	0.271067	1	/
CCG001012	TRIM25	0.519214	0.818833	0.852304	0.656337	0.590415	0.935872	0.739621	E3 ubiquitin/ISG15 ligase TRIM25
CCG001013	SRR	0.583932	0.744361	0.849431	0.860889	0.555723	1	0.652661	Serine racemase
CCG001014	ZSWIM7	0.915836	0.826335	1	0.563453	1	1	0.807163	Zinc finger SWIM domain-containing protein 7
CCG001015	RHBDL3	0.968028	0.590418	1	0.488748	0.530167	0.68071	0.908185	Rhomboid-related protein 3
CCG001016	SPAG7	0.610717	0.740074	0.270206	0.272502	0.350524	0.61936	0.860497	Sperm-associated antigen 7
CCG001017	TP53	0.689922	0.72061	0.963643	0.565185	0.524318	1	0.583547	Cellular tumor antigen p53
CCG001018	ATP5G1	0.595914	0.42472	0.186864	0.292439	0.412202	0.303819	0.857038	ATP synthase lipid-binding protein, mitochondrial
CCG001019	SHISA6	0.529096	0.509103	1	0.181034	0.706288	0.421702	0.847814	Protein shisa-6 homolog
CCG001020	KCNJ16	0.641471	1	1	0.125119	0.72005	1	0.904445	Inward rectifier potassium channel 16
CCG001021	KRT36	0.495502	0.709918	0.918634	0.326852	0.57785	1	1	Keratin, type I cuticular Ha6
CCG001022	PFN1	0.287164	0.409686	0.905679	0.51965	0.837515	0.572571	0.950057	Profilin-1
CCG001023	RAB40B	0.970301	0.599173	0.799614	0.778831	0.514035	0.406148	0.630614	Ras-related protein Rab-40B
CCG001024	TNS4	0.895579	0.790011	1	1	1	1	1	Tensin-4
CCG001025	FAM20A	0.698048	0.634098	0.795999	0.392029	0.713362	0.323737	0.771697	Protein FAM20A
CCG001026	DNAI2	0.928005	0.395186	0.706146	0.973198	0.51051	1	0.766141	Dynein intermediate chain 2, axonemal
CCG001027	WDR81	0.655722	0.896187	0.834596	0.499025	0.618863	0.419541	0.884121	WD repeat-containing protein 81
CCG001028	NOTUM	0.882348	0.733637	0.536234	0.236367	0.598899	1	0.65847	Protein notum homolog
CCG001029	FAM83G	0.876228	0.511553	0.783816	0.434763	0.414094	1	0.474176	Protein FAM83G
CCG001030	RECQL5	0.863748	0.776593	0.943781	0.545591	0.826739	0.672226	0.877088	ATP-dependent DNA helicase Q5
CCG001031	GRIN2C	0.420056	0.578246	0.688516	1	0.35262	0.804855	0.636411	Glutamate [NMDA] receptor subunit epsilon-3
CCG001032	PSME3	0.702502	0.470518	0.288449	0.13115	0.0230833	0.406258	0.159614	Proteasome activator complex subunit 3
CCG001033	KIAA0753	0.418666	0.974853	1	0.523215	0.930403	1	0.617181	Uncharacterized protein KIAA0753
CCG001034	C17ORF87	0.842775	1	1	0.844013	1	1	1	Transmembrane protein C17orf87
CCG001035	Uncharacterized	1	1	1	1	1	1	1	Uncharacterized protein (Fragment)
CCG001036	G6PC	1	1	1	1	1	1	0.607715	Glucose-6-phosphatase
CCG001037	BAHCC1	0.420732	0.780972	0.520068	0.318671	0.431339	0.0369584	0.903922	BAH and coiled-coil domain-containing protein 1
CCG001038	MLX	0.997144	0.691789	0.75468	0.473352	0.451139	0.707403	0.887985	Max-like protein X
CCG001039	DUS1L	0.405217	0.746945	0.319699	0.0522131	0.148306	0.145424	0.657569	tRNA-dihydrouridine synthase 1-like
CCG001040	FLOT2	0.939115	0.726072	0.806168	0.725916	0.90318	0.718453	0.724584	Flotillin-2
CCG001041	MRPL38	0.494891	1	0.678305	0.15012	0.358822	0.284286	1	39S ribosomal protein L38, mitochondrial
CCG001042	RPA1	0.790391	0.883263	0.656798	0.0583186	0.0758662	0.269869	0.549393	Replication protein A 70 kDa DNA-binding subunit
CCG001043	Uncharacterized	1	1	1	1	1	1	1	/
CCG001044	CHRNB1	0.877998	0.866108	0.466269	0.646474	0.998163	1	0.803818	Acetylcholine receptor subunit beta
CCG001045	CCL2	0.263521	0.491243	0.103466	0.997103	0.162749	0.610549	0.149773	C-C motif chemokine 2
CCG001046	SIRT7	0.794854	0.787479	0.865545	0.956951	0.73586	0.588832	0.813706	NAD-dependent deacetylase sirtuin-7
CCG001047	CCDC42	1	0.957961	1	1	1	1	1	Coiled-coil domain-containing protein 42A
CCG001048	TMEM104	0.667941	0.911479	1	0.790451	0.938424	0.253365	1	Transmembrane protein 104
CCG001049	NEURL4	0.794842	0.968673	0.917882	0.427628	0.646836	0.585161	0.784602	Neuralized-like protein 4
CCG001050	TBX2	0.75725	0.92824	1	0.364313	0.871655	0.249626	1	T-box transcription factor TBX2
CCG001051	RANGRF	0.440675	0.756637	0.321077	0.321804	0.516154	0.263969	0.950735	Ran guanine nucleotide release factor
CCG001052	EFTUD2	0.643433	0.94283	0.756074	0.485197	0.824911	0.946807	0.670133	116 kDa U5 small nuclear ribonucleoprotein component
CCG001053	FAM57A	0.994674	0.834682	0.466065	0.688994	0.804967	1	0.988797	Protein FAM57A
CCG001054	PPY	1	1	1	1	1	1	1	Pancreatic prohormone
CCG001055	KLHL11	0.492151	0.626981	0.685476	0.45848	0.369128	0.658182	0.578492	Kelch-like protein 11
CCG001056	CD300LB	0.830771	0.867462	0.308187	0.48342	0.907771	1	1	CMRF35-like molecule 7
CCG001057	DHRS7C	0.926754	0.371648	0.444624	0.0929514	0.126999	0.0225474	0.585076	Dehydrogenase/reductase SDR family member 7C
CCG001058	MED13	0.275346	0.840144	0.338575	0.116276	0.0986691	1	0.302618	Mediator of RNA polymerase II transcription subunit 13
CCG001059	SREBF1	0.566554	0.532421	0.773464	0.509316	0.679575	0.274562	0.61129	Sterol regulatory element-binding protein 1
CCG001060	WSCD1	0.74912	0.790724	1	0.542758	0.797019	0.631084	0.63323	WSC domain-containing protein 1
CCG001061	Uncharacterized	1	1	1	1	1	1	1	E2QW19_CANFA
CCG001062	FDXR	0.625728	0.556656	0.584059	0.195623	0.191618	0.466822	0.786168	NADPH:adrenodoxin oxidoreductase, mitochondrial
CCG001063	VEZF1	0.536197	0.731557	0.810961	0.151218	0.247422	1	0.838193	Vascular endothelial zinc finger 1
CCG001064	SEZ6	0.779605	0.8811	0.494859	0.902214	0.56918	0.279246	0.447165	Seizure protein 6 homolog
CCG001065	TLCD1	0.310838	0.554926	0.598971	0.108941	0.456827	0.429278	0.736021	TLC domain-containing protein 1
CCG001066	RUNDC3A	0.904138	0.474368	0.316777	0.706446	0.681809	0.989309	0.976905	RUN domain-containing protein 3A
CCG001067	PLD2	0.738003	0.609348	0.523832	0.408617	0.612637	0.341225	0.987554	Phospholipase D2
CCG001068	TMC6	0.983445	0.595166	0.504574	0.376278	0.640501	0.559207	0.529027	Transmembrane channel-like protein 6
CCG001069	FCF1	0.0695988	0.0793895	0.0990618	1	0.95609	0.779813	1	rRNA-processing protein FCF1 homolog
CCG001070	Uncharacterized	0.900796	0.809896	1	1	1	0.36188	0.895451	/
CCG001071	PER1	0.948684	0.737948	0.599882	0.281556	0.583294	0.0739822	0.579661	Period circadian protein homolog 1
CCG001072	NLGN2	0.742026	0.92806	0.736459	0.455741	0.661794	0.325711	0.888941	Neuroligin-2
CCG001073	Uncharacterized	1	1	1	1	1	1	1	Q7JFX2_SHEEP
CCG001074	C17ORF96	0.0886398	0.0277772	0.149042	0.441763	0.39409	0.337392	0.788186	Uncharacterized protein C17orf96
CCG001075	MAP3K14	0.750126	0.688045	1	0.993919	0.682558	0.274433	0.894787	Mitogen-activated protein kinase kinase kinase 14
CCG001076	PMP22	0.632599	0.7242	0.493459	0.886793	0.250678	0.895912	0.567312	Peripheral myelin protein 22
CCG001077	SLC47A1	0.398274	0.7593	0.305625	0.58774	0.430262	0.695537	0.825622	Multidrug and toxin extrusion protein 1
CCG001078	GRB2	0.943484	0.792281	1	0.312902	0.57102	0.380639	0.853909	Growth factor receptor-bound protein 2
CCG001079	KIAA1267	0.417509	0.923338	1	0.187437	0.629481	0.573616	0.994787	MLL1/MLL complex subunit KIAA1267
CCG001080	SLC16A13	0.962108	0.401804	0.938457	0.755501	0.913752	0.495163	0.862191	Monocarboxylate transporter 13
CCG001081	RAP1GAP2	0.451097	0.663184	0.709763	0.0266037	0.0751299	1	0.331198	Rap1 GTPase-activating protein 2
CCG001082	VMO1	0.0270549	0.370747	0.201247	0.966448	0.115646	0.614849	0.175422	Vitelline membrane outer layer protein 1 homolog
CCG001083	RILP	0.958797	0.637185	0.5472	0.739403	0.405607	0.350005	0.907593	Rab-interacting lysosomal protein
CCG001084	CCDC46	0.70492	0.787653	0.860264	0.291128	0.518122	0.760647	0.702427	Coiled-coil domain-containing protein 46
CCG001085	RNASEK	0.567571	0.882395	0.254311	0.167728	0.230791	0.070884	0.712288	Ribonuclease kappa
CCG001086	PLCD3	0.87574	0.61156	0.72622	0.370794	0.790447	1	0.871156	1-phosphatidylinositol-4,5-bisphosphate phosphodiesterase delta-3
CCG001087	CLDN7	0.0401263	0.687679	0.107241	0.655735	0.0516284	0.909625	0.0190619	Claudin-7
CCG001088	GIP	1	1	1	0.957158	0.961272	1	1	Gastric inhibitory polypeptide
CCG001089	SLC25A35	0.90256	0.935504	0.602243	0.914352	0.784817	0.524955	0.920374	Solute carrier family 25 member 35
CCG001091	HS3ST3B1	0.842775	0.83846	1	1	1	1	0.607715	Heparan sulfate glucosamine 3-O-sulfotransferase 3B1
CCG001092	MMP28	0.659182	0.521289	1	0.654448	0.817961	1	0.955649	Matrix metalloproteinase-28
CCG001093	FAM195B	0.67377	0.463396	0.290831	0.849753	0.932026	0.552411	0.83817	Protein FAM195B
CCG001094	RABEP1	0.613348	0.94067	1	0.0377833	0.0864666	0.771812	0.385853	Rab GTPase-binding effector protein 1
CCG001095	EPN3	0.866324	1	0.786762	0.481381	0.780271	0.61857	0.871585	Epsin-3
CCG001096	SSH2	0.359413	0.752416	0.73181	0.107638	0.333333	0.488912	0.240681	Protein phosphatase Slingshot homolog 2
CCG001097	SLC46A1	0.929698	0.726873	0.44231	0.0723066	0.208541	0.407543	0.492386	Proton-coupled folate transporter
CCG001098	RAB5C	1	0.756782	0.648581	0.609645	0.385802	1	0.921912	Ras-related protein Rab-5C
CCG001099	TMEM88	0.539555	0.443885	0.627153	0.1866	0.401971	0.613022	0.817342	Transmembrane protein 88
CCG001100	THRA	0.837029	0.907535	0.235128	0.194103	0.326386	0.600425	0.484149	Thyroid hormone receptor alpha
CCG001101	MYH3	0.793522	0.945657	0.145308	0.789788	0.916971	0.435781	0.793632	Myosin-3
CCG001102	MYO1D	0.657428	0.832659	0.408269	0.0461056	0.0382254	0.455025	0.508331	Myosin-Id
CCG001103	DNAH2	0.616188	0.484387	0.726357	0.604771	0.585101	0.387667	0.901225	Dynein heavy chain 2, axonemal
CCG001104	LRRC48	0.962014	0.325385	0.328186	0.699591	0.423064	1	0.772908	Leucine-rich repeat-containing protein 48
CCG001105	COX7C	0.559178	0.64265	0.574933	0.1995	0.232388	0.718474	0.440184	Cytochrome c oxidase subunit 7C, mitochondrial
CCG001106	SRSF2	0.520364	0.620132	0.504674	0.980557	0.962257	0.616743	0.587623	Serine/arginine-rich splicing factor 2
CCG001107	Uncharacterized	1	1	1	1	1	1	1	E1BAD6_BOVIN
CCG001108	RABGGTB	0.462838	0.58494	0.594433	0.842706	0.671128	0.532904	0.824908	Geranylgeranyl transferase type-2 subunit beta
CCG001109	Uncharacterized	1	0.757329	1	0.746787	0.731692	1	0.986939	E1B831_BOVIN
CCG001110	Uncharacterized	1	1	1	1	1	1	1	Q1L836_BOVIN
CCG001111	CCR10	0.403344	0.851863	0.706881	0.122812	0.359549	0.680519	0.577246	C-C chemokine receptor type 10
CCG001112	Uncharacterized	0.895579	1	1	0.607448	0.234774	1	0.607715	Endonuclease-reverse transcriptase
CCG001113	Uncharacterized	1	0.506787	1	0.800017	0.921874	0.689984	1	Endonuclease-reverse transcriptase
CCG001114	POL	0.939375	0.846587	0.603557	0.92496	0.358904	0.0698769	0.792151	Retrovirus-related Pol polyprotein LINE-1
CCG001115	Uncharacterized	1	1	1	1	0.611931	0.0367118	1	none
CCG001116	Uncharacterized	0.956445	0.930577	1	0.393732	0.744794	1	1	Zinc finger protein 33B
CCG001117	Uncharacterized	1	1	1	1	0.881357	0.392187	1	/
CCG001118	POL	0.523207	0.200408	1	0.11187	0.223937	0.85887	1	Retrovirus-related Pol polyprotein LINE-1
CCG001119	Uncharacterized	0.760461	0.894158	1	0.996576	0.708716	1	1	F1N7P5_BOVIN
CCG001120	Uncharacterized	0.658803	1	1	0.801382	0.602927	1	1	/
CCG001121	Uncharacterized	1	1	1	0.613854	0.787822	1	1	Endonuclease-reverse transcriptase
CCG001122	Uncharacterized	0.68912	0.629829	0.621754	0.912643	0.250211	0.688614	0.630052	/
CCG001123	Uncharacterized	0.614553	0.786979	1	0.658477	0.942402	0.199027	0.756006	/
CCG001124	Uncharacterized	0.576628	0.446222	1	0.37718	0.441515	0.311597	0.786589	/
CCG001125	Uncharacterized	1	0.546402	0.982173	0.651871	0.585546	0.204525	0.57782	/
CCG001126	Uncharacterized	0.886092	0.861867	0.269793	0.990626	0.708843	0.747859	0.470696	/
CCG001127	Uncharacterized	0.172069	0.4279	1	1	0.306335	1	0.421458	/
CCG001128	Uncharacterized	1	0.523544	1	0.193635	0.940537	0.349847	0.938084	Endonuclease-reverse transcriptase
CCG001129	Uncharacterized	0.240377	0.446218	0.363893	0.0118144	0.0777582	0.053677	0.905799	/
CCG001130	Uncharacterized	0.757486	1	0.215781	0.859293	1	0.0985884	1	Reverse transcriptase-like
CCG001131	Uncharacterized	0.201494	0.536341	1	0.703681	0.146998	0.165605	0.780825	/
CCG001132	Uncharacterized	0.477072	0.28195	0.980262	0.205016	0.0371787	0.582597	0.236812	/
CCG001133	Uncharacterized	0.307321	0.443186	1	0.539745	0.203904	0.623185	1	/
CCG001134	Uncharacterized	1	0.73954	1	0.983987	0.745761	1	1	/
CCG001135	Uncharacterized	1	1	1	0.358475	0.472665	0.0278813	1	/
CCG001136	Uncharacterized	0.818712	0.712423	0.865755	1	0.537999	0.0234261	0.967499	/
CCG001137	Uncharacterized	0.940907	0.766605	0.502774	0.38972	0.0668708	0.081604	0.752766	/
CCG001139	Uncharacterized	0.618293	0.567595	0.72831	0.335881	0.413322	0.212295	1	Uncharacterized protein
CCG001140	Uncharacterized	0.572036	0.12113	1	0.446251	1	0.602961	1	/
CCG001141	Uncharacterized	0.842775	1	1	0.293098	0.173967	0.0145138	1	/
CCG001142	Uncharacterized	0.693821	0.760506	1	0.723628	0.321851	0.293792	0.603772	Zinc finger protein 33B
CCG001143	Uncharacterized	0.244305	0.269209	0.914079	0.243518	0.785197	1	0.907322	/
CCG001144	Uncharacterized	0.566661	0.582998	0.804573	0.0506149	0.0951731	0.102187	0.742752	/
CCG001145	Uncharacterized	0.858611	0.960271	0.81268	0.164354	0.298578	0.0132525	0.762596	/
CCG001146	Uncharacterized	0.459719	0.234598	0.688671	0.995653	0.218114	0.0379409	0.740399	/
CCG001148	Uncharacterized	0.323478	0.39198	0.929591	0.885948	0.734355	0.756912	0.781151	/
CCG001149	Uncharacterized	0.715485	0.623559	0.590444	0.150177	0.50441	0.219827	0.706597	Uncharacterized protein (Fragment)
CCG001150	Uncharacterized	0.384273	0.943402	1	1	0.333296	0.121862	1	/
CCG001151	Uncharacterized	1	0.876365	0.797542	0.600128	0.244923	0.200555	0.77255	/;/
CCG001152	Uncharacterized	0.515925	0.421625	0.711912	0.737734	0.643873	0.529196	0.65813	/
CCG001153	Uncharacterized	0.769823	0.121925	0.53704	0.624139	0.60656	0.570311	0.805715	/
CCG001154	Uncharacterized	0.748858	0.715491	0.00918672	0.0300043	0.217131	0.0162822	0.913587	/
CCG001155	Uncharacterized	0.359312	0.0766314	0.354953	0.863485	0.96043	0.247512	0.398819	Uncharacterized protein (Fragment)
CCG001156	Uncharacterized	1	0.866385	1	1	1	1	1	/
CCG001157	Uncharacterized	0.951631	0.429557	0.599882	0.502128	0.779442	0.471984	0.980103	/
CCG001158	Uncharacterized	0.963711	0.826758	0.966604	0.656427	0.93611	1	1	/
CCG001159	Uncharacterized	0.394795	0.358553	0.836773	0.51483	0.427654	0.284908	0.722398	/
CCG001160	Uncharacterized	0.98973	0.927892	1	1	1	1	1	none
CCG001161	Uncharacterized	0.882265	0.850594	1	1	0.268693	0.352984	1	/
CCG001162	Uncharacterized	0.331087	0.546403	0.803143	0.372295	0.414252	0.855971	0.632154	/
CCG001163	Uncharacterized	0.167812	0.816268	1	0.275157	0.0926257	0.0278813	1	/
CCG001164	Uncharacterized	0.961904	0.684001	1	0.346959	0.111231	0.0285987	0.731328	/
CCG001165	Uncharacterized	1	1	1	1	0.244508	0.0354293	0.833378	/
CCG001166	Uncharacterized	0.59838	0.13784	1	0.282782	0.175599	0.0835052	0.746255	/
CCG001167	Uncharacterized	0.632812	0.551793	0.739822	0.320078	0.181354	0.0263712	0.533771	/
CCG001168	Uncharacterized	0.545036	0.692438	0.796003	0.193711	0.486235	0.120618	0.764273	/
CCG001169	Uncharacterized	0.483534	0.637234	0.456649	0.0847118	0.132721	0.101536	0.612545	/
CCG001170	Uncharacterized	0.0957945	0.329031	0.898996	0.227664	0.264351	0.044802	0.794412	/
CCG001171	Uncharacterized	0.727252	0.75916	1	0.9279	0.968588	0.788877	0.818522	/
CCG001172	Uncharacterized	1	1	1	1	1	1	1	/
CCG001173	Uncharacterized	0.679046	0.961848	0.761346	0.46932	0.297842	0.239657	0.866418	/
CCG001174	Uncharacterized	0.895391	1	1	1	1	1	1	/
CCG001175	Uncharacterized	1	0.957672	1	0.710028	0.961272	1	1	/
CCG001176	Uncharacterized	0.251937	0.957672	1	0.691499	0.879061	0.501071	0.394336	/
CCG001177	Uncharacterized	0.191012	0.0401058	0.670156	0.794492	0.436444	0.584853	0.607768	/
CCG001178	Uncharacterized	0.956445	0.650015	0.471738	0.301517	0.553038	1	0.579272	/
CCG001179	Uncharacterized	0.504909	0.206331	0.363621	0.655354	0.275087	0.448444	0.574978	/
CCG001180	Uncharacterized	0.842775	0.943315	1	1	1	1	1	/
CCG001181	Uncharacterized	1	1	1	1	1	1	1	/
CCG001182	Uncharacterized	0.714994	0.304053	0.570382	0.912866	0.806478	0.0896312	0.357262	/
CCG001183	Uncharacterized	0.294841	0.24185	1	0.610699	0.338079	0.411891	0.619515	/
CCG001184	Uncharacterized	1	0.957961	1	0.394206	0.484232	1	1	/
CCG001185	Uncharacterized	0.969672	0.987047	0.553708	0.473568	0.819178	1	1	Uncharacterized protein (Fragment)
CCG001186	Uncharacterized	0.67372	0.790789	0.456512	0.149887	0.380735	0.322049	0.84385	/
CCG001187	Uncharacterized	0.934714	0.617069	1	0.809541	0.43332	0.351351	0.441003	cDNA FLJ31424 fis, clone NT2NE2000392
CCG001188	Uncharacterized	0.489273	0.855568	0.960016	0.093819	0.138287	0.204143	0.897717	/
CCG001189	Uncharacterized	1	0.914013	1	0.118272	0.692126	0.236504	0.967499	/
CCG001190	Uncharacterized	0.474845	0.382357	0.292693	0.406349	1	0.613208	0.788078	E2RMK7_CANFA
CCG001191	Uncharacterized	1	1	1	1	1	1	1	/
CCG001192	Uncharacterized	0.888242	0.580168	0.651319	0.675528	0.634064	0.348153	0.421039	/
CCG001193	Uncharacterized	1	0.949945	1	0.701575	0.236552	1	1	/
CCG001194	Uncharacterized	1	0.931647	1	0.274973	0.546263	0.0757562	0.773515	/
CCG001195	Uncharacterized	0.696804	1	1	0.695636	0.598707	0.287159	0.625961	/
CCG001196	Uncharacterized	1	0.328023	1	0.773938	0.825606	0.175328	0.833378	/
CCG001197	Uncharacterized	0.563237	0.493153	0.525864	0.685612	0.647398	0.160597	0.513649	/
CCG001198	Uncharacterized	0.301544	1	1	1	1	1	1	/
CCG001199	Uncharacterized	1	1	1	1	1	0.411714	1	/
CCG001200	Uncharacterized	0.796978	0.82264	0.0324396	0.0980947	0.260445	0.0333472	0.847316	/
CCG001201	Uncharacterized	0.987833	0.844601	1	0.710378	0.61748	0.458131	1	/
CCG001202	Uncharacterized	0.716383	0.985891	1	0.997659	0.603285	0.0817955	0.390651	PP288
CCG001203	Uncharacterized	0.818721	0.472887	0.518152	0.914157	0.969986	0.592892	0.729154	/
CCG001229	Uncharacterized	1	1	1	1	1	1	1	/
CCG001230	Uncharacterized	1	0.443612	0.504346	0.537179	0.727966	0.54133	0.467023	/
CCG001231	Uncharacterized	0.757044	1	0.466766	0.376391	0.754717	0.783619	0.512291	/
CCG001232	Uncharacterized	0.120187	0.426859	0.698635	0.74196	0.695988	0.525944	1	/
CCG001233	Uncharacterized	1	1	1	1	1	1	0.607715	/
CCG001234	Uncharacterized	0.883411	1	1	0.954985	0.596586	0.552199	1	/
CCG001235	Uncharacterized	1	0.958951	1	0.954985	0.859072	0.552199	1	/
CCG001236	Uncharacterized	0.8203	0.839813	1	1	0.378082	0.0707621	0.443891	/
CCG001237	Uncharacterized	0.818748	0.984073	1	1	1	1	1	/
CCG001238	Uncharacterized	1	1	1	1	1	1	1	/
CCG001239	Uncharacterized	1	0.761967	1	0.986821	0.771317	1	1	/
CCG001240	Uncharacterized	1	0.957961	1	0.956685	0.961263	1	1	/
CCG001241	Uncharacterized	0.812816	0.551747	0.915833	0.419437	0.661452	0.902954	0.782818	/
CCG001242	Uncharacterized	1	1	1	1	1	1	0.607715	/
CCG001243	LRRC2	1	1	1	1	1	1	1	Leucine-rich repeat-containing protein 2
CCG001244	Uncharacterized	0.619243	0.704749	0.576402	0.794847	0.848787	0.921149	0.750636	/
CCG001245	Uncharacterized	0.846904	0.721674	0.797091	0.137751	0.756054	0.661277	0.864243	/
CCG001246	Uncharacterized	0.558421	0.547679	0.662226	0.490226	0.829348	0.94211	0.44794	/
CCG001247	Uncharacterized	0.378821	0.999821	0.781619	0.545178	0.80201	1	1	/
CCG001248	Uncharacterized	1	0.757531	1	0.91259	0.437545	1	0.639561	/
CCG001249	Uncharacterized	1	1	1	0.496872	1	1	0.607715	/
CCG001250	Uncharacterized	0.772259	0.425856	0.159931	0.0120381	0.0391983	0.920697	0.416319	/
CCG001251	HNRNPA1	0.842775	1	1	1	1	1	1	Heterogeneous nuclear ribonucleoprotein A1
CCG001252	Uncharacterized	0.647968	0.164326	1	0.226522	0.562793	1	0.998103	/
CCG001253	Uncharacterized	1	1	1	1	1	1	1	/
CCG001254	ADCY8	0.164907	0.905818	1	0.843122	0.260216	1	0.461088	Adenylate cyclase type 8
CCG001255	GSDMC	1	1	1	1	1	1	1	Gasdermin-C
CCG001256	Uncharacterized	0.87666	0.810615	0.685634	0.845543	0.928284	0.607107	1	/
CCG001257	FAM110B	0.654706	0.857194	0.853451	0.637986	0.40471	1	0.663069	Protein FAM110B
CCG001258	TRPS1	0.80738	0.887269	0.76408	0.696635	0.875964	0.810647	0.935844	Zinc finger transcription factor Trps1
CCG001259	BCL2L1	1	0.564606	0.622885	0.784793	0.476154	1	1	Bcl-2-like protein 1
CCG001260	Uncharacterized	1	1	1	1	1	1	1	/
CCG001261	Uncharacterized	0.847359	0.915845	0.794327	0.218835	0.247799	0.0865118	0.495356	/
CCG001263	Uncharacterized	0.511107	0.962539	0.854604	0.223469	0.730167	0.700695	1	F1SJC1_PIG
CCG001265	ESRP1	0.79213	0.120944	0.880019	0.313134	0.429525	0.688023	0.533823	Epithelial splicing regulatory protein 1
CCG001266	ZNF706	0.259954	0.660467	0.553555	0.676619	0.961707	0.352269	0.712323	Zinc finger protein 706
CCG001267	Uncharacterized	0.915038	0.732689	0.280864	0.980454	0.546714	0.841321	0.288889	D2HHH0_AILME
CCG001268	Uncharacterized	1	0.602688	0.829239	0.810514	0.909928	0.634512	0.847362	D3ZDG0_RAT
CCG001269	AFG3L1	1	0.538226	0.620061	0.67705	0.115232	1	0.603188	AFG3-like protein 1
CCG001270	MRPL15	0.985794	0.862967	1	0.825109	0.392397	0.759628	0.755536	39S ribosomal protein L15, mitochondrial
CCG001271	NSMAF	0.911146	0.915213	0.964604	0.23406	0.497385	0.591887	0.820019	Protein FAN
CCG001272	SMPD3	0.652407	0.252584	0.714244	0.41024	0.398296	0.121891	1	Sphingomyelin phosphodiesterase 3
CCG001273	Uncharacterized	1	1	1	1	1	1	0.512518	/
CCG001274	Uncharacterized	0.667828	0.697585	1	0.867003	0.844454	0.398588	0.461006	Uncharacterized protein (Fragment)
CCG001275	PHF20L1	0.499752	0.956702	0.962687	0.185734	0.518814	0.297109	1	PHD finger protein 20-like protein 1
CCG001276	EEF2	0.228735	1	1	1	1	1	1	Elongation factor 2
CCG001277	ABRA	1	0.78916	1	1	0.426857	1	0.550203	Actin-binding Rho-activating protein
CCG001278	PGCP	0.965824	0.802718	0.91997	0.89777	0.987585	0.287317	0.800282	Plasma glutamate carboxypeptidase
CCG001279	STMN1	1	1	1	1	0.961272	1	1	Stathmin
CCG001280	VPS28	0.812376	0.413591	0.373688	0.734191	0.48721	0.165208	0.325662	Vacuolar protein sorting-associated protein 28 homolog
CCG001281	EIF3E	0.445792	0.89209	0.839107	0.397905	0.536435	0.59935	0.404504	Eukaryotic translation initiation factor 3 subunit E
CCG001282	Uncharacterized	0.373049	0.444891	0.309871	0.0211897	0.212745	0.608408	0.451966	F1N2C1_BOVIN
CCG001283	C8ORF76	0.36804	0.765075	0.693285	0.796744	0.433654	1	0.493902	Uncharacterized protein C8orf76
CCG001284	MED30	0.27166	0.564684	0.911918	0.708823	0.531486	0.471982	0.713383	Mediator of RNA polymerase II transcription subunit 30
CCG001285	YTHDF3	0.173107	0.593713	0.977663	0.41053	0.375865	1	1	YTH domain family protein 3
CCG001286	NSMCE2	0.100134	0.744256	0.824268	0.252154	0.621499	0.320777	0.522837	E3 SUMO-protein ligase NSE2
CCG001287	TIGD5	0.641238	0.828613	1	0.761063	0.9745	1	0.996079	Tigger transposable element-derived protein 5
CCG001288	PDP1	0.379429	1	1	0.273068	0.722333	1	0.447824	[Pyruvate dehydrogenase [acetyl-transferring]]-phosphatase 1, mitochondrial
CCG001289	FBXO32	0.490497	0.906329	0.511223	0.235259	0.147243	0.943627	0.428669	F-box only protein 32
CCG001290	KCNQ3	0.566334	0.61646	1	0.985914	1	0.551081	0.875382	Potassium voltage-gated channel subfamily KQT member 3
CCG001291	MFSD3	0.136937	0.888191	0.513804	0.269984	0.415944	0.0888364	0.921574	Major facilitator superfamily domain-containing protein 3
CCG001292	SULF1	0.573689	0.700095	0.975815	0.0873226	0.168214	0.466935	0.949867	Extracellular sulfatase Sulf-1
CCG001293	Uncharacterized	1	1	1	1	1	0.114725	1	/
CCG001294	RPL7	0.946243	0.436202	0.214754	0.664909	0.76697	0.918889	1	60S ribosomal protein L7
CCG001295	ARPC1A	0.039982	0.198689	0.178926	0.644508	0.584465	0.258284	1	Actin-related protein 2/3 complex subunit 1A
CCG001296	Uncharacterized	0.0846665	0.135167	0.566861	0.957158	0.961272	1	1	/
CCG001297	CPNE3	0.385782	0.547404	0.434915	0.0115818	0.032416	0.8164	0.311213	Copine-3
CCG001298	Uncharacterized	1	0.566934	1	0.0112587	0.0504206	0.0367118	0.152091	C3ZRF8_BRAFL
CCG001299	HNF4G	0.884128	0.933006	1	0.956685	1	1	1	Hepatocyte nuclear factor 4-gamma
CCG001300	FSBP	0.989005	0.29972	1	0.235925	0.255147	1	1	Fibrinogen silencer-binding protein
CCG001301	ZFAT	0.658392	0.817738	0.789653	0.285363	0.661215	0.729178	0.951348	Zinc finger protein ZFAT
CCG001302	Uncharacterized	1	0.761967	1	1	0.771317	0.169006	1	Uncharacterized protein
CCG001303	ST18	0.73719	0.639674	0.527287	0.199693	0.0558418	1	0.410836	Suppression of tumorigenicity 18 protein
CCG001304	FAM84B	0.247855	0.836621	0.851671	0.0942191	0.126449	0.794126	0.359444	Protein FAM84B
CCG001305	RALYL	0.45786	0.873981	1	0.996295	0.837245	1	0.483501	RNA-binding Raly-like protein
CCG001306	DGAT1	0.839019	0.583571	0.612737	0.0760632	0.107814	0.459748	0.440532	Diacylglycerol O-acyltransferase 1
CCG001307	LRRC24	0.464545	0.88429	0.195747	0.0723797	0.228522	0.021831	1	Leucine-rich repeat-containing protein 24
CCG001308	COLEC10	1	0.73709	1	0.435845	0.861004	0.757008	1	Collectin-10
CCG001309	SGK3	0.360942	0.60181	1	0.0602983	0.0698866	0.574798	0.488965	Serine/threonine-protein kinase Sgk3
CCG001310	CYP7A1	1	1	1	1	1	0.411714	1	Cholesterol 7-alpha-monooxygenase
CCG001311	C8ORF34	0.947233	0.715107	0.386062	0.114576	0.167144	0.970535	1	Uncharacterized protein C8orf34
CCG001312	UQCRB	0.310519	0.891566	0.370948	0.672826	0.456858	0.985503	0.433115	Cytochrome b-c1 complex subunit 7
CCG001313	MTSS1	0.578148	0.801465	0.627667	0.33003	0.566408	0.560716	0.734852	Metastasis suppressor protein 1
CCG001314	SLC25A32	1	0.794134	0.238745	0.219568	0.278014	1	0.742833	Mitochondrial folate transporter/carrier
CCG001315	COL14A1	0.450751	0.824473	0.714733	0.289227	0.151655	0.421559	0.48083	Collagen alpha-1(XIV) chain
CCG001316	NIPAL2	0.934854	0.598052	1	0.206995	0.104886	0.541735	0.324699	NIPA-like protein 2
CCG001317	CRH	0.728204	0.219042	0.440569	0.220612	0.177769	0.108279	1	Corticoliberin
CCG001318	RHPN1	0.483839	0.532091	0.507816	0.0643767	0.110358	0.0797275	0.881277	Rhophilin-1
CCG001319	MCM4	0.812118	0.733483	1	0.847431	0.91066	0.741906	0.748354	DNA replication licensing factor MCM4
CCG001320	DSCC1	0.922433	0.918707	0.764107	0.385858	0.449036	0.579672	0.929857	Sister chromatid cohesion protein DCC1
CCG001321	ZHX2	0.610362	0.358255	0.571323	0.775028	0.75571	0.52004	0.982419	Zinc fingers and homeoboxes protein 2
CCG001322	FADS2	0.370133	0.892936	0.305852	0.608045	0.861698	1	0.924367	Fatty acid desaturase 2
CCG001323	LY6H	0.616873	0.853203	0.713981	0.0980542	0.16696	0.19397	0.474101	Lymphocyte antigen 6H
CCG001324	COL22A1	0.290778	0.772504	0.265511	0.346704	0.40712	1	0.77478	Collagen alpha-1(XXII) chain
CCG001325	RIMS1	0.472499	0.869649	1	0.425036	0.878256	1	0.95282	Regulating synaptic membrane exocytosis protein 1
CCG001326	Uncharacterized	1	1	1	1	1	1	1	/
CCG001327	HEATR7A	0.505413	0.916937	1	0.695138	0.732321	0.31639	0.712848	HEAT repeat-containing protein 7A
CCG001328	ADHFE1	0.781828	0.910682	0.8689	0.846451	0.966967	0.417639	0.638827	Hydroxyacid-oxoacid transhydrogenase, mitochondrial
CCG001329	DENND3	0.534513	0.772452	0.66686	0.631297	0.783348	0.828842	0.853951	DENN domain-containing protein 3
CCG001330	RSPO2	1	0.738355	1	0.473701	0.871213	0.501238	0.716813	R-spondin-2
CCG001331	SMAP1	0.938908	0.630109	0.516373	0.471668	0.606669	0.785423	0.796643	Stromal membrane-associated protein 1
CCG001332	MTDH	1	0.926537	0.947405	0.0538258	0.0718082	1	0.519387	Protein LYRIC
CCG001333	RAD54B	0.412383	0.476502	0.610821	0.652069	0.86324	0.406671	0.960602	DNA repair and recombination protein RAD54B
CCG001334	BAI3	0.844248	0.950822	0.166656	0.799272	0.550924	0.477413	0.872105	Brain-specific angiogenesis inhibitor 3
CCG001335	PTDSS1	0.640092	0.443737	0.440536	0.187493	0.140121	0.484459	0.706976	Phosphatidylserine synthase 1
CCG001336	HAS2	0.937005	0.695952	0.473349	0.2259	0.336643	0.789675	0.754869	Hyaluronan synthase 2
CCG001337	Uncharacterized	1	1	1	1	1	1	1	/
CCG001338	PCMTD2	1	1	1	1	1	1	1	Protein-L-isoaspartate O-methyltransferase domain-containing protein 2
CCG001339	CA2	0.824395	0.934635	0.822592	0.152251	0.208853	0.409471	0.5344	Carbonic anhydrase 2
CCG001340	ATP6V1C1	0.939442	0.715298	1	0.0883294	0.29841	0.302491	0.941781	V-type proton ATPase subunit C 1
CCG001341	SKA3	0.235202	0.686377	0.275211	0.737061	0.173409	0.555897	0.48483	Spindle and kinetochore-associated protein 3
CCG001342	FAM92A1	0.169917	0.636087	0.47752	0.385708	0.350418	0.718759	0.606795	Protein FAM92A1
CCG001343	PLEC	0.366824	0.670105	0.817536	0.318339	0.295869	0.191819	0.790436	Plectin (Fragment)
CCG001344	Uncharacterized	0.551817	0.833449	0.486794	0.665488	0.721123	0.673478	0.442361	/
CCG001345	ZNF16	1	0.890216	0.915922	0.312863	0.489662	0.873989	0.426406	Zinc finger protein 16
CCG001346	Uncharacterized	1	1	1	1	1	1	1	/
CCG001347	LACTB2	0.904906	0.892313	1	0.185409	0.261871	0.339322	0.913597	Beta-lactamase-like protein 2
CCG001348	Uncharacterized	1	1	1	1	1	1	1	Uncharacterized protein (Fragment)
CCG001349	OTUD6B	0.74037	0.937058	0.496719	0.0448514	0.199614	0.224056	0.609404	OTU domain-containing protein 6B
CCG001350	TG	0.589679	0.672042	0.0964478	0.0747249	0.32754	0.19683	0.569691	Thyroglobulin
CCG001351	EIF2C2	0.376237	0.782106	0.500239	0.594537	1	0.206932	0.693352	Protein argonaute-2
CCG001352	RRM2B	0.94193	0.750942	1	0.121465	0.239088	0.781793	0.511145	Ribonucleoside-diphosphate reductase subunit M2 B
CCG001353	ATP6V0D2	0.762443	0.785064	0.758375	0.658532	0.739211	0.570798	0.196913	V-type proton ATPase subunit d 2
CCG001354	EBAG9	0.769335	0.916588	1	0.204889	0.367701	0.482778	0.721824	Receptor-binding cancer antigen expressed on SiSo cells
CCG001355	EXT1	0.67025	0.988608	0.925987	0.566528	0.733207	0.871257	0.959289	Exostosin-1
CCG001356	ADCY8	0.710401	0.770811	0.735164	0.143237	0.135675	0.425889	0.571033	Adenylate cyclase type 8
CCG001357	LYN	0.475703	0.935745	0.633774	0.0616917	0.113237	0.190776	0.409686	Tyrosine-protein kinase Lyn
CCG001358	RIPK2	0.38256	0.565148	0.89983	0.739241	0.727254	0.682118	1	Receptor-interacting serine/threonine-protein kinase 2
CCG001359	OSR2	0.588973	0.78916	0.433337	0.988289	0.960114	0.339567	1	Protein odd-skipped-related 2
CCG001360	KLHL38	0.629137	0.597553	1	0.714261	1	1	0.58851	Kelch-like protein 38
CCG001361	Uncharacterized	1	1	1	1	1	1	1	/
CCG001362	TMEM55A	0.740734	0.698329	0.892204	0.386781	0.381254	0.290409	0.745819	Transmembrane protein 55A
CCG001363	PENK	0.634545	0.580768	0.236983	0.344851	0.0693724	0.723477	0.0853717	Proenkephalin-A
CCG001364	TCEA1	0.882525	0.893449	0.730924	0.0863818	0.0742217	0.20769	0.514691	Transcription elongation factor A protein 1
CCG001365	ASPH	0.745769	0.835152	0.918231	0.164754	0.640154	0.801246	0.743252	Aspartyl/asparaginyl beta-hydroxylase
CCG001366	PEX2	0.432253	0.475007	0.991884	0.661385	0.630005	0.960405	0.669372	Peroxisome biogenesis factor 2
CCG001367	CHCHD7	0.508165	0.81236	0.191338	0.33544	0.131435	0.921554	0.458713	Coiled-coil-helix-coiled-coil-helix domain-containing protein 7
CCG001368	COPS5	0.411474	0.863951	0.826608	0.569984	0.847433	0.45757	0.845467	COP9 signalosome complex subunit 5
CCG001369	CSPP1	0.692213	0.552913	0.679789	0.584765	0.37892	0.713737	0.702156	Centrosome and spindle pole-associated protein 1
CCG001370	LRCC6	0.647989	0.872078	0.512234	0.914814	0.838857	0.992565	0.727438	Leucine-rich repeat-containing protein 6
CCG001371	SLC45A4	0.626081	0.840999	0.439323	0.844625	0.684919	0.388416	0.745616	Solute carrier family 45 member 4
CCG001372	OPRK1	1	0.852906	1	0.996804	0.80144	0.236252	0.466644	Kappa-type opioid receptor
CCG001373	SNX16	0.764255	0.615021	0.852537	0.0859951	0.105094	0.587127	0.843493	Sorting nexin-16
CCG001374	CEBPD	0.334624	0.833584	0.912477	0.94685	0.131763	0.114641	0.463829	CCAAT/enhancer-binding protein delta
CCG001375	PAG1	0.294222	0.766977	1	0.877592	0.759584	0.557322	0.875821	Phosphoprotein associated with glycosphingolipid-enriched microdomains 1
CCG001376	Uncharacterized	1	0.970403	1	0.719456	0.699835	1	1	/
CCG001377	POLR2K	0.570048	0.749762	0.460228	4.06526e-05	3.46543e-05	0.141704	0.0123724	DNA-directed RNA polymerases I, II, and III subunit RPABC4
CCG001378	MTFR1	0.974913	0.915401	1	0.116976	0.620347	0.95889	0.990879	Mitochondrial fission regulator 1
CCG001379	SHARPIN	0.465785	0.638349	0.737936	0.310253	0.553953	0.124534	0.973424	Sharpin
CCG001380	STAU2	0.739333	0.933151	0.614695	0.0389664	0.252564	0.719538	0.843923	Double-stranded RNA-binding protein Staufen homolog 2
CCG001381	ZFAND1	0.5893	0.802174	0.845913	0.343272	0.437849	0.62459	0.710976	AN1-type zinc finger protein 1
CCG001382	PKIA	0.531742	0.632463	1	0.134276	0.64491	0.945595	0.608472	cAMP-dependent protein kinase inhibitor alpha
CCG001383	GSDMD	0.963926	0.295951	0.280916	0.348677	0.463364	0.696127	0.792545	Gasdermin-D
CCG001384	ZC3H3	0.518138	0.768565	0.97227	0.139235	0.281057	0.278947	0.872623	Zinc finger CCCH domain-containing protein 3
CCG001385	FAM82B	0.617615	0.862821	0.935381	0.87888	0.509875	0.643625	0.83145	Regulator of microtubule dynamics protein 1
CCG001386	ANXA5	0.511972	0.608349	0.509084	0.214557	0.409403	0.471384	0.651133	Annexin A5
CCG001387	LY96	0.656699	0.506856	0.417161	0.119785	0.0666135	0.327389	0.421736	Lymphocyte antigen 96
CCG001388	PTP4A1	0.94069	0.90028	0.940598	0.133	0.045279	0.281262	0.550752	Protein tyrosine phosphatase type IVA 1
CCG001389	SYBU	0.78973	0.877116	1	0.608296	0.974947	0.778605	0.481694	Syntabulin
CCG001390	EYA1	0.349018	0.462553	1	0.418088	0.748066	0.846927	1	Eyes absent homolog 1
CCG001391	SCRIB	0.988549	0.91516	1	0.150804	0.153234	0.224263	0.846148	Protein scribble homolog
CCG001392	DECR1	1	0.766053	0.65074	0.187584	0.469816	0.214933	0.841111	2,4-dienoyl-CoA reductase, mitochondrial
CCG001393	TRHR	0.464595	0.946555	0.751994	0.877309	0.56788	1	1	Thyrotropin-releasing hormone receptor
CCG001394	ZBTB10	0.471093	0.884258	0.934194	0.19527	0.298301	1	0.830592	Zinc finger and BTB domain-containing protein 10
CCG001395	UBE2V2	0.423842	0.948489	0.568431	0.343971	0.606785	0.392452	0.669255	Ubiquitin-conjugating enzyme E2 variant 2
CCG001396	RNASEH2C	0.895579	1	1	1	1	1	1	Ribonuclease H2 subunit C
CCG001397	SULF1	0.361034	0.455913	0.77201	0.209233	0.655803	0.404451	0.733437	Extracellular sulfatase Sulf-1
CCG001398	Uncharacterized	1	1	1	1	1	1	1	/
CCG001399	LRRCC1	0.541709	0.960991	1	0.772243	0.975863	0.306728	0.856624	Leucine-rich repeat and coiled-coil domain-containing protein 1
CCG001400	C6ORF57	0.204161	0.715075	0.856965	1	1	0.505764	0.639508	UPF0369 protein C6orf57
CCG001401	YWHAZ	0.937972	0.315787	0.615546	0.241387	0.774695	0.798723	0.370563	14-3-3 protein zeta/delta
CCG001402	Uncharacterized	0.353771	1	1	0.339413	0.249828	1	0.648089	F1Q3U1_CANFA
CCG001403	FABP12	0.895341	1	1	1	0.796933	1	1	Fatty acid-binding protein 12
CCG001404	SCRT1	0.853279	1	1	0.890303	0.566526	1	0.547422	Transcriptional repressor scratch 1
CCG001405	Uncharacterized	1	1	1	0.801382	1	1	0.607715	/
CCG001406	TSSK5	0.693079	0.985827	0.562557	0.159981	0.576893	0.748354	1	Testis-specific serine/threonine-protein kinase 5
CCG001407	RPL38	0.56341	0.946882	0.731792	0.00295919	0.0513274	0.00224177	0.479166	60S ribosomal protein L38
CCG001408	RUNX1T1	0.56327	0.410719	0.834862	0.589552	0.471951	0.559121	0.442518	Protein CBFA2T1
CCG001409	CSMD3	0.492136	0.55671	1	0.24396	0.594804	0.0555742	1	CUB and sushi domain-containing protein 3
CCG001410	EEF2	0.177138	0.570029	1	0.424565	0.34257	1	0.130798	Elongation factor 2
CCG001411	FAM83A	1	0.535203	1	0.993829	0.542182	1	1	Protein FAM83A
CCG001412	OXR1	0.665682	0.913849	0.362986	0.023375	0.0816582	0.621049	0.805429	Oxidation resistance protein 1
CCG001413	TAF2	0.512318	0.924125	0.538981	0.00613893	0.133195	0.864035	0.667095	Transcription initiation factor TFIID subunit 2
CCG001414	TTPA	0.851174	0.88769	1	0.756909	0.542362	0.870797	0.753451	Alpha-tocopherol transfer protein
CCG001415	DCAF13	0.369409	0.926587	0.585806	0.348468	0.483362	0.764031	0.814636	DDB1- and CUL4-associated factor 13
CCG001416	CRISPLD1	0.624784	0.678022	0.605641	0.745218	0.790295	0.469193	0.755546	Cysteine-rich secretory protein LCCL domain-containing 1
CCG001417	POP1	0.8863	0.940815	0.544348	0.243657	0.254291	1	1	Ribonucleases P/MRP protein subunit POP1
CCG001418	SEPHS2	1	1	1	0.954985	1	1	1	Selenide, water dikinase 2
CCG001419	C8ORF73	0.615677	0.531389	0.839515	0.521418	0.558696	0.125883	0.883181	Putative uncharacterized protein C8orf73
CCG001420	LY6D	0.31213	0.809845	0.837856	0.0912771	0.11859	0.0544144	1	Lymphocyte antigen 6D
CCG001421	KIFC2	0.68299	0.799131	0.702681	0.240649	0.269275	0.246568	0.476089	Kinesin-like protein KIFC2
CCG001422	TATDN1	0.491775	1	0.759462	0.220773	0.462114	0.383938	0.713711	Putative deoxyribonuclease TATDN1
CCG001423	TERF1	0.890691	0.374307	0.923464	0.133486	0.166511	0.507315	0.806523	Telomeric repeat-binding factor 1
CCG001424	ZNF696	1	0.519246	0.697892	0.486805	0.709065	0.847729	0.677789	Zinc finger protein 696
CCG001425	MTBP	0.542781	0.505258	0.761756	0.247004	0.676917	0.600514	1	Mdm2-binding protein
CCG001426	HRSP12	0.217483	0.803885	0.688978	0.117207	0.00134042	0.333218	0.00901906	Ribonuclease UK114
CCG001427	UBXN2B	0.570815	0.673483	0.606589	0.0417855	0.339969	0.841046	0.4934	UBX domain-containing protein 2B
CCG001428	PARP10	0.651663	0.606217	0.629549	0.103836	0.338169	0.199584	0.782164	Poly [ADP-ribose] polymerase 10
CCG001429	RB1CC1	0.691698	0.721705	0.902272	0.134467	0.370423	0.611401	1	RB1-inducible coiled-coil protein 1
CCG001430	KIAA1429	0.849071	0.914837	0.846403	0.947241	0.909249	0.887441	0.999207	Protein virilizer homolog
CCG001431	NHP2L1	1	1	1	1	1	1	1	NHP2-like protein 1
CCG001432	C1ORF151	0.0966805	0.918552	0.776727	0.0386288	0.158698	0.544881	1	UPF0327 protein C1orf151
CCG001433	ADCK5	0.346172	0.994997	0.899149	0.205656	0.36116	0.248186	0.993037	Uncharacterized aarF domain-containing protein kinase 5
CCG001434	Uncharacterized	1	1	1	1	1	1	1	/
CCG001435	FAM83H	0.495366	0.696607	0.77913	0.994843	0.609247	0.646939	0.791223	Protein FAM83H
CCG001436	NDUFB9	0.256948	0.839825	0.503723	0.468083	0.460052	0.217502	0.71671	NADH dehydrogenase [ubiqui] 1 beta subcomplex subunit 9
CCG001437	PREX2	0.285869	0.614852	0.710186	0.0584454	0.0429564	0.977969	0.198227	Phosphatidylinositol 3,4,5-trisphosphate-dependent Rac exchanger 2 protein
CCG001438	WISP1	0.472225	0.792422	1	1	0.793497	0.629828	0.422033	WNT1-inducible-signaling pathway protein 1
CCG001439	OSGIN2	0.945796	0.748605	0.277506	0.500241	0.904003	0.595207	0.785067	Oxidative stress-induced growth inhibitor 2
CCG001440	SLC26A7	0.635034	0.950972	1	0.358106	0.580977	0.480295	1	Anion exchange transporter
CCG001441	CHRAC1	0.558984	0.963549	0.854923	0.830067	0.839234	0.466296	0.923259	Chromatin accessibility complex protein 1
CCG001442	SQLE	0.300175	0.640534	0.881227	0.530125	0.356294	0.678837	0.513709	Squalene monooxygenase
CCG001443	TRAM1	0.784212	0.82817	0.877542	0.0985045	0.0927343	0.465874	0.279255	Translocating chain-associated membrane protein 1
CCG001444	TGS1	0.603194	0.661692	0.661851	0.924447	0.929403	1	0.839589	Trimethylguanosine synthase
CCG001445	NCOA2	0.33385	0.970188	1	0.13779	0.216986	1	0.14323	Nuclear receptor coactivator 2
CCG001446	DDX21	1	1	1	1	1	1	1	Nucleolar RNA helicase 2
CCG001447	TPD52	0.943809	0.810304	0.630695	0.0499224	0.0671031	0.371116	0.926293	Tumor protein D52
CCG001448	FABP5	0.844828	0.733335	0.878881	0.745979	0.407761	0.260056	0.524237	Fatty acid-binding protein, epidermal
CCG001449	NUDCD1	0.839482	0.496316	0.823231	0.600575	0.776215	0.528306	0.71663	NudC domain-containing protein 1
CCG001450	LYNX1	0.672519	0.387196	0.22007	0.220705	0.162463	0.193493	0.444142	Ly-6/neurotoxin-like protein 1
CCG001451	CYP7B1	0.350145	0.553075	0.991507	0.500542	0.248069	0.66285	0.154245	25-hydroxycholesterol 7-alpha-hydroxylase
CCG001452	PYCRL	0.879579	0.554813	0.559401	0.462533	0.611893	0.916686	1	Pyrroline-5-carboxylate reductase 3
CCG001453	XKR4	0.620972	0.916345	0.679063	0.481486	0.586029	0.449583	0.554607	XK-related protein 4
CCG001454	EFCAB1	0.938973	0.559942	0.552748	0.947276	0.813518	1	0.762546	EF-hand calcium-binding domain-containing protein 1
CCG001455	ANXA13	0.829451	0.436256	0.110114	0.437107	1	1	1	Annexin A13
CCG001456	COL9A1	0.906812	0.988677	0.811951	0.833145	0.961929	0.822641	0.538102	Collagen alpha-1(IX) chain
CCG001457	ANGPT1	0.620438	0.745719	0.875924	0.245082	0.886251	1	0.587987	Angiopoietin-1
CCG001458	MAPK15	0.740729	0.875049	0.660867	0.47805	0.157054	0.11216	0.935998	Mitogen-activated protein kinase 15
CCG001459	Uncharacterized	0.700809	0.617525	0.92215	0.107243	0.589313	1	0.87308	/
CCG001460	CYC1	0.728824	0.585484	0.338829	0.432229	0.792498	0.208899	1	Cytochrome c1, heme protein, mitochondrial
CCG001461	CSMD3	0.323318	0.844813	1	0.324396	0.358794	1	0.546149	CUB and sushi domain-containing protein 3
CCG001462	Uncharacterized	1	0.696682	1	0.538264	1	1	1	/
CCG001463	EIF3H	0.73705	0.731759	0.46333	0.624522	0.572826	0.698559	0.60064	Eukaryotic translation initiation factor 3 subunit H
CCG001464	BOP1	0.609382	0.694685	0.432164	0.273515	0.415469	0.218608	0.941012	Ribosome biogenesis protein bop1
CCG001465	BHLHE22	1	0.67422	0.685634	0.681335	0.843623	1	0.546129	Class E basic helix-loop-helix protein 22
CCG001466	TMEM67	0.945909	0.530908	0.659634	0.000424642	0.00924337	0.250672	0.430027	Meckelin
CCG001467	PUF60	0.362459	0.709433	0.780667	0.286007	0.349843	0.598807	0.832306	Poly(U)-binding-splicing factor PUF60
CCG001468	RALYL	0.874697	0.650513	0.460047	0.394026	0.376579	0.69347	0.728753	RNA-binding Raly-like protein
CCG001469	Uncharacterized	1	1	1	1	1	1	1	/
CCG001470	ZNF134	0.404303	1	1	1	1	1	1	Zinc finger protein 134
CCG001471	Uncharacterized	0.768647	0.950702	0.424503	0.764358	0.615741	0.293269	0.81517	F1RSQ0_PIG
CCG001472	NCALD	1	1	1	0.31861	0.627886	0.69659	0.66235	Neurocalcin-delta
CCG001473	HAS2	1	1	1	1	1	1	1	Hyaluronan synthase 2
CCG001474	PSKH2	1	1	1	1	1	1	1	Serine/threonine-protein kinase H2
CCG001475	TM7SF4	1	1	1	1	1	1	1	Transmembrane 7 superfamily member 4
CCG001476	KCNQ3	1	0.807932	1	0.463352	0.538808	1	0.723749	Potassium voltage-gated channel subfamily KQT member 3
CCG001477	TNFRSF11B	0.956122	0.365985	0.957692	0.44349	0.902339	0.480323	0.714657	Tumor necrosis factor receptor superfamily member 11B
CCG001478	SPAG1	0.89393	0.791949	1	0.478373	0.435781	0.449933	0.876804	Sperm-associated antigen 1
CCG001479	FDPS	0.50492	0.934715	0.723477	0.447934	0.415899	1	0.595865	Farnesyl pyrophosphate synthase
CCG001480	KLF10	0.624264	0.842083	0.105037	0.226231	0.621639	1	0.946343	Krueppel-like factor 10
CCG001481	KIAA0196	0.915254	0.972486	0.941	0.147822	0.117867	0.24136	0.672087	WASH complex subunit strumpellin
CCG001482	TRAPPC9	1	0.597374	0.973142	0.641407	0.619433	0.575881	0.914823	Trafficking protein particle complex subunit 9
CCG001483	SDR16C6	1	0.790011	1	1	1	1	1	Short-chain dehydrogenase/reductase family 16C member 6
CCG001484	Uncharacterized	1	0.958951	0.620061	0.954985	0.845427	0.306075	1	Similar to uniprot|P38845 Saccharomyces cerevisiae YHR146w
CCG001485	SEPHS2	0.726552	1	1	1	1	1	1	Selenide, water dikinase 2
CCG001486	RDH10	0.90635	0.725285	0.688185	0.39549	0.580434	1	0.893658	Retinol dehydrogenase 10
CCG001487	KCNQ5	0.756452	0.712105	0.399258	0.415418	0.342864	1	0.383408	Potassium voltage-gated channel subfamily KQT member 5
CCG001488	IL7	0.841885	0.760622	1	0.771522	0.371087	1	0.865851	Interleukin-7
CCG001489	LRRC67	0.467701	0.998898	0.376738	0.294363	0.590846	0.407579	0.958287	Leucine-rich repeat-containing protein 67
CCG001490	PLEC	0.0680407	0.166183	0.937607	0.393412	0.438073	0.0598818	0.129645	Plectin
CCG001491	CHMP4C	0.338575	0.488278	0.229396	0.818678	0.679365	0.56576	0.482128	Charged multivesicular body protein 4c
CCG001492	LMBRD1	0.486838	0.880292	0.600938	0.444241	0.813364	0.578612	0.759289	Probable lysosomal cobalamin transporter
CCG001493	PLAG1	0.689029	0.71006	0.828337	0.864593	0.8094	1	1	Zinc finger protein PLAG1
CCG001494	PLEKHF2	0.70683	0.962318	0.537184	0.437015	0.915426	1	0.984386	Pleckstrin homology domain-containing family F member 2
CCG001495	Uncharacterized	1	1	1	1	1	1	1	/
CCG001496	PDE7A	0.634784	1	0.405232	0.0932771	0.212903	0.706828	0.633299	High affinity cAMP-specific 3',5'-cyclic phosphodiesterase 7A
CCG001497	FABP4	0.748963	0.850728	1	0.27843	0.566873	0.797214	1	Fatty acid-binding protein, adipocyte
CCG001498	Uncharacterized	1	1	1	1	1	1	1	/
CCG001499	ATP6V1H	0.282808	0.818624	0.87988	0.664947	0.394954	0.456558	0.521967	V-type proton ATPase subunit H
CCG001500	RNF19A	0.442379	0.93706	0.661312	0.228309	0.383666	0.574788	0.874425	E3 ubiquitin-protein ligase RNF19A
CCG001501	BAALC	0.913919	0.81864	0.974293	0.614733	0.9753	0.852222	0.908411	Brain and acute leukemia cytoplasmic protein
CCG001502	CA1	0.895391	1	1	1	0.839174	1	0.421458	Carbonic anhydrase 1
CCG001503	Uncharacterized	0.302383	0.907492	0.0565974	0.719191	0.31558	0.673064	0.511176	E1BHV5_BOVIN
CCG001504	Uncharacterized	1	0.71774	1	0.719456	0.699835	1	1	/
CCG001505	MOS	1	1	1	0.844013	1	1	1	Proto-oncogene serine/threonine-protein kinase mos
CCG001506	PCMTD1	0.540838	0.816899	0.832841	0.340311	0.386152	0.718318	0.595318	Protein-L-isoaspartate O-methyltransferase domain-containing protein 1
CCG001508	INTS8	0.529024	0.962781	0.868409	0.0506125	0.0831417	0.487157	0.604957	Integrator complex subunit 8
CCG001509	NOV	0.463218	0.120424	0.749059	0.0653308	0.0142785	0.826394	0.378768	Protein NOV homolog
CCG001510	POL	1	1	1	1	1	1	1	Pol polyprotein
CCG001511	FAM135B	0.596093	0.630417	0.80274	0.687247	0.80994	0.757757	0.923045	Protein FAM135B
CCG001512	KIAA1875	0.979085	1	0.886788	0.140445	0.355599	0.119463	0.555679	WD repeat-containing protein KIAA1875
CCG001513	FBXL6	0.558362	0.846614	0.73564	0.152956	0.361202	0.221077	0.783939	F-box/LRR-repeat protein 6
CCG001514	CPA6	0.682261	0.757341	1	0.896296	1	1	0.748545	Carboxypeptidase A6
CCG001515	DDX43	1	0.958951	1	1	0.961237	1	1	Probable ATP-dependent RNA helicase DDX43
CCG001516	ZFHX4	0.351023	0.924001	0.681509	0.832169	0.550769	0.273852	0.651623	Zinc finger homeobox protein 4
CCG001517	SNX31	1	0.535203	1	0.576782	0.771415	1	1	Sorting nexin-31
CCG001518	STK3	0.793719	1	0.341733	0.176531	0.488541	0.367749	0.968261	Serine/threonine-protein kinase 3
CCG001519	PHF3	0.789161	0.752431	1	0.841438	0.766698	0.923132	0.862127	PHD finger protein 3
CCG001520	MRPL13	0.36034	0.951524	1	0.149026	0.273207	0.966983	0.129327	39S ribosomal protein L13, mitochondrial
CCG001521	TGAS113E22.1	0.941242	0.887411	0.369247	0.878281	0.318128	0.698112	0.266041	Histone H3.3
CCG001522	RPS25	1	1	1	1	1	1	1	40S ribosomal protein S25
CCG001523	GPR20	1	1	1	1	1	1	1	G-protein coupled receptor 20
CCG001524	MYBL1	0.400377	0.758069	0.355551	0.10605	0.0745464	0.711606	0.766854	Myb-related protein A
CCG001525	Uncharacterized	0.888759	1	1	1	1	1	1	/
CCG001526	ARHGAP39	0.5852	0.8667	1	0.70702	0.580248	0.328703	0.535699	Rho GTPase-activating protein 39
CCG001527	Uncharacterized	1	1	1	1	1	1	1	/
CCG001528	PRDM14	1	1	1	1	1	1	1	PR domain zinc finger protein 14
CCG001529	RBM12B	0.799352	0.614331	0.985445	0.475396	0.746867	0.917649	0.598628	RNA-binding protein 12B
CCG001530	GRINA	1	0.492602	0.224773	0.258901	0.61436	0.621781	0.59628	Glutamate [NMDA] receptor-associated protein 1
CCG001531	SLA	0.834118	0.873974	0.777154	0.401125	0.260106	1	0.59633	Src-like-adapter
CCG001532	ENPP2	1	0.717053	0.616549	0.426582	0.240017	0.377316	0.625219	Ectonucleotide pyrophosphatase/phosphodiesterase family member 2
CCG001533	Uncharacterized	1	0.957672	1	1	1	1	0.733716	D2GY47_AILME
CCG001534	GRHL2	1	1	1	0.826852	0.803073	1	1	Grainyhead-like protein 2 homolog
CCG001535	FAM135A	0.437985	0.658884	0.362341	0.0588957	0.243133	0.816887	0.555853	Protein FAM135A
CCG001536	UBE2D3	1	0.958951	1	1	1	1	1	Ubiquitin-conjugating enzyme E2 D3
CCG001537	TRPS1	0.113014	0.875587	1	0.443882	0.999754	1	0.738473	Zinc finger transcription factor Trps1
CCG001538	GGH	0.158094	0.793451	0.543003	0.330639	0.725436	0.106275	1	Gamma-glutamyl hydrolase
CCG001539	TMEM70	0.541632	0.698051	0.671802	0.857529	0.518095	0.342054	0.339224	Transmembrane protein 70, mitochondrial
CCG001540	MTERFD1	0.308003	0.82448	0.752834	1	0.860379	0.721531	0.823027	mTERF domain-containing protein 1, mitochondrial
CCG001541	ARC	1	0.690003	1	0.552836	0.38051	0.339721	0.14004	Activity-regulated cytoskeleton-associated protein
CCG001542	ARL2BP	1	1	1	1	1	1	1	ADP-ribosylation factor-like protein 2-binding protein
CCG001543	RIMS2	0.339798	0.879226	0.859398	0.318872	0.495605	0.633949	0.848451	Regulating synaptic membrane exocytosis protein 2
CCG001544	RAB2A	0.86487	0.832053	0.987901	0.0146628	0.0169971	0.548563	0.370136	Ras-related protein Rab-2A
CCG001545	ZFPM2	0.839094	1	0.56533	0.564778	0.55624	0.802772	0.449625	Zinc finger protein ZFPM2
CCG001546	Uncharacterized	1	1	1	0.957158	0.961272	1	1	/
CCG001547	PTK2	0.629472	0.903645	1	0.585093	0.39781	0.690086	0.926681	Focal adhesion kinase 1
CCG001548	WDR67	0.342055	0.648909	0.347049	0.573075	0.815981	0.465622	0.720099	WD repeat-containing protein 67
CCG001549	ZNF250	0.83082	0.662591	0.787163	0.615535	0.558311	0.918493	0.887269	Zinc finger protein 250
CCG001550	RAD21	0.602214	0.980353	0.677563	0.0166224	0.0703916	0.498282	0.67572	Double-strand-break repair protein rad21 homolog
CCG001551	RNF139	0.51464	0.80512	0.80615	0.861499	0.505519	0.792082	0.410997	E3 ubiquitin-protein ligase RNF139
CCG001552	TMEM68	0.36023	0.497073	0.954356	0.888068	0.620479	0.541954	0.748947	Transmembrane protein 68
CCG001553	CPSF1	1	0.70116	0.161475	0.432696	0.498019	0.249785	1	Cleavage and polyadenylation specificity factor subunit 1
CCG001554	FAM83H	0.344589	1	0.713373	1	0.718928	0.251024	0.973238	Protein FAM83H
CCG001555	CALB1	0.678789	1	1	0.593062	0.379593	1	0.877973	Calbindin
CCG001556	CA3	0.439739	0.646209	0.737453	0.457125	0.316543	0.181566	0.782149	Carbonic anhydrase 3
CCG001557	CNBD1	0.0996685	0.32218	0.536576	0.00653049	0.00207957	0.801512	0.0726366	Cyclic nucleotide-binding domain-containing protein 1
CCG001558	EXOSC4	0.407631	0.537016	0.282526	0.0621631	0.0872802	0.0336927	0.738604	Exosome complex component RRP41
CCG001559	CYHR1	0.597742	0.954558	0.639881	0.236213	0.323039	0.59735	0.663876	Cysteine and histidine-rich protein 1
CCG001560	TSNARE1	0.903833	0.529734	0.373057	0.226219	0.30759	0.398552	0.604157	t-SNARE domain-containing protein 1
CCG001561	TRPA1	0.895341	0.438971	1	1	1	1	0.343562	Transient receptor potential cation channel subfamily A member 1
CCG001562	RP1	0.599051	0.943315	1	0.812281	1	1	1	Oxygen-regulated protein 1
CCG001563	B3GAT2	0.174225	0.948424	1	0.476483	0.284761	1	0.760808	Galactosylgalactosylxylosylprotein 3-beta-glucuronosyltransferase 2
CCG001564	SMG5	0.807864	0.577632	0.246933	0.559578	0.507617	1	0.320568	Protein SMG5
CCG001565	Uncharacterized	1	1	1	1	1	1	1	/
CCG001566	COL19A1	0.952325	0.758478	1	0.702297	1	0.692372	0.785962	Collagen alpha-1(XIX) chain
CCG001567	DPYS	0.935943	0.8336	0.860362	0.477745	0.25035	0.644369	0.595034	Dihydropyrimidinase
CCG001568	CHD7	0.851331	0.594263	0.359989	0.425002	0.681839	0.211101	0.75416	Chromodomain-helicase-DNA-binding protein 7
CCG001569	C8ORF45	1	1	1	1	1	1	1	Uncharacterized protein C8orf45
CCG001570	Uncharacterized	0.895341	1	1	1	1	1	1	D3ZK25_RAT
CCG001571	HSF1	0.824212	0.402626	0.376939	0.374175	0.658753	0.295936	0.640916	Heat shock factor protein 1
CCG001572	GPAA1	0.538464	0.934826	0.527324	0.2415	0.642084	0.189197	0.853673	Glycosylphosphatidylinositol anchor attachment 1 protein
CCG001573	ZHX1	0.410943	1	0.9848	0.101415	0.461814	0.740932	1	Zinc fingers and homeoboxes protein 1
CCG001574	SAMD12	0.757121	0.820773	0.71347	0.424828	0.478658	1	0.824009	Sterile alpha motif domain-containing protein 12
CCG001575	RECQL4	0.833795	0.538583	0.895947	0.485115	0.734921	0.34124	1	ATP-dependent DNA helicase Q4
CCG001576	PTP4A3	0.864886	0.88421	0.444292	0.913685	0.443365	1	0.423602	Protein tyrosine phosphatase type IVA 3
CCG001577	C8ORF37	0.616259	1	0.354356	0.00480577	0.0144258	0.338438	0.244425	Uncharacterized protein C8orf37
CCG001578	RB1CC1	0.448463	0.542138	0.497279	0.273469	0.990592	1	0.8975	RB1-inducible coiled-coil protein 1
CCG001579	NRBP2	0.3022	0.907253	0.619085	0.996494	0.969789	0.310458	0.861198	Nuclear receptor-binding protein 2
CCG001580	MYC	0.506053	0.35143	0.772143	1	0.887654	0.682441	0.808712	Myc proto-oncogene protein
CCG001581	HHLA1	0.78477	1	1	1	1	1	1	HERV-H LTR-associating protein 1
CCG001582	SLC7A13	1	0.871638	1	1	0.106723	1	1	Solute carrier family 7 member 13
CCG001583	RPL9	0.0113732	0.269653	0.050018	0.705428	0.529397	0.689249	0.752671	60S ribosomal protein L9
CCG001584	DNAJC5B	1	0.958951	1	1	1	1	1	DnaJ homolog subfamily C member 5B
CCG001585	ZFHX4	0.0551818	0.316698	0.390825	1	0.262358	0.28919	0.715607	Zinc finger homeobox protein 4
CCG001586	PMP2	0.367554	0.946241	0.934631	0.0809665	0.021291	0.361086	0.0875275	Myelin P2 protein
CCG001587	VPS13B	0.704615	0.933424	0.466014	0.863528	0.974093	0.695841	0.908805	Vacuolar protein sorting-associated protein 13B
CCG001588	DUX4L9	1	0.300671	1	0.794596	1	0.200494	1	Double homeobox protein 4C
CCG001589	SNAI2	0.932772	0.990028	1	0.341115	0.632901	0.428045	0.872963	Zinc finger protein SNAI2
CCG001590	RPL30	0.756231	0.0237947	0.602006	0.418521	0.936772	0.68462	0.337541	60S ribosomal protein L30
CCG001591	LYPD2	0.987082	1	0.166645	1	0.961263	0.127901	0.755456	Ly6/PLAUR domain-containing protein 2
CCG001592	NAPRT1	0.733303	0.216427	0.663548	0.826161	0.914454	0.503343	0.573973	Nicotinate phosphoribosyltransferase
CCG001593	ACAT2	0.740319	1	1	1	1	1	1	Acetyl-CoA acetyltransferase, cytosolic
CCG001594	SDC2	0.869396	0.684271	0.905043	0.686667	0.504223	0.722759	0.659029	Syndecan-2
CCG001595	CDH17	1	0.972584	1	0.70139	0.659357	1	1	Cadherin-17
CCG001596	RPESP	0.398626	0.392911	0.320586	1	0.507221	1	0.883147	RPE-spondin
CCG001597	UTP23	0.653741	0.738091	1	0.485762	0.490129	1	1	rRNA-processing protein UTP23 homolog
CCG001598	BAI3	0.961315	0.778677	0.803219	0.589901	0.919011	0.400422	0.491099	Brain-specific angiogenesis inhibitor 3
CCG001599	Uncharacterized	1	1	1	1	1	0.411714	1	/
CCG001600	ANKRD46	0.464865	1	1	0.245825	0.581631	0.251685	0.484451	Ankyrin repeat domain-containing protein 46
CCG001601	FABP9	0.525772	0.616375	0.521331	0.282559	0.791914	1	0.771902	Fatty acid-binding protein 9
CCG001602	Uncharacterized	1	0.957961	1	0.956685	1	1	1	/
CCG001603	EPPK1	0.287166	0.66552	1	0.684071	0.79134	0.474817	0.5862	Epiplakin
CCG001604	ZNF7	0.929627	0.476157	0.831685	0.524769	0.835848	0.578355	0.854866	Zinc finger protein 7
CCG001605	OGFRL1	0.489531	1	1	0.263739	0.0669506	0.489528	0.444252	Opioid growth factor receptor-like protein 1
CCG001606	FZD6	0.765736	0.544619	0.553678	0.378855	0.708666	0.0647413	0.864703	Frizzled-6
CCG001607	ODF1	0.915856	0.465955	1	1	0.817597	1	1	Outer dense fiber protein 1
CCG001608	CA13	0.909582	0.696707	0.687987	0.318787	0.165723	0.975603	0.583959	Carbonic anhydrase 13
CCG001609	WWP1	0.987373	0.984838	0.778798	0.104346	0.488972	0.94098	0.579293	NEDD4-like E3 ubiquitin-protein ligase WWP1
CCG001610	ENY2	0.314641	1	0.608136	0.0111315	0.000988535	0.232833	0.033659	Enhancer of yellow 2 transcription factor homolog
CCG001611	STMN2	0.417325	0.846659	0.561886	0.750373	0.656826	1	0.687999	Stathmin-2
CCG001612	PI15	1	0.603869	1	0.44652	0.205707	1	0.66954	Peptidase inhibitor 15
CCG001613	LYPLA1	0.5144	0.740937	0.568406	0.71879	0.218872	0.951172	0.562116	Acyl-protein thioesterase 1
CCG001614	OOEP	0.229358	0.742524	1	0.509092	0.708437	0.505236	0.601069	Oocyte-expressed protein homolog
CCG001615	KCNV1	0.925304	0.597793	0.412163	0.222056	0.0957624	0.636817	0.3609	Potassium voltage-gated channel subfamily V member 1
CCG001616	NBN	0.733245	0.88765	0.95133	0.424127	0.657084	0.328771	0.809925	Nibrin
CCG001617	SDCBP	0.723749	0.813642	0.750026	0.0334035	0.101716	0.393425	0.643313	Syntenin-1
CCG001618	FAM91A1	0.354399	0.686185	0.409989	0.0109069	0.0955021	0.94724	0.304533	Protein FAM91A1
CCG001619	KIAA0146	0.739403	0.479305	0.309505	0.483772	0.977993	0.637048	1	Uncharacterized protein KIAA0146
CCG001620	TOX	0.738365	0.879502	1	0.206593	0.924089	0.426925	0.926552	Thymocyte selection-associated high mobility group box protein TOX
CCG001621	ANGPT1	0.860257	0.828303	0.731525	0.229423	0.459656	0.767082	1	Angiopoietin-1
CCG001622	TSTA3	0.887593	0.460632	0.0863802	0.471176	0.690413	0.323711	1	GDP-L-fucose synthase
CCG001623	ATAD2	0.792801	1	0.410007	0.090923	0.221258	1	0.712491	ATPase family AAA domain-containing protein 2
CCG001624	LY6K	1	1	0.289255	0.794596	1	1	1	Lymphocyte antigen 6K
CCG001625	FAM164A	0.969302	0.772088	0.730751	0.0379707	0.231064	1	0.241761	Protein FAM164A
CCG001626	CTHRC1	0.218776	0.357436	0.589564	0.775569	0.950175	0.609187	0.954977	Collagen triple helix repeat-containing protein 1
CCG001627	KCNB2	0.942465	0.765235	1	0.870924	0.853113	1	0.473834	Potassium voltage-gated channel subfamily B member 2
CCG001628	TRMT12	0.76978	0.530956	0.525125	0.953621	0.815961	0.646812	0.828845	tRNA wybutosine-synthesizing protein 2 homolog
CCG001629	DERL1	0.415454	0.522514	1	0.322192	0.113552	0.896457	0.607233	Derlin-1
CCG001630	ECAT1	1	0.585505	0.514321	0.981866	0.217099	1	0.882786	ES cell-associated transcript 1 protein
CCG001631	ASAP1	0.371769	0.873371	0.555239	0.122106	0.346158	0.287241	0.612527	Arf-GAP with SH3 domain, ANK repeat and PH domain-containing protein 1
CCG001632	GDAP1	0.286502	0.790051	0.457438	0.0423905	0.330058	0.596304	0.964034	Ganglioside-induced differentiation-associated protein 1
CCG001633	ANKRD26	0.70302	1	1	1	1	1	1	Ankyrin repeat domain-containing protein 26
CCG001634	TOP1MT	1	0.749721	0.353836	0.675412	1	0.624577	0.706042	DNA topoisomerase I, mitochondrial
CCG001635	HEATR7A	0.809112	0.547717	1	0.157152	0.288361	0.7026	0.611259	HEAT repeat-containing protein 7A
CCG001636	VCPIP1	0.448514	0.90237	0.912338	0.209654	0.525462	0.775419	0.83124	Deubiquitinating protein VCIP135
CCG001637	PABPC1	0.955072	0.669964	0.832008	0.0352241	0.0325922	0.250859	0.384918	Polyadenylate-binding protein 1
CCG001638	KCNK9	0.930193	0.832899	0.433337	0.244211	0.900378	1	1	Potassium channel subfamily K member 9
CCG001639	HEY1	0.689553	0.806322	0.355495	0.388941	0.425469	0.85248	0.982944	Hairy/enhancer-of-split related with YRPW motif protein 1
CCG001640	COMMD5	0.795727	0.954068	0.929755	0.137843	0.149335	0.238703	0.682829	COMM domain-containing protein 5
CCG001641	SNTB1	0.191783	0.236855	0.598443	0.907975	0.844859	0.584632	0.780956	Beta-1-syntrophin
CCG001642	IMPA1	0.85918	0.778929	0.6968	0.180046	0.432949	0.409648	0.678288	Inositol monophosphatase 1
CCG001643	AZIN1	0.55114	0.908102	0.828451	0.178178	0.285964	0.47851	0.974476	Antizyme inhibitor 1
CCG001644	ARFGEF1	0.419003	0.524684	0.737712	0.829955	0.537352	0.540757	1	Brefeldin A-inhibited guanine nucleotide-exchange protein 1
CCG001645	Uncharacterized	0.85669	1	0.679644	0.344471	0.408508	0.501258	0.841481	F1RY58_PIG
CCG001646	SLCO5A1	0.59321	1	1	0.996113	0.909439	1	1	Solute carrier organic anion transporter family member 5A1
CCG001647	CCNE2	0.408688	0.933888	0.699688	0.355191	0.545447	0.554322	0.307958	G1/S-specific cyclin-E2
CCG001648	SPATC1	0.700879	0.492196	0.555993	0.521317	0.418013	0.229353	0.599686	Speriolin
CCG001649	HAS2	0.895391	1	1	1	1	1	1	Hyaluronan synthase 2
CCG001650	TRIB1	0.915048	0.828814	0.547131	0.280928	0.300091	0.54762	0.939774	Tribbles homolog 1
CCG001651	SLC39A4	0.915636	0.840809	0.730873	0.072991	0.252848	0.0303231	0.787577	Zinc transporter ZIP4
CCG001652	Uncharacterized	0.783696	0.933006	0.112344	0.510865	0.210302	0.514222	0.620153	/
CCG001653	PLEC	0.94723	0.859062	0.837376	0.0969517	0.336431	0.0839138	0.688135	Plectin (Fragment)
CCG001654	JPH1	0.677064	0.563441	0.892891	0.264315	0.366321	0.56873	0.939947	Junctophilin-1
CCG001655	TMEM64	0.42533	0.611049	0.790675	0.527694	0.538022	0.742596	1	Transmembrane protein 64
CCG001656	OC90	0.586089	0.612197	1	1	0.944002	0.119369	0.490441	Otoconin-90
CCG001657	Uncharacterized	0.526619	0.719579	0.566965	0.0125947	0.0576229	0.125103	0.479533	/
CCG001658	MMP16	0.546328	0.575546	0.601777	0.641792	0.66479	1	0.90012	Matrix metalloproteinase-16
CCG001659	VPS13B	0.153331	0.618535	0.708021	0.535535	0.855407	0.808093	0.835654	Vacuolar protein sorting-associated protein 13B
CCG001660	RPL13A	0.208343	0.729596	0.171689	0.314844	0.292513	1	0.679222	60S ribosomal protein L13a
CCG001661	SOX17	0.450133	0.194486	0.682675	0.694828	0.916231	0.672702	0.758244	Transcription factor SOX-17
CCG001662	CNGB3	0.449087	1	0.00168465	0.256798	0.281123	0.862519	0.582657	Cyclic nucleotide-gated cation channel beta-3
CCG001663	MRPS28	0.276799	0.999182	0.691726	0.616569	0.317375	0.491739	0.585116	28S ribosomal protein S28, mitochondrial
CCG001664	TTC35	0.339719	1	1	0.0320273	0.0888048	0.207151	0.181132	Tetratricopeptide repeat protein 35
CCG001665	PKHD1L1	0.510426	0.424701	0.136135	0.736487	0.968646	0.488254	0.365108	Fibrocystin-L
CCG001666	OPLAH	0.985378	0.529435	0.500458	0.0685716	0.212816	0.0630424	0.748819	5-oxoprolinase
CCG001667	BAI1	0.831988	0.696145	0.433758	0.777603	0.976111	0.389126	0.896271	Brain-specific angiogenesis inhibitor 1
CCG001668	MAL2	0.902651	0.641614	0.648824	0.444466	0.540334	0.708373	0.793864	Protein MAL2
CCG001669	ZFPM2	0.910563	1	1	0.125218	0.432024	1	0.43048	Zinc finger protein ZFPM2
CCG001670	Uncharacterized	1	1	1	1	1	1	1	/
CCG001671	MARK2	1	1	1	1	1	1	1	Serine/threonine-protein kinase MARK2
CCG001672	ZNF34	0.815866	0.13556	0.608677	0.542929	1	0.501347	0.837901	Zinc finger protein 34
CCG001673	Uncharacterized	0.809371	1	1	1	1	1	1	/
CCG001674	NDRG1	0.323454	0.969294	1	0.248159	0.0640585	0.633962	0.465566	Protein NDRG1
CCG001675	PHF20L1	0.891639	0.561943	0.802764	0.293266	0.233237	1	0.738803	PHD finger protein 20-like protein 1
CCG001676	HEATR8	0.345631	0.991819	1	0.867382	0.954687	0.624577	0.706042	HEAT repeat-containing protein 8
CCG001677	KHDRBS3	0.601788	0.925615	0.781101	0.53818	0.496462	0.306701	1	KH domain-containing, RNA-binding, signal transduction-associated protein 3
CCG001678	ARMC1	0.775197	1	0.811666	0.145431	0.210236	0.331505	0.793981	Armadillo repeat-containing protein 1
CCG001679	NKAIN3	0.579293	0.824931	0.800494	0.473568	0.636086	1	1	Sodium/potassium-transporting ATPase subunit beta-1-interacting protein 3
CCG001680	AARD	0.895341	1	1	1	1	1	1	Alanine and arginine-rich domain-containing protein
CCG001681	BTF3	1	1	1	1	1	1	1	Transcription factor BTF3
CCG001682	TSPYL5	0.904253	0.506751	0.495873	0.627495	0.958437	0.677655	0.533582	Testis-specific Y-encoded-like protein 5
CCG001683	MAF1	0.962483	0.779691	0.526656	0.913747	0.763565	0.730552	1	Repressor of RNA polymerase III transcription MAF1 homolog
CCG001684	RGS22	0.861553	0.560527	1	0.0470793	0.240042	0.422995	0.449428	Regulator of G-protein signaling 22
CCG001685	DEPTOR	0.549592	0.618106	1	0.905734	1	0.484338	0.624178	DEP domain-containing mTOR-interacting protein
CCG001686	NPBWR1	1	1	0.49248	1	1	1	1	Neuropeptides B/W receptor type 1
CCG001687	ZC3H3	0.40714	0.723878	0.754082	1	0.701946	0.253909	0.479945	Zinc finger CCCH domain-containing protein 3
CCG001688	TONSL	0.986097	0.28626	0.422671	0.105506	0.424315	0.110212	0.608035	Tonsoku-like protein
CCG001689	MATN2	0.837762	0.949232	0.47481	0.639485	0.483915	0.516331	1	Matrilin-2
CCG001690	TRIM55	0.587661	0.296108	0.878907	0.78924	0.972594	0.678472	0.779219	Tripartite motif-containing protein 55
CCG001691	CLVS1	0.94951	0.813913	0.531333	0.123282	0.527268	0.609437	0.523738	Clavesin-1
CCG001692	KCNB2	0.653085	0.568612	0.838976	1	0.286621	0.575805	0.339945	Potassium voltage-gated channel subfamily B member 2
CCG001693	BAI3	0.449359	0.631829	0.604099	0.0454398	0.127611	0.469079	0.586119	Brain-specific angiogenesis inhibitor 3
CCG001694	RGS20	0.86705	0.382156	1	0.919746	0.479227	0.45341	0.869506	Regulator of G-protein signaling 20
CCG001695	Uncharacterized	1	0.957672	1	0.957158	0.961272	1	1	none
CCG001696	Uncharacterized	1	1	1	1	1	1	1	Putative uncharacterized protein
CCG001697	IMPAD1	0.662917	0.983301	0.561258	0.859407	0.932594	0.449894	0.886996	Inositol monophosphatase 3
CCG001698	MED4	0.653187	0.244021	0.610084	0.598976	0.926819	0.896372	1	Mediator of RNA polymerase II transcription subunit 4
CCG001699	SDR16C5	0.0959797	0.320902	0.502158	0.965272	0.772967	0.920368	0.73039	Epidermal retinol dehydrogenase 2
CCG001700	Uncharacterized	1	1	1	1	1	1	0.607715	/
CCG001701	GDF6	0.809371	1	1	1	1	1	1	Growth/differentiation factor 6
CCG001702	TMEM74	0.877073	0.606858	0.139238	1	0.471129	1	0.814977	Transmembrane protein 74
CCG001703	ZNF704	0.330753	0.710019	0.922349	1	0.799221	0.390815	0.823114	Zinc finger protein 704
CCG001704	PRKDC	0.76113	0.703918	0.581947	0.376515	0.517927	0.910064	0.731583	DNA-dependent protein kinase catalytic subunit
CCG001705	RPL8	0.303125	0.743577	0.869965	0.344872	0.721522	0.39833	0.875544	60S ribosomal protein L8
CCG001706	RPS20	0.0690868	0.487604	0.895792	0.676132	0.674534	0.190384	0.212028	40S ribosomal protein S20
CCG001707	Uncharacterized	1	1	1	0.954985	0.961237	1	1	/
CCG001708	ZCCHC9	0.474611	0.745909	0.406598	0.737091	0.815574	0.367687	0.325089	Zinc finger CCHC domain-containing protein 9
CCG001709	MSC	1	0.920879	1	0.988234	0.771317	1	1	Musculin
CCG001710	TRIQK	0.620588	0.688162	0.664017	0.97416	1	1	0.814977	Protein TRIQK
CCG001711	Uncharacterized	0.883411	0.921609	1	1	1	1	0.603188	F1MT72_BOVIN
CCG001712	TCEB1	0.454079	0.693769	0.329705	0.894962	0.70268	0.446921	0.637684	Transcription elongation factor B polypeptide 1
CCG001713	FER1L6	1	0.944556	0.580478	1	1	1	0.755456	Fer-1-like protein 6
CCG001714	RPL17	0.256877	0.060374	0.328818	1	0.435024	1	0.663962	60S ribosomal protein L17
CCG001715	TMEM65	0.725164	0.698099	1	0.293629	0.331155	0.681412	0.58263	Transmembrane protein 65
CCG001716	WDYHV1	0.423836	0.825605	1	0.329438	0.545618	0.214923	0.958448	Protein N-terminal glutamine amidohydrolase
CCG001717	PKIA	0.847221	0.464402	1	0.0665321	0.627989	0.7736	0.562716	cAMP-dependent protein kinase inhibitor alpha
CCG001718	ST3GAL1	0.51872	0.765098	0.644058	0.765241	0.950789	0.629002	0.355526	CMP-N-acetylneuraminate-beta-galactosamide-alpha-2, 3-sialyltransferase 1
CCG001719	GEM	0.545647	0.393746	0.769558	0.78225	0.614473	0.849265	0.988559	GTP-binding protein GEM
CCG001720	LRP12	0.528858	0.853935	1	0.214733	0.592983	1	0.52561	Low-density lipoprotein receptor-related protein 12
CCG001721	EEF1D	0.266148	0.714137	0.761262	0.359151	0.631141	0.234671	0.596053	Elongation factor 1-delta
CCG001722	PPIA	0.807793	0.805002	0.754468	0.78088	0.221345	1	0.0704925	Peptidyl-prolyl cis-trans isomerase A
CCG001723	SLURP1	0.456972	0.900385	0.476832	0.00115969	0.000123378	0.485862	0.007198	Secreted Ly-6/uPAR-related protein 1
CCG001724	IL8	1	1	1	1	1	1	1	Interleukin-8
CCG001725	Uncharacterized	0.254082	0.11348	1	0.955248	0.443393	0.666366	0.383398	Uncharacterized protein
CCG001726	TBC1D1	0.658803	1	1	1	1	1	1	TBC1 domain family member 1 (Fragment)
CCG001727	LAPTM4B	0.613608	0.55194	0.407314	0.0505781	0.00177698	0.107846	0.119442	Lysosomal-associated transmembrane protein 4B
CCG001728	HEATR7A	0.565933	0.562047	1	0.853936	0.933894	1	0.958793	HEAT repeat-containing protein 7A
CCG001729	LRRC14	0.552712	0.785923	0.826681	0.405709	0.592534	0.645896	0.719805	Leucine-rich repeat-containing protein 14
CCG001730	KCNS2	0.99405	0.918578	0.686111	0.596639	0.880018	1	0.596171	Potassium voltage-gated channel subfamily S member 2
CCG001731	SLC7A13	1	1	1	1	1	1	1	Solute carrier family 7 member 13
CCG001732	EXT1	0.451869	1	0.744084	0.540415	0.782078	1	0.488451	Exostosin-1
CCG001733	FAM49B	0.756364	0.755152	1	0.0143909	0.0367417	0.309221	0.44813	Protein FAM49B
CCG001734	PPFIA1	0.515952	0.903558	1	1	1	1	1	Liprin-alpha-1
CCG001735	Uncharacterized	1	1	1	1	1	1	1	/
CCG001736	UBR5	0.747149	0.708898	0.650196	0.271611	0.434272	0.689215	0.685978	E3 ubiquitin-protein ligase UBR5
CCG001737	GPR172A	0.535269	0.894568	0.825255	0.0572081	0.154735	0.302722	0.506794	Riboflavin transporter 3
CCG001738	MYC	0.94837	0.818252	1	1	0.856073	1	0.655495	Myc proto-oncogene protein
CCG001739	ARPC2	0.631226	0.70627	1	0.669728	0.190525	1	1	Actin-related protein 2/3 complex subunit 2
CCG001740	SNTG1	0.610379	1	0.900746	0.729508	0.761477	0.766108	0.888395	Gamma-1-syntrophin
CCG001741	RRS1	0.565364	0.946752	0.960806	0.524016	0.591425	0.767362	0.691988	Ribosome biogenesis regulatory protein homolog
CCG001742	COX6C	0.186441	0.790394	0.147463	0.15543	0.310835	0.673156	0.355296	Cytochrome c oxidase subunit 6C
CCG001743	SLC10A5	0.327142	0.734796	0.635298	0.186956	0.246252	0.449167	0.495856	Sodium/bile acid cotransporter 5
CCG001744	POL	1	1	1	1	1	0.200494	1	Retrovirus-related Pol polyprotein LINE-1
CCG001745	EFR3A	0.539169	0.815583	0.849262	0.0145852	0.0453505	0.427094	0.334321	Protein EFR3 homolog A
CCG001746	ZNF572	0.806093	0.625593	0.828209	0.566171	0.756522	0.404819	0.954711	Zinc finger protein 572
CCG001747	CA8	1	0.809584	1	0.102324	0.233403	0.445096	0.858281	Carbonic anhydrase-related protein
CCG001748	HIGD1A	1	1	1	1	1	1	1	HIG1 domain family member 1A
CCG001749	FKBP1A	0.434245	0.39846	0.384119	0.557542	0.804027	0.304768	0.486945	Peptidyl-prolyl cis-trans isomerase FKBP1A
CCG001750	Uncharacterized	0.895341	1	1	1	0.787822	0.411714	0.607715	Uncharacterized protein (Fragment)
CCG001751	Uncharacterized	1	1	1	0.454878	1	1	1	Catenin (Cadherin-associated protein), alpha 3
CCG001752	CFDP2	0.956445	0.650015	1	0.622694	1	1	1	Craniofacial development protein 2
CCG001753	Uncharacterized	0.875946	0.476868	1	0.571318	0.6742	0.483054	0.404538	/
CCG001754	CFDP2	0.706069	1	1	0.826852	0.709484	1	0.481027	Craniofacial development protein 2
CCG001755	Uncharacterized	0.817056	0.185324	0.734833	0.729205	0.880403	0.663312	0.788271	/
CCG001756	Uncharacterized	0.972014	0.915642	1	0.814858	0.759761	0.96491	0.501977	/
CCG001757	Uncharacterized	1	0.696362	1	0.705726	0.8939	1	1	Transposase
CCG001758	Uncharacterized	1	0.271971	0.797196	0.767138	1	0.250227	0.560615	Reverse transcriptase-like
CCG001759	Uncharacterized	0.648197	0.305632	0.421299	0.903978	0.901944	0.824298	0.677944	/
CCG001760	Uncharacterized	0.73805	0.293808	0.972395	0.450477	0.360077	0.395426	0.491008	/
CCG001761	Uncharacterized	1	0.920713	1	0.859222	0.816314	1	1	Uncharacterized protein (Fragment)
CCG001762	Uncharacterized	1	1	1	1	1	1	1	/
CCG001763	Uncharacterized	0.630318	0.742538	0.714266	0.530501	0.394963	0.140937	0.794524	/
CCG001764	Uncharacterized	0.423416	0.328785	0.696284	0.516918	0.279851	0.505311	0.870486	/
CCG001765	Uncharacterized	0.323107	0.176947	1	0.204625	0.28895	0.349612	0.743111	/
CCG001766	Uncharacterized	0.729947	0.320162	0.559908	0.858355	0.612721	0.248939	0.877776	/
CCG001767	Uncharacterized	0.654147	0.760965	0.43862	0.333706	0.327781	0.567342	0.354982	/
CCG001768	Uncharacterized	0.939904	0.151729	0.79377	0.610657	0.29461	0.639841	0.67343	/
CCG001769	Uncharacterized	0.910985	0.666034	1	0.553539	0.344793	0.265864	0.893708	Uncharacterized protein
CCG001770	Uncharacterized	0.639603	0.848798	0.75416	0.0891836	0.205943	0.211409	0.652577	/
CCG001771	Uncharacterized	0.439459	0.601448	1	0.617088	0.344809	0.221018	0.888234	/
CCG001772	Uncharacterized	0.909671	0.759593	0.728099	0.134765	0.178314	0.211831	1	/
CCG001773	Uncharacterized	1	1	1	1	1	1	1	/
CCG001774	Uncharacterized	0.607361	0.449718	0.293846	0.460798	0.258894	0.109379	0.858134	/
CCG001775	Uncharacterized	0.878735	0.591749	0.968323	0.970948	0.954608	0.384463	0.602654	/
CCG001776	Uncharacterized	0.836053	0.271594	0.762731	0.339287	0.740744	0.764358	0.903198	/
CCG001777	Uncharacterized	1	0.747575	1	0.825997	1	1	1	/
CCG001778	Uncharacterized	0.618675	0.118234	0.912009	0.971262	0.789633	0.872031	1	/
CCG001779	TFB2M	0.764685	0.520095	0.224199	0.998588	0.953129	0.408453	0.52308	Dimethyladenosine transferase 2, mitochondrial
CCG001780	Uncharacterized	0.526868	0.228178	0.801742	0.620767	0.530761	0.0212909	0.2087	/
CCG001781	Uncharacterized	0.956445	0.650015	1	1	0.883978	0.186746	1	/
CCG001782	Uncharacterized	0.577637	0.411565	0.918634	0.484666	0.937847	1	1	/
CCG001783	Uncharacterized	0.928327	0.535203	1	1	1	0.662874	0.836429	/
CCG001784	Uncharacterized	0.870908	0.9236	0.821027	0.0472065	0.425156	0.0969849	0.780381	/
CCG001785	Uncharacterized	0.955321	0.957961	1	1	0.961263	1	0.755456	Zinc finger protein 33B
CCG001786	Uncharacterized	0.815649	0.196172	0.730288	0.562459	0.300103	0.0750686	0.680454	/
CCG001787	Uncharacterized	0.75764	0.766995	0.476016	0.766182	0.408832	1	0.712026	/
CCG001788	Uncharacterized	1	0.958951	1	0.954985	1	1	1	/
CCG001789	CFDP2	0.362405	1	1	1	0.611931	1	1	Craniofacial development protein 2
CCG001790	Uncharacterized	0.527877	0.469382	0.930343	1	0.833846	0.267862	1	/
CCG001791	Uncharacterized	1	0.912981	1	0.985277	0.471727	1	0.686034	/
CCG001792	MORN2	0.109682	0.581545	0.475751	0.846516	0.530373	0.614313	0.555153	MORN repeat-containing protein 2
CCG001793	POL	0.947965	0.414899	1	0.6565	0.584521	0.163821	0.930208	Pol polyprotein
CCG001794	Uncharacterized	1	1	1	1	0.0562328	0.200494	0.421458	/
CCG001795	Uncharacterized	0.658803	0.871638	0.49248	0.463989	0.0161152	1	1	/
CCG001796	Uncharacterized	0.885423	1	1	0.827478	1	0.552199	1	Uncharacterized protein (Fragment)
CCG001797	Uncharacterized	0.525905	0.16352	1	0.757517	0.76049	0.549598	0.694442	/
CCG001798	Uncharacterized	0.859401	1	0.969734	1	0.518592	1	1	/
CCG001799	Uncharacterized	1	0.918362	1	0.884313	1	0.511074	0.448388	/
CCG001800	Uncharacterized	0.443771	1	1	0.576782	1	1	1	/
CCG001801	Uncharacterized	0.165086	1	1	1	0.511719	0.411714	1	Catenin (Cadherin-associated protein), alpha 3
CCG001802	Uncharacterized	1	0.958951	1	0.954985	0.961237	1	1	/
CCG001803	POL	1	1	1	1	1	1	1	Retrovirus-related Pol polyprotein LINE-1
CCG001804	Uncharacterized	1	1	1	1	1	1	1	/
CCG001805	Uncharacterized	1	1	1	1	1	1	1	Uncharacterized protein (Fragment)
CCG001806	Uncharacterized	0.639853	1	0.566861	1	0.619644	1	0.33689	/
CCG001807	Uncharacterized	1	0.443213	0.865755	0.766431	0.605464	0.0817209	0.967499	/
CCG001808	Uncharacterized	1	1	1	1	1	1	1	/
CCG001809	Uncharacterized	0.720295	1	0.347285	1	0.954533	0.375575	0.440131	/
CCG001810	Uncharacterized	0.653027	0.782755	0.779831	0.628937	0.498208	0.753598	0.754039	/
CCG001811	Uncharacterized	0.888044	0.745537	1	0.351941	0.859072	0.306075	1	/
CCG001812	Uncharacterized	0.936742	0.757596	0.669637	0.408012	0.154956	1	0.370998	/
CCG001813	Uncharacterized	0.47396	0.751047	0.919314	0.367156	1	1	1	Uncharacterized protein (Fragment)
CCG001814	Uncharacterized	0.362405	1	1	1	1	1	1	/
CCG001815	Uncharacterized	0.799009	0.504522	0.79595	0.480451	0.900399	0.662976	0.243579	Reverse transcriptase-like
CCG001816	POL	1	1	1	0.601403	0.806911	1	1	Pol polyprotein
CCG001817	Uncharacterized	1	0.163144	1	0.838031	0.961263	1	0.755456	/
CCG001818	Uncharacterized	0.894705	0.99293	1	0.407968	0.371448	1	0.663505	Uncharacterized protein
CCG001819	Uncharacterized	1	1	1	1	1	1	1	/;/
CCG001820	Uncharacterized	1	0.847077	0.616631	0.373598	0.274596	0.0233123	1	/
CCG001821	Uncharacterized	0.878144	0.363817	0.665692	0.853052	0.771815	0.963917	0.918672	/
CCG001822	Uncharacterized	0.935519	0.316668	0.65942	1	0.946471	1	0.693758	/
CCG001823	Uncharacterized	0.650863	0.541992	0.674487	0.653217	0.984071	0.339551	0.78369	/
CCG001824	Uncharacterized	0.21116	0.627628	0.890415	0.666541	0.546505	0.850193	0.655206	/
CCG001825	Uncharacterized	0.78477	1	1	0.143286	0.259124	0.200494	1	Reverse transcriptase-like
CCG001826	MKRN1	0.673112	0.425006	0.687049	0.594599	0.312806	0.934258	1	E3 ubiquitin-protein ligase makorin-1
CCG001827	USF1	0.741635	0.660568	0.888642	0.819491	0.780426	0.497614	0.475897	Upstream stimulatory factor 1
CCG001828	Uncharacterized	1	0.957961	1	1	0.961263	1	1	/
CCG001829	Uncharacterized	0.592519	0.371798	0.629716	0.994684	0.942281	0.538316	0.463074	/
CCG001830	Uncharacterized	0.961205	0.515118	1	0.591988	0.538902	1	1	/
CCG001831	Uncharacterized	0.92334	0.801619	0.718776	0.884623	0.993164	1	1	/
CCG001832	Uncharacterized	0.310825	0.608039	1	1	1	0.291698	1	/
CCG001833	Uncharacterized	1	1	1	1	1	1	1	/
CCG001834	OR9Q1	0.885623	0.392662	1	0.647967	0.413723	1	1	Olfactory receptor 9Q1
CCG001835	JMJD1C	0.707319	0.723261	1	0.459871	0.723526	0.806932	0.899158	Probable JmjC domain-containing histone demethylation protein 2C
CCG001836	Uncharacterized	0.280761	0.728766	0.640702	0.419351	0.549714	0.472911	0.577859	/
CCG001837	CTNNA3	0.969921	0.468662	1	0.359706	0.372598	1	0.559933	Catenin alpha-3
CCG001838	Uncharacterized	0.537197	0.713037	0.494292	0.414968	0.660779	0.650143	0.531425	/
CCG001839	Uncharacterized	0.378036	0.503506	0.813327	0.10092	1	0.212129	0.789901	/
CCG001840	Uncharacterized	0.673486	0.447024	0.99898	0.714669	0.881642	1	1	/
CCG001841	C10ORF11	0.895391	1	1	1	1	0.411714	1	Leucine-rich repeat-containing protein C10orf11
CCG001842	KCNMA1	0.958005	0.68262	0.639208	0.525575	0.543297	0.325224	0.350492	Calcium-activated potassium channel subunit alpha-1 (Fragment)
CCG001843	Uncharacterized	1	1	1	1	1	1	1	/
CCG001844	Uncharacterized	0.945906	1	0.366682	0.676808	0.857635	0.960997	0.534984	/
CCG001845	Uncharacterized	1	1	1	1	1	1	1	/
CCG001846	CTNNA3	0.971191	0.852287	0.863594	0.148218	0.515798	1	0.601819	Catenin alpha-3
CCG001847	CTNNA3	0.161837	0.350174	0.878905	1	0.448033	1	0.331283	Catenin alpha-3
CCG001848	ZNF503	0.855201	0.712895	0.101213	0.0637615	0.667243	1	1	Zinc finger protein 503
CCG001849	RYR2	0.504444	0.681339	1	0.0994499	0.618726	1	0.827613	Ryanodine receptor 2
CCG001850	CTNNA3	0.62098	0.695959	0.989645	0.849606	0.329354	0.492471	0.926152	Catenin alpha-3
CCG001851	Uncharacterized	0.807107	1	0.617969	0.995881	1	1	0.724358	FLJ00096 protein (Fragment)
CCG001852	AP3M1	0.574618	0.648434	0.81504	0.861601	0.829588	1	0.681416	AP-3 complex subunit mu-1
CCG001853	GPR137B	0.971988	0.923186	0.536289	0.711706	0.677324	0.943909	0.775703	Integral membrane protein GPR137B
CCG001854	Uncharacterized	1	0.957672	1	0.957158	0.961272	1	1	/
CCG001855	MAT1A	0.924029	0.42733	0.549814	0.0437337	0.783274	0.862289	0.465297	S-adenosylmethionine synthase isoform type-1
CCG001856	C1ORF31	0.112878	0.652903	0.699983	0.907639	0.943479	0.832306	0.683459	Uncharacterized protein C1orf31
CCG001857	RAB4A	1	0.664918	0.225197	0.293089	0.203584	0.678551	0.617061	Ras-related protein Rab-4A
CCG001858	GLUD1	0.366548	0.798376	0.977312	0.0389007	0.0880026	0.462078	0.450205	Glutamate dehydrogenase 1, mitochondrial
CCG001859	ECD	0.453968	0.646918	0.443017	0.704913	0.667325	0.346412	0.994781	Protein SGT1
CCG001860	TACR2	0.781531	1	1	0.503511	1	1	1	Substance-K receptor
CCG001861	BICC1	0.931594	0.210085	0.498225	0.953904	0.603365	0.609943	0.776219	Protein bicaudal C homolog 1
CCG001862	VPS26A	0.805549	1	0.362024	0.0276373	0.0598311	0.485211	0.542335	Vacuolar protein sorting-associated protein 26A
CCG001863	TIMM23B	0.390968	0.709423	0.77686	0.623862	0.909743	0.552755	0.80294	Putative mitochondrial import inner membrane translocase subunit Tim23B
CCG001864	SYNPO2L	1	1	0.290316	0.576335	0.237204	0.378913	0.479708	Synaptopodin 2-like protein
CCG001865	SFTPD	1	0.943315	1	1	0.839174	1	1	Pulmonary surfactant-associated protein D
CCG001866	ALOX5	0.91875	1	1	0.869616	0.911625	0.969296	0.730367	Arachidonate 5-lipoxygenase
CCG001867	SIPA1L2	0.577542	0.87285	1	0.273741	0.661792	1	0.927817	Signal-induced proliferation-associated 1-like protein 2
CCG001868	Uncharacterized	1	1	1	1	1	0.411714	1	/
CCG001869	PLA2G12B	1	0.943315	1	1	1	1	1	Group XIIB secretory phospholipase A2-like protein
CCG001870	CTNNA3	0.193221	0.684923	1	1	0.868391	1	0.822339	Catenin alpha-3
CCG001871	TMEM26	0.513842	0.390002	0.319041	0.570243	0.183866	0.498668	0.772716	Transmembrane protein 26
CCG001872	B3GALNT2	0.768565	0.977211	0.995072	0.529446	0.682331	0.59228	0.903303	UDP-GalNAc:beta-1,3-N-acetylgalactosaminyltransferase 2
CCG001873	FMN2	0.879765	1	0.633051	0.209286	0.270893	1	0.412294	Formin-2
CCG001874	LRRTM3	0.951711	0.517212	0.731941	0.710353	0.982964	1	0.628058	Leucine-rich repeat transmembrane neuronal protein 3
CCG001875	DNAJB12	0.899083	0.568238	0.824398	0.772437	0.925802	0.531126	0.988772	DnaJ homolog subfamily B member 12
CCG001876	ZCCHC24	0.574382	0.406757	0.577486	0.927114	0.598287	0.20124	0.920299	Zinc finger CCHC domain-containing protein 24
CCG001877	EGLN1	0.522865	0.893046	0.83587	0.579965	0.621731	1	0.772161	Egl nine homolog 1
CCG001878	UCHL3	0.0981872	0.499027	0.303923	0.555866	0.40761	0.916936	0.61166	Ubiquitin carboxyl-terminal hydrolase isozyme L3
CCG001879	PCNXL2	0.487917	0.904823	0.820982	0.258688	0.444218	0.582526	0.706797	Pecanex-like protein 2
CCG001880	CDH23	1	0.703768	0.966688	0.504221	0.517959	0.904908	0.872782	Cadherin-23
CCG001881	MTHFS	0.581553	0.875255	0.74255	0.569578	0.641086	0.992958	0.868679	5-formyltetrahydrofolate cyclo-ligase
CCG001882	MAPK8	0.703008	0.887312	0.98631	0.11498	0.154435	0.541536	1	Mitogen-activated protein kinase 8
CCG001883	RET	0.482007	0.354009	0.827736	0.578542	0.421828	0.682245	0.368744	Proto-oncogene tyrosine-protein kinase receptor Ret
CCG001884	NID1	0.422865	1	0.294479	0.1026	0.378471	1	0.79349	Nidogen-1
CCG001885	C10ORF71	0.429678	0.573253	1	0.341314	0.767933	1	1	Uncharacterized protein C10orf71
CCG001886	RBP3	0.637972	0.943315	0.49248	1	0.882548	1	1	Retinol-binding protein 3
CCG001887	PPYR1	0.609886	0.332291	0.64116	0.815316	0.689581	0.715773	0.69651	Neuropeptide Y receptor type 4
CCG001888	COX7A2L	0.146443	0.867779	0.24748	1	0.918914	0.522821	0.435167	Cytochrome c oxidase subunit 7A-related protein, mitochondrial
CCG001889	PLAU	0.471379	0.439052	1	0.730875	0.536672	0.755697	0.755164	Urokinase-type plasminogen activator
CCG001890	CCDC6	0.605761	0.819849	0.991574	0.270612	0.267037	0.71169	0.554132	Coiled-coil domain-containing protein 6
CCG001891	UNC5B	0.485354	1	0.885178	0.750571	0.562028	0.48948	0.736701	Netrin receptor UNC5B
CCG001892	C10ORF54	0.684184	0.949796	1	0.777199	0.850687	0.997103	0.984315	Platelet receptor Gi24
CCG001893	DDX50	0.422418	0.686524	0.64326	0.857832	0.741848	0.423648	1	ATP-dependent RNA helicase DDX50
CCG001894	EDARADD	0.857214	0.643752	0.528246	0.571661	0.670364	0.890818	0.340722	Ectodysplasin-A receptor-associated adapter protein
CCG001895	ZNF32	0.351713	0.427943	0.726898	0.302871	0.367832	0.272281	0.733821	Zinc finger protein 32
CCG001896	HNRNPF	0.50808	0.536595	1	0.884694	0.779332	0.61376	0.751589	Heterogeneous nuclear ribonucleoprotein F
CCG001897	FAM25	0.716934	0.539339	0.133708	0.0399249	0.264794	0.0238562	0.151141	Protein FAM25
CCG001898	COMTD1	0.924023	0.545983	0.102156	0.100018	0.213949	0.0268849	0.768628	Catechol O-methyltransferase domain-containing protein 1
CCG001899	ABCB10	0.95568	0.753756	0.972771	0.523669	0.775019	0.853412	0.75575	ATP-binding cassette sub-family B member 10, mitochondrial
CCG001900	TSPAN14	0.600883	0.716056	1	0.555054	0.220009	0.732475	0.625802	Tetraspanin-14
CCG001901	VDAC2	0.288015	0.547497	0.495363	0.700837	0.720201	0.512895	1	Voltage-dependent anion-selective channel protein 2
CCG001902	NUP133	0.991215	0.937695	0.870935	0.12898	0.225095	0.500208	0.9236	Nuclear pore complex protein Nup133
CCG001903	SAMD8	0.264096	0.709324	1	0.160844	0.0878126	0.970286	0.390386	Sphingomyelin synthase-related protein 1
CCG001904	BMPR1A	0.328888	0.935579	0.866066	0.042874	0.214362	0.966173	0.532647	Bone morphogenetic protein receptor type-1A
CCG001905	GNPAT	0.467275	0.945353	0.770691	0.662886	0.484619	0.390858	1	Dihydroxyacetone phosphate acyltransferase
CCG001906	EGR2	0.0982207	0.160534	1	0.56886	0.692995	0.0815627	0.0824254	Early growth response protein 2
CCG001907	KCNK1	0.947707	0.958059	0.850663	0.562906	0.938769	0.43467	0.453676	Potassium channel subfamily K member 1
CCG001908	ZP4	1	0.696682	1	0.719456	0.699835	1	1	Zona pellucida sperm-binding protein 4
CCG001909	SIRT1	0.605772	0.780635	1	0.225732	0.480606	1	0.642179	NAD-dependent deacetylase sirtuin-1
CCG001910	FAM170B	0.637735	0.563907	0.412721	0.976271	0.865312	1	0.399537	Putative protein FAM170B
CCG001911	POLR3A	0.762151	0.667593	0.755069	0.261509	0.366191	0.359934	0.7729	DNA-directed RNA polymerase III subunit RPC1
CCG001912	DDIT4	0.905084	0.887163	0.792327	0.399306	0.815935	0.779962	0.668521	DNA damage-inducible transcript 4 protein
CCG001913	H2AFY2	0.911208	0.75174	0.605402	0.54693	0.69585	0.95851	0.723144	Core histone macro-H2A.2
CCG001914	SLC25A16	0.923948	0.693253	0.913824	0.00868701	0.13201	1	1	Graves disease carrier protein
CCG001915	KCNMA1	0.443353	0.954071	0.619555	0.117763	0.59654	0.529156	0.905886	Calcium-activated potassium channel subunit alpha-1 (Fragment)
CCG001916	CAMK2G	0.718264	1	1	0.265464	0.103068	0.924625	0.68289	Calcium/calmodulin-dependent protein kinase type II subunit gamma
CCG001917	KIAA0913	0.862769	1	0.708283	0.0605159	0.0792892	0.163423	0.55858	Zinc finger SWIM domain-containing protein KIAA0913
CCG001918	2014-03-08	0.478429	1	0.679801	0.307088	0.742166	1	0.906329	E3 ubiquitin-protein ligase MARCH8
CCG001919	JMJD1C	0.605936	0.471654	0.599065	0.290637	0.637401	0.472607	1	Probable JmjC domain-containing histone demethylation protein 2C
CCG001920	ZNF488	1	1	0.683314	0.642801	0.992469	0.665315	0.591598	Zinc finger protein 488
CCG001921	EIF4EBP2	0.466	0.794481	0.840602	0.504303	0.282416	1	0.450418	Eukaryotic translation initiation factor 4E-binding protein 2
CCG001922	CXCL12	0.976092	0.761876	0.78221	0.938489	0.590118	0.340068	0.72946	Stromal cell-derived factor 1
CCG001923	MTR	0.458293	0.525081	0.712025	0.346252	0.144582	0.787067	0.41051	Methionine synthase
CCG001924	CCAR1	0.381425	0.740837	0.651723	0.978724	0.548351	0.816052	0.789816	Cell division cycle and apoptosis regulator protein 1
CCG001925	SAR1A	0.681194	0.771651	0.629947	0.286297	0.0508697	1	0.168602	GTP-binding protein SAR1a
CCG001926	ARID4B	0.626447	0.87634	0.660967	0.0928607	0.325249	1	1	AT-rich interactive domain-containing protein 4B
CCG001927	CDHR1	0.368172	0.785565	0.0537686	0.680036	0.784151	0.28964	0.844254	Cadherin-related family member 1
CCG001928	RPL4	0.411771	0.247051	0.507546	0.00686044	0.230454	0.00323562	0.710205	60S ribosomal protein L4
CCG001929	NODAL	1	1	1	1	1	1	1	Nodal homolog
CCG001930	DRGX	0.956445	0.930577	1	0.666109	0.955745	1	1	Dorsal root ganglia homeobox protein
CCG001931	FAM89A	0.370789	0.105605	1	0.544205	0.415668	1	1	Protein FAM89A
CCG001932	ARHGAP22	0.56521	0.898705	0.826261	0.125945	0.184906	0.326134	0.730229	Rho GTPase-activating protein 22
CCG001933	Uncharacterized	0.271195	0.323855	0.809745	0.972582	0.984986	0.715046	1	F1MXC6_BOVIN
CCG001934	SLC35F3	0.62448	0.445266	0.525685	1	0.671708	0.504779	0.697142	Solute carrier family 35 member F3
CCG001935	ZNF248	1	0.764149	1	0.149163	0.371151	1	1	Zinc finger protein 248
CCG001936	REEP3	0.423159	0.655208	0.545651	0.0530603	0.0195788	0.458105	0.15834	Receptor expression-enhancing protein 3
CCG001937	RPS24	0.0394968	0.920134	0.33407	0.000146941	7.33428e-06	0.224645	0.0228401	40S ribosomal protein S24
CCG001938	Uncharacterized	0.720062	1	1	1	1	0.200494	1	/
CCG001939	TET1	0.226155	0.946239	0.608963	0.435707	0.754113	0.370645	0.559514	Methylcytosine dioxygenase TET1
CCG001940	ADK	0.725674	0.430846	1	0.128535	0.394064	0.431078	0.77627	Adenosine kinase
CCG001941	FAM35A	0.384358	0.800955	0.815387	0.70866	0.872802	0.263128	0.717862	Protein FAM35A
CCG001942	RTKN2	0.84658	0.692884	0.662957	0.279782	0.230492	1	0.688775	Rhotekin-2
CCG001943	DYDC1	0.989476	0.719759	1	0.103191	0.414504	0.868856	0.31486	DPY30 domain-containing protein 1
CCG001944	TSPAN15	0.948348	0.690154	1	0.501619	0.538191	0.5409	0.802107	Tetraspanin-15
CCG001945	IRF2BP2	0.660408	0.54535	0.498279	0.862026	0.952984	0.597544	0.834102	Interferon regulatory factor 2-binding protein 2
CCG001946	DEPP	0.61267	0.293069	0.864335	0.0409782	0.207226	0.0712696	0.691434	Protein DEPP
CCG001947	CBARA1	0.739037	0.70402	0.75246	0.354895	0.189722	0.348577	0.836893	Calcium uptake protein 1, mitochondrial
CCG001948	DYDC2	0.0885754	0.388012	0.696516	0.925994	0.434956	0.922632	0.679261	DPY30 domain-containing protein 2
CCG001949	C1ORF131	0.536536	0.76634	0.636826	0.129044	0.340268	0.597575	0.841409	Uncharacterized protein C1orf131
CCG001950	CHRM3	0.387221	0.535301	0.744371	0.623787	0.159831	0.349174	0.386025	Muscarinic acetylcholine receptor M3
CCG001951	MYPN	1	0.912426	1	0.954985	1	1	1	Myopalladin
CCG001952	SYT15	0.179222	0.377569	0.534708	0.426459	0.434983	1	0.161236	Synaptotagmin-15
CCG001953	PLAC9	0.405279	0.167859	0.0277131	0.023702	0.199201	0.0498396	0.137069	Placenta-specific protein 9
CCG001954	DLG5	0.457399	1	0.509496	0.893365	0.838198	0.216999	0.645755	Disks large homolog 5
CCG001955	ANTXRL	0.895341	1	1	1	1	1	1	Anthrax toxin receptor-like
CCG001956	LYST	0.379612	0.797453	0.379038	0.136989	0.275923	1	0.454633	Lysosomal-trafficking regulator
CCG001957	ERO1LB	0.936472	0.994359	1	0.163459	0.504393	0.927271	0.65807	ERO1-like protein beta
CCG001958	RPL10A	0.576882	0.341362	1	0.60157	0.535855	0.472271	0.848785	60S ribosomal protein L10a
CCG001959	HK1	0.817752	0.910472	1	0.523323	0.675561	0.597461	0.747078	Hexokinase-1
CCG001960	OR4S2	1	1	1	0.957158	0.961272	1	1	Olfactory receptor 4S2
CCG001961	RPS3A	0.0223766	0.88726	0.447215	0.806326	0.777724	1	1	40S ribosomal protein S3a
CCG001962	COG2	0.771484	0.413176	0.683696	0.691368	0.476561	0.66861	1	Conserved oligomeric Golgi complex subunit 2
CCG001963	PHYHIPL	0.872339	0.556213	0.781943	0.26211	0.486358	0.31745	0.652243	Phytanoyl-CoA hydroxylase interacting protein-like
CCG001964	FRMPD2	0.648813	0.988827	0.974285	0.806682	0.890494	1	0.824462	FERM and PDZ domain-containing protein 2
CCG001965	TTC18	0.478402	0.823954	0.882454	0.618609	0.556067	0.96115	0.974374	Tetratricopeptide repeat protein 18
CCG001966	Uncharacterized	0.738571	0.245892	1	0.771382	0.780692	0.549539	0.528393	/
CCG001967	RHOU	0.945053	0.797243	0.669527	0.489613	0.85447	0.698093	0.616734	Rho-related GTP-binding protein RhoU
CCG001968	CHAT	0.939962	1	0.251243	1	1	1	1	Choline O-acetyltransferase
CCG001969	HERC4	0.648271	0.892448	0.90859	0.577749	0.973807	0.410925	1	Probable E3 ubiquitin-protein ligase HERC4
CCG001970	GDI2	1	1	1	1	1	1	1	Rab GDP dissociation inhibitor beta
CCG001971	KCNMA1	0.891991	0.752779	1	0.568584	0.84532	1	1	Calcium-activated potassium channel subunit alpha-1
CCG001972	SPATIAL	1	1	0.292884	0.785519	0.945838	1	0.787136	Protein SPATIAL
CCG001973	PPA1	0.764224	0.50111	0.587848	0.172265	0.796791	0.192219	0.797719	Inorganic pyrophosphatase
CCG001974	SPOCK2	0.439663	0.644758	0.631501	0.387507	0.931759	0.47679	0.828792	Testican-2
CCG001975	LRIT2	1	1	0.49248	1	1	0.411714	1	Leucine-rich repeat, immunoglobulin-like domain and transmembrane domain-containing protein 2
CCG001976	Uncharacterized	1	0.974222	1	0.848993	1	1	0.625961	/
CCG001977	PGBD5	0.697033	0.73678	1	0.369212	0.862595	0.679473	0.541545	PiggyBac transposable element-derived protein 5
CCG001978	MMRN2	0.91992	0.606461	0.917551	0.707009	0.96234	0.676228	0.811997	Multimerin-2
CCG001979	SH2D4B	0.895341	0.816268	1	1	0.826135	1	0.343562	SH2 domain-containing protein 4B
CCG001980	ANUBL1	0.781673	0.554665	0.941599	0.617095	0.785298	0.708397	0.591917	AN1-type zinc finger and ubiquitin domain-containing protein 1
CCG001981	RHOBTB1	0.630132	0.628032	0.856625	0.8754	0.478801	0.82888	0.729729	Rho-related BTB domain-containing protein 1
CCG001982	MYST4	0.407224	0.930612	0.626324	0.364711	0.990224	0.435658	0.819816	Histone acetyltransferase MYST4
CCG001983	OIT3	0.969672	0.761888	1	1	0.430437	1	0.939265	Oncoprotein-induced transcript 3 protein
CCG001984	Uncharacterized	1	0.6641	0.591449	0.735851	0.486137	1	1	/
CCG001985	Uncharacterized	0.720062	1	1	1	1	1	1	Uncharacterized protein
CCG001986	RBM34	0.120042	0.413375	0.64326	0.768983	0.841838	0.374594	0.759809	RNA-binding protein 34
CCG001987	WDFY4	0.597529	0.941498	0.626873	0.508782	0.596372	1	0.760407	WD repeat- and FYVE domain-containing protein 4
CCG001988	SRGN	0.544848	0.380579	0.892527	0.359405	0.0674506	0.250077	0.653873	Serglycin
CCG001989	FAM149B1	0.684383	0.347557	0.894631	0.520414	0.615582	0.673854	0.849503	Protein FAM149B1
CCG001990	SEC24C	0.788699	0.900555	1	0.60631	0.797118	0.541404	0.8736	Protein transport protein Sec24C
CCG001991	ANK3	0.513702	0.538678	0.574608	0.0563023	0.425835	1	0.903236	Ankyrin-3
CCG001992	NRG3	0.531259	0.875162	0.295533	0.672418	0.919115	0.703085	0.466064	Pro-neuregulin-3, membrane-bound isoform
CCG001993	TSNAX	0.872646	1	0.522553	0.215063	0.382665	0.59993	0.720913	Translin-associated protein X
CCG001994	PSAP	0.446614	0.785467	0.9406	0.202085	0.27818	0.656276	0.841289	Proactivator polypeptide
CCG001995	LGALS8	0.775618	0.877504	1	0.722737	0.741565	0.685801	0.980129	Galectin-8
CCG001996	NEUROG3	1	1	1	1	1	1	1	Neurogenin-3
CCG001997	ADO	0.454704	1	0.569772	0.773669	0.600874	1	0.433258	2-aminoethanethiol dioxygenase
CCG001998	TTC13	0.498097	0.453273	0.889992	0.51206	0.423121	0.852632	0.493607	Tetratricopeptide repeat protein 13
CCG001999	OR4C46	1	1	1	1	1	1	1	Olfactory receptor 4C46
CCG002000	TRIM9	0.74886	0.41823	0.807636	0.704836	0.687957	0.889057	0.951194	E3 ubiquitin-protein ligase TRIM9
CCG002001	Uncharacterized	1	1	1	1	1	1	1	/
CCG002002	ARID5B	0.231576	0.838132	1	0.316618	0.639208	1	0.708054	AT-rich interactive domain-containing protein 5B
CCG002003	EXOC8	0.475266	0.997252	0.418197	0.376365	0.959008	1	0.590952	Exocyst complex component 8
CCG002004	ZMIZ1	0.462331	0.471377	0.651712	0.589438	0.97111	0.161897	0.578813	Zinc finger MIZ domain-containing protein 1
CCG002005	FUT11	0.718837	0.805478	0.417435	0.380026	0.871936	1	0.854723	Alpha-(1,3)-fucosyltransferase 11
CCG002006	Uncharacterized	0.895579	1	1	1	1	1	1	Uncharacterized protein
CCG002007	NTPCR	0.807636	0.626065	0.417311	0.640181	0.799674	0.821582	1	Cancer-related nucleoside-triphosphatase homolog
CCG002008	ERCC6	0.689641	0.892615	0.9685	0.514557	1	0.855722	0.662218	DNA excision repair protein ERCC-6
CCG002009	TOMM20	0.952102	0.64498	0.727856	0.00129091	0.000381341	0.314169	0.00954266	Mitochondrial import receptor subunit TOM20 homolog
CCG002010	ANXA8	0.245836	0.0366248	0.402145	0.130582	0.118442	0.820903	0.410675	Annexin A8
CCG002011	KIF11	1	1	1	1	1	1	1	Kinesin-like protein KIF11
CCG002012	BMS1	0.382356	0.357015	0.778478	0.91594	0.764607	0.983987	1	Ribosome biogenesis protein BMS1 homolog
CCG002013	BMPR1A	0.37196	1	1	0.0130362	0.0616169	0.888908	0.198637	Bone morphogenetic protein receptor type-1A
CCG002014	ACTA1	0.596088	0.707353	0.953003	0.178708	0.122719	0.384734	0.90912	Actin, alpha skeletal muscle
CCG002015	DNAJC12	0.490554	0.775055	0.562004	1	0.296767	0.414825	0.41216	DnaJ homolog subfamily C member 12
CCG002016	HKDC1	0.41048	0.846035	0.571478	0.36664	0.249725	0.978201	0.721725	Putative hexokinase HKDC1
CCG002017	ANXA7	0.901908	0.9999	0.90407	0.568541	0.517157	0.327594	0.900544	Annexin A7
CCG002018	GDF10	0.401439	0.454538	0.86022	0.949293	0.804616	0.926107	1	Bone morphogenetic protein 3B
CCG002019	Uncharacterized	0.753039	0.852498	0.707764	0.400818	0.386949	0.247051	1	A6NDF1_HUMAN
CCG002020	FAM21C	0.872355	0.667584	0.860573	0.970754	0.850411	0.493228	0.845423	WASH complex subunit FAM21C
CCG002021	SGPL1	1	0.643321	0.941244	0.412905	0.593556	0.460317	0.803007	Sphingosine-1-phosphate lyase 1
CCG002022	RUFY2	0.91334	0.623702	0.695938	0.00580152	0.0352766	1	0.220185	RUN and FYVE domain-containing protein 2
CCG002023	SLC18A3	0.965626	0.760374	0.217776	0.318486	0.249838	0.0907724	0.517205	Vesicular acetylcholine transporter
CCG002024	EIF2S2	0.790128	0.3007	0.699918	0.95583	0.467264	1	0.107098	Eukaryotic translation initiation factor 2 subunit 2
CCG002025	AGT	0.54649	0.692852	0.710195	0.294637	0.498524	0.545989	0.926521	Angiotensinogen
CCG002026	Uncharacterized	0.630124	0.939188	0.960819	0.0369449	0.0220104	1	0.237598	/
CCG002027	ZNF25	0.83049	0.502551	1	0.212718	0.450988	0.673989	0.907046	Zinc finger protein 25
CCG002028	ANXA11	0.501928	0.378852	0.58346	0.686043	0.468856	1	0.470843	Annexin A11
CCG002029	ZMYND17	0.919349	0.384046	1	0.964163	0.988396	1	0.522794	Zinc finger MYND domain-containing protein 17
CCG002030	FXYD4	1	0.758886	0.909258	0.800076	1	0.509218	1	FXYD domain-containing ion transport regulator 4
CCG002031	SFTPD	1	1	1	0.957158	1	1	0.733716	Pulmonary surfactant-associated protein D
CCG002032	CDK1	0.857171	0.982561	0.88919	0.317827	0.353278	1	0.810939	Cyclin-dependent kinase 1
CCG002033	PALD	0.44255	0.329874	0.625046	0.954743	1	1	0.80252	Paladin
CCG002034	Uncharacterized	1	0.893651	1	0.51276	0.662668	1	0.592733	F1MDD3_BOVIN
CCG002035	CCDC109A	0.902007	0.856762	0.341206	0.0414831	0.0780264	0.528234	0.487096	Coiled-coil domain-containing protein 109A
CCG002036	Uncharacterized	1	1	1	1	1	1	1	/
CCG002037	HEATR1	0.785344	0.844171	0.633599	0.463807	0.433623	0.694479	0.747598	HEAT repeat-containing protein 1
CCG002038	TBCE	0.432888	0.933363	1	0.148441	0.215372	0.455985	0.497205	Tubulin-specific chaperone E
CCG002039	LIN28A	0.503118	0.976576	0.582289	0.116331	0.0310434	0.825771	0.292269	Protein lin-28 homolog A
[truncated: 23,200 more rows]

## Sheet: Pituitary  
GID	stA_vs_atL	stA_vs_atP	stA_vs_atE	stA_vs_shL	stA_vs_shP	stA_vs_shE	stA_vs_ahE
CCG000008	1	1	0.51408	1	1	1	1
CCG000009	1	1	1	1	1	1	1
CCG000010	0.488203	0.764016	1	0.664936	0.861342	1	0.938716
CCG000011	1	1	1	1	1	1	1
CCG000012	0.915805	0.766575	0.969269	0.863645	0.530356	1	0.535522
CCG000013	1	1	0.679661	0.602113	0.923761	1	0.50404
CCG000014	0.482174	0.455297	0.413216	0.385766	0.188854	0.642299	0.664028
CCG000015	0.763633	1	0.587708	0.857934	1	1	0.827428
CCG000016	1	1	1	1	1	1	1
CCG000017	1	0.764016	1	1	1	1	1
CCG000018	0.843651	0.0450049	0.0156508	0.929295	0.60899	0.300953	0.619551
CCG000019	0.747168	0.890111	0.927109	0.549682	0.681909	0.615264	0.879704
CCG000020	0.312838	0.39027	0.377257	0.391665	0.288868	0.772261	0.506571
CCG000021	0.310822	0.905377	0.960877	1	0.987374	0.98569	0.80871
CCG000022	1	1	1	1	1	1	1
CCG000023	1	1	1	1	1	1	1
CCG000024	1	1	1	1	1	1	1
CCG000025	1	1	1	1	1	1	1
CCG000026	1	1	0.204343	0.465095	0.373989	0.371184	0.827428
CCG000027	1	0.818814	0.622369	1	1	1	0.875915
CCG000028	0.906394	0.818814	0.622369	0.610306	0.877075	1	0.857985
CCG000029	1	1	1	1	1	1	1
CCG000030	0.543929	1	0.622369	1	1	1	1
CCG000031	1	1	1	1	1	1	1
CCG000032	1	0.429807	1	1	1	0.163004	1
CCG000033	0.0806965	1	1	0.602113	0.725777	0.653177	0.644757
CCG000034	1	1	1	1	1	1	1
CCG000035	1	0.451209	0.613414	0.630121	0.368725	1	0.572143
CCG000036	0.584317	0.40985	0.663874	0.749637	0.935789	0.570692	0.892602
CCG000037	0.882364	0.188411	0.817296	0.601454	0.700333	0.352746	1
CCG000038	0.38273	0.204893	0.465353	0.235191	0.689149	1	0.657407
CCG000039	0.763633	1	1	1	0.657845	1	0.878804
CCG000040	0.549411	0.879955	0.849027	0.80262	0.850506	0.288022	0.732941
CCG000041	0.243883	0.609135	0.196072	0.715142	0.531525	0.35465	0.488144
CCG000042	0.704393	0.653453	1	1	1	1	1
CCG000043	0.0234866	0.0504614	0.079277	0.106276	0.20673	0.265657	0.1917
CCG000044	1	1	1	1	1	1	1
CCG000045	0.208811	0.39115	1	0.318892	0.899077	0.742196	0.452729
CCG000046	0.2487	0.270237	0.809137	0.373343	0.592985	0.223057	0.317063
CCG000047	0.826551	0.807673	0.683645	0.669397	0.778105	0.756366	0.566999
CCG000048	1	1	0.51408	0.664936	0.725777	0.240381	0.327375
CCG000049	0.473461	0.628108	0.332463	0.259111	0.456695	0.837137	0.520004
CCG000050	1	1	1	1	1	0.653177	1
CCG000051	0.431134	0.862684	0.78825	0.454891	0.76125	0.935584	0.498886
CCG000052	1	1	1	1	1	0.653177	1
CCG000053	0.591105	0.325524	0.734044	0.610752	0.675585	0.647968	0.668443
CCG000054	0.958426	0.221898	0.679661	0.664936	1	1	0.938716
CCG000055	0.333337	0.118518	0.862364	0.557949	0.537531	0.633888	0.608681
CCG000056	0.459837	0.674355	0.290248	0.301326	0.472165	0.209608	0.471467
CCG000057	0.698611	0.245169	0.52814	0.960224	0.672788	0.138087	0.623364
CCG000058	0.376809	0.916289	0.631732	0.376896	0.343739	1	0.151732
CCG000059	0.0427894	0.609027	0.15469	0.419429	0.183476	0.303734	0.289045
CCG000060	0.491716	0.861234	0.470744	0.159729	0.273633	0.322134	0.279548
CCG000061	1	1	1	0.665014	1	1	0.875915
CCG000062	0.874959	0.729638	0.156448	0.335777	0.336268	0.288044	0.372912
CCG000063	0.849131	0.775757	0.607134	0.298912	0.712277	0.527634	0.589771
CCG000064	0.864559	1	1	1	1	0.471393	0.814381
CCG000065	1	1	1	0.465095	0.923761	1	0.784307
CCG000066	1	1	1	1	1	1	1
CCG000067	1	0.653453	0.87283	1	0.877075	1	0.794239
CCG000068	0.292975	0.105314	0.229136	0.315896	0.275269	0.787914	0.355323
CCG000069	0.0522009	0.741738	0.20297	0.165671	0.375623	1	0.166991
CCG000070	0.543929	0.965914	0.622369	0.610306	1	1	0.512216
CCG000071	0.69092	0.518604	0.635739	0.54626	0.628342	0.84629	0.625647
CCG000072	1	1	0.947653	0.934227	1	0.98569	0.868874
CCG000073	0.481141	0.779125	0.562081	0.9781	0.883169	0.258483	0.996689
CCG000074	0.510328	0.757655	0.804014	0.477081	0.545917	0.12152	0.463204
CCG000075	0.660822	0.470633	0.179438	0.188464	0.182199	0.0971606	0.263503
CCG000076	0.601372	0.386157	0.791242	0.241118	0.40145	0.787914	0.293203
CCG000077	0.871734	0.101888	0.924456	0.499758	0.713143	0.479489	0.667267
CCG000078	0.821754	0.714426	0.862518	0.550126	0.498097	0.436458	0.624799
CCG000079	0.105983	0.22436	0.335595	0.170857	0.65889	0.320698	0.690079
CCG000080	1	1	0.979667	0.812639	0.915989	1	1
CCG000081	0.764502	0.286271	0.902731	0.289246	0.263855	0.783464	0.43536
CCG000082	1	1	1	0.903346	0.826357	0.269642	0.883075
CCG000083	0.906394	0.818814	0.622369	0.993109	0.877075	1	0.512216
CCG000084	0.659259	0.972641	1	0.780274	0.573333	0.576074	0.660825
CCG000085	0.84628	1	0.679661	0.745644	1	1	1
CCG000086	0.120721	0.484802	0.527947	0.628165	0.482786	0.205986	0.325528
CCG000087	1	1	1	1	1	1	1
CCG000088	0.939954	0.702766	0.954366	0.757505	0.860561	0.68902	0.954261
CCG000089	0.203045	0.916892	0.266932	0.264557	0.450578	0.531562	0.124562
CCG000090	0.763633	0.221898	0.356699	0.201013	0.312846	1	0.369558
CCG000091	0.84628	1	0.679661	1	1	1	1
CCG000092	0.241584	0.740677	0.449646	0.591381	0.44349	0.81638	0.592905
CCG000093	1	1	1	1	1	1	1
CCG000094	0.463601	0.783699	0.610489	0.485482	0.425822	0.791828	0.424856
CCG000095	1	1	1	1	1	1	1
CCG000096	1	1	1	0.745644	0.766613	1	0.674904
CCG000097	1	1	1	1	1	1	1
CCG000098	0.947415	0.626544	0.903744	0.75632	0.810472	0.740924	0.670412
CCG000099	0.844418	0.112156	0.807829	0.350938	0.62178	0.299104	0.64661
CCG000100	0.531804	1	0.80507	0.602113	1	1	0.784307
CCG000101	0.673445	0.00171463	0.930803	1	0.57718	0.779898	0.865209
CCG000102	0.378087	0.568259	0.658158	0.911614	0.924293	0.395769	0.982104
CCG000103	0.585744	0.90341	0.783849	0.970007	0.789235	0.291064	0.483927
CCG000104	0.17594	0.0543909	0.603588	0.153391	0.174196	0.020478	0.19408
CCG000105	1	1	1	1	1	1	1
CCG000106	0.704311	0.778527	0.757306	0.410523	0.2342	0.953807	0.283848
CCG000107	0.372197	0.619158	0.855337	0.400488	0.830119	0.900603	0.384936
CCG000108	1	0.304577	0.900112	0.913762	0.915989	0.0353781	0.874806
CCG000109	0.876233	0.999187	0.953737	0.199834	0.225671	0.807251	0.160379
CCG000110	0.0116237	0.0970209	0.0893843	0.275515	0.161458	0.228295	0.119306
CCG000111	0.81278	0.350268	0.608318	0.311789	0.259529	0.841557	0.504182
CCG000112	0.542479	0.451209	1	0.0298269	0.728001	0.0915692	0.710862
CCG000113	0.879206	0.694224	0.904876	0.73453	0.829086	0.608318	1
CCG000114	0.160492	0.790006	0.0606699	0.0879606	0.153803	0.47161	0.148451
CCG000115	0.844156	0.952673	0.712309	0.835317	0.880359	0.250413	0.975507
CCG000116	0.657194	0.339213	0.832802	0.552112	0.71766	0.933788	0.697483
CCG000117	0.129697	0.417488	0.880763	1	0.695584	0.490334	0.777988
CCG000118	0.709054	0.455291	0.876478	0.369506	0.587812	0.98569	1
CCG000119	0.425393	0.738192	0.278893	0.164193	0.298385	0.137792	0.278328
CCG000120	0.74826	0.578165	0.878128	0.481873	0.445821	0.776934	0.553298
CCG000121	0.13419	0.216959	0.0283192	0.101875	0.252005	0.477523	0.127327
CCG000122	0.882259	0.734526	0.733609	0.701795	0.411342	0.62554	0.409875
CCG000123	0.0633104	0.923169	0.148213	0.287463	0.385603	0.182604	0.249348
CCG000124	0.790302	0.419353	0.667521	0.466175	0.706276	0.598973	0.663943
CCG000125	0.925544	0.286185	0.410283	0.901919	0.57718	0.779898	0.559388
CCG000126	0.698916	0.278977	0.25452	0.310343	0.551278	0.264461	0.307761
CCG000127	1	0.600301	0.661911	0.330831	0.310257	0.924359	0.100615
CCG000128	0.579787	0.429807	0.587708	1	0.68998	1	1
CCG000129	0.789262	0.153179	0.528859	0.498315	0.675095	0.664595	0.654532
CCG000130	0.676812	0.750746	0.66355	0.763854	0.998615	0.778959	0.717601
CCG000131	0.398803	0.110877	0.961161	0.471153	0.708336	0.23445	0.403907
CCG000132	0.500173	0.704181	0.720228	0.983044	0.99829	0.837351	0.634361
CCG000133	1	1	1	1	1	1	1
CCG000134	0.92844	0.492541	0.517354	0.652316	0.856101	0.927858	0.726651
CCG000135	0.714515	0.954754	0.167244	0.201515	0.199584	0.868416	0.225886
CCG000136	0.634046	0.245406	0.677655	0.773548	0.939785	0.846598	0.786908
CCG000137	0.337955	0.29533	0.093575	0.56283	0.316121	0.569285	0.466381
CCG000138	0.768507	0.793464	0.766291	0.807871	0.841551	0.264798	0.814465
CCG000139	0.904704	0.0899365	0.706025	0.463093	0.727085	0.249888	0.870984
CCG000140	0.641651	0.933843	0.526371	0.835966	0.912186	0.705681	0.935449
CCG000141	0.0775749	0.0620182	0.167601	0.345333	0.26074	0.557031	0.320989
CCG000142	0.56299	0.2586	0.302534	0.804722	0.527299	0.57299	0.616421
CCG000143	0.0639047	0.196398	0.581506	0.83759	0.702854	1	0.954775
CCG000144	0.722574	0.366067	0.380751	0.705518	1	0.11289	0.826164
CCG000145	0.208021	0.394611	0.663065	0.576758	0.308158	0.90174	0.195996
CCG000146	1	0.777754	0.641153	0.8431	1	0.779898	0.94723
CCG000147	0.786795	0.466112	0.754674	0.631158	0.514204	0.476401	0.731246
CCG000148	0.584558	0.658519	0.704335	0.68702	0.763655	0.545093	0.850669
CCG000149	0.747471	0.846446	0.419549	0.351827	0.375635	1	0.661653
CCG000150	0.433518	0.412786	0.354507	0.277582	0.165478	0.302385	0.288751
CCG000151	0.783239	0.839651	0.592909	0.361522	0.302403	0.0668044	0.412883
CCG000152	1	1	1	1	1	1	1
CCG000153	0.812592	0.792347	0.890124	0.810949	1	0.284148	0.871888
CCG000154	1	0.630199	0.666427	0.335765	0.213496	0.44886	0.2976
CCG000155	1	1	1	1	1	1	1
CCG000156	0.295853	0.741738	0.739345	0.488456	0.694048	0.515942	0.529557
CCG000157	0.433471	0.0563459	0.300205	0.236995	0.478844	0.238826	0.189966
CCG000158	0.707274	0.731374	0.95897	0.717187	0.721348	0.522066	1
CCG000159	0.454756	0.676149	0.435705	0.589946	0.861413	0.996469	0.637237
CCG000160	0.178082	0.869862	0.0257879	0.372551	0.157681	0.0155403	0.0732655
CCG000161	1	0.818814	1	1	0.854212	1	0.794239
CCG000162	0.877204	0.0370368	0.679508	1	0.884006	0.50698	0.82512
CCG000163	0.863042	0.579668	0.234739	0.406902	0.453111	0.518907	0.413187
CCG000164	1	1	1	1	1	1	1
CCG000165	0.522561	0.841979	0.720662	0.311486	0.30938	0.778959	0.320445
CCG000166	0.574735	0.28624	0.89338	0.473727	1	0.984611	0.697833
CCG000167	0.663001	0.269053	0.856031	0.944849	0.438788	0.986032	0.677922
CCG000168	0.32408	0.72427	0.285216	0.113104	0.268793	0.619337	0.241845
CCG000169	0.0825944	0.988679	0.135755	0.0849817	0.0973785	0.984611	0.21765
CCG000170	0.948647	0.756451	0.804218	0.879325	0.828945	0.765199	0.993833
CCG000171	0.188938	0.942167	0.448181	0.367154	0.415394	0.767164	0.425242
CCG000172	0.183574	0.592078	0.242082	0.184245	0.290297	0.423881	0.276583
CCG000173	0.690024	0.520401	0.0744073	0.363942	0.405846	0.14657	0.208415
CCG000174	1	0.633099	0.71265	0.678115	0.698766	0.13445	1
CCG000175	0.663107	0.43294	0.873927	0.250141	0.502196	0.397133	0.68454
CCG000176	0.71788	1	0.840087	0.660953	0.531683	0.314565	0.814808
CCG000177	0.145078	0.781598	0.142818	0.204505	0.216704	0.170059	0.216914
CCG000178	1	0.649574	0.799851	0.572536	0.657739	0.896777	0.88646
CCG000179	0.830692	0.239203	0.836759	0.685466	0.6285	0.577476	0.840985
CCG000180	0.518898	0.980252	0.422267	0.278629	0.509211	1	0.369482
CCG000181	0.705264	0.662368	0.929652	0.673578	0.946119	0.415269	0.757895
CCG000182	0.453015	0.287636	0.338248	0.825929	0.705973	0.91769	0.672888
CCG000183	0.332607	0.712019	0.527947	0.499327	0.636954	0.724807	0.448
CCG000184	0.488203	1	0.587708	1	0.766613	1	0.827428
CCG000185	0.37713	0.629975	0.118096	0.273211	0.262086	0.74196	0.281693
CCG000186	0.0132428	0.35625	0.44606	0.159498	0.321935	0.578606	0.201468
CCG000187	1	0.719384	0.859164	0.534204	0.42545	0.224664	0.575907
CCG000188	0.845869	0.437188	0.963877	0.830119	0.806803	0.908617	0.821812
CCG000189	0.282648	0.806874	0.1719	0.290131	0.165412	0.382712	0.31142
CCG000190	0.909201	0.917353	0.558088	0.993637	0.79413	0.546672	0.953681
CCG000191	0.375345	0.0611738	0.617846	0.378597	0.811777	0.182436	0.460555
CCG000192	1	1	1	1	1	1	1
CCG000193	0.43425	0.832018	0.397714	0.263223	0.350342	0.686398	0.350952
CCG000194	0.931336	0.632969	0.920846	0.377217	0.354622	0.426452	0.506848
CCG000195	0.661723	0.451867	0.744241	0.912479	0.935553	0.964144	0.621802
CCG000196	0.6558	0.291002	0.80192	0.714544	0.936791	0.800565	0.748071
CCG000197	0.635689	0.789344	0.891252	1	1	0.131308	0.896583
CCG000198	0.577256	0.638232	0.873356	0.834975	0.766984	1	0.883824
CCG000199	0.237574	0.461904	0.603728	0.173018	0.433738	0.319035	0.25403
CCG000200	0.84628	1	1	1	0.810081	1	0.784307
CCG000201	0.553622	0.769891	0.911844	0.586039	0.510397	0.8099	0.642297
CCG000202	1	1	1	1	1	0.371184	1
CCG000203	1	1	1	1	1	1	1
CCG000204	0.0860619	0.602628	0.0942382	0.165708	0.341856	0.833387	0.15706
CCG000205	0.280246	0.671975	0.93131	0.96166	0.615645	0.63185	0.600328
CCG000206	0.1489	0.756003	0.0740376	0.240895	0.111754	0.459739	0.247951
CCG000207	1	1	1	1	1	1	1
CCG000208	0.797123	0.180996	0.460917	0.63638	0.986225	0.525807	1
CCG000209	0.958426	0.764016	1	0.745644	1	1	0.878804
CCG000210	1	0.346064	0.450802	0.47695	0.416898	0.72821	0.636256
CCG000211	0.258622	0.0775739	0.337452	0.602644	0.759138	0.580875	0.116544
CCG000212	0.613135	0.00292193	0.58099	0.856593	0.889759	0.576074	0.838136
CCG000213	0.614578	0.388507	0.420808	0.386362	0.439198	0.513166	0.65228
CCG000214	0.986551	0.00305873	1	0.26642	0.317433	0.833387	0.531426
CCG000215	0.986603	1	0.711128	0.725549	0.284254	0.779898	0.822334
CCG000216	0.958144	0.54705	0.142063	0.554655	0.945823	0.497399	0.748894
CCG000217	0.695713	0.601488	0.200628	0.711146	0.931539	0.269361	0.720386
CCG000218	0.360057	0.286185	0.992183	0.608776	0.57718	0.779898	0.559388
CCG000219	0.721251	0.932106	0.560032	0.496781	0.550959	0.847463	0.4181
CCG000220	0.15396	0.30947	0.82326	0.25329	0.579258	0.170902	0.536125
CCG000221	0.589658	0.414181	0.627436	0.306833	0.282199	0.288324	0.220087
CCG000222	1	0.429807	1	1	1	1	1
CCG000223	0.851199	0.652397	0.760561	0.750316	0.682395	0.87941	0.837647
CCG000224	0.193196	0.667252	0.635852	0.47909	0.8101	0.244946	0.396882
CCG000225	0.964005	0.483879	0.884789	0.795477	0.859168	0.166499	0.867012
CCG000226	0.84628	0.5582	1	0.857934	1	1	1
CCG000227	1	1	0.556192	0.932897	1	0.724211	0.717835
CCG000228	1	0.318605	1	0.616234	0.880052	0.684692	0.460942
CCG000229	1	1	1	1	1	1	1
CCG000230	0.889066	0.120974	0.96025	0.853231	0.820874	0.215073	0.827093
CCG000231	0.664159	0.631806	0.891661	0.823148	0.516799	1	0.793618
CCG000232	1	0.949238	0.557389	0.427184	0.504714	1	0.497349
CCG000233	0.607014	0.0346813	0.652736	0.651951	0.414163	0.561162	0.693595
CCG000234	0.30931	0.959587	0.0827313	0.156648	0.144906	0.22674	0.251634
CCG000235	0.828168	0.703235	0.689327	0.858662	0.90359	0.57803	0.9695
CCG000236	0.775386	0.720881	0.850759	0.185407	0.293721	0.700272	0.229599
CCG000237	0.872272	0.747757	0.927289	0.7918	0.649378	0.934809	0.777208
CCG000238	0.114527	0.145519	0.276228	0.270585	0.691817	0.787914	0.391062
CCG000239	1	1	1	0.602113	1	1	1
CCG000240	0.267758	0.646555	0.0405342	0.410169	0.260533	0.345916	0.34995
CCG000241	0.518849	0.322628	0.504662	0.476923	0.483046	0.348876	0.579511
CCG000242	0.030638	0.0415239	0.818661	0.359764	0.280252	0.0317142	0.251885
CCG000243	1	1	1	1	1	1	1
CCG000244	1	0.0870668	0.663864	0.719607	0.912717	0.0569036	0.586088
CCG000245	1	0.764016	1	0.664936	1	1	0.878804
CCG000246	1	0.14021	0.87283	0.944491	0.570703	1	0.794239
CCG000247	0.884569	0.823651	0.543664	0.140409	0.36014	0.46808	0.496789
CCG000248	0.584158	0.242094	0.529565	0.851159	0.899031	0.410059	0.739989
CCG000249	0.522166	0.359343	0.433415	0.0620829	0.0843332	0.0726759	0.369269
CCG000250	0.483074	0.823517	0.283923	0.311151	0.256178	0.292924	0.351889
CCG000251	0.906394	0.818814	1	0.610306	0.529249	1	0.857985
CCG000252	0.774119	0.654963	0.370268	0.146142	0.159582	0.367655	0.208192
CCG000253	0.428434	0.373274	1	0.759853	0.637584	0.385346	0.865082
CCG000254	0.69418	1	1	0.504575	1	0.653177	1
CCG000255	1	1	1	1	1	1	1
CCG000256	0.654342	0.41556	0.800909	0.749801	0.824156	0.109074	0.717085
CCG000257	1	1	1	1	1	1	1
CCG000258	0.335123	0.192429	0.775052	0.811894	1	0.304646	0.795028
CCG000259	1	1	1	1	1	1	1
CCG000260	0.543929	0.818814	0.622369	0.610306	0.877075	1	0.857985
CCG000261	1	1	0.561564	0.806527	1	0.98569	0.883075
CCG000262	0.40278	0.608052	0.548338	0.428089	0.632005	0.333467	0.767805
CCG000263	0.669408	0.918737	0.26362	0.406325	0.44043	0.980532	0.544617
CCG000264	0.329123	0.0666273	0.536839	0.585888	0.528672	0.699154	0.51746
CCG000265	1	0.653453	0.295059	0.177281	0.418012	0.650403	0.110859
CCG000266	0.619318	0.121517	0.808748	0.57076	0.99031	0.684692	0.793242
CCG000267	0.747471	0.107808	0.285953	0.14512	0.808065	0.135999	0.216409
CCG000268	0.231722	0.00372073	0.00425018	0.0513278	0.125551	0.65116	0.0358044
CCG000269	0.497881	0.614962	0.419409	0.529357	0.607937	0.317731	0.646642
CCG000270	0.292912	0.8096	0.111545	0.38167	0.346532	0.675929	0.404072
CCG000271	0.976191	0.0611738	0.383681	0.711651	0.874342	0.137912	1
CCG000272	0.498442	0.661823	0.470821	0.96712	0.997972	0.882301	0.919184
CCG000273	0.115393	0.213644	0.271742	0.317972	0.435284	1	0.306965
CCG000274	1	1	1	1	1	1	1
CCG000275	0.572522	0.715323	0.965273	0.626901	0.90693	0.692409	0.91287
CCG000276	0.270202	0.196626	0.295628	0.648791	0.202992	0.997769	0.514927
CCG000277	0.450623	0.244965	0.959884	0.590701	1	0.400083	0.451144
CCG000278	0.619515	0.707173	0.271961	0.497464	0.735507	0.195617	0.559893
CCG000279	0.339637	0.400932	0.515633	0.388899	0.40578	0.473589	0.354943
CCG000280	0.446537	0.139916	0.847528	0.806204	0.887071	0.0498901	0.617656
CCG000281	0.802759	0.18819	0.953335	0.821754	0.746666	0.317731	1
CCG000282	0.174331	0.588567	0.0817209	0.310597	0.366856	0.36635	0.349925
CCG000283	0.844755	0.60429	1	0.806649	0.864816	0.935584	0.950299
CCG000284	0.422078	0.858261	0.758367	0.574897	0.680706	0.731477	0.832523
CCG000285	0.845901	0.754884	0.928958	0.764071	0.766618	0.465991	0.991427
CCG000286	0.990808	0.133453	0.949371	0.480278	1	0.569285	1
CCG000287	0.405806	0.983913	0.313642	0.391061	0.390894	0.567199	0.331923
CCG000288	1	1	1	1	1	1	1
CCG000289	0.309022	0.45565	0.627455	0.362433	0.735239	0.37691	0.456872
CCG000290	0.628674	0.37019	0.981557	0.87079	0.789394	1	0.943636
CCG000291	0.189763	0.296197	0.688034	0.729102	0.871242	0.20443	0.738955
CCG000292	0.835379	0.417079	0.968383	0.951949	1	0.103657	0.976581
CCG000293	1	1	1	1	1	1	1
CCG000294	0.824312	0.583479	0.428507	0.306251	0.474493	1	0.374009
CCG000295	0.192473	0.788478	0.0373832	0.624852	0.273405	0.650403	0.118895
CCG000296	0.74334	1	0.918605	0.701665	0.915225	0.497105	0.820002
CCG000297	0.100695	0.592932	0.192403	0.104142	0.285761	0.566349	0.257059
CCG000298	0.693846	0.930659	0.694006	0.913762	0.826233	0.724211	0.811263
CCG000299	0.253904	0.621917	0.265267	0.223698	0.392338	0.837145	0.537733
CCG000300	0.90498	0.879131	0.435069	0.748645	0.764974	0.989756	0.920374
CCG000301	0.761142	0.963894	0.865793	0.948864	0.728502	0.987666	0.690079
CCG000302	1	1	1	1	1	1	1
CCG000303	0.631626	0.278654	0.744336	0.539585	0.289846	0.775	0.438218
CCG000304	0.878003	1	0.441877	0.96248	0.915778	0.565385	1
CCG000305	1	1	0.622369	1	1	1	1
CCG000306	0.460949	0.862684	1	0.784651	0.888358	1	0.98741
CCG000307	0.610474	0.194872	0.870975	0.126694	0.377733	0.250662	0.336828
CCG000308	0.925544	0.87076	0.410283	0.459888	0.735346	0.994012	0.716211
CCG000309	0.791305	0.100011	0.825407	0.759196	0.926055	0.0720651	1
CCG000310	0.143475	0.787251	0.254768	0.153292	0.367481	0.907413	0.297565
CCG000311	0.784469	0.246978	0.920706	1	0.710446	0.107996	0.922098
CCG000312	0.271189	0.819628	0.0527959	0.0726346	0.268863	0.781226	0.137678
CCG000313	1	1	1	1	1	1	1
CCG000314	0.543929	1	1	0.610306	0.877075	1	0.512216
CCG000315	0.325212	0.37575	0.238159	0.364528	0.449735	0.735738	0.422796
CCG000316	0.195445	0.71137	0.266377	0.220446	0.433202	0.295994	0.184867
CCG000317	0.807347	0.757384	0.904849	0.863645	0.483542	1	0.643201
CCG000318	0.826917	0.428718	0.588122	0.712045	0.646417	0.686184	0.776021
CCG000319	0.181857	0.385544	0.318072	0.246212	0.471842	0.143607	0.2929
CCG000320	0.0845762	0.682237	0.199454	0.576958	0.547035	0.286089	0.494774
CCG000321	0.212186	0.408756	0.0957902	0.0930358	0.211387	0.0945274	0.210049
CCG000322	0.709352	0.853028	0.792542	0.681107	1	0.369425	0.786168
CCG000323	0.428017	0.892421	0.638135	0.573202	0.904057	0.576074	0.983924
CCG000324	0.357655	0.473235	0.508686	0.25851	0.254706	0.401481	0.358361
CCG000325	1	1	1	0.610306	0.529249	1	1
CCG000326	0.84628	0.764016	1	1	1	1	0.878804
CCG000327	1	0.451209	0.613414	0.369506	1	0.460159	0.868874
CCG000328	0.257326	0.24917	0.634154	0.593335	0.969234	0.198507	0.65082
CCG000329	0.717967	0.827875	1	0.866106	1	0.935584	0.791418
CCG000330	0.412814	0.862684	0.203394	0.701768	0.411052	0.642299	0.299664
CCG000331	0.0916044	0.108783	0.944445	0.701795	0.468343	0.580875	0.608515
CCG000332	0.563637	0.276931	0.299744	0.499953	0.397247	0.690452	0.408019
CCG000333	0.643906	1	0.979729	0.700737	0.556397	0.497903	0.294332
CCG000334	0.271596	0.992164	0.442516	0.938858	0.934858	0.740653	0.929144
CCG000335	0.842831	0.208463	0.438728	0.946417	0.974998	0.492753	0.578751
CCG000336	0.915805	0.297964	0.740086	0.834819	1	1	0.392489
CCG000337	0.573515	0.985922	0.539981	0.578491	0.58469	0.499943	0.620953
CCG000338	0.193421	0.286185	0.57446	0.608776	0.458112	0.779898	0.822334
CCG000339	0.807347	0.590774	0.740086	0.880881	1	1	0.661653
CCG000340	1	1	1	1	1	1	1
CCG000341	0.380087	0.706448	0.523266	1	0.846883	0.482836	0.954932
CCG000342	0.744664	0.999274	0.746047	0.642764	0.587252	0.755294	0.635288
CCG000343	0.709054	1	0.603588	0.458686	0.544828	0.460159	0.758811
CCG000344	0.752818	0.272307	0.227911	1	0.913122	0.702988	0.390629
CCG000345	0.489594	0.756463	0.363666	0.3749	0.477411	0.373991	0.412901
CCG000346	0.844608	0.776414	0.916359	0.805298	0.587706	0.247644	0.898749
CCG000347	0.801681	0.988679	0.177335	0.409829	0.235248	0.37731	0.41429
CCG000348	1	1	1	1	1	1	1
CCG000349	0.83547	0.451209	0.34102	0.369506	0.826357	0.98569	0.710862
CCG000350	0.13268	0.261985	0.115892	0.298984	0.38009	0.751892	0.294257
CCG000351	0.709168	0.728675	0.466702	0.46553	0.433909	0.826835	0.574274
CCG000352	0.344676	0.870489	0.317338	0.115779	0.165526	0.394482	0.388323
CCG000353	0.403729	0.951845	0.623538	0.332551	0.206701	0.634767	0.352779
CCG000354	0.230935	0.884884	0.046746	0.295347	0.402734	0.575603	0.117663
CCG000355	0.780767	0.47271	0.538582	0.819431	0.480945	0.866655	0.981014
CCG000356	0.246514	0.69361	0.249568	0.505904	0.36252	0.920656	0.448066
CCG000357	0.906394	0.653453	1	0.610306	1	1	0.512216
CCG000358	0.68183	0.908046	0.896987	0.873107	0.554222	0.258716	0.794104
CCG000359	0.543929	1	0.622369	1	0.529249	1	0.857985
CCG000360	1	1	1	1	1	1	1
CCG000361	0.869696	0.266329	0.531499	0.904707	0.797324	0.274458	0.566478
CCG000362	1	1	1	1	0.766613	1	1
CCG000363	0.84628	0.429807	0.452937	0.368246	0.253754	1	1
CCG000364	0.69418	1	1	1	1	1	0.784307
CCG000365	0.713673	0.503752	0.647295	0.847235	0.314371	0.438829	0.634085
CCG000366	1	1	1	1	1	1	1
CCG000367	1	0.451209	0.34102	1	0.84747	0.98569	1
CCG000368	0.149184	0.397583	0.603368	0.0845383	0.181774	0.779898	0.147558
CCG000369	0.75214	1	1	0.624852	0.884561	1	1
CCG000370	0.335001	0.493991	0.320102	0.190651	0.382428	0.198352	0.392252
CCG000371	0.157537	0.521628	0.114597	0.30473	0.254576	0.400967	0.342722
CCG000372	0.633548	0.334478	0.618231	0.824938	0.745836	0.86846	0.467677
CCG000373	1	0.653453	1	0.610306	0.529249	1	0.857985
CCG000374	1	1	1	1	1	1	1
CCG000375	0.804196	0.213373	0.965816	0.50034	0.900911	0.592011	0.762914
CCG000376	0.204501	0.751207	0.559227	0.111304	0.236753	0.85011	0.21957
CCG000377	0.325306	0.619112	0.882534	0.462399	0.782499	0.882583	0.771445
CCG000378	0.958426	1	0.587708	0.857934	1	0.653177	0.827428
CCG000379	0.746443	0.417367	0.471221	0.94726	1	0.185651	0.578104
CCG000380	0.536056	1	0.419549	0.351827	0.480945	0.658917	0.542594
CCG000381	0.340837	0.768201	0.150309	0.183778	0.296457	0.31215	0.300536
CCG000382	0.84439	0.971231	0.829497	0.841104	0.931324	0.866283	0.997295
CCG000383	1	1	1	1	1	0.653177	1
CCG000384	0.5304	0.190828	0.840681	0.250408	0.353553	0.194927	0.310089
CCG000385	0.803728	0.213644	0.972658	0.240341	0.22654	1	0.271285
CCG000386	0.488203	0.272895	0.51408	0.549602	0.68998	1	0.544757
CCG000387	1	1	1	1	1	1	1
CCG000388	0.758274	0.698223	0.464764	0.758624	0.914869	0.902692	0.775148
CCG000389	0.733564	0.806934	0.766874	0.968803	0.905408	0.434252	1
CCG000390	1	0.818814	0.622369	0.610306	1	1	0.857985
CCG000391	0.506552	0.631099	1	0.310553	0.569324	0.0734459	0.3619
CCG000392	0.99597	0.215625	0.634382	0.670826	0.69802	0.320892	0.913381
CCG000393	0.464024	0.965098	0.629216	0.640677	0.690015	0.885909	0.562526
CCG000394	0.451367	0.258823	0.274017	0.701882	0.0609358	0.20432	0.611903
CCG000395	0.548697	0.160606	1	0.504487	0.813458	0.899314	0.529504
CCG000396	0.857691	0.677166	0.756794	0.602763	0.450137	0.897003	0.456603
CCG000397	0.849828	0.820407	0.93968	0.722082	0.747278	0.697088	0.755647
CCG000398	0.423736	0.65205	0.591496	0.276982	0.206503	0.544726	0.329183
CCG000399	0.544415	0.46219	0.379827	0.554528	0.444385	0.650403	0.704805
CCG000400	0.58766	0.46063	0.245257	0.230784	0.45933	0.781868	0.321374
CCG000401	0.977093	1	0.669885	0.866761	0.709627	0.629719	1
CCG000402	1	0.625748	0.952109	0.664888	0.718768	0.531166	0.889898
CCG000403	0.7664	0.684009	0.671363	0.583602	0.47115	0.905556	0.578117
CCG000404	0.977549	0.0124908	0.847837	0.356145	0.569287	0.183056	0.561731
CCG000405	0.736965	1	0.825993	0.48925	0.672084	0.570908	0.410619
CCG000406	1	1	0.679661	1	1	1	1
CCG000407	0.958426	1	1	1	1	0.653177	1
CCG000408	1	1	1	1	1	1	1
CCG000409	0.708564	0.593447	0.811199	0.954947	0.900858	0.98569	0.911955
CCG000410	0.823129	0.878699	1	0.868054	0.768489	0.724211	0.944934
CCG000411	0.423269	0.145566	0.968338	0.22857	0.681707	0.244946	0.254233
CCG000412	1	1	1	1	1	1	1
CCG000413	0.906394	1	1	0.554528	1	1	0.512216
CCG000414	0.921076	0.547366	0.539863	1	0.825896	1	1
CCG000415	0.445475	0.256108	0.119676	0.763256	0.671834	0.553749	0.427632
CCG000416	0.581207	0.391131	0.397601	0.611327	1	0.389337	0.731778
CCG000417	0.322944	0.214722	0.319675	0.283523	0.566122	0.218806	0.401935
CCG000418	0.533225	0.447995	0.965058	1	0.87838	0.469543	0.888311
CCG000419	0.021074	0.171963	0.981158	0.343894	0.170262	0.252309	0.240234
CCG000420	1	1	1	1	1	1	0.938716
CCG000421	0.817302	0.723511	0.31741	0.572978	0.61369	1	0.475528
CCG000422	0.663803	0.812989	0.69895	0.938076	0.905133	0.497903	0.896151
CCG000423	0.538811	0.125907	0.356946	0.779294	0.732416	0.657811	1
CCG000424	1	1	1	1	1	1	1
CCG000425	1	1	1	1	1	1	1
CCG000426	0.988803	0.247373	0.539863	1	0.687356	1	0.819823
CCG000427	0.614667	0.143784	0.354017	0.881898	0.852751	0.78163	0.804314
CCG000428	0.763551	0.43412	0.191778	0.526116	0.654076	0.984062	0.816151
CCG000429	1	1	1	1	0.991745	1	1
CCG000430	1	1	1	1	1	1	1
CCG000431	0.782192	0.360237	0.866752	0.463067	0.546029	0.504106	0.497849
CCG000432	0.969012	0.849125	0.714358	0.715164	0.6271	0.317583	0.820006
CCG000433	0.474164	0.759389	0.966352	0.60446	0.715437	0.593147	0.622563
CCG000434	0.450407	0.376542	0.534446	0.209546	0.292713	0.577646	0.240527
CCG000435	0.700545	0.277223	0.86895	0.828595	0.874521	0.170868	0.747135
CCG000436	0.958426	1	1	0.745644	1	1	1
CCG000437	0.781633	0.0911325	0.226487	0.360187	0.79651	0.443258	0.811992
CCG000438	0.0925544	0.529945	0.179448	0.0943592	0.24247	0.527155	0.07407
CCG000439	0.807347	0.757384	0.740086	1	0.954661	0.658917	1
CCG000440	0.510908	0.46219	0.539863	0.401641	0.570703	1	0.770068
CCG000441	0.955245	0.858334	0.594226	0.29258	0.300444	0.629258	0.493284
CCG000442	0.589644	0.565951	0.537413	0.764871	1	0.432621	0.783397
CCG000443	0.618764	0.160872	1	0.757944	1	1	0.819823
CCG000444	0.690817	0.634656	0.736093	0.995033	0.994908	0.409365	0.895809
CCG000445	0.482174	0.133453	0.507701	0.8159	0.685577	0.569285	0.842739
CCG000446	0.490294	0.33591	0.0448139	0.675409	0.875296	0.0207674	0.113651
CCG000447	0.737939	0.540497	0.904651	0.987103	1	0.599141	0.698077
CCG000448	0.980106	0.336854	0.968413	0.29737	0.381009	0.821819	0.275811
CCG000449	0.286583	0.895336	0.0532139	0.219503	0.18142	0.705854	0.257882
CCG000450	0.9305	0.290552	0.647937	0.512263	0.380378	0.659971	0.474228
CCG000451	1	1	1	1	1	1	1
CCG000452	0.880347	0.646695	0.384066	0.335218	0.469055	0.325595	0.55527
CCG000453	0.357067	0.656705	0.512624	0.972179	0.868963	0.686111	0.863234
CCG000454	0.686382	0.959882	0.567353	0.297285	0.426986	0.475396	0.426937
CCG000455	0.734814	1	0.711128	0.917352	0.982629	0.779898	0.96626
CCG000456	0.79697	0.663196	0.732539	0.720764	0.505749	1	0.565455
CCG000457	0.670311	0.334478	0.263339	0.603218	0.897026	0.976463	1
CCG000458	0.589754	0.167767	0.0444338	0.473727	0.816922	0.799714	0.461425
CCG000459	0.926057	0.653398	0.647814	0.5798	0.642369	0.374967	0.905954
CCG000460	0.735059	0.752612	0.953904	0.974299	0.772864	0.404309	0.996046
CCG000461	0.608028	0.175859	0.899802	0.643683	0.709169	0.515942	0.853711
CCG000462	0.886941	0.334746	0.376864	0.501606	0.704989	0.531351	0.67776
CCG000463	0.724925	0.966571	0.716307	0.638452	0.814075	0.78287	0.880993
CCG000464	0.699189	0.924953	0.705266	0.614885	0.68259	0.914331	0.740451
CCG000465	0.937398	0.481519	0.624765	0.442426	0.88754	0.814293	0.61301
CCG000466	1	1	1	1	1	1	1
CCG000467	1	0.318605	0.56416	0.930341	0.833886	0.388836	0.880501
CCG000468	0.204241	0.392518	0.375374	0.200681	0.34436	0.765344	0.176397
CCG000469	0.642288	0.404241	0.950399	0.859501	0.789214	0.712082	0.479647
CCG000470	0.76167	0.0601797	0.684027	0.625465	0.948627	0.197505	0.902605
CCG000471	1	1	1	1	1	0.371184	1
CCG000472	0.801839	0.777754	0.711128	0.582102	0.55799	1	0.334758
CCG000473	0.86274	0.318056	0.972871	0.932178	1	0.530758	0.586694
CCG000474	0.823105	0.583919	0.931785	0.436746	0.611225	0.42984	0.776479
CCG000475	0.777037	0.997108	0.516176	0.386962	0.600088	0.643214	0.487239
CCG000476	0.543929	0.818814	0.622369	0.873789	1	1	0.512216
CCG000477	0.471705	0.626096	0.982799	0.931962	0.735194	0.696551	0.488125
CCG000478	0.415668	0.655499	0.259399	0.538039	0.260421	0.109373	0.410526
CCG000479	0.730616	0.723579	0.816406	0.123848	0.149499	1	0.298131
CCG000480	0.588883	0.603883	0.773698	0.15817	0.559415	0.220705	0.232133
CCG000481	0.5427	0.542873	0.437514	0.572415	0.559015	0.241618	0.577196
CCG000482	0.761355	0.561412	0.584977	0.539866	0.611308	0.534193	0.816103
CCG000483	0.871455	0.936753	0.982578	0.662559	0.677387	0.57202	0.759956
CCG000484	0.82412	0.648478	0.436196	0.532556	0.871005	0.756366	0.830061
CCG000485	0.860599	0.829805	0.546018	0.665466	0.43632	0.441214	0.776727
CCG000486	0.723842	0.96121	0.647135	0.549609	0.445102	0.405014	0.674762
CCG000487	0.740985	0.0729495	0.0297369	0.304716	0.291881	0.97575	0.453944
CCG000488	1	1	0.679661	0.857934	0.861342	1	0.468019
CCG000489	0.347367	0.818698	0.350231	0.192656	0.320204	0.946192	0.104269
CCG000490	0.91415	1	1	0.8431	0.906219	0.162039	1
CCG000491	0.614453	0.739691	0.684823	0.586944	0.429396	0.941371	0.589716
CCG000492	0.824725	0.179403	0.724846	0.646401	1	0.177772	0.788483
CCG000493	0.788396	0.123586	0.808432	0.429847	0.678491	0.251561	0.650744
CCG000494	1	1	1	1	1	1	1
CCG000495	1	1	1	0.996563	0.841989	0.255228	0.607325
CCG000496	1	0.764016	0.80507	1	1	0.653177	1
CCG000497	0.808991	0.132245	0.466728	0.386155	0.380462	0.466516	0.208476
CCG000498	0.135023	0.0432945	0.587983	0.359296	0.465499	0.548948	0.453741
CCG000499	0.588387	0.65598	0.850684	0.764596	0.626625	0.64574	0.71729
CCG000500	0.654036	0.436395	0.703987	0.542841	0.716379	0.8099	0.347423
CCG000501	0.408691	0.609458	0.256176	0.0325097	0.132598	0.869525	0.137889
CCG000502	0.85452	0.5359	0.696576	0.306213	0.351992	0.856716	0.213019
CCG000503	0.543929	0.818814	0.622369	0.610306	0.529249	1	0.857985
CCG000504	0.781094	0.895323	0.449165	0.905775	0.932254	0.718175	0.825435
CCG000505	1	1	1	1	1	1	1
CCG000506	0.542479	0.802078	0.34102	0.806527	0.587812	0.98569	0.357259
CCG000507	0.911792	0.852734	0.492687	1	0.794819	0.12065	0.78671
CCG000508	0.733083	0.710945	0.793584	0.569615	0.775697	0.352564	0.72843
CCG000509	0.863261	0.790514	0.529509	0.07745	0.143546	0.822527	0.0743515
CCG000510	0.508954	0.992383	0.718522	0.593987	0.656382	0.416993	0.768489
CCG000511	0.965733	0.972981	0.751923	0.853693	0.379466	0.965427	0.626084
CCG000512	0.565891	0.290213	0.681553	0.155005	0.125252	0.779898	0.0968138
CCG000513	0.508973	0.654852	0.362768	0.376329	0.333916	1	0.157651
CCG000514	1	1	1	1	1	1	1
CCG000515	0.346091	0.219072	0.117396	0.231847	0.211782	0.218835	0.100446
CCG000516	0.875669	0.257765	0.765833	0.103089	0.203417	0.40801	0.159675
CCG000517	0.958426	1	0.401166	0.857934	0.861342	1	0.827428
CCG000518	1	1	0.714122	0.223614	0.27742	1	0.322532
CCG000519	0.753905	0.384992	0.580773	0.180122	0.0723228	0.617862	0.0684341
CCG000520	1	0.764016	1	1	1	1	1
CCG000521	0.793062	0.400158	0.370195	0.526258	0.453112	0.895918	0.438768
CCG000522	1	0.905377	0.811199	0.441936	0.606376	0.98569	0.361786
CCG000523	0.822991	0.610381	0.733288	0.711479	0.594794	0.279679	0.769661
CCG000524	1	1	1	1	1	1	1
CCG000525	1	1	1	1	1	1	1
CCG000526	1	1	1	1	1	1	1
CCG000527	0.209067	0.273166	0.829866	0.923216	0.981664	0.424144	0.567094
CCG000528	0.72237	0.629284	0.833735	0.885813	0.630721	0.741828	0.75946
CCG000529	0.537553	0.973033	0.362973	0.318057	0.323144	0.75573	0.476447
CCG000530	0.407041	0.932754	0.48775	0.44474	0.397818	0.577179	0.711689
CCG000531	1	1	0.587708	1	1	1	1
CCG000532	0.888644	0.080828	0.681034	0.651839	0.753995	0.0559468	0.83565
CCG000533	1	1	1	1	1	1	1
CCG000534	1	1	1	1	1	1	1
CCG000535	1	0.150612	1	0.857934	1	1	1
CCG000536	0.808479	0.293098	0.771633	0.792599	0.565486	0.555227	0.63557
CCG000537	0.460949	1	0.267386	0.806649	0.651035	0.569285	0.572693
CCG000538	0.84628	1	0.80507	0.317842	0.68998	1	0.485494
CCG000539	0.61708	0.608768	1	0.666217	0.64909	1	0.355323
CCG000540	0.400767	0.625974	0.493604	0.250906	0.337627	0.117788	0.46244
CCG000541	0.737561	0.680864	1	0.4595	0.843602	0.796316	0.894468
CCG000542	0.979673	0.630199	0.123594	0.49666	0.375474	1	0.372551
CCG000543	0.607252	0.972981	0.507701	1	0.873797	0.935584	0.393387
CCG000544	0.983554	0.97854	0.945125	0.856515	0.873216	0.824983	1
CCG000545	0.388022	0.584691	0.683677	0.295278	0.443289	0.142927	0.45037
CCG000546	0.344183	0.0880003	0.139764	0.563526	0.25976	0.823637	0.520932
CCG000547	0.321326	0.764016	1	0.258299	0.373989	1	0.250351
CCG000548	0.840243	0.828661	0.484318	0.572552	0.784848	0.659107	1
CCG000549	0.917474	0.658343	0.674305	0.631639	0.728709	0.795323	0.670068
CCG000550	0.450345	0.818814	0.972658	0.757944	1	1	0.846981
CCG000551	0.694698	0.110412	0.967087	0.423627	0.489332	0.385346	0.4276
CCG000552	1	1	1	1	1	1	1
CCG000553	1	1	1	1	1	1	1
CCG000554	0.320662	0.813672	0.389352	0.439398	0.572349	0.138505	0.699993
CCG000555	1	0.818814	0.87283	0.944491	1	1	1
CCG000556	0.444227	0.129087	0.27475	0.613228	0.469308	0.296953	0.605527
CCG000557	0.758843	0.857481	0.583547	0.41683	0.443063	0.760712	0.663146
CCG000558	0.0784453	0.503752	1	0.515729	0.581815	0.947057	0.446972
CCG000559	1	0.788478	1	1	0.529249	0.650403	0.857985
CCG000560	0.364125	0.822413	0.339131	0.299933	0.407348	0.699615	0.383864
CCG000561	0.270719	0.219278	0.621195	0.724248	0.768424	0.0611751	0.617098
CCG000562	0.637918	0.35625	0.44606	0.795252	0.628623	0.438078	0.682228
CCG000563	0.44126	0.715118	0.225959	0.305067	0.46197	0.583325	0.380992
CCG000564	0.121808	0.905296	0.0721774	0.915713	0.0778834	0.495507	0.407417
CCG000565	1	1	1	1	1	1	1
CCG000566	0.821155	0.822814	0.779559	0.920555	0.816605	0.635039	0.812165
CCG000567	0.485063	0.904025	0.0988882	0.409941	0.339202	0.777145	0.461982
CCG000568	0.851018	0.851636	0.836611	0.933116	0.876892	0.867944	0.745771
CCG000569	1	1	1	1	1	1	1
CCG000570	0.553716	0.75231	0.831313	0.757656	0.791915	0.638982	1
CCG000571	1	1	1	0.857934	1	1	1
CCG000572	1	1	0.679661	1	1	1	1
CCG000573	0.988803	1	1	1	0.9528	1	1
CCG000574	0.915805	0.757384	1	0.750879	1	1	0.787125
CCG000575	0.29928	0.625911	0.163207	0.484396	0.476638	0.334964	0.492129
CCG000576	0.520511	0.283034	0.538347	0.335513	0.329266	0.768166	0.473819
CCG000577	0.638678	0.691199	0.846425	0.748831	0.952385	0.345499	1
CCG000578	1	1	0.80507	1	1	0.653177	1
CCG000579	0.243822	0.965914	0.197213	0.240341	0.112943	1	0.091085
CCG000580	0.621883	1	0.969269	1	0.809683	0.215635	0.541334
CCG000581	1	0.930659	1	0.805965	1	0.497903	0.724911
CCG000582	0.54172	0.000187014	1.85235e-07	0.00345169	0.343299	0.000954349	0.00553368
CCG000583	0.245633	0.984992	0.163617	0.293693	0.29586	0.652844	0.348366
CCG000584	0.727903	0.0108042	0.0713439	0.774058	0.498658	0.265874	0.350574
CCG000585	0.384257	0.543236	0.324707	0.298573	0.294999	0.954952	0.203045
CCG000586	1	1	1	1	1	1	1
CCG000587	0.585931	0.174897	0.628148	0.505207	0.786387	0.294175	0.793236
CCG000588	0.543681	0.635927	0.633156	0.763618	0.517014	0.285513	0.726551
CCG000589	1	1	1	1	0.923761	0.653177	0.938716
CCG000590	0.539315	0.10151	0.928418	0.76796	1	0.164821	0.682706
CCG000591	0.886146	0.0316762	1	0.27628	0.369471	0.763002	0.792823
CCG000592	1	0.818814	1	0.993109	1	1	1
CCG000593	1	1	1	1	1	1	1
CCG000594	0.936442	0.0318316	0.304833	0.783199	0.762419	0.668358	1
CCG000595	1	1	1	1	1	1	0.938716
CCG000596	0.987242	0.304424	0.806315	0.986834	0.703315	0.0479754	0.930724
CCG000597	0.499142	0.789974	0.130142	0.804889	0.558963	0.946688	0.67403
CCG000598	0.22324	0.802078	0.947653	0.176343	0.254615	1	1
CCG000599	0.130052	0.643206	0.324018	0.402749	0.365324	0.209176	0.295504
CCG000600	0.819741	0.907527	1	0.246977	0.34914	0.905665	0.688893
CCG000601	0.494403	0.311651	0.876478	0.515516	0.790558	0.460159	0.683995
CCG000602	0.076447	0.611217	0.00238975	0.234897	0.089888	0.46808	0.29257
CCG000603	0.904402	0.465124	0.649605	0.650832	0.97479	0.546272	0.884658
CCG000604	0.0669912	0.952745	0.0209116	0.0881118	0.191969	0.921194	0.228318
CCG000605	0.279655	0.223101	0.981496	0.187104	0.266077	0.734018	0.432793
CCG000606	0.738603	0.102532	0.979729	0.718141	0.858534	0.869525	0.338866
CCG000607	0.863284	0.297964	0.976733	0.750879	0.770767	0.658917	0.82099
CCG000608	0.967595	0.82682	0.52936	0.886076	0.739098	0.877459	0.743461
CCG000609	0.484851	0.51798	0.854988	0.371222	0.638826	0.398307	0.334997
CCG000610	0.3833	0.0736777	0.806728	0.841922	0.846525	0.849953	0.784829
CCG000611	0.763633	0.182135	0.51408	1	1	0.653177	0.745059
CCG000612	1	1	0.80507	1	1	1	1
CCG000613	0.855871	0.457259	0.447673	0.958722	0.826983	0.365224	0.995122
CCG000614	0.127066	0.638779	0.949371	0.829641	0.754811	1	0.907804
CCG000615	0.693959	0.282864	0.798336	0.414434	0.515327	0.564104	0.473822
CCG000616	0.205658	0.609113	0.488134	0.348579	0.637529	0.960803	0.533236
CCG000617	0.00750631	0.783261	0.0182366	0.265666	0.231866	0.615458	0.810634
CCG000618	0.135236	0.598427	0.0695718	0.19505	0.391606	0.829618	0.255478
CCG000619	0.898565	0.595803	0.922821	0.280289	0.297123	0.416402	0.142194
CCG000620	1	1	1	1	1	1	1
CCG000621	1	1	1	1	1	1	0.674904
CCG000622	1	1	1	1	1	1	1
CCG000623	0.250088	0.219183	0.375274	0.50344	0.541948	0.544908	0.647099
CCG000624	1	0.636936	0.892245	0.578066	0.541842	0.178996	1
CCG000625	0.280908	0.49503	0.169918	0.174317	0.159011	0.935584	0.135132
CCG000626	0.492501	0.200835	0.637755	0.971223	0.865698	0.43272	0.888856
CCG000627	1	1	1	1	1	1	1
CCG000628	0.987573	0.619557	0.90539	0.992564	0.722768	0.422693	0.754508
CCG000629	0.864559	0.469408	0.892112	0.643076	0.696732	1	0.84538
CCG000630	0.848788	0.647148	0.928418	1	0.576478	0.322222	0.679826
CCG000631	0.784315	0.886928	0.509996	0.909482	1	0.691699	0.727216
CCG000632	0.468412	0.907834	0.469908	0.80977	0.804045	0.204341	0.811603
CCG000633	1	1	1	1	1	1	1
CCG000634	0.0767517	0.199237	0.0997692	0.957405	0.888223	0.255241	0.561702
CCG000635	0.866254	0.100227	0.372906	0.94972	0.803781	0.116662	0.650044
CCG000636	0.599274	0.588155	0.595671	0.335535	0.418102	0.402276	0.456943
CCG000637	1	1	1	1	1	1	0.827428
CCG000638	0.364733	0.603466	0.479051	0.0794269	0.398475	0.498817	0.325757
CCG000639	0.505281	0.00790841	0.568986	0.763618	0.61751	0.943261	1
CCG000640	0.872714	0.451209	0.613414	0.610623	0.8897	0.98569	0.84867
CCG000641	0.99866	0.17132	0.434781	0.704217	0.612369	0.0519831	0.772405
CCG000642	0.707971	0.956842	0.641552	1	0.733969	0.445716	0.905713
CCG000643	0.67243	0.521696	0.614288	0.51141	0.596339	0.667009	0.803653
CCG000644	0.691652	0.373353	0.850612	0.993272	0.873079	0.344244	0.863166
CCG000645	0.463905	0.129286	0.835154	0.868103	1	0.594666	0.601907
CCG000646	1	1	1	1	1	1	1
CCG000647	0.991564	0.0185363	0.960573	0.581571	0.543308	0.667021	0.682796
CCG000648	0.19298	0.669392	0.198597	0.685973	0.618794	0.548393	0.588318
CCG000649	0.354594	0.602628	0.828325	0.498367	0.535592	0.623064	0.297165
CCG000650	0.382679	0.566111	0.453124	0.369638	0.48453	0.419592	0.604724
CCG000651	0.230861	0.945081	0.129458	0.442721	0.398183	0.907413	0.515851
CCG000652	0.579787	1	0.587708	1	0.923761	1	0.745059
CCG000653	0.332143	0.607107	0.498868	0.46079	0.762548	1	0.58971
CCG000654	1	1	1	0.745644	1	0.653177	0.938716
CCG000655	0.663935	0.313954	0.67149	0.660815	1	0.899166	0.540291
CCG000656	0.193546	0.70112	0.031355	0.222647	0.340547	0.388836	0.417546
CCG000657	0.875042	0.690715	0.641153	0.809414	1	0.994012	0.928859
CCG000658	0.158361	0.444739	0.154694	0.278731	0.288113	0.257434	0.249432
CCG000659	1	1	1	1	1	1	1
CCG000660	1	0.905377	1	0.856105	1	0.98569	1
CCG000661	0.262868	0.980252	0.335289	0.196361	0.376279	0.994012	0.175737
CCG000662	0.181279	0.450421	0.447982	0.276211	0.489862	0.14512	0.253439
CCG000663	0.67342	0.694242	0.598482	0.302596	0.566057	1	0.412159
CCG000664	0.962508	0.222597	0.819713	0.541998	0.695487	0.196454	0.564129
CCG000665	0.245013	0.534237	0.662428	0.429768	0.506667	0.825188	0.591085
CCG000667	0.644928	0.878813	0.535392	0.153444	0.238698	0.754972	0.145024
CCG000668	0.906394	1	1	1	1	1	1
CCG000669	0.642188	0.788413	0.352166	0.284424	0.295133	0.924103	0.549583
CCG000670	0.535539	0.610433	1	0.718078	0.933457	0.388836	0.930345
CCG000671	0.753137	0.992443	0.383108	0.214328	0.286676	0.865774	0.241275
CCG000672	1	0.451209	0.34102	0.515516	0.64182	0.98569	1
CCG000673	0.72481	0.098117	0.534821	0.743103	0.597198	0.542925	0.717455
CCG000674	1	1	1	1	1	1	1
CCG000675	0.691858	0.246175	0.98172	0.714707	0.59856	0.395955	0.68314
CCG000676	0.304819	1	0.215602	0.696471	0.488255	0.756366	0.584419
CCG000677	0.685655	0.761821	0.273116	0.993249	0.888516	0.096527	0.531228
CCG000678	0.807347	1	0.702615	0.9263	0.995917	1	0.620297
CCG000679	0.1885	0.519981	0.200478	0.538348	0.507984	0.0688146	0.442081
CCG000680	0.547145	0.241926	0.988955	0.47174	0.5315	0.797463	0.517527
CCG000681	0.950307	0.60429	0.826277	0.912592	0.935257	0.935584	0.579026
CCG000682	0.0275573	0.685169	0.556061	0.907483	0.911745	0.694809	0.594811
CCG000683	0.379078	0.182135	0.0827594	0.465095	1	1	0.129015
CCG000684	0.596295	0.490225	0.441122	0.847726	0.494562	0.159908	0.586186
CCG000685	0.499717	0.786373	0.712497	0.907453	0.771204	0.381575	0.626641
CCG000686	0.376971	0.0834512	0.85206	0.356359	0.898102	0.488096	0.484723
CCG000687	0.496935	0.980252	1	0.8431	0.924264	1	0.985996
CCG000688	0.96503	0.556567	0.699588	0.851684	0.898668	0.843047	0.930851
CCG000689	1	1	1	0.745644	1	1	0.938716
CCG000690	0.765785	0.107744	0.738023	0.530088	0.815767	0.526295	0.996904
CCG000691	0.784364	0.108783	0.468269	0.790825	0.323829	0.580875	0.713363
CCG000692	0.906394	0.818814	0.622369	1	0.877075	1	0.857985
CCG000693	0.373473	0.185108	0.59146	0.624852	1	0.101175	1
CCG000694	0.476484	0.375892	0.604535	0.902757	0.950631	0.286439	0.820139
CCG000695	1	0.733661	0.792285	0.480496	0.474695	0.748228	0.450379
CCG000696	0.543929	0.818814	0.622369	0.610306	0.529249	1	0.512216
CCG000697	0.587736	0.575789	0.494376	0.132699	0.191224	0.336627	0.0657338
CCG000698	0.412141	1	0.51408	0.368246	0.725777	1	0.827428
CCG000699	0.461056	0.981842	0.595887	0.587214	0.601703	0.676556	0.672395
CCG000700	0.149225	0.233227	0.0718359	0.275187	0.459628	0.365646	0.336367
CCG000701	1	1	1	1	1	0.653177	1
CCG000702	0.379948	0.326957	0.807026	0.647883	0.72617	0.442751	0.626789
CCG000703	0.508294	0.958016	0.576447	0.941789	1	0.285354	0.928975
CCG000704	0.779522	0.579624	0.75627	0.329635	0.486424	0.172666	0.513704
CCG000705	1	1	1	1	1	1	1
CCG000706	0.892082	0.9616	0.688297	0.463524	0.635564	0.891315	0.648904
CCG000707	0.651489	0.983177	0.349584	0.364713	0.464197	0.794302	0.526291
CCG000708	0.543929	0.818814	0.622369	0.993109	0.529249	1	0.512216
CCG000709	0.622465	0.682359	0.265895	0.739578	0.800599	0.775165	0.759667
CCG000710	1	1	1	1	1	1	1
CCG000711	0.801195	0.286394	0.849757	0.577657	0.53637	0.830875	0.473205
CCG000712	1	1	1	1	1	1	1
CCG000713	0.33927	0.56175	0.266588	0.128719	0.24719	0.316473	0.425437
CCG000714	0.572213	0.0961228	0.329372	0.34175	0.593735	0.279049	0.455225
CCG000715	0.875722	0.975527	0.859174	0.727803	0.645174	0.889178	0.937143
CCG000716	0.689294	0.923986	1	0.21976	0.51445	0.898059	0.347857
CCG000717	0.0704019	0.660093	0.516604	0.80395	0.881339	0.790834	0.899154
CCG000718	0.543929	0.213644	0.00354637	1	0.518382	1	0.59939
CCG000719	1	0.653453	1	1	0.529249	1	0.512216
CCG000720	0.623891	0.538637	0.19969	0.670392	0.67216	0.935584	0.872686
CCG000721	0.873381	0.634327	0.779993	0.443406	0.674127	0.961229	0.284042
CCG000722	0.542479	1	0.811199	1	0.900858	1	0.710862
CCG000723	0.998001	0.599657	1	0.663136	0.259166	0.044216	0.463256
CCG000724	1	1	1	1	1	1	1
CCG000725	0.534226	0.356703	0.079732	0.575661	0.546262	1	0.471217
CCG000726	0.446566	1	0.752824	1	0.790558	1	0.657466
CCG000727	1	1	1	1	1	1	1
CCG000728	0.956609	0.198047	0.973979	0.683676	0.795624	0.119502	0.936035
CCG000729	0.872714	0.111041	0.649206	0.123059	0.133794	0.847234	0.168303
CCG000730	0.531804	0.764016	0.80507	0.664936	0.511328	0.653177	0.707986
CCG000731	0.909552	0.678299	0.439635	0.840644	0.783241	0.610668	1
CCG000732	0.313661	0.659444	0.670608	0.359296	0.500871	0.791828	0.291019
CCG000733	0.672806	0.267486	0.603642	0.919577	0.844051	0.915397	1
CCG000734	0.709054	1	0.811199	0.630121	0.587812	1	1
CCG000735	1	0.00358307	1	0.465095	1	1	0.616951
CCG000736	1	1	0.622369	0.944491	1	1	0.875915
CCG000737	1	1	1	1	1	1	1
CCG000738	0.936502	0.847051	0.547542	0.71754	0.718739	0.921693	0.73168
CCG000739	0.513121	0.479298	0.826691	0.753055	0.607818	0.242987	0.423706
CCG000740	0.885572	0.886204	0.82638	0.963875	0.743776	0.286089	0.890704
CCG000741	0.340154	0.604666	0.304404	0.08325	0.140073	0.799714	0.162257
CCG000742	0.151257	0.407812	0.0421702	0.817231	0.226408	0.833536	0.591337
CCG000743	0.735774	0.64864	0.441002	0.698109	0.735508	0.779128	1
CCG000744	0.624054	0.550772	0.242314	0.301916	0.492649	0.536174	0.479711
CCG000745	0.682967	1	0.740086	0.321852	0.222107	1	0.363178
CCG000746	0.606808	0.980252	0.212805	1	0.989689	0.779898	0.865209
CCG000747	0.490519	0.146814	0.381351	0.921496	0.528429	0.196576	0.825827
CCG000748	0.574203	0.788074	0.532208	0.426115	0.517906	0.531294	0.647511
CCG000749	0.814597	1	0.726096	0.61584	0.622957	0.665655	0.928991
CCG000750	0.495682	0.17372	1	0.308802	0.351141	0.430382	0.24973
CCG000751	0.491558	0.538671	0.890632	0.842183	1	0.21938	0.912722
CCG000752	0.833474	0.641411	0.683539	0.415594	0.561824	0.339582	0.197301
CCG000753	0.963766	0.0618971	0.766108	0.371897	0.972914	0.390094	0.763353
CCG000754	0.82766	0.00665791	7.93348e-06	0.177416	0.178553	0.357792	0.0555362
CCG000755	0.752685	0.701879	0.706444	0.465049	0.466715	0.692409	0.560718
CCG000756	0.354594	0.602628	0.424347	0.610912	1	0.86846	0.723003
CCG000757	0.921997	0.898947	0.808748	0.870244	1	0.907413	0.692483
CCG000758	0.106267	1	0.423367	0.11095	0.225712	1	0.419397
CCG000759	0.123119	0.175859	0.0340364	0.145017	0.148142	0.924396	0.189966
CCG000760	1	1	1	1	1	1	1
CCG000761	0.947966	0.491111	0.736411	0.279202	0.176916	0.755725	0.289899
CCG000762	0.936048	0.50557	0.51364	0.584845	0.531526	0.522308	0.784957
CCG000763	0.905099	0.567803	0.90963	0.871262	0.77087	0.309262	0.992251
CCG000764	0.34417	0.518214	0.765146	0.270598	0.360262	0.906149	0.432806
CCG000765	0.694387	0.370959	0.954959	0.577892	0.837286	0.4162	0.727496
CCG000766	0.952991	0.810472	0.659728	0.69673	0.713802	0.129063	0.468067
CCG000767	0.398876	0.767583	0.860186	0.565084	0.329662	0.987855	0.303175
CCG000768	0.673504	0.90335	0.832578	0.923753	0.668921	0.319112	1
CCG000769	1	0.1286	0.497778	0.543647	0.858589	0.684692	1
CCG000770	1	1	1	1	1	1	1
CCG000771	1	1	1	1	1	0.653177	1
CCG000772	1	0.172603	0.811199	0.934227	0.900858	0.98569	1
CCG000773	0.975867	0.381321	0.977789	0.504792	0.514937	1	0.44648
CCG000774	0.338072	0.214304	0.873737	0.608776	0.735346	0.994012	0.358473
CCG000775	0.754676	0.505305	0.83557	0.560214	1	0.926178	0.440013
CCG000776	0.332858	0.142269	0.313566	0.374598	0.360807	0.550436	0.494645
CCG000777	0.739218	0.23543	0.630668	0.898419	1	0.524898	1
CCG000778	0.615552	0.590019	0.844606	0.726835	1	0.348608	0.794033
CCG000779	1	0.110313	0.718934	0.82457	0.719348	0.57705	0.369854
CCG000780	0.627901	0.315179	0.553342	0.735145	0.755766	0.245847	0.849432
CCG000781	1	0.774883	0.299437	1	0.57718	0.455982	0.928859
CCG000782	0.267541	0.911344	0.0875125	0.242747	0.248372	0.353897	0.25289
CCG000783	0.560349	0.0455076	0.600821	0.219074	0.388225	0.951705	0.704186
CCG000784	1	1	1	1	1	1	1
CCG000785	0.255128	0.968213	0.0590831	0.337099	0.345402	0.307741	0.245686
CCG000786	0.508425	0.302179	0.901011	0.736762	0.975485	0.388969	0.858166
CCG000787	0.236964	0.863066	0.322701	0.167641	0.326274	0.155079	0.114176
CCG000788	0.613405	0.0374238	0.229164	0.626941	0.316554	0.198507	0.534635
CCG000789	0.27174	0.34788	0.261517	0.253045	0.615718	0.345499	0.380435
CCG000790	0.591886	0.71077	0.862146	0.707455	0.822845	0.820524	0.976372
CCG000791	0.79171	0.0633131	0.773816	0.74049	0.974423	0.319626	0.88004
CCG000792	0.405293	0.341808	0.15218	0.792723	0.650308	0.914913	0.287365
CCG000793	0.648679	0.538385	0.42342	0.684441	0.533672	0.456217	0.52311
CCG000794	0.983304	0.346163	0.927109	0.485157	0.690733	0.748228	0.458629
CCG000795	1	1	1	1	1	1	1
CCG000796	0.627556	0.696861	0.872152	0.411051	0.751158	0.986132	0.680559
CCG000797	0.5545	0.744739	0.683539	1	0.849165	0.202902	0.88259
CCG000798	0.317754	0.470024	0.29833	0.470827	0.600005	0.244137	0.35106
CCG000799	0.86944	0.945081	0.887685	0.633433	0.697806	0.388836	0.519195
CCG000800	0.736282	0.466782	0.295682	0.240862	0.501332	1	0.436355
CCG000801	0.555382	0.721155	0.373457	0.631099	0.473658	0.428764	0.626539
CCG000802	1	1	1	1	1	1	1
CCG000803	0.309483	0.838009	0.300517	0.376506	0.655137	0.602995	0.778314
CCG000804	1	0.818814	0.622369	0.993109	1	1	0.512216
CCG000805	1	1	1	0.368246	0.161002	1	0.157498
CCG000806	0.901759	0.151187	0.391687	0.936604	0.554206	0.384476	0.75584
CCG000807	0.703346	0.124321	0.815637	0.701125	0.673111	0.363651	0.791593
CCG000808	0.406693	0.593678	0.165332	0.296754	0.376567	0.852873	0.430535
CCG000809	1	1	1	1	1	1	1
CCG000810	0.830576	0.814286	0.548564	0.833326	0.796704	0.898529	0.747813
CCG000811	0.972815	0.944764	0.97352	0.932998	0.940322	0.99414	0.884422
CCG000812	0.260955	0.533774	0.0642164	0.0347787	0.200883	0.492701	0.330558
CCG000813	1	1	1	1	1	1	1
CCG000814	0.635096	0.250417	0.847682	0.664647	0.740484	0.069563	0.52294
CCG000815	8.43714e-07	0.00964146	0.000118628	0.0468774	0.0237875	0.208254	0.0205489
CCG000816	0.756256	0.237625	0.86524	0.962435	0.908612	0.480721	0.828042
CCG000817	0.266323	1	0.115616	0.595657	0.483067	0.833387	0.344282
CCG000818	0.495322	0.710601	0.448211	0.532058	0.472898	0.905975	0.529715
CCG000819	0.84628	1	0.401166	0.664936	0.657845	0.371184	0.827428
CCG000820	0.394289	0.734526	0.331071	0.204536	0.218426	0.943261	0.244248
CCG000821	1	1	1	1	1	1	1
CCG000822	0.719182	0.639857	0.982782	0.415632	0.432992	0.236843	0.368137
CCG000823	0.317654	0.55088	0.348248	0.216892	0.369708	0.394322	0.4022
CCG000824	0.882235	0.223101	0.44606	0.955684	0.861001	0.131308	0.925218
CCG000825	0.278697	0.442706	0.0347893	0.294045	0.454479	0.213268	0.336207
CCG000826	0.457047	0.625518	0.176104	0.432062	0.494044	0.53843	0.648604
CCG000827	0.730343	0.273828	0.964875	0.899791	0.791794	0.92958	0.892585
CCG000828	0.398356	0.19423	0.356776	0.890339	1	0.691621	1
CCG000829	0.36241	0.473329	0.62434	0.0758128	0.257039	0.878845	0.115504
CCG000830	0.943487	0.587585	0.992071	0.805249	0.625362	1	0.702568
CCG000831	0.953656	0.606459	0.925637	0.762633	0.816502	0.824892	0.719538
CCG000832	0.930499	0.747493	0.926654	0.475759	1	0.878845	0.549244
CCG000833	0.279218	0.266113	0.356776	0.530037	0.497701	0.324098	0.318627
CCG000834	0.320325	0.349428	0.387439	0.473359	0.672717	0.0128594	0.403112
CCG000835	1	1	1	1	1	1	1
CCG000836	0.919286	0.245565	0.877331	0.808735	0.687015	0.324067	0.783001
CCG000837	0.320507	1	0.364511	0.392562	0.500031	0.536174	0.427025
CCG000838	0.980427	0.570097	0.80754	0.696439	0.689243	0.544908	0.747176
CCG000839	0.122323	0.620214	0.0335785	0.103942	0.130231	0.211952	0.128684
CCG000840	0.426271	0.737879	0.68088	0.172338	0.337445	0.615264	0.241409
CCG000841	0.375357	0.70112	0.380088	0.35568	0.579801	0.388836	0.493686
CCG000842	0.520311	0.275852	0.247247	0.0413157	0.0629902	0.847234	0.192402
CCG000843	0.339042	0.154934	0.129586	0.224948	0.616312	0.174636	0.369844
CCG000844	0.645196	0.694026	0.883258	0.815305	1	0.342564	0.89697
CCG000845	0.0595355	0.444307	0.94036	0.35568	0.340547	0.388836	0.372561
CCG000846	0.149656	0.774302	0.0740451	0.134744	0.138138	0.082302	0.115637
CCG000847	0.270494	0.423339	0.11626	0.292727	0.302334	0.404651	0.2981
CCG000848	0.185381	0.888995	0.530966	0.87243	0.88645	0.415212	0.685108
CCG000849	0.476018	0.578497	0.482426	0.358226	0.634073	0.989961	0.516808
CCG000850	0.660326	0.859069	0.544993	0.370043	0.28248	0.984611	0.697833
CCG000851	1	1	1	1	1	1	1
CCG000852	0.132886	0.497901	0.125174	0.587691	0.501557	0.504541	0.656253
CCG000853	1	1	1	1	1	1	1
CCG000854	0.83547	0.451209	0.561564	0.934227	1	0.615458	1
CCG000855	0.795109	0.639052	0.59904	0.525561	0.301953	1	0.537153
CCG000856	0.487738	0.699408	0.754272	0.660929	0.804124	0.550774	1
CCG000857	0.00565008	0.000405712	2.29954e-05	0.423354	0.538542	0.45411	0.0269543
CCG000858	1	0.194521	0.737784	0.295885	0.119629	0.756366	0.237784
CCG000859	0.488203	1	0.80507	0.213462	0.41231	1	0.16037
CCG000860	0.915805	1	0.538582	0.351827	0.87319	0.658917	0.712068
CCG000861	0.171368	1	0.87283	0.469054	0.303904	1	0.215556
CCG000862	0.263637	0.687096	0.154723	0.250953	0.225114	0.354983	0.271757
CCG000863	0.99597	0.640454	0.980032	0.349866	0.396067	0.894799	0.524808
CCG000864	0.917251	0.319845	0.7315	0.97898	1	0.488195	0.755342
CCG000865	1	1	1	1	1	1	0.938716
CCG000866	1	1	1	1	1	1	1
CCG000867	1	1	1	1	1	0.653177	1
CCG000868	0.579787	0.5582	0.80507	1	1	1	0.745059
CCG000869	0.0650207	0.690715	0.641153	0.213576	0.52235	1	0.313468
CCG000870	0.173618	0.479711	0.611614	0.63754	0.726155	0.443258	0.488183
CCG000871	1	1	1	1	1	1	1
CCG000872	1	1	1	1	1	1	1
CCG000873	0.69418	1	1	1	1	1	1
CCG000874	1	1	0.80507	1	1	1	0.938716
CCG000875	1	1	0.64475	0.614287	0.94644	1	0.702775
CCG000876	0.815986	0.299631	0.447228	0.68588	0.785158	0.0697942	1
CCG000877	0.864651	0.241977	0.473966	0.986242	0.53754	0.619538	0.835276
CCG000878	0.296883	0.0776939	0.263284	0.728025	0.86757	0.775165	0.855976
CCG000879	0.0260634	0.427345	0.329685	0.12253	0.291628	0.793151	0.089269
CCG000880	0.331528	0.327569	0.69895	0.733351	0.844769	0.83878	0.91109
CCG000881	0.625551	0.635835	0.346354	0.323732	0.545664	0.282011	0.483336
CCG000882	0.956681	0.31229	0.672272	0.924565	0.979674	0.637398	0.805695
CCG000883	0.321989	0.921672	0.487292	0.574891	0.687422	0.984611	0.382063
CCG000884	1	1	1	1	1	1	1
CCG000885	0.801025	0.2619	0.988023	0.406352	0.63592	0.104568	0.487307
CCG000886	0.827807	0.469902	0.209133	0.186212	0.190422	0.695876	0.377244
CCG000887	0.0245338	0.984971	0.235795	0.20126	0.187072	0.7658	0.138006
CCG000888	0.71504	0.465066	0.502798	0.236802	0.362201	0.814969	0.586379
CCG000889	0.83547	1	0.811199	0.369506	0.587812	0.98569	0.572143
CCG000890	1	1	1	1	1	1	0.938716
CCG000891	0.678426	0.728861	0.457858	0.491849	0.54786	0.489788	0.299381
CCG000892	0.191584	0.949698	0.112644	0.250735	0.325851	0.368074	0.445037
CCG000893	0.955049	0.286185	1	0.971992	0.884808	0.779898	1
CCG000894	0.728352	0.250533	1	0.824486	0.976217	0.0821306	0.793966
CCG000895	0.770096	0.810721	0.615928	0.673842	0.681438	0.430382	0.558454
CCG000896	0.0347888	0.0687094	0.0444338	0.340055	0.949557	0.756366	0.634085
CCG000897	0.624324	0.745547	0.300087	0.387045	0.419557	0.226987	0.535334
CCG000898	0.217162	0.544957	0.362575	0.463812	0.689782	0.0975857	0.422335
CCG000899	0.374624	0.321359	0.673504	0.6351	0.631238	0.0780244	0.555523
CCG000900	0.631626	0.0484865	0.849027	0.566677	0.60812	1	0.479625
CCG000901	0.360727	0.0897351	1	0.795876	0.678242	0.161273	1
CCG000902	0.460441	0.506917	0.295628	0.672341	0.241718	0.735738	0.478762
CCG000903	1	1	1	1	1	1	1
CCG000904	0.718822	0.266566	0.818537	0.698437	0.975432	0.0766563	0.971044
CCG000905	0.349204	0.955538	0.609586	0.329534	0.451622	0.984549	0.222341
CCG000906	0.958426	1	1	1	1	0.653177	1
CCG000907	0.468912	1	0.27841	0.63424	0.649926	0.997769	0.983924
CCG000908	0.25361	0.585775	0.24416	0.601222	0.410057	0.99645	0.539026
CCG000909	0.986603	0.286185	1	0.725549	0.924264	0.779898	0.970336
CCG000910	1	1	1	1	1	1	1
CCG000911	0.600948	0.742601	0.268388	0.691239	0.716707	0.535937	0.525894
CCG000912	0.685292	0.413846	0.701015	0.921115	0.710292	0.55281	0.586343
CCG000913	1	1	1	1	1	1	1
CCG000914	0.664171	0.257783	0.752058	0.275784	0.411052	0.783862	0.527273
CCG000915	0.297301	0.389164	0.69076	0.641891	0.780589	0.265745	0.499785
CCG000916	0.310362	0.777	0.468425	0.241832	0.350543	0.431508	0.1709
CCG000917	0.482267	0.54705	0.959279	0.700474	0.635908	0.782625	0.912722
CCG000918	0.397405	0.547366	0.972658	0.944491	1	1	1
CCG000919	1	1	0.285953	0.479016	0.480945	0.658917	0.359136
CCG000920	1	1	1	1	1	1	1
CCG000921	0.100164	0.429807	0.587708	0.317842	1	1	0.616951
CCG000922	0.36463	0.823651	0.430481	0.584974	0.860129	0.829458	0.748059
CCG000923	0.804227	0.584369	0.267601	0.846871	0.870279	0.862615	0.858439
CCG000924	0.49379	0.7645	0.502929	0.71738	0.853861	0.735738	0.954519
CCG000925	0.747004	0.44427	0.969457	0.647145	0.796939	0.248852	0.799036
CCG000926	0.841983	0.166309	0.471919	0.620102	0.821967	0.596736	0.784406
CCG000927	0.71929	0.627042	0.965649	0.244774	0.18598	0.168183	0.35627
CCG000928	0.938847	0.451162	0.951775	0.684853	0.445301	0.493121	0.785153
CCG000929	0.92833	0.741057	0.410237	0.972967	0.89464	0.11289	0.550606
CCG000930	0.296051	0.33966	0.679661	1	1	1	0.745059
CCG000931	0.105148	0.509622	0.221121	0.21313	0.30817	0.487113	0.311566
CCG000932	0.586112	0.725505	0.00438942	0.000522413	0.370171	0.0138214	0.164924
CCG000933	1	0.764016	0.587708	0.857934	0.810081	1	0.938716
CCG000934	0.235885	0.606764	0.98886	0.265464	0.304957	0.854566	0.418939
CCG000935	1	1	1	1	1	1	1
CCG000936	0.405173	0.269391	0.419479	0.138483	0.109245	0.196919	0.12152
CCG000937	0.654342	0.948304	0.712567	0.71954	0.980262	0.385346	0.990724
CCG000938	0.895489	0.659444	0.683321	0.124352	0.0703331	0.896039	0.113879
CCG000939	1	0.0776023	0.381173	0.793703	0.637318	0.955981	0.790651
CCG000941	0.977588	0.28412	0.853881	0.66552	0.825592	0.547986	0.558898
CCG000942	0.758486	0.69964	0.692052	0.564274	0.557801	0.977178	0.534786
CCG000943	1	1	1	1	1	1	1
CCG000944	1	1	1	1	1	1	1
CCG000945	0.988803	1	0.787901	0.709152	1	1	0.875915
CCG000946	1	1	0.787901	0.873789	1	1	0.940187
CCG000947	0.161972	0.550731	0.218882	0.135361	0.170594	0.734018	0.101001
CCG000948	0.725951	0.607539	0.52056	0.735292	0.629691	0.74677	0.661673
CCG000949	0.725417	0.639955	0.407054	0.59117	0.583143	0.592196	0.479392
CCG000950	0.84628	1	1	1	1	1	0.938716
CCG000951	1	1	1	1	1	1	1
CCG000952	1	1	1	1	1	1	1
CCG000953	1	1	1	1	1	1	1
CCG000954	0.444181	0.943474	0.564479	0.530106	0.926483	0.631212	0.868737
CCG000955	0.548152	0.890331	0.433042	0.540091	0.328998	0.746199	0.453766
CCG000956	1	1	1	1	1	1	1
CCG000957	0.525057	0.510771	0.259568	0.852314	0.672818	0.892067	0.870362
CCG000958	0.634347	0.0578305	0.958974	0.653314	0.87499	0.132411	0.671384
CCG000959	0.846249	0.752274	0.817565	1	0.826233	0.607514	0.692445
CCG000960	0.57444	0.654487	0.358769	0.830741	0.751004	0.405994	0.749914
CCG000961	0.547142	0.591987	0.665405	0.510895	0.538212	0.88746	0.610342
CCG000962	0.473214	0.876552	0.576773	0.524022	0.799101	0.423892	1
CCG000963	0.377908	1	0.635702	0.481401	0.407471	0.466516	0.607258
CCG000964	1	1	1	0.745644	0.861342	1	0.827428
CCG000965	0.84628	1	0.587708	1	1	1	1
CCG000966	1	1	1	1	1	1	1
CCG000967	0.580301	0.965914	0.197213	0.166693	0.299183	1	0.351747
CCG000968	0.69418	1	0.80507	0.857934	1	1	1
CCG000969	0.612015	0.29062	0.967087	0.807154	0.736813	0.757313	0.701264
CCG000970	0.495089	0.194181	1	0.901919	0.284254	0.994012	0.559388
CCG000971	0.709054	0.451209	0.811199	0.369506	0.368725	0.615458	0.572143
CCG000972	0.959101	0.512002	0.793541	0.971256	0.769262	0.601156	0.715097
CCG000973	0.73302	0.0674517	0.251648	0.779257	0.608117	0.133198	0.695835
CCG000974	1	0.458326	0.796391	0.534497	0.311656	0.161908	0.256945
CCG000975	0.542479	0.13799	0.811199	0.934227	0.368725	1	0.80871
CCG000976	0.690944	0.358175	0.693342	0.423964	0.359976	0.363946	0.142622
CCG000977	1	1	1	1	1	1	1
CCG000978	0.230203	0.289082	0.178136	1	1	0.0498303	0.918688
CCG000979	0.403592	0.455291	0.522803	0.668622	1	1	1
CCG000980	0.331116	0.86859	0.497778	0.0719328	0.279519	0.172835	0.1917
CCG000981	0.109519	0.58338	0.169256	0.921965	0.64248	0.340681	0.757267
CCG000982	0.266682	0.817555	0.467851	0.512079	0.704065	0.286909	0.762541
CCG000983	0.646642	0.481383	0.871059	0.49361	0.529649	0.293446	0.490833
CCG000984	0.754384	0.602628	0.744336	0.82132	0.835618	0.244946	0.884091
CCG000985	0.412712	0.831439	0.420763	0.459769	0.32983	0.763926	0.160241
CCG000986	0.919926	0.428004	0.683645	0.942	0.681654	0.756366	0.85288
CCG000987	0.791422	0.843039	0.284132	0.338952	0.379234	0.0641103	0.231127
CCG000988	0.37776	0.306628	0.657272	0.52607	0.622814	0.0242406	0.57422
CCG000989	0.654212	0.729912	0.179028	0.607857	0.559537	0.51123	0.670412
CCG000990	0.83547	1	0.811199	1	0.900858	1	0.572143
CCG000991	1	0.818814	1	0.757944	1	1	0.666398
CCG000992	0.730399	0.401923	0.838072	0.985534	0.887874	0.049493	0.962341
CCG000993	0.53132	0.642113	0.634333	0.323828	0.434576	0.112112	0.511188
CCG000994	0.739802	0.767007	0.579459	0.374835	0.337768	0.45139	0.582963
CCG000995	1	1	1	1	1	1	1
CCG000996	0.446907	0.444148	0.400451	0.592848	0.577458	0.615264	0.851625
CCG000997	0.496796	0.999532	0.471021	0.439375	0.598656	0.860058	0.593043
CCG000998	0.522861	0.449377	0.760706	0.524808	0.673118	0.892024	0.766448
CCG000999	0.637463	0.973561	0.375379	0.568106	0.462844	0.449456	0.534124
CCG001000	0.359678	0.900396	0.18444	0.303308	0.466199	0.363082	0.274753
CCG001001	0.682967	0.400673	0.826326	1	1	0.658917	0.731302
CCG001002	0.574679	0.0728315	0.119612	0.925628	0.724459	0.691372	0.4572
CCG001003	0.921452	0.802272	0.727569	0.41865	0.463964	0.102209	0.504677
CCG001004	0.684311	0.930659	0.591497	0.805965	0.938317	0.83878	0.973623
CCG001005	0.858027	0.103511	0.670624	0.547679	0.790339	0.595643	0.575784
CCG001006	1	1	1	1	1	1	1
CCG001007	1	1	1	1	1	1	1
CCG001008	0.784899	0.556498	0.410283	0.26142	0.792844	0.779898	0.559388
CCG001009	0.701103	0.460962	0.136801	0.995872	0.89906	1	0.842213
CCG001010	0.695633	0.987249	0.912563	0.900504	0.92935	0.1533	0.85815
CCG001011	0.542479	0.802078	0.34102	0.369506	0.368725	0.98569	0.357259
CCG001012	0.605202	0.387113	0.407108	0.828539	1	0.212705	0.756357
CCG001013	0.738505	0.455207	0.593997	0.791614	0.851775	0.704011	0.644565
CCG001014	0.959251	0.925857	0.598996	0.945267	0.735663	0.754368	0.750979
CCG001015	0.758543	0.896684	0.683645	0.840927	0.901573	1	0.429925
CCG001016	0.650061	0.642715	0.41117	0.406838	0.363121	0.943111	0.221548
CCG001017	0.618186	0.798771	0.376818	0.678493	0.743885	0.826695	0.653066
CCG001018	0.195669	0.895066	0.354594	0.265504	0.323567	0.370963	0.360279
CCG001019	1	1	0.80507	1	1	1	1
CCG001020	1	1	1	1	0.766613	1	1
CCG001021	0.83547	0.680557	0.34102	0.369506	0.368725	0.615458	0.357259
CCG001022	0.500757	0.64796	0.748268	0.271335	0.420494	0.39735	0.435483
CCG001023	0.50634	0.445365	0.783849	0.782579	1	0.583877	0.923464
CCG001024	0.543929	0.818814	0.622369	0.292078	1	1	1
CCG001025	0.91415	0.690715	0.568013	0.821099	0.923121	0.779898	0.506469
CCG001026	1	1	1	1	1	1	1
CCG001027	0.820859	0.394007	0.696259	0.912622	0.975287	0.610475	0.548642
CCG001028	0.91415	0.286185	0.57446	0.459888	0.284254	0.779898	0.559388
CCG001029	0.796086	0.0323375	0.980094	0.582948	0.721379	0.12075	0.503639
CCG001030	0.475449	1	0.953448	0.917006	0.958123	0.0975857	0.946237
CCG001031	0.351892	0.832234	0.69895	0.685245	0.949874	1	1
CCG001032	0.641943	0.719538	0.952678	0.742836	0.810924	0.335498	0.920704
CCG001033	0.368766	0.384992	0.120505	0.269215	0.292761	1	0.304779
CCG001034	1	0.764016	1	1	1	1	1
CCG001035	1	1	1	1	1	1	1
CCG001036	1	1	1	1	1	1	1
CCG001037	0.310822	1	1	1	0.961026	0.98569	0.451175
CCG001038	0.168721	0.319145	0.467548	0.451013	0.76717	0.0451434	0.598541
CCG001039	0.501472	0.429137	0.493799	0.308107	0.280892	0.330166	0.370829
CCG001040	0.221664	0.543372	0.805234	0.543438	0.987011	0.364937	0.510858
CCG001041	0.469379	0.94735	0.492037	0.335221	0.377434	0.693401	0.373553
CCG001042	0.219954	0.205312	0.504289	0.210343	0.283173	0.367293	0.267559
CCG001043	1	0.818814	1	0.993109	0.9528	1	1
CCG001044	1	0.0725238	0.718845	0.814214	0.911275	0.241618	0.913683
CCG001045	0.796016	0.0841302	0.456527	0.443978	0.688047	0.749528	0.35048
CCG001046	0.814077	0.386836	0.87776	0.815003	0.911592	0.240486	1
CCG001047	0.958426	1	1	1	1	1	1
CCG001048	1	0.578035	0.910274	0.489249	0.699458	0.706988	0.579742
CCG001049	0.268068	0.707824	0.400748	0.976174	0.750823	0.204021	0.995784
CCG001050	0.348909	0.272895	0.134788	0.145044	0.373989	1	0.451531
CCG001051	0.307669	0.999491	0.177317	0.285606	0.316635	0.163368	0.268551
CCG001052	0.77842	0.961961	0.544122	0.50416	0.858297	0.680117	0.551547
CCG001053	1	0.777754	1	1	0.84001	0.779898	0.830556
CCG001054	1	1	1	1	1	1	1
CCG001055	0.424602	0.446436	0.673308	0.406713	0.550241	0.501917	0.577303
CCG001056	1	1	1	1	1	1	1
CCG001057	1	1	1	1	1	1	1
CCG001058	0.9964	0.436644	0.396789	0.195622	0.123841	0.724684	0.159789
CCG001059	0.500576	0.138333	0.970253	0.73871	0.841957	0.0861426	0.639711
CCG001060	0.980738	0.447382	0.657465	0.747479	0.789797	0.497292	0.995669
CCG001061	1	1	1	1	1	1	1
CCG001062	0.613653	0.661564	0.451309	0.358431	0.371322	0.715453	0.481901
CCG001063	0.459085	1	0.743559	0.0803625	0.149567	1	0.246632
CCG001064	0.100967	0.429628	0.633887	0.0845262	0.170961	0.719044	0.522863
CCG001065	1	0.953464	0.513019	0.511861	0.393503	0.301669	0.576694
CCG001066	0.991821	0.230591	0.878036	1	0.900829	0.179067	0.989878
CCG001067	0.120383	0.283057	0.14255	0.428671	0.350142	0.529808	0.453521
CCG001068	0.908754	0.641615	0.930549	0.44068	0.455114	0.946914	0.750166
CCG001069	0.637689	0.0923661	0.48495	0.220197	0.598996	0.514257	0.532039
CCG001070	1	1	1	0.610306	1	1	1
CCG001071	0.0577276	0.800113	0.127906	0.920704	0.53333	0.279998	0.40869
CCG001072	1	0.272895	0.587708	0.296066	0.49227	0.653177	0.232887
CCG001073	1	1	1	1	1	1	1
CCG001074	0.898297	0.0954896	0.21477	0.133028	0.70597	0.717034	0.807166
CCG001075	0.914894	0.299302	0.475065	0.350863	0.810523	0.327252	0.439075
CCG001076	0.229706	1	0.00183926	0.223614	0.750832	1	0.351747
CCG001077	0.094551	0.844843	0.963012	0.190595	0.440658	0.83797	0.807723
CCG001078	0.762364	0.685596	0.18254	0.70596	0.573345	0.324453	0.30932
CCG001079	0.404599	0.909553	0.179488	0.129856	0.220196	0.425929	0.163344
CCG001080	0.891721	0.86859	0.986144	1	0.92229	0.388836	0.856029
CCG001081	0.873564	0.638779	0.676444	0.095265	0.214044	1	0.187915
CCG001082	0.257763	0.615799	0.000524157	0.115314	0.0833758	0.504711	0.11666
CCG001083	0.510908	1	0.59146	0.812351	0.9528	1	1
CCG001084	0.517405	0.320105	0.529687	1	0.724434	0.833387	0.792384
CCG001085	0.365005	0.794825	0.34599	0.385923	0.469714	0.245063	0.316942
CCG001086	0.769363	0.656943	0.803155	0.623293	0.652622	0.61527	0.842362
CCG001087	0.420777	0.497549	0.139597	0.308518	0.313648	0.557502	0.284143
CCG001088	1	0.5582	1	1	1	1	1
CCG001089	0.885107	0.806858	0.608057	0.835858	0.969913	0.340681	1
CCG001091	1	1	1	1	1	1	1
CCG001092	0.351083	0.46219	0.972658	1	0.991745	1	0.875915
CCG001093	0.3172	0.0776776	0.178646	0.761374	0.5547	0.317781	0.38597
CCG001094	0.881656	0.793738	0.838888	0.419328	0.337872	0.934827	0.562209
CCG001095	0.849338	0.0775739	0.500496	0.779592	0.802327	0.285513	0.691397
CCG001096	0.969205	0.515437	0.703987	0.307379	0.175602	1	0.107103
CCG001097	1	0.719702	0.225988	0.917382	0.857791	0.916944	0.812514
CCG001098	0.638551	0.290656	0.84211	0.504044	0.808841	0.184072	0.840349
CCG001099	0.639831	0.80853	0.476264	0.200861	0.386325	0.610475	0.415318
CCG001100	0.766034	0.456847	0.251391	0.683462	0.623736	0.870371	0.684697
CCG001101	0.543929	0.818814	0.622369	0.610306	0.529249	1	0.512216
CCG001102	0.864559	0.0925477	0.943246	0.533088	0.172059	0.244946	0.201846
CCG001103	1	1	1	1	1	1	1
CCG001104	0.156832	0.431118	0.199896	0.406288	0.241484	0.616038	0.472365
CCG001105	0.499124	0.704841	0.20652	0.316418	0.108105	0.953807	0.0650335
CCG001106	0.571485	0.655255	0.793924	0.556229	0.865859	0.941954	0.67432
CCG001107	1	1	1	1	1	1	1
CCG001108	0.786696	0.995864	0.878936	0.692122	0.650924	0.491647	0.441192
CCG001109	1	1	1	1	1	1	1
CCG001110	1	1	1	1	1	1	1
CCG001111	0.69418	0.221898	0.253986	0.465095	0.861342	0.112447	0.878804
CCG001112	1	1	1	1	1	1	1
CCG001113	0.310822	0.451209	0.34102	0.369506	0.368725	0.98569	0.357259
CCG001114	1	1	1	1	1	1	1
CCG001115	1	1	1	1	1	1	1
CCG001116	1	1	1	1	1	1	1
CCG001117	1	1	1	1	1	1	1
CCG001118	0.543929	0.818814	0.622369	0.610306	0.529249	1	0.512216
CCG001119	1	1	1	1	1	1	1
CCG001120	0.310822	0.451209	0.34102	0.369506	0.368725	0.98569	0.357259
CCG001121	1	1	1	1	1	1	1
CCG001122	0.746278	0.172603	0.811824	1	0.826357	1	0.80871
CCG001123	1	1	0.613414	0.307047	0.961026	1	0.758811
CCG001124	0.936897	1	1	0.369506	1	0.847234	0.710862
CCG001125	0.0234866	1	0.031355	0.0719328	0.279519	0.388836	0.1917
CCG001126	0.747471	0.400673	0.740086	0.750879	0.375635	0.658917	0.607325
CCG001127	0.958426	1	1	1	0.657845	0.653177	1
CCG001128	1	1	1	1	1	1	0.745059
CCG001129	0.609002	0.432332	0.671855	0.31198	0.183476	0.182335	0.337508
CCG001130	0.310822	1	0.34102	0.369506	0.728001	0.98569	0.357259
CCG001131	1	1	1	1	1	1	1
CCG001132	0.545219	0.000265215	0.395772	0.636037	0.316121	1	0.950299
CCG001133	1	1	1	1	1	1	1
CCG001134	1	1	1	1	1	1	1
CCG001135	1	1	1	1	1	1	1
CCG001136	1	1	1	1	1	1	1
CCG001137	1	0.783261	1	0.806527	0.368725	0.269642	0.710862
CCG001139	0.180929	0.135613	0.000725983	0.28103	0.332905	0.03215	0.254842
CCG001140	1	1	1	1	1	0.653177	1
CCG001141	0.123167	0.590774	0.13949	0.193734	0.228944	0.658917	0.216409
CCG001142	0.69418	1	0.587708	1	0.810081	1	1
CCG001143	0.959777	0.37019	0.168066	0.777672	0.52887	0.948021	0.596773
CCG001144	0.636111	0.315386	0.568549	0.301671	0.376158	0.069927	0.712615
CCG001145	0.606808	1	0.212805	0.608776	0.665616	0.994012	0.441984
CCG001146	0.0522762	0.64451	0.556192	0.11306	0.270815	1	0.146946
CCG001148	0.708994	0.294398	0.87976	0.37236	0.708593	0.430814	0.312234
CCG001149	0.227056	0.20912	0.0177521	0.0453944	0.0373205	0.656681	0.0532102
CCG001150	1	1	1	1	0.861342	1	0.523757
CCG001151	0.310822	0.802078	0.34102	0.806527	1	0.847234	1
CCG001152	0.157004	0.0147182	0.121921	0.0589362	0.725777	0.0127737	0.827428
CCG001153	0.958426	0.150612	0.317902	1	0.861342	1	0.938716
CCG001154	0.0301545	0.0079871	1.61318e-05	0.207604	0.0645451	0.217891	0.00872319
CCG001155	1	0.429807	1	1	1	0.371184	1
CCG001156	1	1	1	1	1	1	1
CCG001157	1	0.764016	1	1	1	1	1
CCG001158	1	0.5582	0.80507	0.745644	0.810081	1	0.784307
CCG001159	0.245011	0.588319	0.394257	0.359717	0.446856	0.381142	0.371995
CCG001160	1	1	1	1	1	1	1
CCG001161	1	1	1	1	1	1	1
CCG001162	0.797115	0.215197	0.969474	0.33406	0.526976	0.215796	0.516233
CCG001163	0.354747	0.590774	0.538582	0.479016	0.729184	0.68857	0.958042
CCG001164	0.958426	0.150612	0.80507	1	0.68998	1	0.591173
CCG001165	0.193421	0.690715	1	0.26142	0.284254	0.994012	0.970336
CCG001166	0.0347888	0.194521	0.760164	0.0892486	0.135393	0.984611	0.219635
CCG001167	0.00163316	0.428228	0.288608	0.0518068	0.0965657	0.787914	0.0437871
CCG001168	0.125356	0.36642	0.0548275	0.165963	0.131327	0.104206	0.185785
CCG001169	0.522874	0.958618	0.500355	0.202385	0.39893	0.35984	0.301141
CCG001170	0.795563	0.520227	0.145081	0.152666	0.0965657	0.867073	0.0437871
CCG001171	1	0.777754	0.711128	0.901919	0.57718	1	0.893944
CCG001172	1	1	1	1	1	1	1
CCG001173	0.409435	0.422211	0.613916	0.430311	0.907358	0.217519	0.748978
CCG001174	1	1	1	1	1	1	1
CCG001175	1	1	1	1	1	1	1
CCG001176	0.543929	1	0.622369	0.610306	1	1	1
CCG001177	0.482064	0.157651	0.777721	0.428676	0.659791	0.474749	0.67411
CCG001178	1	0.764016	1	1	0.923761	1	1
CCG001179	0.769919	0.854607	0.468769	0.672341	0.36754	0.586828	0.635168
CCG001180	1	1	1	1	1	1	1
CCG001181	1	1	1	1	1	1	1
CCG001182	0.84628	0.764016	1	1	0.810081	1	1
CCG001183	1	0.272895	1	1	1	0.163004	0.938716
CCG001184	1	1	1	1	1	1	1
CCG001185	1	1	1	1	1	1	1
CCG001186	0.998457	0.985646	0.413216	0.996178	0.721795	0.153374	0.299664
CCG001187	0.258267	0.631609	0.986142	0.714253	0.638594	1	0.957724
CCG001188	0.665943	0.150599	0.10317	0.125547	0.134886	0.126737	0.15949
CCG001189	0.958426	0.764016	1	1	1	1	0.938716
CCG001190	0.202828	0.275852	0.453947	0.812639	1	1	1
CCG001191	1	1	1	1	1	1	1
CCG001192	0.828194	0.593447	1	1	0.900858	1	1
CCG001193	0.310822	0.217398	1	0.369506	1	0.98569	0.942913
CCG001194	0.254894	0.832234	0.0639472	0.545919	0.427017	0.149323	0.464782
CCG001195	1	1	1	1	1	1	1
CCG001196	1	1	1	1	1	1	1
CCG001197	1	0.12529	1	1	0.861342	0.371184	1
CCG001198	1	1	1	1	1	1	1
CCG001199	1	1	1	1	1	1	1
CCG001200	0.441098	0.401804	0.303492	0.26642	0.317433	0.0930026	0.331275
CCG001201	1	1	1	1	1	0.653177	0.616951
CCG001202	1	0.5582	1	1	1	1	1
CCG001203	1	1	0.587708	1	1	1	1
CCG001229	1	1	1	1	1	1	1
CCG001230	0.624653	0.610869	0.58754	0.915529	1	0.756366	0.617049
CCG001231	0.908018	0.355343	1	0.579816	0.599999	0.569285	0.43229
CCG001232	0.958426	0.272895	1	1	1	0.653177	1
CCG001233	1	1	1	1	1	1	1
CCG001234	1	1	1	1	1	1	1
CCG001235	0.906394	0.818814	1	0.993109	0.529249	1	0.512216
CCG001236	1	1	1	1	1	1	1
CCG001237	1	1	1	1	1	1	1
CCG001238	1	1	1	1	1	1	1
CCG001239	1	1	1	1	1	1	1
CCG001240	1	1	1	1	1	1	1
CCG001241	1	0.818814	1	0.873789	0.632743	1	0.940187
CCG001242	1	1	1	1	1	1	1
CCG001243	1	1	1	1	1	1	1
CCG001244	0.763633	0.429807	0.80507	0.341822	0.41231	1	0.485494
CCG001245	0.69418	1	0.452937	0.368246	0.576557	0.653177	0.878804
CCG001246	0.932545	0.502691	0.944474	0.929608	0.892685	1	0.802656
CCG001247	1	0.764016	0.80507	1	1	1	1
CCG001248	1	1	1	0.857934	1	1	1
CCG001249	0.958426	1	1	1	1	0.653177	1
CCG001250	0.974411	0.305695	5.02622e-05	0.289094	0.0582283	0.777327	0.0468575
CCG001251	1	1	1	1	1	1	1
CCG001252	1	1	1	1	1	1	1
CCG001253	1	1	1	1	1	1	1
CCG001254	1	1	1	1	1	1	1
CCG001255	1	1	1	1	1	1	1
CCG001256	0.543929	0.818814	1	1	0.825896	1	0.530171
CCG001257	0.781421	0.524672	0.847403	0.921317	0.681606	0.708341	0.747
CCG001258	0.966496	0.183584	0.839594	1	0.518847	0.672766	1
CCG001259	0.901642	0.725207	1	1	0.743576	0.497903	0.719898
CCG001260	1	1	0.679661	0.549602	0.113344	1	0.938716
CCG001261	0.513	0.225776	0.125369	0.153239	0.213891	0.826695	0.241071
CCG001263	0.0120985	0.818814	0.87283	1	1	1	1
CCG001265	0.167135	0.798136	0.329189	0.0389756	0.0830012	0.342666	0.152211
CCG001266	0.649449	0.0798749	0.195403	0.780274	1	0.488921	0.926551
CCG001267	0.653043	0.0218855	0.334527	0.685229	0.388703	0.255241	0.822946
CCG001268	0.898297	0.460421	0.976347	0.922775	0.710102	0.185902	0.922034
CCG001269	1	0.46219	0.972658	0.610306	0.877075	1	1
CCG001270	0.670881	1	0.64475	0.252594	0.652145	1	0.482675
CCG001271	0.219231	0.714841	0.315405	0.689115	0.563187	0.0776604	0.684105
CCG001272	0.541869	0.493742	0.771033	0.901919	0.665616	0.779898	1
CCG001273	1	0.764016	1	1	1	1	1
CCG001274	0.0751838	0.5582	0.149228	0.664936	0.173067	1	0.674904
CCG001275	0.925544	0.980252	0.267823	0.428908	0.241611	0.194542	0.299551
CCG001276	1	1	1	1	1	1	1
CCG001277	0.958426	1	1	1	1	1	1
CCG001278	0.355672	0.867453	0.609989	0.741032	0.984524	0.30046	0.768692
CCG001279	1	1	1	1	1	1	1
CCG001280	0.295834	0.477947	0.181049	0.184985	0.321315	0.270134	0.249943
CCG001281	0.224922	0.741866	0.671639	0.620588	0.591025	0.894503	0.190224
CCG001282	0.0788262	0.58949	0.891252	0.430828	0.121671	0.677149	0.278053
CCG001283	0.235332	0.225958	0.847822	0.331771	0.438742	0.186234	0.491172
CCG001284	0.272907	0.913815	0.612344	0.309262	0.34226	0.748695	0.530336
CCG001285	0.264122	0.546782	0.321878	0.10488	0.0531461	0.8099	0.078697
CCG001286	0.484526	0.21409	0.675732	0.369172	0.533514	0.902692	0.641324
CCG001287	0.717582	0.293218	0.821418	0.512025	0.775493	0.636912	0.364292
CCG001288	0.768259	0.284353	1	0.381493	0.159409	0.787914	0.176834
CCG001289	0.573207	0.983143	0.218633	0.676921	0.706308	1	0.083173
CCG001290	1	1	1	1	1	1	1
CCG001291	0.199031	0.831467	0.0316331	0.100554	0.291308	0.66418	0.137519
CCG001292	0.969917	0.802078	1	0.53699	0.401451	1	0.657466
CCG001293	1	1	1	1	1	1	1
CCG001294	0.272519	0.296057	0.00801744	0.8991	0.729638	0.424113	0.879437
CCG001295	0.869466	0.359992	0.857348	0.696366	0.819429	0.796813	0.875045
CCG001296	1	0.000789083	0.51408	1	0.126689	0.371184	0.0872799
CCG001297	0.642306	0.778739	0.652934	0.0286986	0.0640763	0.707917	0.0490158
CCG001298	0.781661	0.725207	0.402618	0.11306	0.715086	0.497903	0.514164
CCG001299	1	1	0.679661	1	0.766613	1	0.745059
CCG001300	0.69418	1	1	1	0.511328	1	0.827428
CCG001301	1	0.340499	1	0.560066	0.696176	0.61296	0.514783
CCG001302	1	1	1	1	1	1	1
CCG001303	0.183033	0.960894	0.907537	0.68536	0.441901	0.861365	0.867919
CCG001304	1	0.818814	1	0.188905	0.353083	1	0.306965
CCG001305	0.763633	1	0.587708	0.397386	0.386093	1	0.938716
CCG001306	0.640085	0.873961	0.441221	0.452119	0.435096	0.880191	0.502712
CCG001307	0.362283	0.253312	0.0338135	0.280742	0.287102	0.190133	0.234865
CCG001308	0.84628	0.33966	1	0.664936	0.766613	0.163004	1
CCG001309	0.73844	0.985646	0.595726	0.637954	0.612088	0.935584	0.744494
CCG001310	1	1	1	1	1	1	1
CCG001311	1	1	1	1	1	1	1
CCG001312	0.670972	0.677049	0.505827	0.308172	0.22983	0.484777	0.227078
CCG001313	0.720385	1	0.613348	0.172223	0.26199	0.901335	0.196713
CCG001314	0.725336	0.469408	0.805477	0.442034	0.537084	0.666343	0.723003
CCG001315	0.709428	0.694614	0.980944	1	0.800464	0.684692	0.62864
CCG001316	0.588387	0.460962	0.781983	0.828134	1	1	0.788334
CCG001317	1	1	1	1	1	1	1
CCG001318	0.911117	0.852344	0.544076	0.159664	0.320288	0.942849	0.266118
CCG001319	0.548958	0.872094	0.837128	0.716051	0.872167	0.674316	0.892224
CCG001320	0.65859	0.844799	0.578326	0.71671	0.923038	0.343073	0.826219
CCG001321	0.202354	0.16737	0.97941	0.355264	0.58601	0.813137	1
CCG001322	0.598713	0.0949369	0.0639472	0.812639	0.837683	0.497903	0.692445
CCG001323	1	0.445723	0.761374	0.651951	0.783213	0.693819	0.75755
CCG001324	0.803728	0.965914	1	0.873789	1	1	0.512216
CCG001325	1	0.757384	0.781492	0.46116	1	0.866655	1
CCG001326	1	1	1	1	1	1	1
CCG001327	0.174759	0.419238	0.336909	0.524168	0.720645	0.290392	0.56693
CCG001328	0.669408	0.899337	0.795165	0.521208	1	0.691445	0.646509
CCG001329	0.770818	0.427356	0.70132	0.751807	0.844585	0.205986	0.232517
CCG001330	1	0.818814	0.622369	0.610306	0.529249	1	0.857985
CCG001331	0.962195	0.225811	0.978099	0.75511	0.912464	0.20126	0.885216
CCG001332	1	0.631682	0.92339	0.410141	0.250228	0.442363	0.405769
CCG001333	1	0.225708	0.54546	1	1	0.989756	0.571572
CCG001334	0.443202	0.777	0.940844	0.525029	0.464954	0.21938	0.895796
CCG001335	0.296328	0.161029	0.158719	0.493607	0.846756	0.533302	0.500502
CCG001336	0.958426	1	0.51408	0.664936	0.49227	1	1
CCG001337	1	1	1	1	1	1	1
CCG001338	1	1	1	1	1	1	1
CCG001339	0.772867	0.538671	0.968447	0.95213	0.91784	0.924359	0.851088
CCG001340	0.329136	0.705228	0.243871	0.559699	0.522195	0.550493	0.753266
CCG001341	0.974736	0.18584	0.979729	0.89528	0.858534	0.215701	0.557477
CCG001342	0.351869	0.104855	0.726094	0.458202	0.453285	0.0481977	0.322701
CCG001343	0.160363	0.552799	0.264878	0.786255	1	0.511491	0.913466
CCG001344	0.412814	0.740067	0.311496	0.480278	0.316121	0.935584	0.527273
CCG001345	0.949325	0.731803	0.805157	0.926457	0.885296	0.592667	1
CCG001346	1	1	1	1	1	1	1
CCG001347	0.29871	0.192229	0.461735	0.564647	0.564361	0.742348	0.923445
CCG001348	0.543929	0.818814	0.649168	0.993109	0.529249	1	0.512216
CCG001349	0.596446	0.706607	0.770466	0.432192	0.424807	0.376408	0.894572
CCG001350	1	0.429807	0.51408	0.857934	0.923761	1	0.468019
CCG001351	0.945384	0.809903	0.646007	0.519129	0.285128	0.692409	0.164501
CCG001352	0.598713	0.474958	0.556192	0.502437	0.514014	0.281461	0.439309
CCG001353	0.543929	1	0.622369	0.610306	0.877075	1	0.512216
CCG001354	0.807806	0.922279	0.794714	0.944909	1	0.528488	0.692604
CCG001355	0.467369	0.692745	0.688277	0.665618	0.58462	0.896767	0.887881
CCG001356	0.746501	0.618062	0.755381	0.684981	1	1	0.580895
CCG001357	0.352708	0.87076	0.503942	0.266105	0.441388	0.779898	0.419593
CCG001358	0.53372	0.594314	0.66902	0.270915	0.60882	0.716246	0.491201
CCG001359	0.75214	0.547366	0.539863	0.993109	1	1	0.685143
CCG001360	0.958426	1	0.679661	1	1	1	0.644757
CCG001361	1	1	1	1	1	1	1
CCG001362	0.629093	0.790514	0.912971	0.63461	0.584571	0.782625	0.668782
CCG001363	0.692874	0.137702	0.228793	0.275188	0.305439	0.419443	0.759239
CCG001364	0.475393	0.889186	0.334221	0.164391	0.311756	0.362107	0.270044
CCG001365	0.724412	1	1	0.339773	0.351859	0.685612	0.746002
CCG001366	0.752022	0.344616	0.821402	0.488049	0.714611	0.441195	0.599486
CCG001367	0.401008	0.0137934	0.000180181	0.210799	0.218954	0.125039	0.0921042
CCG001368	0.910602	0.19218	1	0.441167	0.595632	0.248501	0.477981
CCG001369	0.931597	0.501367	0.537862	0.836015	1	0.272478	0.659043
CCG001370	0.634347	0.946838	0.998496	0.961355	0.929967	0.466078	0.612203
CCG001371	0.989382	0.96484	0.701031	0.63424	0.799754	1	0.271627
CCG001372	1	1	1	1	1	1	1
CCG001373	0.460949	0.972981	0.19172	0.350795	0.511992	0.569285	0.516979
CCG001374	0.0265873	0.0935533	0.0493365	0.200611	0.488894	0.879764	0.738739
CCG001375	1	0.905377	0.960877	1	0.773079	0.98569	0.984446
CCG001376	0.784899	0.286185	0.212805	0.608776	0.284254	0.779898	0.271953
CCG001377	0.902198	0.933484	0.224592	0.550059	0.21894	0.92999	0.398674
CCG001378	0.0230226	0.947374	0.316015	0.0487663	0.272186	0.419443	0.198066
CCG001379	0.495122	0.962987	0.370253	0.213674	0.293023	0.132237	0.310416
CCG001380	0.399385	0.860302	0.251316	0.193522	0.118742	0.814659	0.128033
CCG001381	0.987206	0.957931	0.634158	0.93849	0.632544	0.968766	0.972918
CCG001382	0.252193	0.286185	0.927438	0.623045	0.695709	1	0.470597
CCG001383	0.811904	0.108398	0.631795	0.805245	0.327509	0.565757	0.855976
CCG001384	0.478974	0.935323	0.817795	0.591129	0.624143	0.683782	0.52893
CCG001385	0.434482	0.686243	0.943864	0.360284	0.761742	0.519032	0.703221
CCG001386	0.520524	0.0101112	0.533949	0.185361	0.646919	0.135113	0.751031
CCG001387	0.79989	0.211789	0.512743	0.310343	0.329266	0.791828	0.38236
CCG001388	0.386332	0.141883	0.916902	0.336084	0.263263	0.245465	0.555929
CCG001389	0.222631	0.0321722	0.834141	0.371128	0.615651	0.165254	0.419922
CCG001390	0.322064	0.460962	0.827133	0.0991924	0.122905	0.718175	0.451663
CCG001391	0.609421	0.333836	0.762656	0.813815	0.634989	0.72527	0.709425
CCG001392	0.981973	0.52693	0.612395	0.855029	0.842296	0.82314	0.793363
CCG001393	0.993368	0.921672	0.610138	0.115627	0.0880775	0.947057	0.22792
CCG001394	0.724291	0.989534	0.506113	0.179992	0.219191	0.30887	0.3487
CCG001395	0.768699	0.16422	0.959099	1	1	0.0866771	0.716067
CCG001396	1	1	1	1	1	1	1
CCG001397	1	1	0.34102	1	0.740087	0.98569	1
CCG001398	1	1	1	1	1	1	1
CCG001399	0.232717	0.89049	0.618644	0.619512	0.751968	0.361496	0.32793
CCG001400	0.902123	0.727359	0.91537	0.519479	0.509082	0.318473	0.560692
CCG001401	0.791221	0.146381	0.807267	0.12576	0.290575	0.196919	0.478465
CCG001402	0.542479	0.802078	0.960877	1	0.826357	0.98569	0.572143
CCG001403	1	1	1	1	1	1	1
CCG001404	0.965311	0.400673	0.64475	1	1	0.658917	0.881171
CCG001405	1	1	1	1	1	1	1
CCG001406	0.677574	0.233754	0.662557	0.408063	0.378551	0.778931	0.199079
CCG001407	0.934487	0.849213	0.837053	0.0758695	0.140724	0.00467369	0.238055
CCG001408	0.98503	0.935565	0.763299	0.391673	0.3751	0.458525	0.742126
CCG001409	1	1	1	1	1	1	1
CCG001410	1	0.436395	0.104502	1	1	0.345499	0.380435
CCG001411	1	1	1	1	1	1	1
CCG001412	0.292998	0.937656	0.158863	0.0344657	0.0806584	0.619129	0.248383
CCG001413	0.61689	0.703073	0.756221	0.0587499	0.143537	0.576733	0.107728
CCG001414	1	1	1	0.429555	0.923761	1	1
CCG001415	0.185089	0.942069	0.643497	0.410785	0.511331	0.957349	0.349822
CCG001416	0.453456	0.659258	0.30942	0.949249	0.786593	0.933436	0.531717
CCG001417	0.795563	0.975426	0.863128	0.666217	0.694285	0.791213	0.906045
CCG001418	1	1	1	1	1	1	0.878804
CCG001419	0.298926	0.347037	0.682283	0.980995	0.670643	0.226289	0.570575
CCG001420	0.0373111	0.95567	0.0208385	0.0762867	0.185498	0.319906	0.129004
CCG001421	0.343017	0.511254	0.955783	0.733668	0.524906	0.0777035	0.516945
CCG001422	0.185237	0.183221	0.69158	0.353782	0.514046	0.612069	0.418564
CCG001423	0.557769	0.543099	0.388755	0.505225	0.771622	1	0.915388
CCG001424	0.785491	0.440187	0.947608	0.963153	0.62069	0.973286	0.588407
CCG001425	0.775385	0.845105	0.518146	0.7033	0.889098	0.995363	0.714243
CCG001426	0.117077	0.890833	0.548467	0.705676	0.880733	0.307427	0.575784
CCG001427	0.831967	0.412993	0.798144	0.995872	0.666411	1	0.667475
CCG001428	0.842369	0.987803	0.221222	0.608878	0.521372	1	0.596912
CCG001429	0.226938	0.328026	0.180838	0.142635	0.222029	0.713767	0.273401
CCG001430	0.535735	0.878185	0.728071	0.810604	0.790038	0.623238	0.492961
CCG001431	1	1	1	1	1	1	1
CCG001432	0.257561	0.847823	0.431225	0.28579	0.23681	0.143241	0.283038
CCG001433	0.811056	0.760974	0.553546	0.205816	0.3121	0.880434	0.269767
CCG001434	1	1	1	1	1	1	1
CCG001435	0.0844084	0.730098	0.388845	0.246757	0.465109	0.471393	0.270558
CCG001436	0.188435	0.883528	0.200796	0.266271	0.304566	0.275964	0.28229
CCG001437	0.424502	0.593447	0.423367	0.668622	0.3362	0.98569	0.376051
CCG001438	1	1	0.80507	1	1	1	1
CCG001439	0.587243	0.406873	0.146542	0.71458	0.410394	0.882367	0.800805
CCG001440	1	1	1	0.873789	1	1	1
CCG001441	0.611387	0.85232	0.447404	0.683935	0.553317	0.81097	0.615967
CCG001442	0.457657	0.217689	0.490897	0.440706	0.603638	0.39906	1
CCG001443	0.155121	0.639284	0.995455	0.908647	0.811655	0.733774	1
CCG001444	0.770188	0.268103	0.625576	0.617122	0.915108	0.658821	0.780923
CCG001445	0.797239	0.588664	0.857553	0.103702	0.0787334	0.829458	0.118086
CCG001446	1	1	1	1	1	1	1
CCG001447	0.353865	0.930183	0.0837236	0.0268641	0.107264	0.768166	0.212444
CCG001448	0.948826	0.356967	0.483166	0.751661	0.209166	0.610349	0.614745
CCG001449	0.497217	0.364403	1	0.553407	0.547038	0.903879	0.605042
CCG001450	0.936602	0.927365	0.835612	0.378187	0.440673	0.19242	0.54595
CCG001451	1	0.275852	0.960877	0.53699	0.361664	0.460159	0.444489
CCG001452	0.893465	0.919972	0.68337	0.965083	0.568654	0.198456	0.663971
CCG001453	0.553041	1	1	0.394601	0.344822	0.83878	0.329874
CCG001454	0.347183	0.455291	1	0.610623	1	0.460159	0.80871
CCG001455	0.310822	0.451209	0.613414	0.806527	0.587812	0.847234	0.357259
CCG001456	1	0.575196	0.576692	0.287602	0.606014	0.0848888	0.40321
CCG001457	0.91987	1	1	0.11095	0.157586	0.98569	0.520164
CCG001458	0.703061	0.458283	0.42259	0.545596	0.60307	0.12681	0.459179
CCG001459	1	0.802078	0.522803	0.369506	0.960638	0.98569	0.572143
CCG001460	0.675256	0.983795	0.634989	0.445526	0.364056	0.478618	0.533006
CCG001461	1	1	0.714122	1	0.877075	1	1
CCG001462	1	1	0.80507	1	1	1	1
CCG001463	0.574595	0.370041	0.465848	0.606875	0.76419	0.756636	0.358727
CCG001464	0.271306	0.342065	0.138301	0.265379	0.250994	0.993152	0.410581
CCG001465	0.969917	1	1	0.251397	0.606376	0.98569	0.959103
CCG001466	0.453462	0.780086	0.310776	0.17396	0.32346	0.507531	0.330089
CCG001467	0.909512	0.425672	0.655678	0.46861	0.442106	0.741922	0.625253
CCG001468	0.727182	1	0.457013	0.41569	0.92282	0.595643	0.938902
CCG001469	1	1	1	1	1	1	1
CCG001470	1	1	1	1	0.386093	1	1
CCG001471	0.936658	0.154113	0.913918	0.855869	1	0.586069	0.670335
CCG001472	0.333255	0.753223	0.42363	0.600554	0.689822	0.177211	0.535548
CCG001473	1	1	1	1	1	1	1
CCG001474	1	1	1	1	1	1	1
CCG001475	1	1	1	1	1	1	1
CCG001476	0.140572	0.759059	0.711091	0.556414	0.831612	0.791828	1
CCG001477	0.230861	0.610433	0.625818	0.925435	0.440662	0.684692	0.424211
CCG001478	0.599291	0.802486	0.717859	0.628926	0.638419	0.870084	0.950819
CCG001479	0.830249	0.736047	0.963012	0.36738	0.440658	0.83797	0.729587
CCG001480	0.0290232	0.789557	0.179725	0.169714	0.0569708	0.245465	0.282423
CCG001481	0.878579	0.74608	0.386856	0.434141	0.476583	0.187441	0.465994
CCG001482	0.997181	0.193953	0.822868	0.913967	1	0.588096	0.730151
CCG001483	1	0.818814	1	1	0.877075	1	1
CCG001484	1	1	1	1	1	1	1
CCG001485	1	1	1	1	1	1	1
CCG001486	0.150051	0.580135	0.465635	0.376705	0.435664	0.934032	0.537459
CCG001487	0.647265	0.0949369	1	0.700737	0.370331	0.497903	0.544494
CCG001488	0.958426	1	1	1	1	1	1
CCG001489	0.883734	0.0890351	0.591532	0.803907	0.677548	0.465221	0.816507
CCG001490	0.279948	0.992116	0.307648	0.799803	0.685953	0.517346	0.255997
CCG001491	0.9546	0.552851	0.728917	0.733351	0.933694	1	0.976682
CCG001492	0.946226	0.0905099	0.527196	0.937857	1	0.303911	0.898024
CCG001493	0.482174	1	0.507701	0.829641	0.516536	0.935584	0.572693
CCG001494	0.970084	0.334478	0.529687	0.54619	0.262662	0.666343	0.73993
CCG001495	1	1	1	1	1	1	1
CCG001496	0.853431	0.146381	0.807267	0.76662	0.732612	0.576074	0.643658
CCG001497	0.0470101	0.601964	0.0887787	0.179029	0.0838474	0.820143	0.396069
CCG001498	0.193421	0.286185	0.212805	0.608776	0.458112	1	0.271953
CCG001499	0.288294	0.36967	0.821066	0.375379	0.451521	0.672269	0.599046
CCG001500	0.245843	0.941688	0.65698	0.134035	0.216379	0.93377	0.315039
CCG001501	1	0.712353	0.587105	1	0.919618	0.433184	0.812019
CCG001502	1	1	1	1	1	1	1
CCG001503	0.0968329	0.00318269	0.00397747	0.280281	0.0846024	0.540718	0.0331282
CCG001504	1	0.788478	0.539863	0.610306	1	1	1
CCG001505	1	1	1	1	1	1	1
CCG001506	0.436224	0.319892	0.718254	0.0857076	0.214481	0.394934	0.410943
CCG001508	0.304228	0.614726	0.955275	0.81093	1	0.302494	0.666241
CCG001509	0.0122566	0.846446	0.140818	0.170519	0.0967331	1	0.0332396
CCG001510	1	1	1	1	1	1	1
CCG001511	0.543929	1	0.622369	1	0.991745	0.448436	1
CCG001512	0.476796	0.15796	0.33388	1	0.716164	0.70511	0.801973
CCG001513	0.964931	0.971145	0.924857	0.465311	0.582859	0.988208	0.470316
CCG001514	1	0.764016	1	1	1	1	1
CCG001515	1	1	1	1	1	1	1
CCG001516	0.593171	0.248532	0.780849	0.33221	0.211843	0.321806	0.336
CCG001517	0.704393	0.392647	0.787901	0.873789	0.991745	0.00786789	0.200294
CCG001518	0.105018	1	0.289169	0.171729	0.15676	1	0.547055
CCG001519	0.697205	0.19684	0.722943	0.642542	0.653292	0.836993	0.803882
CCG001520	0.955192	0.0966805	0.642776	0.400374	0.57142	0.408392	0.68981
CCG001521	0.772753	0.0751297	0.32277	0.665413	0.815817	0.724211	0.618596
CCG001522	1	1	1	1	1	1	1
CCG001523	1	1	1	1	1	1	1
CCG001524	0.958426	1	1	0.549602	0.49227	0.653177	0.544757
CCG001525	0.607786	0.933843	0.999267	1	0.873859	0.705681	0.821989
CCG001526	0.224631	0.221396	0.62949	0.44933	0.775258	0.380495	0.573391
CCG001527	1	1	1	1	1	1	1
CCG001528	1	1	1	1	1	1	1
CCG001529	0.422815	1	0.61417	0.397475	0.38816	0.571765	0.616465
CCG001530	0.541553	0.0400276	0.351343	0.693756	0.645961	0.267349	0.52262
CCG001531	0.988803	1	1	0.757944	1	1	1
CCG001532	0.177683	0.84081	0.12961	0.443232	0.532892	0.991134	0.45428
CCG001533	1	1	1	1	1	1	1
CCG001534	1	0.451209	0.613414	0.812639	0.667489	0.98569	0.670511
CCG001535	0.7112	1	0.968338	0.246757	0.258901	0.471393	0.475226
CCG001536	1	1	1	1	1	1	1
CCG001537	1	0.783261	0.6988	0.265666	0.147281	1	0.218118
CCG001538	0.740856	0.0332552	0.35576	0.514936	0.750539	0.857896	0.91564
CCG001539	0.813861	0.245073	0.44525	0.831204	0.508042	0.886916	0.820061
CCG001540	0.343221	0.608791	0.976596	0.267118	0.587113	0.934747	0.517448
CCG001541	0.0223103	0.0716065	0.898359	0.34392	0.42637	0.228295	1
CCG001542	1	1	1	1	1	1	1
CCG001543	0.481245	0.968623	0.808969	0.747944	0.493223	0.331065	0.784294
CCG001544	0.456253	0.429674	0.38647	0.521129	0.629719	0.606517	0.539864
CCG001545	0.696191	0.679191	0.282504	0.441182	0.780754	0.386681	0.660596
CCG001546	1	1	1	1	1	1	1
CCG001547	0.384585	0.16737	0.816787	0.462419	0.652645	0.0311757	0.752362
CCG001548	0.86387	0.120692	0.667113	0.946301	0.905091	0.469858	0.62488
CCG001549	0.696816	0.902148	0.599939	0.581168	0.613644	0.658917	0.559416
CCG001550	0.149337	0.600689	0.435708	0.0586308	0.12477	0.834913	0.195355
CCG001551	0.686816	0.367689	0.548251	0.745219	0.683928	0.968522	0.727105
CCG001552	0.638057	0.381069	0.88921	0.564305	0.475606	0.443198	0.478662
CCG001553	0.998751	0.647936	0.728776	0.80381	0.730493	0.29842	0.774349
CCG001554	0.460567	0.563948	0.436196	0.291688	0.344424	0.500161	0.33612
CCG001555	0.251728	0.764016	0.0525122	0.0202256	0.102235	1	0.144398
CCG001556	0.790068	0.278655	0.964569	0.250392	0.797401	0.0295433	0.296336
CCG001557	0.310822	0.451209	0.811199	0.630121	0.368725	0.98569	0.710862
CCG001558	0.168051	0.910489	0.116568	0.151271	0.0988089	0.124387	0.273166
CCG001559	0.542273	0.909132	0.424388	0.467142	0.608611	0.670101	0.521216
CCG001560	0.626847	0.872926	0.606501	0.425176	0.45371	0.680406	0.609286
CCG001561	1	1	1	1	1	0.653177	1
CCG001562	1	1	1	1	0.725777	0.371184	1
CCG001563	0.333779	0.45282	0.330839	0.534922	0.500779	0.237538	0.766408
CCG001564	0.965311	0.192124	0.419549	0.351827	0.902145	0.658917	0.908308
CCG001565	1	1	1	1	1	1	1
CCG001566	0.290184	0.00584816	0.311496	1	0.873797	0.935584	1
CCG001567	0.284753	0.352832	0.649206	0.934227	0.84747	0.98569	0.959103
CCG001568	0.980207	0.412546	0.792714	0.683021	0.654443	0.770554	0.558071
CCG001569	1	1	1	1	1	1	1
CCG001570	1	1	1	1	0.861342	1	1
CCG001571	0.904633	0.120318	0.587093	0.878841	0.701599	0.0817049	0.709513
CCG001572	0.341392	0.639808	0.652122	0.38054	0.459517	0.282409	0.531304
CCG001573	0.346408	1	0.314644	0.0632214	0.0898157	0.605141	0.366518
CCG001574	0.823129	0.930659	0.979729	0.98995	0.949874	0.83878	0.906544
CCG001575	0.821037	0.812989	0.728917	0.913762	0.878478	0.607514	0.997968
CCG001576	0.557026	0.365228	0.115348	0.631416	0.563433	0.264461	0.537386
CCG001577	0.258181	0.905377	0.423367	0.0357459	0.111618	0.98569	0.140917
CCG001578	0.705445	0.408765	0.426258	0.566026	0.506203	0.724211	0.310406
CCG001579	0.515659	0.119307	0.788259	0.900307	0.883115	0.247303	0.883349
CCG001580	0.0227341	0.335402	0.0353198	0.595657	1	0.976463	0.804404
CCG001581	1	1	1	1	1	1	1
CCG001582	1	1	1	1	1	1	1
CCG001583	1	0.884346	0.475436	0.21041	0.595702	0.128977	0.378603
CCG001584	1	1	1	1	1	1	1
CCG001585	0.187526	0.878699	1	0.963448	0.522035	0.497903	0.48744
CCG001586	1	1	3.42053e-05	0.745644	1	1	1
CCG001587	0.881765	0.739638	0.845394	0.622694	0.539887	0.588657	0.78939
CCG001588	1	1	1	1	1	1	1
CCG001589	0.383773	0.905377	0.561564	0.49538	0.344336	0.98569	0.959103
CCG001590	0.091909	0.0120591	0.822271	0.119405	0.372935	0.640401	0.542302
CCG001591	1	1	1	1	1	1	1
CCG001592	0.552009	0.42204	0.644232	0.287574	0.274254	0.952728	0.368838
CCG001593	1	1	1	1	1	1	1
CCG001594	0.457115	0.469716	0.593998	0.694584	0.896681	0.530922	0.913684
CCG001595	1	0.818814	1	1	0.529249	1	1
CCG001596	0.848067	1	0.925472	0.275674	0.522005	0.8099	0.967981
CCG001597	0.637918	0.659258	0.733609	0.877078	0.601597	0.321708	1
CCG001598	0.365616	0.412133	0.729605	0.825737	0.738959	0.0631353	0.883324
CCG001599	1	1	1	1	1	1	1
CCG001600	0.0475612	0.469408	0.164099	0.080404	0.212507	0.976463	0.127843
CCG001601	1	1	1	1	1	1	1
CCG001602	1	1	1	1	1	1	1
CCG001603	0.682967	1	1	0.834819	0.498321	0.68857	0.28669
CCG001604	0.763233	0.604433	0.915877	0.950843	0.805087	0.781073	0.74901
CCG001605	1	0.979471	0.459002	0.631549	0.420288	0.756366	0.828465
CCG001606	0.315249	0.946799	0.0772067	0.621895	0.92372	0.351183	0.501824
CCG001607	0.84628	0.764016	1	1	0.923761	1	1
CCG001608	1	1	1	1	1	1	1
CCG001609	1	0.572105	0.781492	0.358205	0.82174	0.658917	1
CCG001610	0.317162	0.434919	0.70123	0.104873	0.254399	0.214344	0.30744
CCG001611	0.905508	0.557358	0.269453	0.541616	0.322621	0.885978	0.355729
CCG001612	1	1	0.613414	0.806527	0.826357	1	0.883075
CCG001613	0.755662	0.24054	0.508743	0.833031	0.752396	0.892067	0.892202
CCG001614	1	0.764016	1	1	1	1	1
CCG001615	0.296051	0.5582	1	1	0.923761	1	1
CCG001616	0.717071	0.0939481	0.577843	0.843465	0.725218	0.563529	0.476976
CCG001617	0.0754142	0.437966	0.0285671	0.208779	0.291144	0.0645804	0.11597
CCG001618	0.853431	0.481759	0.482028	0.097148	0.124829	0.997769	0.186731
CCG001619	0.345763	0.608187	0.164821	0.503978	0.453568	0.439701	0.545108
CCG001620	0.534965	0.200987	0.172745	0.871756	0.804967	0.533503	0.784035
CCG001621	0.734618	0.430565	0.621822	0.160729	0.315086	0.792369	0.838554
CCG001622	0.720538	0.283349	0.426157	0.395781	0.362887	0.696544	0.5499
CCG001623	0.717651	1	0.658154	0.631549	0.30427	0.984611	0.887413
CCG001624	1	1	0.401166	0.857934	1	0.653177	0.827428
CCG001625	0.698019	0.0606997	0.544993	0.162804	0.0820165	0.500161	0.234427
CCG001626	0.448414	0.764016	0.80507	0.745644	1	1	1
CCG001627	1	1	0.679661	0.504575	0.68998	1	0.407263
CCG001628	0.636365	0.913413	0.960444	0.702444	0.751004	0.328349	0.919333
CCG001629	0.421224	0.639923	0.564693	0.155086	0.31624	0.374395	0.160219
CCG001630	1	1	1	1	1	1	1
CCG001631	0.436675	0.214304	0.375995	0.188469	0.16557	0.455982	0.136323
CCG001632	0.179534	0.572845	0.415534	0.0906176	0.106365	0.869469	0.183511
CCG001633	1	1	1	1	1	1	1
CCG001634	0.433897	0.0282717	0.0446729	0.0494309	0.226546	0.307427	0.261835
CCG001635	0.626469	0.769108	1	0.42101	0.461368	0.204341	0.423491
CCG001636	0.310509	0.290539	0.135381	0.05679	0.0935376	0.472263	0.153739
CCG001637	0.851845	0.640799	0.758906	0.933737	0.792627	0.853521	0.888827
CCG001638	0.606808	0.556498	0.711128	0.26142	1	1	0.773433
CCG001639	0.502612	0.0716065	0.859237	0.816385	0.703364	0.099847	0.844891
CCG001640	0.309135	0.493949	0.491704	0.377352	0.385281	0.249273	0.589028
CCG001641	0.607546	0.563948	0.928294	0.387882	0.238921	1	0.341877
CCG001642	0.577916	0.554491	0.796459	0.94638	0.956728	0.913097	0.879301
CCG001643	0.302353	1	0.260267	0.247381	0.425031	0.291607	0.267267
CCG001644	0.257264	0.197011	0.802943	0.544812	0.792453	0.614177	0.41853
CCG001645	1	0.52384	0.7756	1	1	0.345499	0.98521
CCG001646	1	0.5582	1	0.857934	0.923761	1	0.784307
CCG001647	0.990808	0.903238	0.78825	0.307881	0.251704	0.569285	0.490221
CCG001648	1	1	1	1	1	1	1
CCG001649	1	1	1	1	1	1	1
CCG001650	0.879199	0.172902	0.504128	0.727614	0.515275	0.21938	0.506284
CCG001651	0.884256	0.890833	0.265895	0.928441	0.679026	0.379491	0.67173
CCG001652	0.709054	1	0.960877	0.630121	0.728001	0.98569	0.80871
CCG001653	0.327444	0.280063	0.39008	0.266893	0.532878	0.495913	0.40866
CCG001654	0.928563	0.741738	0.966202	0.850448	0.674112	0.718175	0.749118
CCG001655	0.726477	0.364433	0.603162	0.776118	0.674584	0.395749	0.836148
CCG001656	0.579787	1	1	1	1	1	1
CCG001657	0.405293	0.790242	0.162355	0.324918	0.265761	0.275657	0.463871
CCG001658	0.143442	0.556498	0.354993	0.428908	0.262456	0.994012	0.482049
CCG001659	0.85977	0.0404524	0.13462	0.166693	0.112083	1	0.10191
CCG001660	0.763682	0.297946	0.99681	0.336613	0.355934	0.449838	0.770074
CCG001661	0.704393	0.107363	0.972658	1	1	1	1
CCG001662	0.579787	0.429807	0.253986	0.0241328	0.766613	0.00876647	0.878804
CCG001663	0.693745	0.120128	0.873494	0.733931	0.599601	0.24563	0.590218
CCG001664	0.523542	0.239778	0.824583	0.371068	0.576745	0.350176	0.166632
CCG001665	0.220851	0.125661	0.0290072	0.172338	0.456874	0.30887	0.151119
CCG001666	0.943054	0.791609	0.854208	0.532669	0.423693	0.592285	0.617702
CCG001667	0.338227	0.543301	0.736592	0.697716	0.995746	1	0.857025
CCG001668	0.685615	1	0.806189	0.549823	0.576976	1	0.766378
CCG001669	0.193421	0.777754	0.827118	0.459888	1	1	0.903549
CCG001670	1	1	1	1	1	1	1
CCG001671	1	1	1	1	1	1	1
CCG001672	0.811777	0.25705	0.622782	0.708108	0.840861	0.184236	0.874843
CCG001673	1	1	1	0.745644	1	1	1
CCG001674	0.673445	0.777754	0.203985	0.602023	0.768497	1	0.42427
CCG001675	0.2185	0.983143	0.108009	0.234305	0.174126	0.201075	0.451924
CCG001676	0.863096	0.609458	0.979667	1	0.815817	0.869525	0.692445
CCG001677	0.675883	0.395307	0.46369	0.933462	0.873953	0.442094	0.868381
CCG001678	0.280908	0.0796713	0.169918	0.14887	0.168318	1	0.238527
CCG001679	1	0.764016	1	0.857934	1	1	1
CCG001680	1	1	1	1	1	1	1
CCG001681	1	1	1	1	1	1	1
CCG001682	0.0480448	0.725207	0.101085	0.150867	0.13302	1	0.134039
CCG001683	0.725043	0.360844	0.865312	0.838093	0.644421	0.193926	0.829581
CCG001684	0.61722	0.807362	1	0.539021	1	1	0.850459
CCG001685	0.958426	0.5582	0.587708	0.745644	0.766613	1	0.394034
CCG001686	1	1	1	1	1	1	1
CCG001687	0.367264	0.935303	0.176075	0.112361	0.282929	0.866655	0.128893
CCG001688	0.201378	0.907087	0.193866	0.639003	0.422173	0.720757	0.68385
CCG001689	0.104701	0.958142	0.235489	0.348714	0.561773	0.328777	0.49649
CCG001690	0.658114	0.462761	0.349383	0.508829	0.672227	0.500884	0.416749
CCG001691	1	0.818814	1	1	0.47374	1	0.770068
CCG001692	0.801839	0.690715	0.873737	0.8431	0.598171	0.779898	0.639401
CCG001693	0.147787	0.0846304	0.324302	0.487023	0.916113	0.363651	1
CCG001694	0.85977	0.965914	0.649168	0.554528	1	1	1
CCG001695	1	1	1	1	1	1	1
CCG001696	1	1	1	1	1	1	1
CCG001697	0.866475	0.978322	0.524594	0.798795	0.57058	0.585519	0.739156
CCG001698	0.330305	1	0.811824	1	1	0.98569	0.942913
CCG001699	0.623683	0.315316	0.544172	1	0.714684	0.507531	0.866457
CCG001700	1	1	1	1	1	1	1
CCG001701	1	1	1	1	1	1	1
CCG001702	1	1	1	0.745644	0.628512	1	1
CCG001703	0.807347	1	0.740086	1	0.621015	1	0.75145
CCG001704	0.852513	0.924906	0.56124	0.41938	0.573365	0.480859	0.33391
CCG001705	0.561886	0.764172	0.611012	0.502149	0.548451	0.74169	0.552437
CCG001706	0.411126	0.616485	0.426639	0.287758	0.406308	0.472535	0.24368
CCG001707	1	1	1	1	1	1	1
CCG001708	0.421724	0.0671746	0.318915	1	1	0.144697	0.913003
CCG001709	1	0.451209	0.34102	0.369506	0.826357	0.98569	0.80871
CCG001710	1	1	1	0.426138	0.436796	1	0.487393
CCG001711	1	1	0.80507	0.397386	1	0.371184	1
CCG001712	0.761324	0.590791	0.107584	0.384983	0.242622	0.877613	0.167696
CCG001713	0.936897	0.451209	1	0.630121	0.826357	1	0.710862
CCG001714	0.187526	0.512319	0.626987	0.963448	0.618077	0.607514	0.514164
CCG001715	0.909954	1	0.96142	0.857274	0.856518	0.948021	0.931577
CCG001716	0.830329	0.975441	0.978627	0.906318	0.868174	0.57021	1
CCG001717	0.660037	1	0.213395	0.201723	0.235331	1	0.242328
CCG001718	1	1	0.613414	1	0.564097	1	0.576908
CCG001719	0.271426	0.0282717	0.670624	0.992564	0.615314	0.565757	0.82633
CCG001720	0.492751	0.490225	0.550773	0.103717	0.141847	0.334811	0.130688
CCG001721	0.273196	0.676721	0.199704	0.243838	0.21585	0.482861	0.321512
CCG001722	1	0.5582	0.227627	1	1	1	0.544757
CCG001723	0.601022	0.339047	0.866419	0.191566	0.126271	0.252854	0.597168
CCG001724	1	1	1	1	1	1	1
CCG001725	0.120838	0.156674	0.0107373	0.0802343	0.126271	0.410059	0.0303917
CCG001726	1	1	1	1	1	1	1
CCG001727	0.876319	0.302438	0.404063	0.830353	0.860122	0.801505	0.920035
CCG001728	1	1	1	1	1	1	1
CCG001729	0.725988	0.5665	0.79782	0.475049	0.5251	0.177363	0.890769
CCG001730	1	1	1	1	1	1	1
CCG001731	1	1	1	1	1	1	1
CCG001732	0.245053	1	0.119439	0.327684	0.344424	0.438829	0.0478819
CCG001733	0.359139	0.713169	0.147656	0.499097	0.529987	0.205497	0.70676
CCG001734	1	1	1	1	1	1	1
CCG001735	1	1	1	1	1	1	1
CCG001736	0.538348	0.0825385	0.17485	0.359551	0.366783	0.741864	0.385857
CCG001737	0.760783	0.858418	0.549544	0.238282	0.290423	0.919692	0.412558
CCG001738	0.69418	1	0.679661	0.745644	0.861342	1	0.745059
CCG001739	0.660037	0.818814	1	0.944491	0.529249	1	1
CCG001740	0.593115	0.752246	0.954867	0.938737	0.860397	0.943884	0.885193
CCG001741	0.38746	0.686996	0.830681	0.49914	0.60363	0.282932	0.58722
CCG001742	0.0705428	0.044127	0.00128932	0.361594	0.123869	0.491563	0.0425128
CCG001743	0.289696	0.873198	0.296496	0.0934673	0.237277	0.515779	0.163464
CCG001744	1	1	1	1	1	1	1
CCG001745	0.292947	0.520501	0.478914	0.415444	0.349286	0.255939	0.750822
CCG001746	0.961975	0.458326	0.859786	0.669397	0.508234	0.679433	0.70383
CCG001747	0.621883	0.630199	0.82445	0.522636	0.636241	0.658917	0.399517
CCG001748	1	1	1	1	1	1	1
CCG001749	0.326976	0.310603	0.940465	0.763618	0.765458	0.285513	0.445696
CCG001750	1	1	1	1	1	1	1
CCG001751	1	1	1	1	1	1	1
CCG001752	0.310822	1	0.613414	0.369506	0.368725	0.98569	0.357259
CCG001753	1	0.429807	1	1	1	1	1
CCG001754	1	1	1	0.610306	1	1	0.512216
CCG001755	0.665634	0.790514	0.826766	0.95213	0.82822	0.924359	0.557915
CCG001756	0.865825	0.604926	0.804237	0.799803	0.555394	0.274105	0.922227
CCG001757	1	1	1	1	1	1	1
CCG001758	1	1	1	1	1	1	1
CCG001759	0.310822	0.802078	0.34102	0.369506	0.368725	0.98569	0.357259
CCG001760	0.709054	1	0.34102	0.806527	0.368725	0.847234	0.357259
CCG001761	0.310822	0.802078	0.613414	1	0.587812	0.98569	0.357259
CCG001762	1	1	1	1	1	1	1
CCG001763	0.555087	0.935303	0.976733	0.296244	0.764424	0.102995	0.89532
CCG001764	0.267761	0.931181	0.122803	0.496573	0.575409	0.98525	0.350538
CCG001765	0.726816	0.277256	0.847586	0.349137	0.145481	0.418191	0.333201
CCG001766	0.179403	0.78765	0.170914	0.498208	0.496645	0.809583	0.202597
CCG001767	0.379078	1	1	0.857934	0.810081	1	0.369558
CCG001768	1	0.764016	1	1	1	1	1
CCG001769	1	0.221898	1	1	1	1	1
CCG001770	0.380173	0.774451	0.272911	0.209589	0.29979	0.678593	0.465571
CCG001771	1	0.736047	0.703987	1	0.927656	0.934032	0.423431
CCG001772	0.297312	0.787378	0.31226	0.241699	0.312202	0.681814	0.260703
CCG001773	1	1	1	1	1	1	1
CCG001774	0.747471	1	1	1	0.841989	0.866655	0.881171
CCG001775	0.873564	0.827875	0.822254	0.653866	0.702294	0.269931	0.418673
CCG001776	0.0160842	0.436395	0.207505	0.0590808	0.183476	0.345499	0.0925883
CCG001777	1	1	1	1	1	1	1
CCG001778	0.634336	0.655368	0.796943	0.381595	0.569371	0.947934	0.440722
CCG001779	0.695671	0.619557	0.225233	1	0.848349	0.993873	0.985026
CCG001780	1	0.764016	1	1	1	1	1
CCG001781	1	1	1	1	1	1	1
CCG001782	1	0.764016	1	1	1	1	1
CCG001783	1	1	1	1	1	1	1
CCG001784	1	0.764016	1	1	1	0.371184	1
CCG001785	1	1	1	1	1	1	1
CCG001786	2.69568e-05	0.568199	0.00861757	0.00490128	0.0575763	0.258716	0.0150931
CCG001787	0.84628	0.33966	1	1	1	1	1
CCG001788	1	1	1	1	1	1	1
CCG001789	1	1	1	1	1	1	1
CCG001790	0.606808	1	0.711128	0.26142	0.665616	0.994012	0.271953
CCG001791	1	0.33966	0.80507	0.857934	0.810081	1	1
CCG001792	0.338878	0.043052	0.660474	0.483861	0.774562	0.540499	0.545084
CCG001793	1	1	1	1	1	1	1
CCG001794	1	0.429807	1	1	1	1	1
CCG001795	0.0234866	0.220628	0.135583	0.0719328	0.117071	0.388836	0.106628
CCG001796	1	1	1	1	1	1	1
CCG001797	0.496522	0.217417	0.805437	0.965062	0.606158	0.58577	0.868249
CCG001798	0.310822	0.451209	1	0.369506	0.368725	0.98569	0.357259
CCG001799	0.633444	0.764016	0.587708	1	1	1	0.784307
CCG001800	1	1	1	1	1	1	1
CCG001801	1	1	1	1	1	1	1
CCG001802	0.310822	0.802078	0.34102	0.369506	0.368725	0.98569	0.357259
CCG001803	1	1	1	1	1	1	1
CCG001804	1	1	1	1	1	1	1
CCG001805	1	1	1	1	1	1	1
CCG001806	1	0.764016	1	1	1	1	1
CCG001807	0.354747	0.590774	0.13949	0.193734	0.561901	0.658917	0.216409
CCG001808	1	1	1	1	1	1	1
CCG001809	1	1	1	1	0.725777	1	0.938716
CCG001810	0.0126407	0.75075	0.610547	0.290568	0.725807	0.844872	0.355479
CCG001811	1	1	1	1	1	0.240381	1
CCG001812	0.786106	0.680557	1	0.934227	0.728001	0.98569	0.572143
CCG001813	1	0.5582	0.452937	1	1	1	1
CCG001814	1	1	1	1	1	1	1
CCG001815	0.214035	0.201792	0.34072	0.788764	0.915825	0.907413	0.809687
CCG001816	1	1	1	1	1	1	1
CCG001817	1	1	1	1	1	1	1
CCG001818	1	1	1	1	1	1	1
CCG001819	1	1	1	1	1	1	1
CCG001820	1	1	1	1	1	0.653177	1
CCG001821	0.469844	0.519087	0.561564	0.735323	0.740087	0.98569	0.889947
CCG001822	0.488203	1	0.51408	0.602113	0.810081	1	0.644757
CCG001823	0.863284	0.572105	1	0.673353	1	0.183658	0.749945
CCG001824	0.358994	0.698032	0.328267	0.248502	0.310726	0.267217	0.158393
CCG001825	1	0.764016	1	1	1	1	1
CCG001826	0.701911	0.493742	0.57446	0.725549	0.57718	1	0.716211
CCG001827	0.139743	0.426	0.472549	0.607706	0.539509	0.465904	0.555254
CCG001828	1	1	1	1	1	1	1
CCG001829	0.965733	0.740067	0.676444	0.992661	0.754811	0.569285	0.700039
CCG001830	1	1	1	1	1	1	1
CCG001831	1	1	1	1	1	1	1
CCG001832	1	1	1	0.857934	0.810081	1	0.707986
CCG001833	1	1	1	1	1	1	1
CCG001834	1	1	1	1	1	1	1
CCG001835	1	1	0.587708	1	0.441559	0.240381	0.394034
CCG001836	1	1	1	1	1	1	1
CCG001837	1	1	1	1	1	1	1
CCG001838	0.475938	0.493742	0.193396	0.454126	0.306594	0.994012	0.173386
CCG001839	0.267804	0.808655	0.0289308	0.240957	0.223057	0.951658	0.133405
CCG001840	0.709054	0.802078	0.613414	0.630121	0.368725	0.98569	0.883075
CCG001841	1	1	1	1	1	0.653177	1
CCG001842	0.543929	0.818814	1	1	1	1	1
CCG001843	1	1	1	1	1	1	1
CCG001844	0.313501	0.597998	0.734793	0.498132	0.615691	0.867806	0.490494
CCG001845	1	1	1	1	1	1	1
CCG001846	1	1	1	1	1	1	1
CCG001847	1	1	1	1	1	1	1
CCG001848	0.664171	0.133453	0.093575	1	0.316121	0.935584	0.299664
CCG001849	0.431134	0.49503	0.19172	0.113738	0.284501	1	0.789688
CCG001850	1	1	0.356699	1	1	1	0.878804
CCG001851	1	1	1	1	1	1	1
CCG001852	0.322156	0.882885	0.755328	0.619177	0.778978	0.721681	0.580685
CCG001853	0.599598	0.174041	0.439635	0.998063	0.754315	0.451155	0.700762
CCG001854	1	1	1	1	1	1	1
CCG001855	0.12897	0.335223	0.168862	0.332344	0.530673	1	0.542918
CCG001856	0.518965	0.665435	0.122035	0.200949	0.173383	0.44549	0.317267
CCG001857	0.683691	0.92358	0.490037	0.660041	0.605099	0.458844	0.657407
CCG001858	0.135925	0.212773	0.48192	0.0815216	0.200213	0.603416	0.135192
CCG001859	0.167569	0.6036	0.222594	0.348624	0.548343	0.537714	0.39113
CCG001860	1	0.764016	1	1	1	1	1
CCG001861	0.331552	0.412546	0.809555	0.414598	0.630033	0.640695	0.543135
CCG001862	0.277574	0.554736	0.373309	0.221486	0.439309	0.763002	0.426519
CCG001863	0.635095	0.662281	0.891354	0.642269	0.767223	0.675097	0.771308
CCG001864	0.958426	1	0.80507	1	1	0.653177	0.938716
CCG001865	1	1	1	1	1	1	1
CCG001866	0.865825	0.622817	1	0.787816	1	0.924396	1
CCG001867	0.87384	0.734301	0.94715	0.704165	0.823477	0.886591	0.544996
CCG001868	1	1	1	1	1	1	1
CCG001869	0.310822	0.451209	0.34102	0.369506	0.587812	0.98569	0.357259
CCG001870	0.906394	0.818814	0.622369	0.610306	0.529249	1	0.857985
CCG001871	0.84628	1	1	1	1	1	0.644757
CCG001872	0.30693	0.669017	0.146138	0.345024	0.723761	0.328777	0.596491
CCG001873	0.607252	0.740067	0.595245	0.853693	1	0.935584	0.872686
CCG001874	0.763633	1	0.452937	1	0.628512	1	0.784307
CCG001875	0.875631	0.919208	0.817313	0.876165	1	0.188341	0.941132
CCG001876	1	1	1	0.873789	0.707421	1	0.875915
CCG001877	0.722088	0.867445	0.621397	1	0.871161	0.375656	0.734558
CCG001878	1	0.225174	0.404599	0.502316	0.635562	0.271135	0.425063
CCG001879	0.125045	0.0880738	0.317902	0.090853	0.0962016	0.163004	0.0682477
CCG001880	0.800515	0.0375468	0.846425	0.984888	0.782445	0.345499	0.733187
CCG001881	1	0.335223	0.972658	0.993109	1	1	1
CCG001882	0.243115	0.771376	0.13246	0.137163	0.24018	0.652351	0.23167
CCG001883	0.582996	0.96484	0.594764	0.382654	0.431012	0.875741	0.594406
CCG001884	0.507143	0.92358	0.342476	0.0946949	0.104969	0.244946	0.104784
CCG001885	0.958426	1	1	1	1	1	1
CCG001886	1	1	1	1	1	1	1
CCG001887	1	1	0.80507	1	1	1	1
CCG001888	0.0573723	0.145109	0.6204	0.43988	0.712489	0.100672	0.409387
CCG001889	0.980693	0.702907	0.370665	0.75608	0.639926	0.413183	0.985391
CCG001890	0.40409	0.325577	0.0748139	0.194001	0.13326	1	0.106803
CCG001891	0.324767	0.682359	0.529034	0.262952	0.340475	0.993873	0.119019
CCG001892	0.179379	0.696157	0.245693	0.52922	0.58832	0.783862	0.304366
CCG001893	0.678423	0.273814	0.604492	0.683878	0.814362	0.467615	0.657545
CCG001894	0.465176	0.691199	0.671855	0.46838	0.357631	1	0.83587
CCG001895	0.200597	0.791379	0.49909	0.245735	0.406652	0.112324	0.394251
CCG001896	0.616001	0.529688	0.972058	0.547466	0.785628	0.90954	0.607328
CCG001897	0.495089	0.690715	0.410283	0.821099	0.735346	0.0210236	0.646965
CCG001898	0.31531	0.413011	0.041542	0.542548	0.358342	0.196924	0.350332
CCG001899	0.457868	0.967129	0.488018	0.466447	0.559776	0.176789	0.477541
CCG001900	0.549441	0.280792	0.956071	0.268268	0.580437	0.127262	0.472324
CCG001901	0.79287	0.0271843	0.460631	0.763041	0.812863	0.310059	0.916749
CCG001902	0.528798	0.957358	0.164241	0.467522	0.397132	0.533503	0.625328
CCG001903	0.612912	0.757384	0.826326	1	0.38176	0.658917	0.553278
CCG001904	0.826551	0.503752	0.89338	0.198009	0.181217	0.438829	0.435494
CCG001905	0.266096	0.750487	0.475193	0.338535	0.562226	0.298919	0.348892
CCG001906	0.197346	0.0687094	0.647295	0.532556	0.366961	0.756366	0.944035
CCG001907	0.666444	0.201612	0.747083	0.821704	0.647652	0.176281	0.958455
CCG001908	1	1	1	1	1	1	1
CCG001909	0.404168	0.954486	0.172889	0.380418	0.244977	1	0.411688
CCG001910	1	1	1	1	1	1	1
CCG001911	0.48195	1	0.496911	0.431013	0.581216	0.38164	0.856832
CCG001912	0.115211	0.342075	0.39923	0.86624	0.918722	0.0438405	0.733936
CCG001913	0.492069	0.287928	0.961552	0.522969	0.828017	0.0966465	0.934243
CCG001914	0.197268	0.777754	0.335289	0.177446	0.238122	1	0.337988
CCG001915	0.849338	0.543066	1	0.681649	0.319989	0.428284	0.388674
CCG001916	0.985832	0.0408688	0.589199	0.566089	0.532373	0.201576	0.570294
CCG001917	0.748339	0.775379	0.572941	0.431836	0.556509	0.987204	0.690606
CCG001918	0.772867	0.790514	0.890632	0.405276	0.348275	0.619129	0.132045
CCG001919	0.607658	0.247257	0.34034	1	0.713509	0.852696	0.852718
CCG001920	0.499124	0.331536	0.0515445	0.71954	0.631513	0.643612	0.739989
CCG001921	1	0.321896	0.335289	0.222917	0.149225	1	0.0920408
CCG001922	0.946412	0.9653	0.735378	0.992888	0.748174	0.919445	0.689962
CCG001923	0.996359	0.850264	0.3921	0.254477	0.328658	0.888383	0.21425
CCG001924	0.518387	0.253033	0.708012	0.558094	0.741395	0.560006	0.34316
CCG001925	0.81617	0.641497	0.802586	0.775726	0.77712	0.216754	0.96257
CCG001926	0.658899	0.500981	0.63047	0.180521	0.154825	0.811215	0.3953
CCG001927	0.644398	0.664947	0.208889	0.82725	0.81067	0.172762	0.971927
CCG001928	0.702727	0.0481317	0.000203989	0.0471105	0.0854779	0.0702968	0.0148089
CCG001929	1	1	1	1	1	1	1
CCG001930	1	1	1	1	1	1	1
CCG001931	0.763633	1	0.80507	0.602113	0.810081	1	0.784307
CCG001932	1	0.124051	0.272076	0.613137	0.497195	0.715584	0.75096
CCG001933	0.300805	0.941076	0.471059	0.448014	0.264621	0.945744	0.283385
CCG001934	0.553041	0.596819	0.928519	0.913762	1	1	0.85561
CCG001935	0.69418	1	1	0.341822	0.230882	0.371184	0.435953
CCG001936	0.971776	0.950718	0.426799	0.536391	0.311988	0.940071	0.454791
CCG001937	0.0372212	0.112936	0.17439	0.882119	0.800268	0.385117	0.382295
CCG001938	1	1	1	1	1	1	1
CCG001939	0.664171	0.279035	0.998626	0.307881	0.127129	0.965427	0.546204
CCG001940	0.489731	0.943681	0.492682	0.491507	0.579774	0.165406	0.676455
CCG001941	0.259307	0.559078	0.311768	0.264722	0.271154	0.199098	0.0566639
CCG001942	0.319456	0.832234	0.481434	0.608264	0.782951	0.497903	0.338866
CCG001943	0.938072	0.333233	0.868824	1	0.857791	0.246553	0.792145
CCG001944	0.45234	0.985543	0.591532	0.776082	0.89906	1	0.883618
CCG001945	0.860918	0.790323	0.594671	0.658486	0.640761	0.580507	0.680051
CCG001946	0.0841153	0.827142	0.405789	0.477193	0.343697	0.43161	0.798269
CCG001947	0.129649	0.437579	0.339676	0.412985	0.492679	0.0974825	0.610102
CCG001948	0.706282	0.0765482	0.857009	0.229773	0.478877	0.521563	0.254563
CCG001949	0.595428	0.95411	0.982596	1	1	1	0.639957
CCG001950	0.905084	0.387711	0.868144	0.35885	0.640611	0.274105	0.735209
CCG001951	1	1	1	0.429555	0.441559	1	0.523757
CCG001952	0.633444	1	1	1	1	1	0.938716
CCG001953	0.583	0.183538	0.0102561	0.641813	0.0921136	0.462246	0.0543506
CCG001954	0.35977	0.42992	0.450913	0.254235	0.396334	0.639315	0.174617
CCG001955	0.781661	0.0949369	0.0639472	0.608264	0.618077	1	0.338866
CCG001956	1	0.5903	0.188812	0.250592	0.157398	0.754831	0.188954
CCG001957	1	0.398152	0.385666	0.43175	0.351686	0.345957	0.613749
CCG001958	1	1	1	1	1	0.653177	1
CCG001959	0.438324	0.294986	0.748933	0.374802	0.571288	0.23846	0.403407
CCG001960	1	1	1	1	1	1	1
CCG001961	0.412814	0.29533	0.507701	0.701768	0.188854	0.935584	0.527273
CCG001962	0.636354	0.702456	0.626284	0.701437	0.687992	0.174636	0.697989
CCG001963	0.649735	0.211951	1	0.982807	0.816288	0.176789	1
CCG001964	0.62311	0.62809	0.796661	1	0.758512	0.794098	0.84374
CCG001965	0.505956	0.658516	0.503606	0.428379	0.559467	0.583015	0.368989
CCG001966	0.951761	0.401804	0.968338	0.998683	0.758615	0.471393	0.331275
CCG001967	0.883779	0.863902	0.613443	0.822219	0.765381	0.566366	1
CCG001968	0.543929	0.818814	0.622369	0.610306	0.529249	1	0.857985
CCG001969	0.871096	0.41096	0.416295	0.958584	0.859224	0.860019	0.722899
CCG001970	1	1	1	1	1	1	1
CCG001971	1	1	1	0.857934	1	1	0.878804
CCG001972	1	1	1	1	1	1	1
CCG001973	0.487942	0.345597	0.889131	0.95999	1	0.847976	0.649939
CCG001974	0.330751	0.89311	0.0972017	0.910242	0.770939	0.576955	0.428656
CCG001975	1	1	1	1	1	1	1
CCG001976	1	1	1	1	1	1	1
CCG001977	0.243115	0.105915	0.625822	0.323043	0.456307	0.334811	0.361154
CCG001978	0.930508	0.483803	0.904533	0.929295	1	0.979008	0.678345
CCG001979	1	1	1	1	1	1	1
CCG001980	0.66176	0.578053	0.323927	0.594439	0.650765	0.148695	0.718972
CCG001981	0.38119	0.0508491	0.800662	0.505873	0.715718	1	0.625143
CCG001982	0.731693	0.769354	0.654319	0.365689	0.347888	0.843713	0.652352
CCG001983	0.82412	0.278655	0.377041	0.684975	0.807959	0.438829	0.45589
CCG001984	1	1	1	1	1	1	1
CCG001985	0.543929	1	0.622369	0.610306	0.529249	1	0.512216
CCG001986	0.623784	0.138392	0.819797	0.32124	0.427626	0.259763	0.381309
CCG001987	0.355601	0.401781	0.871862	0.298573	0.805777	0.398453	0.629385
CCG001988	0.544364	0.586217	0.513715	0.966243	0.843964	0.775165	1
CCG001989	0.854007	0.808635	0.546867	0.575846	0.570089	0.44467	0.804938
CCG001990	0.278025	0.606951	0.477335	0.330778	0.615499	0.373699	0.368648
CCG001991	0.900509	0.954849	0.995381	0.216421	0.197069	0.637028	0.266458
CCG001992	1	1	1	1	1	0.653177	0.674904
CCG001993	0.0984116	0.864047	0.650903	0.142801	0.320194	0.307427	0.414082
CCG001994	1	0.42921	0.824462	0.552809	0.583459	0.512998	0.718912
CCG001995	0.560551	0.955499	0.327865	0.398546	0.663733	0.85788	0.673466
CCG001996	1	1	1	1	1	1	1
CCG001997	0.606891	0.593447	1	0.584436	0.535617	0.460159	0.487393
CCG001998	0.42148	0.187925	0.488696	0.657247	0.792293	0.228176	0.69574
CCG001999	1	1	1	1	1	1	1
CCG002000	1	1	1	0.857934	0.657845	1	0.878804
CCG002001	1	1	1	1	1	1	1
CCG002002	0.383614	0.879955	1	0.370462	0.106765	0.976333	0.18757
CCG002003	0.739028	0.768704	0.919018	0.385836	0.228779	0.828364	0.369013
CCG002004	0.203985	0.661006	0.0432331	0.412276	0.606279	0.761461	0.416379
CCG002005	0.679789	0.753223	0.98687	0.868828	0.791498	0.951596	0.436683
CCG002006	1	1	1	1	1	1	1
CCG002007	0.877618	0.653689	0.541454	0.867423	0.433334	0.467792	0.73387
CCG002008	0.922766	0.344226	0.730316	0.729634	0.629924	0.938302	0.432396
CCG002009	0.799559	0.767869	0.74444	0.629005	0.716725	0.675032	0.687254
CCG002010	0.763633	0.33966	1	1	0.628512	1	1
CCG002011	1	1	1	1	1	1	1
CCG002012	0.496723	0.348013	0.655431	0.436743	0.741137	0.395148	0.391659
CCG002013	0.118659	0.0949369	0.481434	0.641721	0.303473	0.497903	0.690656
CCG002014	0.497897	0.197019	0.274289	0.326963	0.364915	0.389241	0.314589
CCG002015	0.284461	0.31648	0.721404	0.304501	0.484618	0.989644	0.583724
CCG002016	0.934028	0.455297	0.949371	0.743394	0.799039	0.935584	0.94546
CCG002017	0.611254	0.43811	0.550814	1	0.757932	0.894036	0.911858
CCG002018	0.230036	0.205463	0.207533	0.472957	0.414843	0.533555	0.394045
CCG002019	0.414621	0.832277	0.689593	0.708705	0.958639	0.306561	0.993542
CCG002020	0.867117	0.834309	0.853507	0.737196	0.883542	0.829849	0.749738
CCG002021	0.441808	0.928768	0.854273	0.583483	0.521697	0.590127	0.419007
CCG002022	0.887748	0.693446	0.941821	0.319004	0.204088	0.934032	0.50935
CCG002023	1	1	1	1	1	1	1
CCG002024	0.611371	0.741552	0.281946	0.75046	1	0.334811	0.866619
CCG002025	0.155703	0.591261	0.581624	0.304114	0.414181	0.0903919	0.35012
CCG002026	1	1	1	1	1	1	1
CCG002027	0.0993066	0.322424	0.0956829	0.0794389	0.131324	0.206351	0.391921
CCG002028	0.508835	0.197578	0.478139	0.680855	0.746439	0.0597941	0.691958
CCG002029	0.902253	0.490021	0.595516	0.893992	0.903925	0.247303	0.538411
CCG002030	0.69418	0.272895	0.587708	0.745644	0.576557	0.163004	0.827428
CCG002031	1	1	1	1	1	1	1
CCG002032	0.69418	0.0220524	0.356699	0.317842	0.41231	0.653177	0.381482
CCG002033	0.01591	0.546782	0.285341	0.278979	0.537161	0.705681	0.527829
CCG002034	0.709054	0.451209	0.34102	0.369506	0.368725	0.98569	0.883075
CCG002035	0.870792	0.979471	0.610138	0.155276	0.183736	1	0.230059
CCG002036	1	0.5582	1	1	1	1	1
CCG002037	0.64578	0.380122	0.771705	0.729019	1	0.528463	0.90668
CCG002038	0.627618	0.328646	0.874457	0.572269	0.657664	0.52387	0.631482
CCG002039	0.248177	0.39221	0.321135	0.179685	0.434811	0.58104	0.219635
[truncated: 23,200 more rows]

## Sheet: Ovary  
GID	stA_vs_atE	stA_vs_atL	stA_vs_atP	stA_vs_shE	stA_vs_shL	stA_vs_shP	stA_vs_ahE
CCG000008	0.499634	1	0.690226	1	0.887902	0.521498	0.819103
CCG000009	0.857272	0.863321	0.924541	1	1	1	1
CCG000010	0.857272	1	1	1	1	1	1
CCG000011	0.857272	1	1	1	1	1	1
CCG000012	0.806609	0.838891	0.676702	0.327991	0.706072	0.880158	1
CCG000013	0.691516	1	0.866707	0.723171	0.666149	0.819943	0.82671
CCG000014	0.573509	0.277028	0.58202	0.724904	1	1	0.200995
CCG000015	0.790925	1	1	1	1	1	1
CCG000016	0.857272	1	1	1	1	1	1
CCG000017	0.857272	1	0.439815	1	1	1	1
CCG000018	0.622845	0.0929681	0.270405	0.524328	0.887653	0.209103	0.41268
CCG000019	0.543677	0.891578	0.895397	0.943461	0.490943	0.445013	0.759533
CCG000020	0.313987	0.293175	0.529069	0.390972	0.815022	0.31406	0.269939
CCG000021	0.790925	0.591894	0.212868	0.275312	0.344139	0.420185	0.231381
CCG000022	0.857272	1	1	1	1	1	1
CCG000023	0.857272	1	1	1	1	1	1
CCG000024	0.857272	1	1	1	1	1	1
CCG000025	0.573509	0.692047	0.128353	0.185484	1	1	0.607122
CCG000026	0.790925	1	1	0.724904	1	1	1
CCG000027	0.869334	0.845035	0.399037	0.385176	0.154357	0.822352	0.755868
CCG000028	0.573509	0.591894	0.58202	0.223628	1	1	0.361067
CCG000029	0.857272	1	1	1	1	1	1
CCG000030	0.717455	0.483146	0.690226	0.914836	0.613602	0.521498	1
CCG000031	0.857272	1	1	1	0.344139	1	1
CCG000032	0.687602	0.692047	0.439815	1	1	1	1
CCG000033	0.302807	0.663708	0.342384	0.442104	0.0268283	0.200544	0.400137
CCG000034	0.857272	1	1	1	1	1	1
CCG000035	0.687602	1	0.58202	1	1	0.667864	1
CCG000036	0.720257	0.362387	0.955232	0.83583	0.658121	0.479988	0.913211
CCG000037	0.972513	0.884552	0.775016	0.739157	0.930386	0.660766	0.507319
CCG000038	0.509065	0.410866	0.173741	0.185928	0.268666	0.334201	0.337148
CCG000039	0.153818	0.0216087	0.443708	0.328716	0.0310714	0.371557	0.00287544
CCG000040	0.943322	0.805675	0.913544	0.594044	0.366742	0.939103	0.813981
CCG000041	0.575567	0.665118	0.803223	0.793812	0.649481	0.777938	0.919647
CCG000042	0.352039	0.336203	0.531127	0.965142	0.513254	0.973279	0.245846
CCG000043	0.0303957	0.692047	0.924541	1	0.0176783	0.577691	1
CCG000044	0.857272	1	1	1	1	1	1
CCG000045	0.0301628	0.913839	0.120333	0.183426	0.479268	0.229571	0.193771
CCG000046	0.684815	0.917604	0.155122	0.184737	0.593313	0.356166	0.512207
CCG000047	0.176659	0.250641	1	0.877991	0.216939	0.371478	0.210189
CCG000048	0.334062	0.781018	0.690226	0.914836	0.603646	1	0.917948
CCG000049	0.276405	1	0.757519	0.409477	0.341588	0.124789	0.506852
CCG000050	0.788526	0.756862	1	0.576497	0.962971	0.724626	1
CCG000051	0.309617	0.796691	0.450187	0.21265	0.613271	0.29243	0.74222
CCG000052	0.717455	0.483146	0.690226	0.914836	0.613602	0.521498	1
CCG000053	0.113002	0.679994	0.0892355	0.0567384	0.280746	0.0451983	0.104866
CCG000054	0.790925	0.591894	0.924541	0.223628	1	0.27447	0.607122
CCG000055	0.194709	0.956578	0.131828	0.102413	0.360255	0.486447	0.0638683
CCG000056	0.568882	0.745039	0.546112	0.393931	0.538624	0.152377	0.884386
CCG000057	0.153276	0.693673	0.551823	0.786081	0.691744	0.73004	0.16569
CCG000058	0.713781	0.548612	0.22701	0.0802837	0.753494	0.672267	0.666776
CCG000059	0.48069	0.518552	0.353605	1	1	1	0.231381
CCG000060	0.517331	0.644346	0.443169	0.373375	0.484665	0.932299	0.392493
CCG000061	0.521908	0.633966	0.749743	0.491134	0.64203	0.532622	0.507526
CCG000062	0.882246	0.418595	0.62259	0.687652	0.464828	0.621376	0.368207
CCG000063	0.37189	0.827557	0.773088	0.685666	0.434055	0.995915	0.404494
CCG000064	0.429873	0.674151	0.440346	0.749842	0.389086	1	1
CCG000065	0.655264	1	1	1	1	1	0.819103
CCG000066	0.857272	1	1	1	1	1	1
CCG000067	0.525767	0.910583	0.930606	0.909783	0.950013	1	0.54805
CCG000068	0.382023	0.206566	0.0611692	0.24688	0.303929	0.287506	0.621568
CCG000069	0.578395	0.157151	0.881609	0.934051	0.256445	0.176669	0.515736
CCG000070	0.790925	1	0.439815	1	0.664237	1	1
CCG000071	0.225192	0.655884	0.698152	0.770286	0.875408	0.89457	0.888642
CCG000072	0.319877	0.932544	0.368225	0.55532	0.872149	0.847169	0.499308
CCG000073	0.325781	0.609751	0.863287	1	0.592816	0.464953	0.202112
CCG000074	0.302245	0.614512	0.670942	0.485706	0.672806	0.871277	0.802865
CCG000075	0.246204	0.776178	0.782109	0.705997	0.593158	0.141176	0.87264
CCG000076	0.442472	0.600967	0.429576	0.692303	0.678982	0.198488	0.776528
CCG000077	0.557055	0.424458	0.228398	0.0898094	0.998634	0.97946	0.721663
CCG000078	0.963842	0.418772	0.456925	0.512999	0.847677	0.698589	0.526845
CCG000079	0.37746	0.637511	0.286893	0.342109	0.532405	0.166584	0.809098
CCG000080	0.747879	0.0124088	0.837124	0.603587	0.073127	0.598723	0.75632
CCG000081	0.529782	0.756682	0.251771	0.211046	0.803158	0.75142	0.8564
CCG000082	0.695715	0.761087	0.749788	0.816886	0.817031	0.337913	0.67178
CCG000083	0.857272	1	1	1	0.414551	0.824218	1
CCG000084	0.0832814	0.109681	0.0796421	0.275312	0.414551	0.14984	0.310087
CCG000085	0.608765	0.983898	0.372356	0.56462	0.7456	0.466131	0.218746
CCG000086	0.780197	0.532671	0.620723	1	0.952367	0.493012	0.839881
CCG000087	0.857272	1	1	1	1	1	1
CCG000088	0.286935	0.888947	0.698386	0.796298	0.665777	0.55153	0.663947
CCG000089	0.827429	0.836461	0.154422	0.37476	0.73072	0.986254	0.537262
CCG000090	0.821967	0.579866	0.837398	0.738591	0.79238	0.925891	0.666595
CCG000091	0.708869	0.329902	0.871581	0.507627	0.252758	0.403302	0.460558
CCG000092	0.122929	0.745849	0.278402	0.110039	0.809922	0.081445	0.71305
CCG000093	0.717455	0.483146	0.690226	0.914836	0.613602	0.825171	0.841535
CCG000094	0.865819	0.794993	0.562908	0.812989	0.4955	0.273585	0.831532
CCG000095	0.857272	1	0.58202	1	1	1	1
CCG000096	0.857272	1	1	1	0.664237	1	1
CCG000097	0.788526	0.756862	1	1	0.962971	0.792873	0.828399
CCG000098	0.427683	0.69982	0.844639	0.815788	0.407707	0.573933	0.950256
CCG000099	0.71891	0.407635	0.203233	0.078842	0.413476	0.415866	0.661996
CCG000100	0.287261	0.11797	0.631774	1	0.475838	0.859777	0.501877
CCG000101	0.16603	0.214056	0.0268494	0.275312	0.0147929	0.420185	0.153309
CCG000102	0.97091	0.399811	0.921592	0.978716	1	0.542253	0.834838
CCG000103	0.727425	0.670149	0.764661	0.97474	0.179504	0.830611	0.867791
CCG000104	0.0877951	0.17719	0.269216	0.649795	0.16903	0.0835032	0.246613
CCG000105	0.857272	1	1	1	1	0.514076	0.775968
CCG000106	0.646549	0.402195	0.484704	0.537856	0.643642	0.617164	0.991794
CCG000107	0.484303	0.115805	0.961968	0.443294	0.166952	0.684169	0.716727
CCG000108	0.244555	0.392707	0.508016	0.788084	0.318674	0.351527	0.192251
CCG000109	1	0.658386	0.495601	0.521665	0.650298	0.829152	0.59729
CCG000110	0.857272	1	1	1	1	1	1
CCG000111	0.194265	0.183034	0.242543	0.19248	0.805146	0.359756	0.463138
CCG000112	0.264176	0.359809	0.534746	0.737722	0.172857	0.410202	0.374875
CCG000113	0.822417	0.901465	0.904972	0.864974	0.182483	0.580601	0.379813
CCG000114	0.397539	0.617743	0.280752	0.642683	0.769254	0.507154	0.914402
CCG000115	0.494657	0.0448292	0.911008	0.943784	0.0468586	0.86096	0.363195
CCG000116	0.201781	0.342788	0.621928	0.894986	0.851831	0.508808	0.602941
CCG000117	0.80233	0.279123	0.830335	0.729318	0.0334867	0.574527	0.591111
CCG000118	0.0019002	1	1	1	1	0.179973	1
CCG000119	0.420471	0.336672	0.334893	0.380568	0.906847	0.580327	0.561543
CCG000120	0.092995	0.567678	0.122984	0.111051	0.540273	0.162062	0.821501
CCG000121	0.872698	0.44764	0.0825962	0.147618	0.96401	0.434352	0.853663
CCG000122	0.427197	0.401323	0.620005	0.19521	0.609774	0.314162	0.229802
CCG000123	0.723883	0.775776	0.793422	0.514143	0.580373	0.694547	0.415264
CCG000124	0.925033	0.437793	0.266705	0.25502	0.674185	0.840011	0.213803
CCG000125	0.518109	0.504463	1	1	0.547606	0.940544	0.741807
CCG000126	0.960993	0.337794	0.47898	0.757732	0.646345	0.281271	0.33698
CCG000127	0.0543242	0.412291	0.0524021	0.142775	0.694544	0.207298	0.588773
CCG000128	0.2445	0.688209	0.654951	0.524897	0.645834	0.343976	0.929041
CCG000129	0.756186	0.330516	0.513762	0.708697	0.66921	0.736674	0.345498
CCG000130	0.319326	0.793073	0.300862	0.381884	0.155455	0.50869	0.522414
CCG000131	0.335437	0.966801	0.410679	0.566698	0.653147	0.557847	0.673499
CCG000132	0.456151	0.801023	0.462321	0.395646	0.186805	0.224749	0.219738
CCG000133	0.623266	0.756862	1	1	0.962971	0.889456	1
CCG000134	0.237317	0.729812	0.847571	0.940084	0.877792	0.58312	0.815577
CCG000135	0.710982	0.00947894	0.13498	0.392524	0.192348	0.336683	0.2681
CCG000136	0.65848	0.634175	0.501308	0.486072	0.862801	0.99109	0.941898
CCG000137	0.0971665	0.692047	1	1	1	0.824218	0.231381
CCG000138	0.766416	0.863236	0.751639	0.550826	0.940321	0.861741	0.722882
CCG000139	0.404149	0.569862	0.355464	0.198469	0.495159	0.349611	0.993401
CCG000140	0.63682	0.63254	0.769926	0.891487	0.735013	0.82181	0.438336
CCG000141	0.197685	0.960251	0.834485	0.739889	0.969923	0.0608451	0.747658
CCG000142	0.788863	0.229052	0.517238	0.906191	0.734893	0.704286	0.633529
CCG000143	0.0392874	0.31212	0.816171	0.772718	0.975812	0.449727	0.00313133
CCG000144	0.518646	0.636172	0.807347	0.920884	0.329277	0.90532	0.326012
CCG000145	0.0966723	0.180353	0.548337	0.0740393	0.327726	0.149878	0.317342
CCG000146	0.331264	0.589821	0.871581	0.799568	0.859826	0.773221	0.658746
CCG000147	0.595557	0.573231	0.60897	0.376916	0.698413	0.189938	0.852654
CCG000148	0.614749	0.850311	0.539134	0.737225	0.419908	0.996408	0.628744
CCG000149	0.790925	1	1	1	1	1	1
CCG000150	0.812785	0.56509	0.209374	0.160299	0.950553	0.730057	0.763285
CCG000151	0.936616	0.549504	0.738095	0.623545	0.654684	0.640431	0.520273
CCG000152	0.857272	0.591894	1	1	1	1	1
CCG000153	1	0.283652	0.975887	0.882572	0.788908	0.984248	0.365271
CCG000154	0.150914	0.134693	0.0598431	0.302	0.70807	0.394423	0.648133
CCG000155	0.857272	1	1	1	1	1	1
CCG000156	0.677175	0.506343	0.465039	0.401861	0.643896	0.842888	0.762491
CCG000157	0.409937	0.882465	0.323693	0.327153	0.755228	0.386152	0.467038
CCG000158	0.692827	0.83072	0.473298	0.437199	0.366261	0.365025	0.349277
CCG000159	0.499634	0.781018	0.928881	0.914836	1	0.272262	0.841535
CCG000160	0.567752	0.278795	0.178816	0.390972	0.21215	1	0.571741
CCG000161	0.766628	0.134636	0.272317	0.194513	0.378324	0.0553262	0.249383
CCG000162	0.272906	0.416468	0.844279	0.791241	0.500691	0.465886	0.562093
CCG000163	0.587179	0.244685	0.67097	0.772187	0.656397	0.402689	0.179342
CCG000164	0.857272	1	1	1	1	1	1
CCG000165	0.557979	0.916756	0.284589	0.255411	0.661924	0.903695	0.578766
CCG000166	0.754684	0.930275	1	0.516093	0.955232	0.868861	0.240055
CCG000167	0.496919	0.807374	0.259602	0.0706764	0.746353	0.534725	0.614951
CCG000168	0.422588	0.567208	0.258158	0.327986	0.553365	0.905241	0.647916
CCG000169	0.376929	0.929543	0.226954	0.361213	0.362699	0.897795	0.961631
CCG000170	0.21319	0.78224	0.731781	0.699289	0.391758	0.624962	0.109467
CCG000171	0.381982	0.952593	0.940163	0.877332	0.554995	0.773432	0.643052
CCG000172	0.719915	0.348049	0.146659	0.144957	0.476072	0.212361	0.70076
CCG000173	0.514253	0.235965	0.445561	0.974933	0.280711	0.186105	0.647392
CCG000174	0.624426	0.638516	0.876877	1	0.806595	0.607917	0.656511
CCG000175	0.684054	0.631044	0.353915	0.249775	0.778948	0.683868	0.520174
CCG000176	0.891084	0.455037	0.385836	0.250127	0.476333	0.165064	0.549592
CCG000177	0.508777	0.832911	0.312065	0.207317	0.704995	0.780227	0.649964
CCG000178	0.668429	0.760841	0.965454	0.610616	0.596358	0.241295	0.939814
CCG000179	0.982933	0.690188	0.964845	1	0.473202	0.417573	0.656511
CCG000180	0.860103	0.816407	0.191011	0.370277	0.638208	0.750303	0.547032
CCG000181	0.454727	0.168774	0.774815	0.657477	0.604254	0.797774	0.989866
CCG000182	0.764936	0.879599	0.7224	0.741	0.504203	0.952463	0.440196
CCG000183	0.486871	0.974692	0.187215	0.258672	0.36495	0.614681	1
CCG000184	0.382023	0.339063	1	1	0.829514	0.663777	1
CCG000185	0.765293	0.167143	0.455867	0.3688	0.848371	0.610934	0.984321
CCG000186	0.821803	0.134636	0.582794	0.302092	0.541441	0.36572	0.249383
CCG000187	0.976071	0.408718	0.399332	0.700859	0.503528	0.802831	0.821346
CCG000188	0.515674	0.350688	0.368468	0.398169	0.997553	0.379508	0.553655
CCG000189	0.142302	0.827322	0.638144	0.508455	0.703758	0.836903	0.0393865
CCG000190	0.374496	0.381121	0.51921	0.599201	0.432006	0.136687	0.422975
CCG000191	0.415979	0.913612	0.641071	0.821429	0.730166	0.884524	0.370854
CCG000192	0.807414	0.544912	0.63437	0.304303	0.476269	0.419404	0.836605
CCG000193	0.905918	0.584733	0.479518	0.719974	0.341946	0.756141	0.778993
CCG000194	0.457351	0.850727	0.440611	0.508281	0.264915	0.67113	0.954605
CCG000195	0.727867	0.719688	0.625079	0.437558	0.985838	0.983543	0.697507
CCG000196	0.806997	0.912818	0.418209	0.281038	0.831005	0.468447	0.579083
CCG000197	0.676687	0.039244	0.766965	1	0.304867	0.428413	0.317312
CCG000198	0.780499	0.243319	0.867589	0.681746	0.777622	0.850918	0.605394
CCG000199	0.111743	0.518314	0.226265	0.269959	0.411416	0.963373	0.582105
CCG000200	0.857272	1	1	1	1	0.824218	1
CCG000201	0.285183	0.330936	0.365209	0.85166	0.693934	0.897222	0.945607
CCG000202	0.857272	1	1	1	1	1	1
CCG000203	0.857272	1	1	1	1	1	1
CCG000204	0.933922	0.85267	0.356866	0.587553	1	0.959459	0.785859
CCG000205	0.565014	0.507207	0.868437	0.716132	0.740117	0.84632	0.989787
CCG000206	0.803062	0.179428	0.451748	0.330893	0.709958	0.859974	0.407775
CCG000207	0.857272	1	1	1	0.0828987	1	1
CCG000208	0.20863	0.132171	0.675502	0.983221	0.0464378	0.117786	0.434613
CCG000209	0.790925	1	1	1	1	1	1
CCG000210	0.385347	0.809662	0.776424	0.441659	0.658355	0.238694	1
CCG000211	0.432688	0.46606	0.0792187	0.264043	0.284959	0.124432	0.233945
CCG000212	0.985011	0.478532	0.234716	0.342939	0.519746	0.457279	0.00593993
CCG000213	0.21516	0.253869	0.185927	0.34767	0.655556	0.181383	0.175542
CCG000214	0.32531	0.675416	0.118649	0.456034	0.213937	0.49822	0.694857
CCG000215	0.790925	0.863321	1	1	0.664237	1	1
CCG000216	0.0383609	0.904936	0.717717	0.18273	0.30147	0.967569	1
CCG000217	0.812565	0.451082	0.233863	0.249275	0.245163	0.292822	0.0884765
CCG000218	0.771097	0.747567	0.726602	0.946068	0.0683259	0.723586	0.894234
CCG000219	0.106281	0.285739	0.307947	0.404309	0.603194	0.0641584	0.411337
CCG000220	0.0887674	0.134451	1	0.889436	0.144642	0.367001	0.447149
CCG000221	0.251543	0.446825	0.141259	0.128124	0.309497	0.259828	0.676286
CCG000222	0.717455	0.483146	0.690226	0.914836	0.967488	0.825171	0.515459
CCG000223	0.957518	0.290933	0.511079	0.372201	0.58653	0.331243	0.904493
CCG000224	0.891433	0.460497	0.620116	0.672605	0.520388	0.576553	0.410655
CCG000225	0.782516	0.896878	0.452215	0.89914	0.815607	0.866777	0.678104
CCG000226	0.805985	0.348966	0.690753	0.72093	0.0118256	0.998107	0.212252
CCG000227	0.499634	0.483146	1	1	1	0.825171	1
CCG000228	0.236274	0.335036	0.58202	0.724904	0.289657	0.0523073	0.0734836
CCG000229	0.198768	1	0.0400959	0.464608	0.511436	1	0.134463
CCG000230	0.728093	0.462919	0.91731	0.827456	0.463048	0.126809	0.772994
CCG000231	0.283535	0.766519	0.717717	0.371852	0.697805	0.31406	0.738876
CCG000232	0.221292	0.726163	0.101318	0.156164	0.856867	0.144366	0.478091
CCG000233	0.826212	0.940734	0.257949	0.211274	0.431398	0.77394	0.745492
CCG000234	0.340431	0.404656	0.371338	0.2695	0.480841	0.777833	0.522682
CCG000235	0.452108	0.433616	0.513934	0.527729	1	0.790778	0.567022
CCG000236	0.0419104	0.109215	0.17277	0.410012	0.595838	0.320885	0.00898841
CCG000237	0.220012	0.122573	0.169197	0.354523	0.430252	0.177391	0.228387
CCG000238	0.510652	0.968035	0.195122	0.387522	0.486041	0.978139	0.626622
CCG000239	0.790925	1	1	1	1	1	1
CCG000240	0.890003	0.603419	0.686879	1	1	0.952245	0.511488
CCG000241	0.726865	0.502349	0.272175	0.104467	0.761743	0.167038	0.558073
CCG000242	0.806553	0.117748	0.0588566	0.492605	0.279661	0.81593	0.00572095
CCG000243	0.857272	1	1	1	1	1	1
CCG000244	0.150854	0.34184	0.825605	0.662036	0.0532798	0.0543767	0.303649
CCG000245	0.790925	1	1	1	1	1	0.607122
CCG000246	0.548394	0.136795	0.877583	0.351519	0.581496	0.206133	0.987545
CCG000247	0.584386	0.182581	0.98563	0.799568	0.451124	0.403302	0.460558
CCG000248	0.88396	0.564771	0.813349	0.889648	0.71767	0.879072	0.641638
CCG000249	0.5246	0.596842	0.334638	0.593741	0.656722	0.870101	0.949167
CCG000250	0.548587	0.699493	0.451089	0.448687	0.696681	0.840792	0.787047
CCG000251	0.117972	0.483146	1	0.914836	0.613602	0.521498	0.515459
CCG000252	0.792025	0.773402	0.31951	0.680905	0.0370637	0.138361	0.137125
CCG000253	0.651034	0.587454	0.530838	0.369332	0.455261	0.88459	0.832117
CCG000254	0.788526	0.756862	1	1	0.962971	0.792873	1
CCG000255	0.857272	1	1	1	1	1	1
CCG000256	0.386866	0.880252	0.899414	0.935927	0.86554	0.988397	0.657198
CCG000257	0.857272	1	1	1	1	1	1
CCG000258	0.270192	0.648812	0.701386	0.460312	0.126936	0.692933	0.385704
CCG000259	0.687602	1	0.924541	0.724904	1	0.463153	0.361067
CCG000260	0.655264	0.967409	1	1	0.613602	0.521498	1
CCG000261	0.893795	0.653329	0.945227	0.894986	0.382426	0.752282	0.715241
CCG000262	0.692682	0.437213	0.336755	0.524493	0.594045	0.940616	0.889391
CCG000263	0.333189	0.0791581	0.162284	0.724904	0.664237	0.463153	0.775968
CCG000264	0.0848055	0.193005	0.281775	0.740295	0.678049	0.556802	0.0698985
CCG000265	0.726733	0.720125	0.277282	0.737272	0.42485	0.566763	0.550332
CCG000266	0.48069	1	0.353605	0.724904	1	1	0.502036
CCG000267	0.199358	0.756862	1	0.283175	0.127587	0.0644408	1
CCG000268	0.576688	0.0279437	0.0198384	0.0867089	0.0279259	0.100171	0.338964
CCG000269	0.373359	0.985595	0.587094	0.569091	0.537656	0.89798	0.969775
CCG000270	0.294404	0.918912	0.700424	0.8603	0.116007	0.643529	0.694348
CCG000271	0.0729182	0.305115	0.401685	0.347177	0.711541	0.839783	0.212394
CCG000272	0.417595	0.381955	0.861487	0.833214	0.515543	0.193499	0.6071
CCG000273	0.57793	1	0.372356	0.877991	0.528835	1	0.401244
CCG000274	0.857272	1	1	1	1	1	1
CCG000275	0.681281	0.62734	0.842191	0.701355	0.0168275	0.71975	0.160237
CCG000276	0.333189	0.214056	0.143738	0.223628	0.511436	0.179973	1
CCG000277	0.924064	0.803895	0.600573	0.571977	0.775098	0.740073	0.371472
CCG000278	0.273601	0.722546	0.458088	0.461686	0.331514	0.701891	0.425595
CCG000279	0.801879	0.636328	0.703036	0.637331	0.913699	0.562569	0.934935
CCG000280	0.292157	0.431509	0.754056	0.951003	0.486166	0.895328	0.835006
CCG000281	0.237448	0.563418	0.589914	0.694205	0.961629	0.15733	0.824995
CCG000282	0.915056	0.896177	0.256551	0.688043	0.479971	0.474543	0.657446
CCG000283	0.145804	1	1	0.706827	0.704972	0.541565	0.965063
CCG000284	0.328499	0.942552	0.442758	0.815151	0.123068	0.551915	0.914878
CCG000285	0.745572	0.544828	0.561219	0.768148	0.742494	0.739886	0.222286
CCG000286	0.492848	0.780273	1	1	0.77314	0.844895	0.701276
CCG000287	0.929057	0.743912	0.361896	0.452117	0.480768	0.652852	0.6576
CCG000288	0.857272	1	1	1	1	1	1
CCG000289	0.397293	0.600447	0.528092	0.162949	0.391754	0.493831	0.932084
CCG000290	0.699793	0.230866	0.33145	0.327991	0.147029	0.574116	0.0561498
CCG000291	0.353427	0.113462	0.934438	0.598126	0.282814	0.443066	0.017109
CCG000292	0.938038	0.652892	0.826463	0.758978	0.78045	0.572714	0.401689
CCG000293	0.857272	1	0.924541	1	1	1	1
CCG000294	0.0450025	0.57458	0.0570739	0.0402919	0.586491	0.218798	0.325085
CCG000295	0.981371	0.154653	0.235666	0.324024	0.150733	0.769625	0.556161
CCG000296	0.985474	0.856248	0.610257	0.617935	0.392927	0.763964	0.990745
CCG000297	0.0988105	0.146524	0.942582	1	0.0407469	0.0673236	0.110419
CCG000298	0.792492	0.428863	0.247981	0.420015	0.473479	0.588726	0.764419
CCG000299	0.524306	0.280228	0.180959	0.230497	0.756223	0.253801	0.253886
CCG000300	0.622631	0.568221	0.735228	0.755689	0.475425	0.617164	0.758784
CCG000301	0.903363	0.861025	0.692934	0.61309	0.496775	0.27207	0.495338
CCG000302	0.857272	1	1	1	1	1	1
CCG000303	0.398708	0.398548	0.794493	0.708697	0.986544	0.472886	0.311213
CCG000304	1	0.187933	0.371578	0.458128	0.462167	0.684191	0.464789
CCG000305	0.687602	1	0.924541	1	1	1	0.607122
CCG000306	0.906703	0.477337	0.995025	0.976011	0.434216	0.599915	0.415679
CCG000307	0.303433	0.509126	0.235603	0.335167	0.975952	0.989675	0.829845
CCG000308	0.725036	0.833056	0.723993	0.587689	0.573764	0.339516	0.150377
CCG000309	0.903018	0.345973	0.781561	0.92003	0.83042	0.787396	0.754722
CCG000310	0.251966	0.483009	0.368499	0.465257	0.134945	0.337263	0.337371
CCG000311	0.845729	0.412999	0.991747	0.935411	0.708965	0.843277	0.63331
CCG000312	0.722804	0.748686	0.597495	0.49576	0.345304	0.662106	0.646449
CCG000313	0.857272	1	1	1	1	1	1
CCG000314	0.857272	1	0.924541	1	1	1	1
CCG000315	0.699416	0.185436	0.917051	0.824843	0.778306	0.277872	0.322153
CCG000316	0.568482	0.742488	0.55797	0.835374	0.72168	0.656063	0.981896
CCG000317	0.764149	0.630282	0.471658	0.264386	0.73504	0.652849	1
CCG000318	0.697007	0.18659	0.282821	0.272672	0.582458	0.413551	0.667891
CCG000319	0.819766	0.297894	0.709609	0.326719	0.959351	0.466117	0.399973
CCG000320	0.409149	0.629217	0.535478	0.636816	0.859264	0.904298	0.922429
CCG000321	0.468226	0.737119	0.140673	0.294048	0.370689	0.904369	0.818477
CCG000322	0.920818	0.282718	0.929386	0.82393	0.96201	0.583893	0.499184
CCG000323	0.0260578	0.521475	0.510778	0.38776	0.962971	0.319835	0.245578
CCG000324	0.58089	0.70582	0.399051	0.288309	0.749446	0.8349	0.675119
CCG000325	0.687602	1	0.924541	0.724904	1	0.514076	1
CCG000326	0.16603	1	0.58202	0.464608	1	1	1
CCG000327	0.691516	0.588326	1	0.723171	0.738258	1	0.889465
CCG000328	0.790185	0.22973	0.931696	0.754515	1	0.320988	0.629184
CCG000329	0.64184	0.854401	0.70985	0.896352	0.843783	0.94648	1
CCG000330	0.40421	0.0973611	0.384247	0.428133	0.166947	0.111784	0.498087
CCG000331	0.0548865	0.650758	0.0710712	0.113483	0.235325	0.355279	0.0456364
CCG000332	0.26723	0.936724	0.836615	0.873744	0.0731733	0.20155	0.194581
CCG000333	0.182202	0.722347	0.103923	0.36118	0.502504	0.477867	0.597101
CCG000334	0.804519	0.330505	0.97917	0.908484	0.396767	0.681327	0.511714
CCG000335	0.752821	0.938577	0.510194	0.84216	0.971586	0.675678	0.349306
CCG000336	0.459979	0.473674	0.965846	0.890767	0.900593	0.685675	1
CCG000337	0.338223	0.113321	0.314051	0.458205	0.630809	0.178882	0.485504
CCG000338	0.788526	0.756862	1	1	0.962971	0.792873	0.828399
CCG000339	0.862217	0.770643	0.462749	0.714989	0.113885	0.806018	0.681937
CCG000340	0.645097	1	1	1	0.465772	0.846465	0.573075
CCG000341	0.727893	0.361912	0.884106	0.779537	0.519927	0.112568	0.724568
CCG000342	0.648835	0.579694	0.989375	0.552533	0.681759	0.833849	0.567864
CCG000343	0.718475	0.702644	0.280879	1	0.956934	0.692933	0.385036
CCG000344	0.97338	0.824903	0.233909	0.243933	0.256075	0.858443	0.366628
CCG000345	0.959219	0.375937	0.249966	0.320657	0.995301	0.585261	0.738579
CCG000346	0.9318	0.128434	0.686948	0.794719	0.983978	0.807203	0.295242
CCG000347	0.55268	0.746829	0.882865	0.466822	0.154718	0.0681531	0.0803922
CCG000348	0.857272	1	1	1	1	1	1
CCG000349	0.621404	0.428863	0.727872	0.420015	0.21215	0.509287	0.324828
CCG000350	0.952656	0.36356	0.78103	0.537856	0.529834	0.518849	0.332988
CCG000351	0.681963	0.171401	0.392844	0.706927	0.503529	0.951244	0.441823
CCG000352	0.952129	0.513402	0.444763	0.542896	0.262831	0.918745	0.52206
CCG000353	0.720816	0.832242	0.497382	0.382602	0.731705	0.796749	0.253742
CCG000354	0.749293	0.994177	0.5273	0.569188	0.695515	0.893683	0.209577
CCG000355	1	0.986061	0.459136	0.97837	0.988357	0.976973	0.833744
CCG000356	0.223153	0.660005	0.94743	0.969732	0.389386	0.786477	0.0347852
CCG000357	0.687602	0.692047	0.247991	0.275312	0.511436	0.824218	0.134463
CCG000358	0.289315	0.555702	0.411554	0.452792	0.382112	0.55027	0.20769
CCG000359	0.788526	1	1	1	1	0.792873	1
CCG000360	0.857272	1	1	1	1	1	1
CCG000361	0.405758	0.323297	0.463818	0.264942	0.517657	0.765105	0.897404
CCG000362	0.486066	1	1	1	0.962971	1	0.966206
CCG000363	0.256622	0.0433317	0.107031	0.0387351	0.585771	0.183215	0.0749238
CCG000364	0.172113	0.828854	0.0972335	0.44322	0.0425757	0.103373	0.665584
CCG000365	0.154844	0.290508	0.270785	0.67584	0.0343369	0.722397	0.750617
CCG000366	0.857272	1	1	1	1	1	1
CCG000367	0.342023	0.698399	0.286525	0.505637	0.921405	0.47291	0.517382
CCG000368	0.779033	0.66448	0.578022	0.174634	0.902519	0.635306	0.721022
CCG000369	0.48069	0.169278	1	1	0.211964	1	0.267402
CCG000370	0.81492	0.0458865	0.19566	0.377745	0.127618	0.187599	0.797808
CCG000371	0.275819	0.344938	0.652565	0.609129	0.953917	0.762837	0.346409
CCG000372	0.847079	0.192506	0.341422	0.784791	0.710347	0.859277	0.324116
CCG000373	0.857272	0.692047	1	0.223628	0.414551	1	0.502036
CCG000374	0.857272	1	1	1	1	1	1
CCG000375	0.520829	0.140495	0.902742	0.618802	0.561596	0.75682	0.0595741
CCG000376	0.178602	0.890801	0.159833	0.199076	0.739586	0.831525	0.726817
CCG000377	0.429462	0.370983	0.635742	0.884025	0.48732	0.505115	0.719623
CCG000378	0.687602	0.863321	0.924541	1	1	0.824218	1
CCG000379	0.935045	0.697295	0.797561	0.621559	0.64182	0.941156	0.878533
CCG000380	0.573509	1	1	1	1	1	1
CCG000381	0.984515	0.464599	0.498974	0.519538	0.603662	0.513723	0.992589
CCG000382	0.708937	0.314222	0.160992	0.278657	0.247557	0.601843	0.261677
CCG000383	0.857272	1	0.924541	1	1	1	1
CCG000384	0.240775	0.888525	0.158382	0.367632	0.555016	0.543277	0.689929
CCG000385	0.752286	0.521783	0.765068	0.712873	0.90206	1	0.386245
CCG000386	0.199686	0.0731145	0.254454	0.737031	0.289268	0.143194	0.0161318
CCG000387	0.857272	1	1	1	1	1	1
CCG000388	0.91035	0.21102	0.930536	0.335222	0.288756	0.902901	0.371791
CCG000389	0.896538	0.70938	0.64673	0.572952	0.914185	0.505279	0.721949
CCG000390	0.857272	1	1	1	1	0.577691	1
CCG000391	0.510482	0.721078	0.462151	0.260675	0.535358	0.975113	0.606812
CCG000392	0.485689	0.765429	0.980518	1	0.235815	0.674975	0.774355
CCG000393	0.0127342	0.174993	0.0442437	0.132677	0.107346	0.0858802	0.0017919
CCG000394	0.0119823	1	0.924541	1	1	0.322235	1
CCG000395	0.176583	0.893514	0.21988	0.294692	0.967763	0.0978487	0.165878
CCG000396	0.293549	0.83667	0.46632	0.360986	0.94809	0.436405	0.691199
CCG000397	0.510767	0.675051	0.488108	0.397617	0.608927	0.909043	0.794356
CCG000398	0.709593	0.677678	0.304762	0.299378	0.836684	0.743323	0.423195
CCG000399	0.518694	0.461855	0.659193	0.460312	0.745565	0.346638	0.87732
CCG000400	0.731156	0.100058	0.458368	0.504124	0.425363	0.964731	0.198683
CCG000401	0.301425	0.618569	0.447799	0.400083	0.993111	0.186455	0.704561
CCG000402	0.349681	0.641927	0.917968	0.994195	0.28982	0.364022	0.886925
CCG000403	0.853527	0.741113	0.317146	0.239944	0.366281	0.653285	0.0893498
CCG000404	0.475362	0.876701	0.219392	0.378521	0.873356	0.464026	0.466519
CCG000405	0.460342	0.707737	0.400986	0.355768	0.690421	0.537558	0.777123
CCG000406	0.70064	0.92428	1	1	1	1	0.828399
CCG000407	0.857272	1	1	1	1	1	1
CCG000408	0.499634	0.689239	0.928881	0.609514	0.77325	0.536216	0.596665
CCG000409	0.790925	0.518552	1	0.724904	1	0.577691	1
CCG000410	0.849145	0.39429	0.83425	0.976011	0.321161	0.162608	0.374013
CCG000411	0.122912	0.902471	0.0597283	0.0999149	0.411032	0.66358	0.24299
CCG000412	0.70064	1	1	1	0.962971	1	0.828399
CCG000413	0.788526	1	1	1	0.691644	0.663777	0.828399
CCG000414	0.252767	0.0458539	0.3192	0.713691	0.69645	0.313624	0.620699
CCG000415	0.864441	0.91172	0.912355	0.681817	0.943641	0.42735	0.498048
CCG000416	0.368971	0.886708	0.975543	0.773345	0.836906	0.279532	0.899999
CCG000417	0.779369	0.618645	0.318271	0.406172	0.665031	0.932348	0.851865
CCG000418	0.46612	0.607132	0.906966	0.99865	0.633919	0.898292	0.855763
CCG000419	0.110609	0.629381	0.382917	0.358855	0.356251	0.0484368	0.458403
CCG000420	0.857272	1	1	1	1	1	1
CCG000421	0.0042985	0.23626	0.131973	0.150922	0.272884	0.00960342	0.0727981
CCG000422	0.29295	0.357609	0.370827	0.428099	0.958803	1	0.620378
CCG000423	0.974524	0.79815	0.683248	0.74413	0.373333	0.598126	0.967644
CCG000424	0.857272	1	1	1	1	1	1
CCG000425	0.790925	1	1	1	1	1	1
CCG000426	0.443755	0.869644	0.853303	1	0.363015	0.896214	0.00400916
CCG000427	0.194705	0.25435	0.719447	0.873463	0.607399	0.0281556	0.885117
CCG000428	0.902029	0.673774	0.660586	0.550922	0.270222	0.832661	0.508175
CCG000429	0.598326	0.739381	0.928881	0.914836	1	0.774013	1
CCG000430	0.857272	1	1	1	1	1	1
CCG000431	0.0292008	0.175826	0.240082	0.533015	0.326134	0.00929748	0.721979
CCG000432	0.942468	0.740197	0.879854	0.989286	0.394291	0.711195	0.907007
CCG000433	0.133807	0.13187	0.639191	0.960099	0.919123	0.752311	0.36245
CCG000434	0.480638	0.371556	1	0.752656	0.721394	0.506184	0.351992
CCG000435	0.326864	0.0150926	0.438062	0.838868	0.451717	0.215877	0.0794943
CCG000436	0.857272	0.692047	1	1	1	1	1
CCG000437	0.92027	0.925419	0.382736	0.219763	0.996872	0.664043	0.927363
CCG000438	1	0.867143	0.244018	0.165319	0.870571	0.589443	0.524107
CCG000439	1	0.0212788	0.27149	0.857119	0.000693274	0.632244	0.0129322
CCG000440	0.429873	0.416468	0.440346	0.576497	0.140989	0.174175	0.428742
CCG000441	0.17403	0.500465	0.31667	0.437035	0.797464	0.271482	0.972445
CCG000442	0.637824	0.835943	0.611325	0.738773	0.304935	0.649485	0.986719
CCG000443	0.178732	0.0941213	0.355329	0.97596	1	0.160252	0.640707
CCG000444	0.93119	0.653356	0.851961	1	0.970608	0.768549	0.289669
CCG000445	0.255226	0.682073	0.959879	0.569171	0.951133	0.582498	0.143114
CCG000446	0.375777	0.331111	0.646762	1	0.321361	1	0.977623
CCG000447	0.968541	0.755968	0.468403	0.587355	0.705256	0.866671	0.112752
CCG000448	0.74856	1	0.413027	0.429303	0.274453	0.501846	0.765166
CCG000449	0.950143	0.331471	0.40483	0.556387	0.609745	0.8303	0.909772
CCG000450	0.242029	0.221428	0.459058	0.324783	0.0143425	0.0601948	0.00338364
CCG000451	0.857272	1	1	1	1	1	1
CCG000452	0.846535	0.53748	0.389344	0.255967	0.39067	0.994397	0.390004
CCG000453	0.555747	0.79683	0.66104	0.807603	0.0976171	0.535571	0.379323
CCG000454	0.209388	0.975957	0.527074	0.352951	0.232046	0.870188	0.684668
CCG000455	0.290081	0.0970955	0.308082	0.457858	0.41367	0.338483	0.539963
CCG000456	0.713447	0.214503	0.434128	0.358068	0.657324	0.322642	0.90244
CCG000457	1	0.125275	0.604673	0.886353	0.250231	0.306605	0.628439
CCG000458	0.972904	0.0127507	1	0.70157	0.0159615	0.0946548	0.957582
CCG000459	0.909898	0.761653	0.848849	0.806943	1	0.579633	0.639673
CCG000460	0.828624	0.569013	0.81405	0.725527	0.955404	0.233361	0.776358
CCG000461	0.883056	0.252206	0.421654	0.289443	0.78499	0.42231	0.759533
CCG000462	0.742737	0.195821	0.557026	0.89088	0.782302	0.706118	0.96358
CCG000463	0.1886	0.518926	0.542829	0.197197	0.135784	0.0268579	0.232599
CCG000464	0.949115	0.804094	0.850103	0.849686	0.465413	0.809218	0.788158
CCG000465	0.497464	0.388363	0.320784	0.287612	0.352196	0.899636	0.790278
CCG000466	0.419795	0.230956	0.114731	0.126418	0.170201	0.0924686	0.460551
CCG000467	0.537562	0.0987158	0.592071	0.608627	0.458903	0.0637785	0.606671
CCG000468	0.291971	0.728821	0.185844	0.203632	0.404111	0.522804	0.668736
CCG000469	0.793242	0.959045	0.957097	0.886271	1	0.395994	0.36807
CCG000470	0.690706	0.144004	0.894986	0.899939	0.477345	0.130727	0.961826
CCG000471	0.70064	0.756862	1	1	1	1	0.828399
CCG000472	0.644658	0.379752	0.0814415	0.321418	0.576529	0.387256	0.205481
CCG000473	0.801184	0.808941	0.872761	0.53217	0.738608	0.30946	0.975723
CCG000474	0.397163	0.195044	0.625324	0.843808	0.642798	0.167109	0.977805
CCG000475	0.682759	0.211282	0.537467	0.763763	0.498294	0.291869	0.408091
CCG000476	0.857272	1	1	1	1	0.824218	1
CCG000477	0.0536408	0.491167	0.361213	0.719937	0.661965	0.34763	0.178328
CCG000478	0.736033	0.772688	0.822092	0.850104	0.17127	0.252161	0.18875
CCG000479	0.175602	0.851045	0.139356	0.0770673	0.226532	0.981698	0.645413
CCG000480	0.516893	0.936532	0.441859	0.420015	0.981615	1	0.764419
CCG000481	0.0719391	0.95495	0.116995	0.135589	0.73628	0.436707	0.287696
CCG000482	0.362888	0.235072	0.780202	0.718858	0.631853	0.886676	0.479224
CCG000483	0.0523926	0.384307	0.171581	0.195872	0.403947	0.0244015	0.0364271
CCG000484	0.00771933	0.0376814	0.184926	0.348484	0.511436	0.219984	0.0424221
CCG000485	0.810997	0.898014	0.924426	0.684861	0.272956	0.227433	0.903469
CCG000486	0.872673	0.875643	0.582226	0.29534	0.590446	0.641853	0.744881
CCG000487	0.0255213	0.886732	0.780225	0.997093	0.300297	0.787692	0.136787
CCG000488	0.974442	0.366327	0.178644	0.327991	0.226606	0.121677	0.556896
CCG000489	0.662021	0.18395	0.567717	0.233792	0.610872	0.488565	0.379772
CCG000490	0.67381	0.568685	0.158291	0.53868	0.50359	0.863005	0.757736
CCG000491	0.263891	0.0300545	0.0227423	0.651963	0.124556	0.00476786	0.383999
CCG000492	0.755822	0.80167	0.426676	0.619724	0.406929	0.923258	0.926985
CCG000493	0.582738	0.708196	0.303177	0.305246	0.321682	0.343758	0.000963824
CCG000494	0.857272	1	1	1	1	1	1
CCG000495	0.458575	0.095576	0.769926	0.79202	0.671789	0.434499	0.0887502
CCG000496	0.857272	0.863321	1	1	0.664237	1	1
CCG000497	0.573008	0.320535	0.441011	0.326641	0.0437205	0.712638	0.942809
CCG000498	0.429873	0.823267	1	1	0.588736	0.663777	1
CCG000499	0.962209	0.0876533	0.826271	0.981218	0.866041	0.708353	0.545855
CCG000500	0.235816	0.699826	0.243967	0.125993	0.109981	0.314082	0.402062
CCG000501	0.0221051	0.223934	0.0106955	0.00685087	0.682728	0.0860958	0.124956
CCG000502	0.174499	0.457524	0.204295	0.0743558	1	0.527812	0.715795
CCG000503	0.857272	1	0.924541	1	1	1	1
CCG000504	0.573509	1	1	0.724904	0.664237	0.667864	0.361067
CCG000505	0.857272	1	1	1	1	1	1
CCG000506	0.66565	0.84823	0.957576	0.884117	0.216209	0.481768	0.163227
CCG000507	0.803945	0.232216	0.699712	0.80339	0.900566	0.593911	0.662867
CCG000508	0.460858	0.896487	0.582627	0.631415	0.994711	0.928672	0.804699
CCG000509	0.285437	0.567576	0.102249	0.148324	0.824073	0.658921	0.919397
CCG000510	0.391339	0.844935	0.669172	0.62803	0.987863	0.87058	0.70026
CCG000511	0.793979	0.791655	0.945227	0.803333	0.603135	0.273786	0.963185
CCG000512	0.431459	0.619256	0.271948	0.563315	0.784355	0.904425	0.494208
CCG000513	0.74693	0.491948	0.989053	0.708697	0.416001	0.443043	0.76505
CCG000514	0.857272	1	1	1	1	0.824218	1
CCG000515	0.805527	0.761818	0.574892	0.723715	0.976648	0.187501	0.467908
CCG000516	0.319231	0.769544	0.127502	0.0483167	0.606048	0.34501	0.695676
CCG000517	1	0.218255	0.135747	0.458128	0.73504	0.361284	0.720996
CCG000518	0.577354	0.463348	0.0608679	0.466822	0.43476	0.66443	0.607966
CCG000519	0.393654	0.97722	0.788849	0.536766	0.41515	0.988932	0.371536
CCG000520	0.695715	0.280968	0.439202	1	0.372135	0.337913	0.67178
CCG000521	0.327539	0.209525	0.205667	0.330827	0.957241	0.539159	0.247849
CCG000522	0.359475	0.63257	0.158291	0.491134	0.315682	0.415761	0.427263
CCG000523	0.873734	0.641808	0.807724	0.868768	0.537191	0.913797	0.856377
CCG000524	0.857272	1	1	1	1	1	1
CCG000525	0.788526	1	1	1	1	0.792873	0.828399
CCG000526	1	0.683502	0.49421	0.552058	0.0296219	0.734783	1
CCG000527	0.443995	0.192858	0.359243	0.620873	0.895108	0.079722	0.987254
CCG000528	0.104229	0.75255	0.238925	0.0897885	0.881278	0.0683709	0.640831
CCG000529	0.583997	0.210408	0.330504	0.207223	0.999417	0.486492	0.588345
CCG000530	0.728627	0.630671	0.816204	0.788469	1	0.657069	0.414542
CCG000531	0.857272	1	1	1	1	1	1
CCG000532	0.827913	0.0832432	0.764083	1	0.342818	0.525477	0.59366
CCG000533	0.857272	1	1	0.464608	0.664237	1	1
CCG000534	0.857272	1	1	1	1	1	1
CCG000535	0.0320253	0.556915	0.311603	0.533314	0.611923	0.240842	0.620378
CCG000536	0.81409	0.323176	0.419636	0.409846	1	0.837556	0.89794
CCG000537	0.671891	0.751487	0.649464	0.772718	0.757129	0.669919	0.937368
CCG000538	0.216047	0.00389089	0.746715	0.632696	0.0301684	0.0326249	0.158856
CCG000539	0.264176	0.359809	0.92555	1	1	0.798737	0.977623
CCG000540	0.971967	0.25163	0.254586	0.219248	0.850795	0.248844	0.622912
CCG000541	0.348293	0.594908	0.863416	0.895944	0.610325	0.880771	0.43051
CCG000542	0.517516	0.332099	0.977859	0.84824	0.791199	0.847181	0.856088
CCG000543	0.420789	0.727909	0.731718	0.799568	0.71999	0.244276	0.951691
CCG000544	0.388152	0.278637	0.317559	0.263878	0.519946	0.0718616	0.437994
CCG000545	0.00936821	0.524179	0.0409748	0.050538	0.027756	0.00320023	0.164308
CCG000546	0.75186	0.163471	0.922586	0.948461	0.615038	0.295786	0.485092
CCG000547	0.547942	0.533273	0.209745	0.666362	0.534493	0.944961	0.479569
CCG000548	0.561051	0.385331	0.260117	0.410012	0.160956	0.956452	0.94513
CCG000549	0.722286	0.142663	0.228299	0.270034	0.636694	0.310839	0.0109039
CCG000550	0.194844	1	0.534	0.764398	0.696863	0.441096	0.475183
CCG000551	0.263097	0.646076	0.123051	0.125146	0.413061	0.509136	0.511153
CCG000552	0.857272	1	1	1	1	1	1
CCG000553	0.857272	1	1	1	1	0.350724	1
CCG000554	0.394787	0.802189	0.619549	0.521892	0.955875	0.760894	0.544079
CCG000555	0.62048	0.589269	0.723993	0.829448	0.661965	0.420697	0.397789
CCG000556	0.30207	0.740208	0.875043	0.980768	0.545374	0.961173	0.231549
CCG000557	0.0987436	0.197424	0.128154	0.203098	0.0865614	0.236967	0.142204
CCG000558	0.283692	0.6687	0.185564	0.129317	0.738505	0.48453	0.816103
CCG000559	0.269494	0.35449	0.245092	0.14847	0.328239	0.364819	0.0518014
CCG000560	0.517283	0.572543	0.537649	0.597809	0.740927	0.198234	0.874997
CCG000561	0.234901	0.871992	0.648716	0.949144	0.941641	0.855832	1
CCG000562	0.00405666	0.756862	1	1	0.962971	0.379715	0.828399
CCG000563	1	0.651135	0.88926	0.994016	0.844695	0.475568	0.73206
CCG000564	0.287261	0.224555	1	0.223358	0.00863649	0.878898	0.218746
CCG000565	0.705605	0.339809	0.441859	0.420015	0.180642	0.418146	0.10648
CCG000566	0.302693	0.389857	0.757099	0.951553	0.978228	0.909146	0.582435
CCG000567	0.874473	0.666304	0.608995	0.572559	0.910613	0.77006	0.795139
CCG000568	0.709923	0.636228	0.944247	0.747278	0.782802	0.892376	0.958338
CCG000569	0.790925	0.0186345	0.0868004	0.724904	0.0212105	0.514076	0.231381
CCG000570	0.197996	0.647835	0.885194	0.867669	0.774679	0.450032	0.3773
CCG000571	0.316701	1	0.730817	0.890767	0.851831	0.71975	0.132325
CCG000572	0.177243	0.756862	0.271892	0.120307	1	0.379715	0.483186
CCG000573	0.780818	0.544912	0.537753	0.804423	0.154729	0.761798	0.17241
CCG000574	0.454899	0.398125	0.385247	0.44549	0.104039	0.600356	0.337541
CCG000575	0.925196	0.778369	0.495742	0.636622	0.542939	0.405914	0.985915
CCG000576	0.502033	0.450154	0.29306	0.361352	0.7099	0.823446	0.0180399
CCG000577	0.734138	0.657933	0.573133	0.682236	0.0176434	0.478799	0.949384
CCG000578	0.857272	1	1	1	1	1	0.775968
CCG000579	0.406203	0.686424	0.104491	0.231553	0.556328	0.626456	0.60325
CCG000580	1	0.775949	0.796582	0.307545	0.677341	0.799791	0.843612
CCG000581	0.337611	0.416468	1	1	0.389086	1	0.71109
CCG000582	0.184953	0.229755	0.456578	0.00754901	0.146044	0.308406	0.0579664
CCG000583	0.698086	0.896802	0.465056	0.357283	0.28178	0.919509	0.848065
CCG000584	0.0628166	0.484209	0.394157	0.54233	0.61295	0.291531	0.00405174
CCG000585	0.0170971	0.0725908	0.107182	0.292571	0.443579	0.393088	0.0408987
CCG000586	0.857272	1	1	1	1	1	1
CCG000587	0.40898	0.531256	0.532107	0.617449	0.379285	0.549777	0.957485
CCG000588	0.674693	0.1754	0.175246	0.357557	0.240175	0.52059	0.236393
CCG000589	0.790925	1	0.924541	1	0.511436	0.514076	0.423332
CCG000590	0.179072	0.962378	0.280549	0.733901	0.459215	0.942723	0.612814
CCG000591	0.537562	0.931837	0.131926	0.492062	0.903238	0.856004	0.395714
CCG000592	0.333189	0.00315828	1	1	0.00509551	0.0936897	1
CCG000593	0.857272	1	0.924541	1	1	1	1
CCG000594	0.710063	0.65261	0.324325	0.509036	0.678187	0.53851	0.383298
CCG000595	0.598326	1	0.928881	0.914836	0.967488	0.521498	1
CCG000596	0.862929	0.940192	0.996776	0.283227	0.586237	0.550015	0.870452
CCG000597	0.563472	0.172326	0.705849	0.884499	0.9961	0.354548	0.777322
CCG000598	0.687602	0.411892	1	1	0.289657	0.179973	0.607122
CCG000599	0.878851	0.854927	0.621339	0.782071	0.952873	0.545643	0.342816
CCG000600	0.606702	0.713618	0.417564	0.173094	0.235634	0.7141	0.618637
CCG000601	0.859857	0.659231	0.611613	0.106483	0.722828	0.652224	0.200252
CCG000602	0.657106	0.480164	0.749788	1	0.467837	0.337913	0.283646
CCG000603	0.639341	0.383172	0.773903	0.384519	0.262841	0.0809232	0.926519
CCG000604	0.851184	0.0579767	0.257998	0.455585	0.448957	0.413629	0.595817
CCG000605	0.374625	0.5241	0.226223	0.237714	0.119219	0.452997	0.777145
CCG000606	0.215538	0.194628	0.858934	0.396088	0.524856	0.178387	0.221939
CCG000607	0.554373	0.829986	0.348851	0.458535	0.744521	0.719242	0.0409108
CCG000608	0.655247	0.584431	0.975327	0.88405	0.284029	0.835771	0.864489
CCG000609	0.545252	0.993266	0.363553	0.413095	0.297185	0.815728	0.926402
CCG000610	0.15776	0.508664	0.600034	0.52273	0.989388	0.381122	0.814089
CCG000611	0.382329	0.889764	0.755754	0.960099	0.586237	0.997033	0.474246
CCG000612	0.740253	0.329902	0.871581	0.799568	0.745817	0.403302	0.170373
CCG000613	0.901986	0.558639	0.88083	0.883588	0.650447	0.818145	0.907405
CCG000614	0.595582	0.300601	0.527951	0.50779	0.045192	0.529099	0.248907
CCG000615	0.320879	0.333401	0.306193	0.272526	0.805753	0.155464	0.433329
CCG000616	0.980124	0.431643	0.125006	0.433107	0.631266	0.735903	0.422627
CCG000617	0.00239348	0.0279804	0.924541	1	0.414551	0.0230749	0.153309
CCG000618	0.989612	0.284117	0.946491	0.688724	0.0290113	0.508459	0.335479
CCG000619	0.537936	0.634943	0.474106	0.179844	0.402505	0.938001	0.909789
CCG000620	0.857272	1	1	1	1	1	1
CCG000621	0.790925	0.370614	1	1	0.664237	0.667864	0.775968
CCG000622	0.857272	1	1	1	0.511436	1	0.775968
CCG000623	0.60599	0.867719	0.405393	0.605185	0.523997	0.738852	0.609381
CCG000624	0.629076	0.029257	0.60613	0.766847	0.323625	0.0359698	0.953673
CCG000625	1	0.598065	0.345256	0.438609	0.721014	0.890418	0.931544
CCG000626	0.889792	0.235345	0.355993	0.438991	0.489562	0.39005	0.777224
CCG000627	0.788526	0.756862	1	1	0.962971	1	0.828399
CCG000628	0.940353	0.652346	0.402763	0.587242	0.359822	0.231571	0.643103
CCG000629	0.743286	0.729744	0.850686	0.982649	0.802119	1	0.917061
CCG000630	0.34798	0.145774	0.837452	0.828954	0.251158	0.179059	0.206128
CCG000631	0.484877	0.0472385	0.629996	0.917299	0.187548	0.210274	0.899437
CCG000632	0.0760661	0.284696	0.345149	0.831022	0.961932	0.275416	0.0995883
CCG000633	0.790925	1	1	1	1	1	1
CCG000634	0.140978	0.937513	0.82846	0.955477	0.711015	0.899109	0.152249
CCG000635	0.038161	0.0614405	0.467697	1	0.268822	0.0879168	0.0813608
CCG000636	0.987621	0.383672	0.233196	0.274936	0.725218	0.647277	0.351902
CCG000637	0.857272	0.863321	1	1	0.289657	0.514076	1
CCG000638	0.532042	0.371563	0.237834	0.428754	0.909449	0.487563	0.933971
CCG000639	0.547591	0.0435107	0.306621	0.254413	0.156701	0.139598	0.196985
CCG000640	0.93605	0.124536	0.498531	0.428759	0.880348	0.788132	0.780872
CCG000641	0.601286	0.0267013	0.394934	0.867632	0.021556	0.0261979	0.0650729
CCG000642	0.216296	0.450715	0.320085	0.284631	0.353319	0.264205	0.116503
CCG000643	0.0926535	0.933302	0.3222	0.337802	0.674413	0.0729443	0.932777
CCG000644	0.855738	0.544317	0.995194	0.835881	0.364619	0.45172	0.603463
CCG000645	0.541865	0.513486	0.765005	1	0.766862	0.224378	0.29688
CCG000646	0.857272	1	1	1	1	1	1
CCG000647	0.448072	0.841973	0.31462	0.275221	0.224439	0.33395	0.863802
CCG000648	0.323536	0.222157	0.703301	0.922348	0.624194	0.80208	0.0834739
CCG000649	0.498401	0.799501	0.918184	0.299667	0.451124	0.717987	0.790295
CCG000650	0.293066	0.933295	0.470428	0.482339	0.9464	0.654026	0.626325
CCG000651	0.552809	0.972055	0.280807	0.576086	0.23323	0.503236	0.461711
CCG000652	0.974442	0.59103	0.178644	0.5499	0.226606	0.308326	0.200735
CCG000653	0.570045	0.420903	0.645221	0.900875	0.611491	0.68775	0.502217
CCG000654	0.790925	1	1	1	1	1	0.775968
CCG000655	0.428982	0.962079	0.970534	0.937543	0.638692	0.804092	0.710241
CCG000656	0.687602	1	0.924541	1	1	0.667864	1
CCG000657	0.982394	0.427781	0.928798	0.710794	0.56286	0.753072	0.815019
CCG000658	0.473112	0.530098	0.590524	0.466607	0.971196	0.530373	0.215013
CCG000659	0.857272	1	1	1	1	1	1
CCG000660	0.476707	1	0.534746	0.858539	0.738258	1	1
CCG000661	0.919627	0.930593	0.243476	0.131803	0.938386	0.896785	0.779547
CCG000662	0.743089	0.506545	0.46545	0.145	0.358562	0.712526	0.51572
CCG000663	0.682444	0.620394	1	1	0.443724	0.829077	0.500351
CCG000664	0.532608	0.234358	0.530862	0.156231	0.360979	0.596578	0.767658
CCG000665	0.611324	0.560606	0.367183	0.327546	0.722339	0.917387	0.727679
CCG000667	0.758042	0.479035	0.575535	0.693503	0.26874	0.211431	0.459108
CCG000668	0.75588	0.652691	0.670663	0.938433	0.599344	0.908152	1
CCG000669	1	0.847274	0.685482	0.677518	0.450074	0.591059	0.985383
CCG000670	0.397766	0.943853	0.587085	0.713882	0.454868	0.603911	1
CCG000671	0.488916	0.523281	0.192816	0.343082	0.806798	0.765739	0.576312
CCG000672	0.892861	0.179399	0.362655	0.354754	0.743203	0.137402	0.150377
CCG000673	0.651859	0.458787	0.862434	1	0.524281	0.439095	0.642959
CCG000674	0.857272	0.863321	1	1	1	1	1
CCG000675	0.827451	0.820122	0.864262	0.861193	0.566628	0.910965	0.440604
CCG000676	0.692389	0.818731	0.593142	0.784817	0.284959	0.537404	0.497133
CCG000677	0.668981	0.865827	0.906979	0.823518	0.466182	0.516152	0.450546
CCG000678	0.411851	0.967409	1	0.929364	0.77325	0.774013	0.184752
CCG000679	0.48908	0.952018	0.279515	0.642283	0.992783	0.719943	0.520119
CCG000680	0.508013	0.694423	0.520254	0.329299	0.312871	0.426119	0.920183
CCG000681	0.0308665	0.501372	0.29679	0.929364	1	0.436348	0.170062
CCG000682	0.881115	0.680646	0.698498	0.514759	0.415004	0.272075	0.284135
CCG000683	0.740253	0.182581	0.321352	0.507627	0.252758	0.240842	0.170373
CCG000684	0.0550371	0.61613	0.271892	0.328867	0.962971	0.100457	1
CCG000685	0.315333	0.883809	0.657742	0.849602	0.397131	0.44915	0.917656
CCG000686	0.337141	0.963884	0.467652	0.898431	0.770775	0.273974	0.610349
CCG000687	0.602341	0.359809	1	0.737722	0.465772	0.655945	0.97273
CCG000688	0.736266	0.57523	0.990165	0.901231	0.906254	0.329451	0.524226
CCG000689	0.857272	1	1	1	1	0.3831	1
CCG000690	0.62174	0.931609	0.212254	0.164371	0.964791	0.126815	0.93176
CCG000691	0.217908	0.280747	0.1477	0.195503	0.739004	0.504607	0.365726
CCG000692	0.790925	0.0658837	0.0424604	0.275312	0.183463	0.296978	0.502036
CCG000693	0.984141	0.00810869	0.0646781	0.0400613	0.299835	0.0145782	0.426494
CCG000694	0.551929	0.0280679	0.516579	0.87426	0.313796	0.159663	0.150858
CCG000695	0.392917	0.490572	0.270655	0.910389	1	0.854873	0.242272
CCG000696	0.857272	1	1	1	1	1	1
CCG000697	0.41454	0.776263	0.264402	0.297427	0.677632	0.771189	0.699615
CCG000698	0.857272	1	1	1	0.344139	1	1
CCG000699	0.298468	0.732346	0.295372	0.15793	0.569486	0.0481183	0.940087
CCG000700	0.343594	0.734386	0.674857	0.885408	0.392325	0.677555	0.561473
CCG000701	0.857272	1	1	0.724904	1	1	1
CCG000702	0.937228	0.0696726	0.93034	0.45715	0.222864	0.376697	0.355345
CCG000703	0.35169	0.530412	0.963766	0.877991	0.528835	0.466131	1
CCG000704	0.648529	0.74622	0.391203	0.364365	0.410611	0.808994	0.873785
CCG000705	0.451277	0.158655	0.517176	0.674184	0.0592738	0.135756	0.12025
CCG000706	0.778482	0.817049	0.654214	0.822863	0.545004	0.575125	0.635113
CCG000707	0.284979	0.140006	0.445618	0.620482	0.673414	0.131319	0.498492
CCG000708	0.70064	0.756862	0.732221	1	0.962971	1	0.828399
CCG000709	1	0.342309	1	0.902108	0.739209	0.781582	0.369487
CCG000710	0.857272	1	1	1	1	1	1
CCG000711	0.946977	0.591391	0.683082	0.491134	0.812253	0.929621	0.868293
CCG000712	0.857272	1	1	0.724904	1	1	0.361067
CCG000713	0.811779	0.658931	0.460694	0.724381	0.530925	0.314852	0.614794
CCG000714	0.727296	0.716602	0.594723	0.371614	0.659736	0.857284	1
CCG000715	0.913146	1	0.765365	0.547522	0.839077	0.790074	0.847502
CCG000716	0.128876	0.674203	0.136689	0.0463783	0.140419	0.273796	0.265696
CCG000717	0.725462	0.721047	0.972008	0.76311	0.446201	0.93593	0.960455
CCG000718	0.547591	0.0254211	0.981155	0.580719	0.0385574	0.642101	0.848211
CCG000719	0.790925	1	0.58202	0.348484	0.664237	1	0.502036
CCG000720	0.694914	0.712377	0.667778	0.457533	0.830062	0.298501	0.414376
CCG000721	0.291418	0.443603	0.292328	0.306821	0.704387	0.400686	0.12192
CCG000722	0.645736	1	0.89443	0.757484	0.573764	0.672391	0.474782
CCG000723	0.634845	0.0551667	0.222755	0.220137	0.231019	0.589826	0.858412
CCG000724	0.857272	1	1	1	1	1	1
CCG000725	0.307047	0.848006	0.676702	0.844986	0.606898	0.963258	0.996998
CCG000726	0.598326	0.0813843	0.785504	0.609514	0.112428	0.482287	0.170062
CCG000727	0.790925	1	1	0.724904	1	1	1
CCG000728	0.803154	0.862036	0.980952	0.37476	0.3634	0.762413	0.381536
CCG000729	0.413836	0.582694	0.339037	0.0910212	1	0.215212	0.785717
CCG000730	0.226112	0.165238	1	1	0.343297	0.724626	0.102069
CCG000731	0.572265	0.291873	0.658024	0.808579	0.238869	0.665886	0.462417
CCG000732	0.296669	0.746678	0.177225	0.288485	0.348642	0.442371	0.723631
CCG000733	0.684884	0.549209	0.346855	0.736771	0.904939	0.425356	0.242579
CCG000734	0.788526	0.742002	0.931881	1	1	1	1
CCG000735	0.258832	0.556915	0.150075	0.156968	0.958803	0.933466	0.219878
CCG000736	0.857272	1	1	1	1	1	1
CCG000737	0.857272	1	0.924541	1	1	1	1
CCG000738	0.970878	0.710572	0.748675	0.823091	0.318874	0.721071	0.954907
CCG000739	0.406325	0.20931	0.425671	0.451849	0.104358	0.523606	0.394285
CCG000740	0.978265	0.650621	0.981009	0.605429	0.382246	0.604109	0.8795
CCG000741	0.204835	0.37881	0.114261	0.08241	0.853575	0.340301	0.824571
CCG000742	0.918078	0.0363508	0.139507	0.942673	0.216254	0.49427	0.00586706
CCG000743	0.246573	0.99082	0.279475	0.193943	0.783618	0.233945	0.377444
CCG000744	0.588831	0.328297	0.892716	0.848257	0.670528	0.996826	0.431415
CCG000745	0.169235	0.394462	0.054875	0.20041	0.396099	0.180463	0.537595
CCG000746	0.48069	0.277028	0.924541	0.275312	0.121357	0.296978	0.423332
CCG000747	0.591381	0.691935	0.918479	0.727616	0.683091	0.960095	0.825115
CCG000748	0.706005	0.777563	0.633961	0.513566	0.837759	0.377847	0.794631
CCG000749	0.155421	0.262294	0.0809735	0.749842	0.389086	0.303023	0.621568
CCG000750	0.352018	0.739686	0.699087	0.244457	0.280309	0.527089	0.80674
CCG000751	0.0856813	1	1	0.914836	0.77325	0.262202	1
CCG000752	0.234194	0.873294	0.214465	0.103188	0.603628	0.30109	0.73142
CCG000753	0.7727	0.712524	0.233224	0.434693	0.432292	0.872451	0.241394
CCG000754	0.945325	0.121264	0.831127	1	0.835109	0.281239	0.240055
CCG000755	0.655579	0.775879	0.564649	0.783825	0.985396	0.978988	0.958276
CCG000756	0.302565	0.197474	0.322294	0.389252	0.142738	0.0104479	0.282907
CCG000757	0.333189	1	1	1	0.511436	0.824218	1
CCG000758	0.329586	0.635618	0.354663	0.576212	0.976009	0.947067	0.919711
CCG000759	0.279213	0.591894	0.58202	1	1	0.254332	1
CCG000760	0.857272	1	1	1	1	1	1
CCG000761	0.0532037	0.245225	0.0720642	0.0540387	0.369564	0.27396	0.542264
CCG000762	0.517021	0.663341	0.455225	0.430391	0.643517	0.848483	0.956216
CCG000763	1	0.685609	0.561581	0.877882	0.732886	0.522513	0.474417
CCG000764	0.273869	0.719012	0.275782	0.0945283	0.519584	0.676186	0.846643
CCG000765	0.697992	0.627475	0.577202	0.877226	0.865778	0.465036	0.941504
CCG000766	0.379815	0.907412	0.45406	0.297011	0.646035	0.67824	0.51854
CCG000767	0.302668	0.274289	0.464306	0.245753	0.41134	0.606602	0.868931
CCG000768	0.659752	0.225138	0.345274	0.658938	0.742222	0.46795	0.365072
CCG000769	0.587186	0.840615	0.297878	0.247229	0.230616	0.319639	0.999163
CCG000770	0.70064	0.756862	1	1	0.962971	0.792873	0.828399
CCG000771	0.691516	0.895589	0.534746	0.737722	0.764927	0.410202	0.63726
CCG000772	0.103706	0.416468	0.0539675	0.749842	1	0.797731	0.821767
CCG000773	0.32512	0.0251964	0.125025	0.254251	0.385811	0.146819	0.0379071
CCG000774	0.48069	0.863321	0.58202	1	1	0.219984	1
CCG000775	0.590729	0.636266	0.785251	0.71682	0.692559	0.65729	0.591703
CCG000776	0.475996	0.93598	0.229273	0.343528	0.794408	0.774664	0.654019
CCG000777	0.86904	0.785944	0.44312	0.696266	0.606161	0.632377	0.430768
CCG000778	0.259014	0.12765	0.278413	0.406477	0.0323466	0.00811126	0.727529
CCG000779	0.38267	0.987486	0.32949	0.8419	0.289648	0.402401	0.481566
CCG000780	0.674552	0.947224	0.512822	0.949999	0.868724	0.810324	0.800214
CCG000781	0.959344	0.331316	0.992975	0.862491	0.329811	1	0.38049
CCG000782	0.344286	0.463276	0.273098	0.387267	0.154121	0.298236	0.666327
CCG000783	0.940266	0.628769	0.21138	0.348544	0.866947	0.815263	0.647983
CCG000784	0.857272	1	1	1	1	1	1
CCG000785	0.597683	0.627285	0.362921	0.328657	0.979331	0.923914	0.678134
CCG000786	0.507129	0.277974	0.811857	0.736173	0.94835	0.697618	0.846155
CCG000787	0.759562	0.357649	0.231213	0.185486	0.122236	0.858384	0.955789
CCG000788	0.252767	0.927194	0.528426	0.737121	0.542546	0.584501	0.440912
CCG000789	0.857272	1	1	1	1	0.577691	1
CCG000790	0.058392	0.0885336	0.149717	0.414615	0.0752344	0.0102022	0.100182
CCG000791	0.880379	0.486194	0.853668	0.683182	0.8873	0.828724	0.678538
CCG000792	0.53455	0.186581	0.494851	0.400521	0.691485	0.58861	0.546307
CCG000793	0.787772	0.205076	0.417946	0.450101	0.650463	0.0731057	0.899979
CCG000794	0.545205	0.682849	0.109181	0.0903202	0.756834	0.604614	0.666173
CCG000795	0.70064	1	1	1	1	0.357987	1
CCG000796	0.660261	0.858422	0.557402	0.581584	0.701335	0.963829	0.689972
CCG000797	0.331362	0.668724	0.773601	0.734699	0.399708	0.79349	0.426555
CCG000798	0.278136	0.775936	0.541525	0.49528	0.171018	0.697656	0.69489
CCG000799	0.31581	0.840363	0.255861	0.345045	1	0.9698	0.499926
CCG000800	0.518698	0.144997	0.352529	1	1	0.573678	0.178324
CCG000801	0.865833	0.417916	0.690539	0.684424	1	0.0958537	0.914746
CCG000802	0.788526	0.756862	1	1	0.962971	1	0.828399
CCG000803	0.705404	0.858684	0.78378	0.896568	0.970359	0.516256	0.781593
CCG000804	0.518109	0.998434	1	0.737722	0.764927	0.819943	0.374875
CCG000805	0.48069	0.0441841	0.924541	1	0.0734838	0.169008	0.0526389
CCG000806	0.020811	0.572443	0.659193	0.460312	0.663181	0.0804602	0.741402
CCG000807	0.790925	1	1	1	1	0.036228	1
CCG000808	0.332665	0.874114	0.394178	0.948679	0.631266	0.991806	0.423259
CCG000809	0.443896	0.299703	0.44202	0.918499	0.202127	0.275317	0.962912
CCG000810	0.88436	0.464854	0.899053	0.807292	0.85627	0.608054	0.606776
CCG000811	0.156629	0.334493	0.28706	0.328395	1.03309e-05	0.170099	0.0270925
CCG000812	0.857272	1	0.924541	1	1	0.667864	1
CCG000813	0.687602	1	1	1	1	0.667864	1
CCG000814	0.326423	0.104321	0.272397	0.15378	0.197649	0.779941	0.726648
CCG000815	0.763258	0.684162	0.430316	0.608627	1	0.886896	0.823361
CCG000816	0.941556	0.799269	0.65022	0.623064	0.456151	0.743299	0.700238
CCG000817	0.687602	1	1	1	1	1	1
CCG000818	0.134386	0.0717396	0.436725	0.573186	0.114739	0.276299	0.0888114
CCG000819	0.316413	0.717673	0.740207	0.589678	0.735585	0.23411	0.575643
CCG000820	0.755837	0.798682	0.645253	0.635954	0.72056	0.683758	0.948972
CCG000821	0.857272	1	1	1	1	1	1
CCG000822	0.288175	0.812495	0.46355	0.158116	0.306384	0.371585	0.147661
CCG000823	0.425709	0.537832	0.294674	0.308809	0.833862	0.952781	0.772335
CCG000824	0.867869	0.480239	0.225198	0.410282	0.757129	0.807087	0.285583
CCG000825	0.18321	0.00520689	0.103077	0.174573	0.0655919	0.00420939	0.0620333
CCG000826	0.572453	0.79475	0.782759	0.772547	0.186409	0.481675	1
CCG000827	0.763561	0.988049	0.831477	0.566231	0.671789	0.335861	0.438336
CCG000828	0.912309	0.85638	0.459827	0.540373	0.918611	0.348895	0.431086
CCG000829	0.25828	0.184471	1	1	0.343297	0.490662	0.483186
CCG000830	0.979988	0.955611	0.796582	0.955982	0.59136	0.810503	0.903896
CCG000831	0.485232	0.943427	0.679425	0.794267	0.473205	0.513376	0.174325
CCG000832	0.463261	0.600215	0.271545	0.279995	0.362472	0.268	0.481892
CCG000833	0.704412	0.531959	0.576331	0.56272	0.691537	0.711207	0.942186
CCG000834	0.319186	0.774756	0.190073	0.197002	0.247266	0.526858	0.720455
CCG000835	0.857272	1	1	1	0.183463	1	1
CCG000836	0.873807	0.702156	0.989275	0.872675	0.384482	0.621153	0.826263
CCG000837	0.928559	0.775781	0.698287	0.960862	0.793511	0.703717	0.762568
CCG000838	0.159528	0.595771	0.165682	0.0663696	0.399051	0.438483	0.607017
CCG000839	0.388523	0.450981	0.438705	0.4158	0.778638	0.863898	0.152708
CCG000840	0.465005	0.474691	0.180827	0.37724	0.848353	0.67257	0.334178
CCG000841	0.790925	0.863321	0.924541	0.724904	1	1	1
CCG000842	0.198385	0.412872	0.16585	0.148324	0.398375	0.639554	0.801382
CCG000843	0.185448	0.677609	0.951732	0.952466	0.409085	0.129727	0.447036
CCG000844	0.73734	0.672908	0.808124	0.879828	0.859944	0.525523	0.70482
CCG000845	0.177604	0.597586	0.870483	0.190478	0.0934887	0.248696	0.0283151
CCG000846	0.0528252	0.751956	0.316759	0.305824	0.843434	0.78289	0.590581
CCG000847	0.41218	1	0.471538	0.50271	0.85794	0.756919	0.813588
CCG000848	0.932518	0.326512	0.49873	0.903378	0.104141	0.64926	0.042495
CCG000849	0.825106	0.343054	0.521127	0.101555	0.974631	0.843966	0.406103
CCG000850	0.853371	0.568833	0.479769	0.620873	0.998739	0.601161	1
CCG000851	0.857272	1	1	1	1	1	1
CCG000852	0.805957	0.425852	0.620182	0.517101	0.621823	0.313292	0.842916
CCG000853	0.857272	1	1	1	1	1	1
CCG000854	0.567752	0.339809	0.247981	0.420015	0.592332	1	0.324828
CCG000855	0.199548	0.162823	0.334274	0.225875	0.0102177	0.19526	2.70024e-05
CCG000856	0.471663	0.647752	0.321352	0.799568	0.773142	0.859907	0.324696
CCG000857	0.802729	0.334935	0.274821	0.544016	0.00354946	0.18638	0.923439
CCG000858	0.699266	0.83997	0.47966	0.137601	0.187167	0.819679	0.973901
CCG000859	0.155583	0.957557	0.181305	0.0976104	0.339386	0.392365	0.938658
CCG000860	0.718475	0.150831	0.794065	1	0.77314	0.565015	0.562481
CCG000861	0.101087	0.143296	0.0402581	0.0506464	0.067274	0.107862	0.00580838
CCG000862	0.307523	0.814049	0.382346	0.419279	0.2838	0.603494	0.416229
CCG000863	0.842918	0.802777	0.756314	0.846602	0.43621	0.486788	0.581993
CCG000864	0.796087	0.81295	0.453022	0.525718	0.723457	0.733087	0.628326
CCG000865	0.857272	1	1	1	1	1	1
CCG000866	0.790925	1	1	1	0.664237	1	1
CCG000867	0.717455	0.483146	1	0.914836	0.613602	0.521498	0.515459
CCG000868	0.790925	0.232505	1	1	1	0.667864	0.423332
CCG000869	0.26373	0.813133	0.241026	0.172843	0.331406	0.930972	0.134797
CCG000870	0.853396	0.0269949	0.691767	0.371019	0.4291	0.565759	0.222861
CCG000871	0.857272	1	1	1	1	1	1
CCG000872	0.602341	0.359809	0.92555	0.737722	0.465772	0.410202	0.374875
CCG000873	0.687602	1	1	1	1	1	1
CCG000874	0.462381	0.485776	1	0.746985	0.610652	0.827407	0.451477
CCG000875	0.471663	0.452423	0.731718	0.799568	0.958803	0.973279	0.460558
CCG000876	0.48069	0.0105294	0.29323	1	0.211964	1	0.775968
CCG000877	0.199331	0.244054	0.37668	0.535337	0.4177	0.934922	0.968989
CCG000878	0.399215	0.370614	0.924541	1	0.664237	0.11999	1
CCG000879	0.802853	0.0283349	0.242224	0.229208	0.00165092	0.0690214	0.458842
CCG000880	0.464091	0.850095	0.676563	0.958408	0.722817	0.387256	0.312801
CCG000881	0.649187	0.955623	0.866371	0.839257	0.024772	0.905674	0.543179
CCG000882	0.81572	0.913997	0.647688	0.783571	0.529751	0.852179	0.47993
CCG000883	0.0347263	0.347885	1	1	0.591922	0.148291	0.267931
CCG000884	0.687602	1	1	0.724904	1	0.824218	1
CCG000885	0.135813	0.846851	0.124779	0.100796	0.705235	0.604285	0.460985
CCG000886	0.370454	0.151617	0.193993	0.609514	0.0768759	0.116357	1
CCG000887	0.167969	0.902792	0.192856	0.130099	1	0.551871	0.603213
CCG000888	0.621376	0.848037	0.560976	0.366343	0.143449	0.620322	0.586929
CCG000889	0.279213	1	1	1	1	0.420185	1
CCG000890	0.718475	0.487046	0.280879	0.734316	0.663181	0.565015	0.134073
CCG000891	0.658151	0.563332	0.934378	0.735227	0.30816	0.246706	0.452948
CCG000892	0.792529	0.158662	0.213595	0.116162	0.507477	0.115347	0.656063
CCG000893	0.482743	0.642992	0.631774	0.56462	0.528835	0.984716	0.981091
CCG000894	0.658604	0.371216	0.842001	0.935742	0.630838	0.246264	0.631432
CCG000895	0.649645	0.876316	0.65654	0.623209	0.683815	0.497841	0.971284
CCG000896	0.788526	0.48242	1	1	0.303929	1	0.621568
CCG000897	0.363038	0.769577	0.743332	0.79022	0.862072	0.977972	0.48495
CCG000898	0.608692	0.650411	0.599923	0.443782	0.25818	0.63557	0.479815
CCG000899	0.331378	0.223839	0.878657	0.916809	0.986971	0.426271	0.272852
CCG000900	0.280399	0.795946	0.48742	0.548179	0.810455	0.712921	1
CCG000901	0.559995	0.767291	0.866707	1	0.603094	1	0.63726
CCG000902	0.562165	0.00155117	0.145191	0.600238	0.0047198	0.345725	0.782363
CCG000903	0.399215	0.692047	1	1	1	0.667864	0.423332
CCG000904	0.701166	0.672024	0.829839	0.663748	0.704553	0.564357	0.638458
CCG000905	0.116831	0.527478	0.371796	0.324307	0.346574	0.911715	0.480651
CCG000906	0.779248	0.485408	0.462749	0.714989	0.90206	0.7219	0.681937
CCG000907	0.352574	0.895676	0.940209	0.644868	0.664571	0.623033	0.408981
CCG000908	0.462418	0.745736	0.545603	0.397026	0.88536	0.832694	0.253917
CCG000909	0.655264	0.483146	0.690226	0.914836	0.613602	1	0.515459
CCG000910	0.857272	1	1	1	1	1	1
CCG000911	0.570911	0.463903	0.738611	0.592158	0.788707	0.524334	0.37455
CCG000912	0.73328	1	0.892483	0.625855	0.675571	0.617912	0.139929
CCG000913	0.676878	0.738949	0.631774	0.56462	0.960834	0.984716	0.553568
CCG000914	0.857272	0.863321	0.924541	1	0.664237	1	1
CCG000915	0.345252	0.388187	0.962124	1	0.456483	0.232928	0.126284
CCG000916	0.531123	0.829916	0.217143	0.131517	0.905892	0.963391	0.877154
CCG000917	0.48569	0.0579724	0.533377	0.301845	0.144783	0.110926	0.179227
CCG000918	0.645097	0.895589	1	0.737722	1	0.655945	0.97273
CCG000919	0.486066	0.0946747	0.0809735	0.576497	0.443011	0.663777	0.381594
CCG000920	0.857272	1	1	1	1	1	1
CCG000921	0.173265	0.594209	1	0.826429	0.307089	0.567914	0.829241
CCG000922	1	0.322853	0.809237	0.61405	1	0.982602	0.36269
CCG000923	0.593097	0.801759	0.884764	0.893369	0.510291	0.87701	0.788488
CCG000924	0.0494323	1	1	1	1	0.219984	1
CCG000925	0.289363	0.747758	0.828697	0.996824	0.448259	0.451555	0.699069
CCG000926	0.988538	0.882468	0.642671	0.800791	0.563713	0.590639	0.981912
CCG000927	0.0415585	0.188587	0.126723	0.167097	0.959982	0.422691	0.313922
CCG000928	0.368111	0.424705	0.226658	0.173333	0.942854	0.118538	0.60652
CCG000929	0.626859	0.593682	0.416987	0.423916	0.124105	0.278185	0.0119944
CCG000930	0.962209	0.739733	0.460654	0.666362	0.359822	0.616554	0.79695
CCG000931	0.969666	0.866357	0.761746	0.631396	0.774772	0.233987	0.153524
CCG000932	0.10668	0.339809	0.247981	0.67862	0.473479	0.792791	0.764419
CCG000933	0.498401	0.658079	0.321352	1	0.958803	0.528654	0.871951
CCG000934	0.573509	1	0.439815	0.724904	0.289657	1	1
CCG000935	0.687602	1	0.439815	0.275312	0.511436	0.824218	1
CCG000936	0.148768	0.369482	0.185896	0.140555	0.885545	0.29653	0.561372
CCG000937	0.457337	0.249097	0.884106	0.989813	0.437246	0.728523	0.835163
CCG000938	0.042753	0.138408	0.1244	0.0817939	0.357144	0.352279	0.0754832
CCG000939	0.846146	0.80196	0.437137	0.818083	0.337699	0.788314	0.330066
CCG000941	0.204209	0.507088	0.590119	0.998339	0.208275	0.230262	0.180104
CCG000942	0.688891	0.385284	0.397925	0.324117	0.938028	0.436649	0.998341
CCG000943	0.869334	0.297413	0.670663	0.385176	0.806941	0.156246	0.366655
CCG000944	0.857272	1	1	1	1	1	1
CCG000945	0.888745	0.922975	0.995917	0.822303	0.438305	1	0.630315
CCG000946	0.602341	0.303413	0.866707	0.737722	0.186009	0.2508	1
CCG000947	0.730587	0.44759	0.271059	0.331067	0.431247	0.965058	0.909605
CCG000948	0.616952	0.0296583	0.310483	0.427727	0.331574	0.251898	0.258618
CCG000949	0.51982	0.388856	0.527985	0.713407	0.857409	0.63113	0.586591
CCG000950	0.687602	1	1	1	1	1	1
CCG000951	0.0606189	0.236777	0.439808	0.774413	0.0388668	0.217044	0.142033
CCG000952	0.857272	1	1	1	1	1	1
CCG000953	0.857272	1	1	1	1	0.824218	1
CCG000954	0.98028	0.816699	0.969056	0.681851	0.417298	0.826426	0.757697
CCG000955	0.906805	0.518402	0.449574	0.515629	0.142965	0.757956	0.838419
CCG000956	0.116947	0.0504724	0.510178	0.122265	0.133668	0.228193	0.608049
CCG000957	0.496048	0.896245	0.41857	0.330396	0.863698	0.518992	0.0906922
CCG000958	0.806401	0.398609	0.930055	0.895527	0.68746	0.357975	0.653478
CCG000959	0.75588	0.522925	0.399037	0.938433	0.879999	0.666866	0.536126
CCG000960	0.85639	0.438869	0.739197	0.661362	0.168535	0.700753	0.847235
CCG000961	0.781281	0.393206	0.705695	0.701269	0.770884	0.730401	0.228353
CCG000962	0.595461	0.86126	0.685301	0.729787	0.963004	0.974834	0.968645
CCG000963	0.482743	0.781292	0.160348	0.292571	0.954351	0.898223	1
CCG000964	0.377875	0.854999	0.231356	0.183207	0.110564	0.175324	0.349239
CCG000965	0.713335	0.394689	0.631774	0.56462	0.703017	0.283469	0.553568
CCG000966	0.857272	1	1	1	1	1	1
CCG000967	0.34646	0.0651346	0.104073	0.338437	0.322848	0.348779	0.366753
CCG000968	0.628755	1	0.797071	0.918069	0.388982	0.648138	1
CCG000969	0.6768	0.206251	0.626552	0.438609	0.0152092	0.603293	0.178619
CCG000970	0.857272	0.277028	0.184926	0.464608	0.414551	0.463153	0.502036
CCG000971	0.333189	0.863321	0.924541	1	1	0.577691	1
CCG000972	0.788763	0.742374	0.804551	0.853034	0.651204	0.833259	0.999345
CCG000973	0.719849	0.874088	0.846385	0.928309	0.771798	0.538377	0.47873
CCG000974	0.0903094	0.219596	0.369128	0.427208	0.590476	0.450362	0.38783
CCG000975	0.533203	0.132922	0.0419202	0.357651	0.117243	0.127537	0.523381
CCG000976	0.654902	0.109226	0.675682	0.623016	0.013341	0.293209	0.0158977
CCG000977	0.723857	0.476919	0.903167	0.533979	0.226273	0.921671	0.995424
CCG000978	0.39614	0.53155	0.951684	0.825277	0.499476	0.457495	0.838875
CCG000979	0.610434	0.13386	0.742886	0.515309	0.178257	0.51351	0.389484
CCG000980	0.974442	0.156293	0.959879	0.258409	0.332501	0.469455	0.349515
CCG000981	0.226146	0.470599	0.666271	0.981218	0.404509	0.514042	0.330026
CCG000982	0.802458	0.955536	0.391936	0.607423	0.679312	0.618998	0.63647
CCG000983	0.458889	0.530084	0.412929	0.556994	0.996474	0.899616	0.923
CCG000984	0.179156	0.859773	1	0.914836	0.613602	0.976584	0.444646
CCG000985	1	0.431116	0.974781	0.644868	0.0748973	0.734514	0.787153
CCG000986	0.269656	0.192123	0.508087	0.887336	0.309515	0.790516	0.564137
CCG000987	0.2685	0.782611	0.974403	1	0.535884	0.628223	0.0639746
CCG000988	0.594108	0.638939	0.389722	0.877728	0.635112	0.295233	0.598292
CCG000989	0.23303	0.0844988	0.213159	0.213694	0.573518	0.0101393	0.232842
CCG000990	0.550061	1	0.510778	0.749842	1	0.889456	0.821767
CCG000991	0.272493	1	0.20002	0.441958	0.854158	0.710362	0.611413
CCG000992	0.448924	0.757379	0.78788	0.848301	0.652034	0.413172	0.367442
CCG000993	0.384672	0.936532	0.505529	0.970228	0.16658	0.307898	0.425269
CCG000994	0.81585	0.131049	0.300792	0.316849	0.849735	0.514644	0.945574
CCG000995	0.713335	0.224555	0.372356	0.877991	0.304422	0.466131	0.683728
CCG000996	0.156195	0.769214	0.931938	0.70272	0.303661	0.310861	0.560584
CCG000997	0.73039	0.798026	0.999824	0.911724	0.595685	0.931497	0.70851
CCG000998	0.643481	0.461916	0.564157	0.193355	0.187922	0.386695	0.898092
CCG000999	0.2586	0.795123	0.712771	0.242148	0.635552	0.569168	0.96362
CCG001000	0.360394	0.0703857	0.259705	0.658488	0.154734	0.529655	0.681502
CCG001001	0.334062	0.644262	1	0.929364	0.289268	0.566837	0.48939
CCG001002	0.989274	0.922889	0.889417	0.835927	0.719461	0.999393	0.586535
CCG001003	0.328145	0.910996	0.835675	0.648882	0.448623	0.835475	0.130699
CCG001004	0.426123	0.36008	0.417014	0.353469	0.591922	0.428822	0.0785753
CCG001005	0.446935	0.753926	0.202522	0.0825485	0.0751633	0.0501417	0.028427
CCG001006	0.857272	1	1	0.724904	1	0.824218	1
CCG001007	0.717455	0.483146	0.690226	0.914836	0.613602	0.521498	0.515459
CCG001008	0.70064	1	0.732221	1	1	0.889456	1
CCG001009	0.93405	0.635849	0.551331	0.413209	0.854047	0.546171	0.281599
CCG001010	0.4205	0.584589	0.617668	0.908917	0.33542	0.651891	0.716857
CCG001011	0.857272	1	1	1	1	1	1
CCG001012	0.132563	0.890453	0.445683	0.506254	0.516387	0.23551	0.299495
CCG001013	0.553305	0.802845	0.522492	0.475388	0.934266	0.885212	0.550823
CCG001014	0.579429	0.493651	0.549133	0.479323	0.894246	0.283472	0.910292
CCG001015	0.413788	0.998089	0.869545	0.385176	0.953747	0.822352	0.237694
CCG001016	0.809532	0.251726	0.274488	0.323157	0.990281	0.659845	0.698662
CCG001017	0.934077	0.433444	0.467725	0.551193	0.996896	0.516926	0.427178
CCG001018	0.952538	0.475021	0.781648	0.962798	0.759954	0.348351	0.332221
CCG001019	0.807064	0.492785	0.987605	0.965538	0.937282	0.738842	0.913389
CCG001020	0.790925	1	1	1	1	0.577691	1
CCG001021	0.790925	1	1	1	1	1	1
CCG001022	0.485848	0.73117	0.412863	0.47387	0.873987	0.752392	0.824452
CCG001023	0.644895	0.831682	0.524817	0.949887	0.124703	1	0.215039
CCG001024	0.236274	0.370614	0.212868	0.724904	0.211964	1	0.118317
CCG001025	0.246332	0.30561	0.39208	0.294559	0.507967	0.773024	0.121659
CCG001026	0.566368	0.204692	0.63437	0.304303	0.228624	0.535088	0.106536
CCG001027	0.305696	0.52631	0.435408	0.538551	0.848311	0.592778	0.955201
CCG001028	0.189179	0.848006	0.611045	0.491236	0.332501	0.988798	0.402876
CCG001029	0.864659	0.377037	0.197958	0.354754	0.661965	0.634287	0.971087
CCG001030	0.947766	0.195469	0.790705	0.937497	0.851016	0.773892	0.67681
CCG001031	0.790925	0.00306256	0.924541	1	0.0419406	0.032687	1
CCG001032	0.270335	0.757849	0.915091	0.982362	0.339288	0.0614521	0.880926
CCG001033	0.632131	0.596812	0.430803	0.254299	0.90977	0.644107	0.767185
CCG001034	0.790925	1	1	1	1	1	1
CCG001035	0.857272	1	1	1	1	1	1
CCG001036	0.857272	1	1	1	1	1	0.775968
CCG001037	0.763019	0.581267	0.247981	0.420015	0.697805	0.418146	0.666595
CCG001038	0.800322	0.544317	0.675736	0.724296	0.958717	0.213046	0.628974
CCG001039	0.983671	0.370638	0.238272	0.302257	0.997895	0.648324	0.524719
CCG001040	0.914741	0.147957	0.82014	0.770969	0.631907	0.56914	0.384893
CCG001041	0.902943	0.304449	0.37588	0.649534	0.857264	0.348849	0.859384
CCG001042	0.899436	0.775505	0.359485	0.793349	0.338495	0.422582	0.451264
CCG001043	0.857272	1	1	1	1	1	1
CCG001044	0.914399	0.483396	0.960922	0.728802	0.906591	0.774249	0.932679
CCG001045	0.0242514	0.0493359	0.0128786	0.0123709	7.96142e-07	1	0.000534132
CCG001046	0.619369	0.241582	0.746988	0.71367	0.997731	0.160908	0.384995
CCG001047	0.248553	0.00201299	0.3501	0.26725	0.00746539	0.134917	5.73588e-05
CCG001048	0.832104	0.193787	0.290279	0.294672	0.678093	0.619849	0.976989
CCG001049	0.534462	0.345605	0.603521	0.95311	0.56415	0.796286	0.185568
CCG001050	0.49188	0.986978	0.527684	0.577553	0.202009	0.331597	0.295646
CCG001051	0.505865	0.714137	0.469882	0.353938	0.875593	0.717057	0.71151
CCG001052	0.511881	0.878668	0.807218	0.905188	0.845289	0.670846	0.923734
CCG001053	0.709818	0.77255	0.280819	0.283227	0.737452	0.89059	0.597657
CCG001054	0.857272	1	1	1	1	1	1
CCG001055	0.345035	0.509993	0.669735	0.780822	0.179726	0.930051	0.682555
CCG001056	0.857272	0.863321	0.924541	0.464608	1	0.577691	0.361067
CCG001057	0.788526	0.756862	1	0.576497	0.962971	0.792873	0.828399
CCG001058	0.131259	0.105816	0.267967	0.208987	0.425943	0.271559	0.709425
CCG001059	0.469573	0.424413	0.414741	0.382353	0.410304	0.671567	0.85283
CCG001060	0.845382	0.36454	0.769693	0.982302	0.578197	0.645461	0.225824
CCG001061	0.857272	1	1	1	1	1	1
CCG001062	0.773601	0.015683	0.114103	0.619233	0.084376	0.0573371	0.91571
CCG001063	0.11271	0.225899	0.0611637	0.0955604	0.469881	0.266505	0.636136
CCG001064	0.357782	0.532671	0.197958	0.354754	0.25785	0.493012	0.150377
CCG001065	0.345352	0.129644	0.23515	0.353698	0.81459	0.252416	0.626833
CCG001066	0.429873	0.317437	1	1	0.389086	0.133284	0.966206
CCG001067	0.941736	0.426066	0.650441	0.497376	0.819222	0.242553	0.885613
CCG001068	0.224207	0.0286335	0.302504	0.991027	0.500407	0.337444	0.411396
CCG001069	0.30242	1	0.117586	0.072069	0.873492	0.80135	0.394269
CCG001070	0.857272	1	1	0.348484	1	1	1
CCG001071	0.985037	0.556304	0.682817	0.423321	0.31623	0.687536	0.7362
CCG001072	0.489846	0.243629	0.127882	0.185928	0.479331	0.129923	0.8365
CCG001073	0.857272	1	1	1	1	1	1
CCG001074	0.300956	0.189958	0.783653	0.489605	0.022425	0.282502	0.00817915
CCG001075	0.872765	0.954609	0.535872	0.227239	0.775644	0.696408	0.510211
CCG001076	0.723438	0.617204	0.261731	0.468296	0.784347	0.324845	0.502312
CCG001077	0.139159	0.542903	0.166574	0.161938	0.31805	0.297308	0.511382
CCG001078	0.796032	0.5732	0.791775	0.989981	0.698532	0.270579	0.459397
CCG001079	0.279221	0.36962	0.146226	0.0963829	0.720254	0.389043	0.772817
CCG001080	0.50994	0.607669	0.521756	0.569082	0.231019	0.630712	0.892631
CCG001081	0.573509	0.518552	1	1	0.211964	0.514076	1
CCG001082	0.793979	0.184339	0.367618	0.160638	0.580206	0.45716	0.670339
CCG001083	0.176659	0.114856	0.610557	0.877991	0.475838	0.164213	0.744745
CCG001084	0.377261	0.810748	0.982598	0.879091	0.760732	0.648106	0.848436
CCG001085	0.421508	0.470998	0.407141	0.521184	0.641725	0.312331	0.606711
CCG001086	0.61599	0.500224	0.72878	0.838659	0.171623	0.570434	0.567854
CCG001087	0.373365	0.918673	0.765068	0.714989	0.0924268	0.453935	0.0561498
CCG001088	0.857272	1	1	1	1	1	1
CCG001089	1	0.136342	0.747988	0.810285	0.482113	0.24841	0.985409
CCG001091	0.857272	0.591894	1	0.724904	1	1	1
CCG001092	0.661345	0.746406	0.805657	0.82521	0.355166	0.59132	1
CCG001093	0.268972	0.839888	0.760152	0.686167	0.92552	0.114747	0.995424
CCG001094	0.220084	0.322362	0.303238	0.215257	0.595774	0.759342	0.68548
CCG001095	0.780818	0.275444	0.955423	0.998628	0.463396	0.813938	1
CCG001096	0.0602352	0.331098	0.110361	0.0583626	0.927234	0.0563472	0.284379
CCG001097	0.344702	0.723873	0.323351	0.513942	0.584208	0.297676	0.542913
CCG001098	0.855656	0.300228	0.589377	0.811765	0.530063	0.220424	0.825569
CCG001099	0.804125	0.020587	0.711614	0.940599	0.294903	0.322569	0.725908
CCG001100	0.309507	0.760499	0.948081	0.932359	0.219809	0.659588	0.532173
CCG001101	0.507633	0.852407	1	0.97596	0.372135	0.810628	0.928522
CCG001102	0.679218	0.724187	0.0756069	0.0878148	0.936019	0.924538	0.769562
CCG001103	0.545318	0.902486	0.659193	0.734316	0.363015	0.648138	0.134073
CCG001104	0.194359	0.826484	0.708909	0.771207	0.0274991	0.997861	0.919464
CCG001105	0.713335	0.822335	0.839411	0.877991	0.304422	0.283469	0.401244
CCG001106	0.172208	0.902797	0.626566	0.560684	0.541446	0.200846	0.746832
CCG001107	0.857272	1	1	1	1	1	1
CCG001108	0.875935	0.807717	0.566808	0.486601	0.666688	0.19986	0.520116
CCG001109	0.857272	1	1	1	1	1	1
CCG001110	0.790925	1	1	1	1	1	1
CCG001111	0.752439	1	0.677092	0.674459	0.818271	0.617758	0.971087
CCG001112	0.857272	1	0.924541	1	1	1	1
CCG001113	0.857272	1	1	1	1	1	1
CCG001114	0.857272	1	1	1	1	1	1
CCG001115	0.857272	1	1	1	1	1	1
CCG001116	0.857272	1	1	1	1	1	1
CCG001117	0.857272	1	1	1	1	1	1
CCG001118	0.857272	1	1	1	1	1	1
CCG001119	0.857272	1	1	1	1	1	1
CCG001120	0.857272	0.863321	1	1	1	1	1
CCG001121	0.857272	1	1	1	1	1	1
CCG001122	0.812683	0.799601	0.155931	0.196723	0.512127	0.799807	0.772457
CCG001123	0.864659	0.532671	0.197958	0.354754	1	0.246695	0.397789
CCG001124	0.857272	1	0.924541	0.464608	1	1	0.607122
CCG001125	0.573509	1	0.924541	1	1	1	1
CCG001126	0.647215	0.329902	0.321352	0.987343	0.451124	0.240842	0.324696
CCG001127	0.573509	1	1	0.464608	1	1	0.502036
CCG001128	0.598326	1	1	0.914836	0.613602	0.521498	1
CCG001129	0.541497	0.0181524	0.0777282	0.447537	0.639283	0.786826	0.87514
CCG001130	0.790925	1	1	1	0.664237	1	1
CCG001131	0.676878	0.738949	0.70985	0.896352	0.304422	0.283469	1
CCG001132	0.279213	1	0.29323	1	1	0.824218	0.502036
CCG001133	0.857272	1	1	1	1	1	1
CCG001134	0.857272	1	1	1	1	1	1
CCG001135	0.857272	1	1	1	1	1	1
CCG001136	0.857272	1	1	1	1	1	1
CCG001137	1	0.587647	0.435329	0.432862	0.146631	0.212604	0.618266
CCG001139	0.490034	0.96542	0.864234	0.346005	0.585995	0.0924686	0.87346
CCG001140	0.857272	0.692047	0.924541	1	0.289657	1	0.775968
CCG001141	0.790925	1	0.184926	1	1	1	1
CCG001142	0.573509	1	0.212868	1	1	1	0.310087
CCG001143	1	0.786074	0.621928	0.582115	0.690474	0.920948	0.803011
CCG001144	0.554308	0.280195	0.145371	0.173395	0.467124	0.907088	0.502307
CCG001145	0.857272	1	0.439815	1	1	1	1
CCG001146	0.573509	1	0.29323	1	1	1	0.775968
CCG001148	0.467421	0.616869	0.560097	0.820397	0.513916	0.717186	0.884788
CCG001149	0.985279	0.270874	0.760152	0.800942	0.161499	0.0738189	0.771673
CCG001150	0.655264	0.483146	0.690226	0.914836	0.613602	0.521498	0.515459
CCG001151	0.382023	0.078849	0.100531	1	0.508094	0.792873	0.102069
CCG001152	1	0.696423	1	0.966743	0.705307	0.649922	0.211875
CCG001153	0.454899	1	0.690226	0.914836	0.967488	0.521498	0.596665
CCG001154	0.770015	0.387156	0.722065	0.871813	0.153898	0.10408	0.485232
CCG001155	0.857272	1	0.924541	1	1	1	1
CCG001156	0.857272	1	1	1	1	1	1
CCG001157	0.226112	0.92428	0.24583	1	0.691644	1	0.0459224
CCG001158	0.857272	1	0.924541	1	1	0.577691	0.423332
CCG001159	0.473735	0.758911	0.639955	0.519652	0.778377	0.578755	0.808787
CCG001160	0.645097	0.767291	0.534746	0.737722	0.465772	0.410202	0.374875
CCG001161	0.499634	1	0.690226	0.914836	0.538183	1	0.596665
CCG001162	0.684945	0.97802	0.242069	0.319993	0.534231	0.821513	0.947198
CCG001163	0.598326	0.967409	0.785504	0.914836	0.613602	0.521498	1
CCG001164	0.598326	0.781018	0.678299	0.914836	0.613602	0.521498	0.515459
CCG001165	0.573509	1	0.247991	1	1	1	1
CCG001166	0.48069	1	0.0949889	1	1	1	1
CCG001167	0.429873	1	0.187597	1	0.443011	0.792873	0.966206
CCG001168	0.807414	1	0.831127	0.521893	0.950013	0.799434	0.733585
CCG001169	0.995405	0.112597	0.160441	0.492902	0.747773	0.974911	0.280428
CCG001170	0.893899	0.995535	0.209864	0.651963	0.481113	0.456288	0.811456
CCG001171	0.70064	1	1	1	0.389086	0.792873	0.828399
CCG001172	0.857272	1	1	1	1	1	1
CCG001173	0.80822	0.992759	0.439172	0.534476	0.687704	0.826204	0.391233
CCG001174	0.743286	0.553771	0.850965	0.467782	0.161499	0.665294	0.348376
CCG001175	0.857272	0.518552	0.29323	1	0.344139	0.824218	0.775968
CCG001176	0.857272	1	1	1	0.414551	1	0.502036
CCG001177	0.545578	0.854401	0.441692	1	0.843783	0.602407	1
CCG001178	0.226112	0.262294	0.603313	0.576497	0.962971	1	0.102069
CCG001179	0.948368	0.565381	0.628085	0.8859	0.472212	0.634481	0.782604
CCG001180	0.64184	0.642992	0.372356	0.877991	0.703017	0.801527	0.896704
CCG001181	0.137487	0.19758	0.104432	0.134008	0.664237	1	0.0734836
CCG001182	0.857272	1	0.58202	1	1	1	1
CCG001183	0.857272	1	1	1	1	1	1
CCG001184	0.857272	1	1	1	1	1	1
CCG001185	0.857272	1	0.924541	1	1	1	1
CCG001186	1	0.693111	0.374146	0.772471	0.818994	0.657914	0.660043
CCG001187	0.847942	0.42469	0.174256	0.75197	0.343719	0.914928	0.891736
CCG001188	0.261488	0.643253	0.270078	0.481264	0.421559	0.395373	0.566347
CCG001189	0.444674	0.75211	0.316745	0.325944	0.817031	0.904084	0.940908
CCG001190	0.404493	0.817475	0.394184	0.590103	0.877784	0.588726	0.183162
CCG001191	0.749142	0.648812	0.794065	0.734316	0.536864	0.206727	0.7737
CCG001192	0.734123	0.6475	0.598268	0.420015	0.180642	0.179007	1
CCG001193	0.857272	1	1	1	1	0.824218	1
CCG001194	0.740253	1	0.999814	0.987343	0.745817	0.403302	0.687829
CCG001195	0.857272	0.692047	0.353605	1	1	1	0.775968
CCG001196	0.790925	0.591894	0.58202	1	1	1	0.775968
CCG001197	0.294434	0.764605	0.705829	0.758435	0.234806	0.574979	0.118194
CCG001198	0.717455	0.483146	0.690226	0.914836	0.613602	0.521498	1
CCG001199	0.857272	1	1	1	1	1	1
CCG001200	0.857272	0.460381	0.212868	0.275312	0.511436	1	0.607122
CCG001201	0.790925	1	1	1	1	1	0.361067
CCG001202	0.687602	1	0.58202	1	1	1	0.502036
CCG001203	0.352031	0.470027	0.394967	0.690074	0.0380715	0.151309	0.0852301
CCG001229	0.857272	1	1	1	1	1	1
CCG001230	0.694003	0.555666	0.717302	0.458128	0.966571	0.516904	0.358551
CCG001231	0.87627	0.359186	0.627012	0.484196	0.614041	0.162608	0.768951
CCG001232	0.608765	0.499314	0.20353	0.202848	0.528835	0.602407	0.69644
CCG001233	0.857272	1	1	0.724904	1	1	1
CCG001234	0.70064	0.92428	0.732221	1	0.962971	0.792873	0.621568
CCG001235	0.857272	1	0.58202	1	0.664237	1	1
CCG001236	0.857272	1	1	1	1	1	1
CCG001237	0.865156	0.92169	0.903519	0.732977	0.851264	0.0875157	0.836095
CCG001238	0.857272	1	0.924541	1	1	1	1
CCG001239	0.857272	1	0.924541	1	1	1	1
CCG001240	0.857272	1	1	1	1	1	1
CCG001241	1	0.514191	0.241624	0.890767	0.800641	0.439906	0.75977
CCG001242	0.857272	1	1	1	1	1	1
CCG001243	0.857272	1	1	1	1	1	1
CCG001244	0.496085	0.0692748	0.976437	0.743718	0.647588	0.378426	0.635561
CCG001245	0.780197	0.472158	0.814473	0.354754	0.573764	0.339516	0.548222
CCG001246	0.677191	0.912563	1	0.420015	0.607723	0.967569	0.217966
CCG001247	0.333189	1	0.128353	0.724904	1	1	0.775968
CCG001248	0.788526	0.674151	1	1	0.173352	0.611739	0.546767
CCG001249	0.216047	0.941698	0.255587	0.734316	0.126936	0.206727	0.928449
CCG001250	0.182437	0.971453	0.871559	0.455544	0.356372	0.0350165	0.0111424
CCG001251	0.788526	0.756862	1	1	1	0.792873	0.828399
CCG001252	0.790925	1	0.58202	1	1	1	1
[truncated: 23,984 more rows]
