# Supplementary material for: Transcriptome Analysis of Neuroendocrine Regulation of Ovine Hypothalamus-Pituitary-Ovary Axis during Ovine Anestrus and the Breeding Season
Source: Genes (Basel). 2021 Nov 24;12(12):1861. doi: 10.3390/genes12121861 (PMC8701943; doi:10.3390/genes12121861)
Supplement: Supplementary file 1 [file genes-12-01861-s001.zip › supplementary/Table S3.xlsx]

## Sheet: Hypothalamic luteal phase
source	term_name	term_id	adjusted_p_value	negative_log10_of_adjusted_p_value	term_size	query_size	intersection_size	effective_domain_size	intersections
GO:BP	localization	GO:0051179	6.82476e-12	11.1659	4356	605	270	14575	ENSOARG00000000298,ENSOARG00000000320,ENSOARG00000000420,ENSOARG00000000651,ENSOARG00000000769,ENSOARG00000000817,ENSOARG00000000850,ENSOARG00000001039,ENSOARG00000001060,ENSOARG00000001089,ENSOARG00000001187,ENSOARG00000001978,ENSOARG00000002096,ENSOARG00000002234,ENSOARG00000002302,ENSOARG00000002433,ENSOARG00000002535,ENSOARG00000002539,ENSOARG00000002554,ENSOARG00000002735,ENSOARG00000002800,…
GO:BP	protein localization	GO:0008104	7.87858e-10	9.10355	1599	605	126	14575	ENSOARG00000000320,ENSOARG00000000420,ENSOARG00000000769,ENSOARG00000000817,ENSOARG00000000850,ENSOARG00000001978,ENSOARG00000002096,ENSOARG00000002302,ENSOARG00000002433,ENSOARG00000002539,ENSOARG00000002800,ENSOARG00000003002,ENSOARG00000003240,ENSOARG00000003303,ENSOARG00000003459,ENSOARG00000003504,ENSOARG00000003621,ENSOARG00000003643,ENSOARG00000003833,ENSOARG00000003979,ENSOARG00000004276,…
GO:BP	cellular protein localization	GO:0034613	2.81618e-09	8.55034	1100	605	96	14575	ENSOARG00000000320,ENSOARG00000000817,ENSOARG00000001978,ENSOARG00000002096,ENSOARG00000002302,ENSOARG00000002433,ENSOARG00000002539,ENSOARG00000003240,ENSOARG00000003303,ENSOARG00000003459,ENSOARG00000003504,ENSOARG00000003621,ENSOARG00000003643,ENSOARG00000003833,ENSOARG00000003979,ENSOARG00000004276,ENSOARG00000004654,ENSOARG00000004871,ENSOARG00000005004,ENSOARG00000005050,ENSOARG00000005208,…
GO:BP	cellular macromolecule localization	GO:0070727	3.67551e-09	8.43468	1105	605	96	14575	ENSOARG00000000320,ENSOARG00000000817,ENSOARG00000001978,ENSOARG00000002096,ENSOARG00000002302,ENSOARG00000002433,ENSOARG00000002539,ENSOARG00000003240,ENSOARG00000003303,ENSOARG00000003459,ENSOARG00000003504,ENSOARG00000003621,ENSOARG00000003643,ENSOARG00000003833,ENSOARG00000003979,ENSOARG00000004276,ENSOARG00000004654,ENSOARG00000004871,ENSOARG00000005004,ENSOARG00000005050,ENSOARG00000005208,…
GO:BP	macromolecule localization	GO:0033036	5.23756e-09	8.28087	1846	605	137	14575	ENSOARG00000000320,ENSOARG00000000420,ENSOARG00000000769,ENSOARG00000000817,ENSOARG00000000850,ENSOARG00000001978,ENSOARG00000002096,ENSOARG00000002302,ENSOARG00000002433,ENSOARG00000002539,ENSOARG00000002800,ENSOARG00000003002,ENSOARG00000003211,ENSOARG00000003240,ENSOARG00000003303,ENSOARG00000003459,ENSOARG00000003504,ENSOARG00000003621,ENSOARG00000003643,ENSOARG00000003833,ENSOARG00000003877,…
GO:BP	cellular localization	GO:0051641	6.50363e-09	8.18684	1721	605	130	14575	ENSOARG00000000320,ENSOARG00000000817,ENSOARG00000000850,ENSOARG00000001039,ENSOARG00000001978,ENSOARG00000002096,ENSOARG00000002302,ENSOARG00000002433,ENSOARG00000002539,ENSOARG00000002735,ENSOARG00000003240,ENSOARG00000003303,ENSOARG00000003459,ENSOARG00000003504,ENSOARG00000003621,ENSOARG00000003643,ENSOARG00000003768,ENSOARG00000003833,ENSOARG00000003979,ENSOARG00000004276,ENSOARG00000004509,…
GO:BP	transport	GO:0006810	9.23696e-09	8.03447	3209	605	205	14575	ENSOARG00000000298,ENSOARG00000000320,ENSOARG00000000420,ENSOARG00000000769,ENSOARG00000000817,ENSOARG00000000850,ENSOARG00000001039,ENSOARG00000001089,ENSOARG00000001978,ENSOARG00000002234,ENSOARG00000002535,ENSOARG00000002539,ENSOARG00000002554,ENSOARG00000002735,ENSOARG00000002800,ENSOARG00000003018,ENSOARG00000003279,ENSOARG00000003303,ENSOARG00000003459,ENSOARG00000003504,ENSOARG00000003621,…
GO:BP	establishment of localization	GO:0051234	2.12537e-08	7.67256	3320	605	209	14575	ENSOARG00000000298,ENSOARG00000000320,ENSOARG00000000420,ENSOARG00000000769,ENSOARG00000000817,ENSOARG00000000850,ENSOARG00000001039,ENSOARG00000001089,ENSOARG00000001978,ENSOARG00000002096,ENSOARG00000002234,ENSOARG00000002535,ENSOARG00000002539,ENSOARG00000002554,ENSOARG00000002735,ENSOARG00000002800,ENSOARG00000003002,ENSOARG00000003018,ENSOARG00000003279,ENSOARG00000003303,ENSOARG00000003459,…
GO:BP	regulation of localization	GO:0032879	1.25209e-06	5.90236	1763	605	125	14575	ENSOARG00000000320,ENSOARG00000000420,ENSOARG00000000651,ENSOARG00000000769,ENSOARG00000000817,ENSOARG00000000850,ENSOARG00000001039,ENSOARG00000001060,ENSOARG00000001089,ENSOARG00000001187,ENSOARG00000002735,ENSOARG00000003002,ENSOARG00000003018,ENSOARG00000003279,ENSOARG00000003621,ENSOARG00000003643,ENSOARG00000003768,ENSOARG00000003833,ENSOARG00000004301,ENSOARG00000004372,ENSOARG00000004654,…
GO:BP	cellular component assembly	GO:0022607	2.39727e-06	5.62028	1743	605	123	14575	ENSOARG00000000817,ENSOARG00000001039,ENSOARG00000001060,ENSOARG00000001187,ENSOARG00000002073,ENSOARG00000002096,ENSOARG00000002302,ENSOARG00000002433,ENSOARG00000002649,ENSOARG00000002897,ENSOARG00000003002,ENSOARG00000003211,ENSOARG00000003303,ENSOARG00000004276,ENSOARG00000004361,ENSOARG00000004495,ENSOARG00000004509,ENSOARG00000004654,ENSOARG00000004821,ENSOARG00000005004,ENSOARG00000005050,…
GO:BP	cellular component biogenesis	GO:0044085	3.36046e-06	5.4736	1868	605	129	14575	ENSOARG00000000817,ENSOARG00000001039,ENSOARG00000001060,ENSOARG00000001187,ENSOARG00000002073,ENSOARG00000002096,ENSOARG00000002302,ENSOARG00000002433,ENSOARG00000002649,ENSOARG00000002897,ENSOARG00000003002,ENSOARG00000003211,ENSOARG00000003303,ENSOARG00000004276,ENSOARG00000004361,ENSOARG00000004495,ENSOARG00000004509,ENSOARG00000004654,ENSOARG00000004821,ENSOARG00000005004,ENSOARG00000005050,…
GO:BP	cellular component organization	GO:0016043	9.08431e-06	5.04171	3824	605	222	14575	ENSOARG00000000320,ENSOARG00000000817,ENSOARG00000001039,ENSOARG00000001060,ENSOARG00000001187,ENSOARG00000001996,ENSOARG00000002073,ENSOARG00000002096,ENSOARG00000002302,ENSOARG00000002433,ENSOARG00000002649,ENSOARG00000002845,ENSOARG00000002897,ENSOARG00000002944,ENSOARG00000003002,ENSOARG00000003051,ENSOARG00000003206,ENSOARG00000003211,ENSOARG00000003240,ENSOARG00000003267,ENSOARG00000003303,…
GO:BP	vesicle-mediated transport	GO:0016192	1.05794e-05	4.97554	939	605	77	14575	ENSOARG00000000817,ENSOARG00000000850,ENSOARG00000001039,ENSOARG00000002735,ENSOARG00000003303,ENSOARG00000003643,ENSOARG00000003768,ENSOARG00000003833,ENSOARG00000003979,ENSOARG00000004276,ENSOARG00000004372,ENSOARG00000004509,ENSOARG00000004654,ENSOARG00000005004,ENSOARG00000005050,ENSOARG00000005337,ENSOARG00000005346,ENSOARG00000005474,ENSOARG00000005498,ENSOARG00000006193,ENSOARG00000006995,…
GO:BP	organic substance transport	GO:0071702	1.62371e-05	4.78949	1493	605	107	14575	ENSOARG00000000320,ENSOARG00000000420,ENSOARG00000000769,ENSOARG00000000817,ENSOARG00000000850,ENSOARG00000001978,ENSOARG00000002234,ENSOARG00000002539,ENSOARG00000002800,ENSOARG00000003303,ENSOARG00000003459,ENSOARG00000003504,ENSOARG00000003621,ENSOARG00000003643,ENSOARG00000003768,ENSOARG00000003833,ENSOARG00000003877,ENSOARG00000004276,ENSOARG00000004301,ENSOARG00000004356,ENSOARG00000004692,…
GO:BP	organelle organization	GO:0006996	2.30452e-05	4.63742	2447	605	155	14575	ENSOARG00000000320,ENSOARG00000001060,ENSOARG00000001996,ENSOARG00000002073,ENSOARG00000002096,ENSOARG00000002433,ENSOARG00000002649,ENSOARG00000002845,ENSOARG00000002897,ENSOARG00000003002,ENSOARG00000003051,ENSOARG00000003206,ENSOARG00000003211,ENSOARG00000003240,ENSOARG00000003267,ENSOARG00000003303,ENSOARG00000003483,ENSOARG00000003613,ENSOARG00000003753,ENSOARG00000003768,ENSOARG00000004148,…
GO:BP	cellular component organization or biogenesis	GO:0071840	3.25516e-05	4.48743	3922	605	224	14575	ENSOARG00000000320,ENSOARG00000000817,ENSOARG00000001039,ENSOARG00000001060,ENSOARG00000001187,ENSOARG00000001996,ENSOARG00000002073,ENSOARG00000002096,ENSOARG00000002302,ENSOARG00000002433,ENSOARG00000002649,ENSOARG00000002845,ENSOARG00000002897,ENSOARG00000002944,ENSOARG00000003002,ENSOARG00000003051,ENSOARG00000003206,ENSOARG00000003211,ENSOARG00000003240,ENSOARG00000003267,ENSOARG00000003303,…
GO:BP	regulation of transport	GO:0051049	3.71961e-05	4.4295	1091	605	84	14575	ENSOARG00000000320,ENSOARG00000000420,ENSOARG00000000769,ENSOARG00000000817,ENSOARG00000000850,ENSOARG00000001039,ENSOARG00000001089,ENSOARG00000002735,ENSOARG00000003018,ENSOARG00000003279,ENSOARG00000003621,ENSOARG00000003643,ENSOARG00000003768,ENSOARG00000003833,ENSOARG00000004301,ENSOARG00000004654,ENSOARG00000004821,ENSOARG00000004852,ENSOARG00000005050,ENSOARG00000005149,ENSOARG00000005208,…
GO:BP	establishment of localization in cell	GO:0051649	3.87729e-05	4.41147	1219	605	91	14575	ENSOARG00000000817,ENSOARG00000000850,ENSOARG00000001039,ENSOARG00000001978,ENSOARG00000002539,ENSOARG00000002735,ENSOARG00000003303,ENSOARG00000003459,ENSOARG00000003504,ENSOARG00000003621,ENSOARG00000003643,ENSOARG00000003768,ENSOARG00000003833,ENSOARG00000004276,ENSOARG00000004509,ENSOARG00000004654,ENSOARG00000005004,ENSOARG00000005050,ENSOARG00000005208,ENSOARG00000005337,ENSOARG00000005474,…
GO:BP	regulation of vesicle-mediated transport	GO:0060627	5.59244e-05	4.2524	313	605	36	14575	ENSOARG00000000817,ENSOARG00000000850,ENSOARG00000001039,ENSOARG00000002735,ENSOARG00000003643,ENSOARG00000003768,ENSOARG00000003833,ENSOARG00000004654,ENSOARG00000005050,ENSOARG00000005474,ENSOARG00000006193,ENSOARG00000007374,ENSOARG00000007561,ENSOARG00000007814,ENSOARG00000008088,ENSOARG00000008819,ENSOARG00000009000,ENSOARG00000010286,ENSOARG00000010651,ENSOARG00000011199,ENSOARG00000011245,…
GO:BP	organelle assembly	GO:0070925	0.000142324	3.84672	522	605	49	14575	ENSOARG00000002096,ENSOARG00000002433,ENSOARG00000002897,ENSOARG00000003002,ENSOARG00000003211,ENSOARG00000003303,ENSOARG00000005050,ENSOARG00000005208,ENSOARG00000005346,ENSOARG00000005749,ENSOARG00000005750,ENSOARG00000007827,ENSOARG00000007863,ENSOARG00000008298,ENSOARG00000008459,ENSOARG00000008888,ENSOARG00000008921,ENSOARG00000009433,ENSOARG00000009840,ENSOARG00000010142,ENSOARG00000011199,…
GO:BP	positive regulation of cellular process	GO:0048522	0.000440158	3.35639	3580	605	203	14575	ENSOARG00000000320,ENSOARG00000000420,ENSOARG00000000432,ENSOARG00000000476,ENSOARG00000000618,ENSOARG00000000651,ENSOARG00000000769,ENSOARG00000000776,ENSOARG00000000817,ENSOARG00000001039,ENSOARG00000001060,ENSOARG00000001089,ENSOARG00000001187,ENSOARG00000001873,ENSOARG00000001874,ENSOARG00000001899,ENSOARG00000001996,ENSOARG00000002096,ENSOARG00000002302,ENSOARG00000002433,ENSOARG00000002562,…
GO:BP	regulation of cellular component organization	GO:0051128	0.000440636	3.35592	1494	605	102	14575	ENSOARG00000000320,ENSOARG00000000817,ENSOARG00000001039,ENSOARG00000001060,ENSOARG00000001187,ENSOARG00000001996,ENSOARG00000002096,ENSOARG00000002302,ENSOARG00000002433,ENSOARG00000003002,ENSOARG00000003206,ENSOARG00000004148,ENSOARG00000004276,ENSOARG00000004361,ENSOARG00000004654,ENSOARG00000005050,ENSOARG00000005346,ENSOARG00000005474,ENSOARG00000005847,ENSOARG00000005849,ENSOARG00000006029,…
GO:BP	regulation of catalytic activity	GO:0050790	0.000549586	3.25996	1424	605	98	14575	ENSOARG00000000476,ENSOARG00000000776,ENSOARG00000001187,ENSOARG00000001297,ENSOARG00000002302,ENSOARG00000002433,ENSOARG00000003206,ENSOARG00000003753,ENSOARG00000003979,ENSOARG00000004276,ENSOARG00000004301,ENSOARG00000004654,ENSOARG00000004957,ENSOARG00000005642,ENSOARG00000005847,ENSOARG00000006643,ENSOARG00000006665,ENSOARG00000007250,ENSOARG00000007574,ENSOARG00000007814,ENSOARG00000007894,…
GO:BP	nitrogen compound transport	GO:0071705	0.000682488	3.1659	1222	605	87	14575	ENSOARG00000000420,ENSOARG00000000769,ENSOARG00000000817,ENSOARG00000000850,ENSOARG00000001978,ENSOARG00000002539,ENSOARG00000002800,ENSOARG00000003303,ENSOARG00000003459,ENSOARG00000003504,ENSOARG00000003621,ENSOARG00000003643,ENSOARG00000003768,ENSOARG00000003833,ENSOARG00000004276,ENSOARG00000004356,ENSOARG00000004871,ENSOARG00000005208,ENSOARG00000005337,ENSOARG00000005346,ENSOARG00000005474,…
GO:BP	positive regulation of catalytic activity	GO:0043085	0.00138768	2.85771	803	605	63	14575	ENSOARG00000000776,ENSOARG00000001187,ENSOARG00000001297,ENSOARG00000002302,ENSOARG00000002433,ENSOARG00000003753,ENSOARG00000003979,ENSOARG00000004276,ENSOARG00000004301,ENSOARG00000004654,ENSOARG00000005847,ENSOARG00000006643,ENSOARG00000006665,ENSOARG00000007574,ENSOARG00000007814,ENSOARG00000008088,ENSOARG00000008285,ENSOARG00000008667,ENSOARG00000009195,ENSOARG00000009409,ENSOARG00000009565,…
GO:BP	regulation of biological quality	GO:0065008	0.00147717	2.83057	2399	605	145	14575	ENSOARG00000000321,ENSOARG00000000708,ENSOARG00000000769,ENSOARG00000000817,ENSOARG00000000850,ENSOARG00000001039,ENSOARG00000001060,ENSOARG00000001873,ENSOARG00000001899,ENSOARG00000001996,ENSOARG00000002096,ENSOARG00000002433,ENSOARG00000002535,ENSOARG00000002735,ENSOARG00000002800,ENSOARG00000003211,ENSOARG00000003240,ENSOARG00000003303,ENSOARG00000003768,ENSOARG00000004276,ENSOARG00000004301,…
GO:BP	regulation of cellular component biogenesis	GO:0044087	0.00152877	2.81566	649	605	54	14575	ENSOARG00000001039,ENSOARG00000001060,ENSOARG00000002096,ENSOARG00000002302,ENSOARG00000002433,ENSOARG00000003002,ENSOARG00000004276,ENSOARG00000004361,ENSOARG00000005050,ENSOARG00000005346,ENSOARG00000005474,ENSOARG00000005847,ENSOARG00000005849,ENSOARG00000006029,ENSOARG00000006995,ENSOARG00000007374,ENSOARG00000007432,ENSOARG00000007814,ENSOARG00000007863,ENSOARG00000008088,ENSOARG00000008199,…
GO:BP	protein transport	GO:0015031	0.00178002	2.74957	989	605	73	14575	ENSOARG00000000420,ENSOARG00000000769,ENSOARG00000000817,ENSOARG00000000850,ENSOARG00000001978,ENSOARG00000002539,ENSOARG00000002800,ENSOARG00000003303,ENSOARG00000003459,ENSOARG00000003504,ENSOARG00000003621,ENSOARG00000003643,ENSOARG00000003833,ENSOARG00000004276,ENSOARG00000004356,ENSOARG00000004871,ENSOARG00000005208,ENSOARG00000005337,ENSOARG00000005346,ENSOARG00000005474,ENSOARG00000005521,…
GO:BP	peptide transport	GO:0015833	0.00328802	2.48307	1024	605	74	14575	ENSOARG00000000420,ENSOARG00000000769,ENSOARG00000000817,ENSOARG00000000850,ENSOARG00000001978,ENSOARG00000002539,ENSOARG00000002800,ENSOARG00000003303,ENSOARG00000003459,ENSOARG00000003504,ENSOARG00000003621,ENSOARG00000003643,ENSOARG00000003833,ENSOARG00000004276,ENSOARG00000004356,ENSOARG00000004871,ENSOARG00000005208,ENSOARG00000005337,ENSOARG00000005346,ENSOARG00000005474,ENSOARG00000005521,…
GO:BP	amide transport	GO:0042886	0.0035912	2.44476	1045	605	75	14575	ENSOARG00000000420,ENSOARG00000000769,ENSOARG00000000817,ENSOARG00000000850,ENSOARG00000001978,ENSOARG00000002539,ENSOARG00000002800,ENSOARG00000003303,ENSOARG00000003459,ENSOARG00000003504,ENSOARG00000003621,ENSOARG00000003643,ENSOARG00000003833,ENSOARG00000004276,ENSOARG00000004356,ENSOARG00000004871,ENSOARG00000005208,ENSOARG00000005337,ENSOARG00000005346,ENSOARG00000005474,ENSOARG00000005521,…
GO:BP	regulation of cellular localization	GO:0060341	0.00418377	2.37843	602	605	50	14575	ENSOARG00000000320,ENSOARG00000000850,ENSOARG00000001039,ENSOARG00000002735,ENSOARG00000003621,ENSOARG00000003643,ENSOARG00000003768,ENSOARG00000003833,ENSOARG00000004654,ENSOARG00000005050,ENSOARG00000005208,ENSOARG00000005474,ENSOARG00000005749,ENSOARG00000005847,ENSOARG00000005994,ENSOARG00000006193,ENSOARG00000006916,ENSOARG00000007250,ENSOARG00000007760,ENSOARG00000007814,ENSOARG00000008246,…
GO:BP	positive regulation of biological process	GO:0048518	0.00487946	2.31163	3918	605	213	14575	ENSOARG00000000320,ENSOARG00000000420,ENSOARG00000000432,ENSOARG00000000476,ENSOARG00000000618,ENSOARG00000000651,ENSOARG00000000769,ENSOARG00000000776,ENSOARG00000000817,ENSOARG00000001039,ENSOARG00000001060,ENSOARG00000001089,ENSOARG00000001187,ENSOARG00000001873,ENSOARG00000001874,ENSOARG00000001899,ENSOARG00000001996,ENSOARG00000002096,ENSOARG00000002302,ENSOARG00000002433,ENSOARG00000002562,…
GO:BP	regulation of GTPase activity	GO:0043087	0.00632745	2.19877	273	605	29	14575	ENSOARG00000001187,ENSOARG00000002302,ENSOARG00000003979,ENSOARG00000004276,ENSOARG00000004654,ENSOARG00000006643,ENSOARG00000008014,ENSOARG00000008575,ENSOARG00000009195,ENSOARG00000009409,ENSOARG00000009682,ENSOARG00000011395,ENSOARG00000011406,ENSOARG00000011668,ENSOARG00000012393,ENSOARG00000013053,ENSOARG00000013080,ENSOARG00000013173,ENSOARG00000013551,ENSOARG00000013732,ENSOARG00000013756,…
GO:BP	clathrin-dependent endocytosis	GO:0072583	0.00635291	2.19703	24	605	8	14575	ENSOARG00000004654,ENSOARG00000005004,ENSOARG00000006995,ENSOARG00000007561,ENSOARG00000010286,ENSOARG00000010791,ENSOARG00000013203,ENSOARG00000016857
GO:BP	clathrin coat assembly	GO:0048268	0.00689425	2.16151	12	605	6	14575	ENSOARG00000000817,ENSOARG00000004509,ENSOARG00000004654,ENSOARG00000005004,ENSOARG00000007561,ENSOARG00000013203
GO:BP	intracellular transport	GO:0046907	0.00722975	2.14088	880	605	65	14575	ENSOARG00000001978,ENSOARG00000002539,ENSOARG00000003303,ENSOARG00000003459,ENSOARG00000003504,ENSOARG00000003621,ENSOARG00000003643,ENSOARG00000003768,ENSOARG00000003833,ENSOARG00000004276,ENSOARG00000004509,ENSOARG00000004654,ENSOARG00000005050,ENSOARG00000005208,ENSOARG00000005337,ENSOARG00000005474,ENSOARG00000005498,ENSOARG00000005749,ENSOARG00000006193,ENSOARG00000006562,ENSOARG00000006758,…
GO:BP	regulation of potassium ion transport	GO:0043266	0.0073695	2.13256	49	605	11	14575	ENSOARG00000001089,ENSOARG00000003018,ENSOARG00000003279,ENSOARG00000004301,ENSOARG00000004821,ENSOARG00000005149,ENSOARG00000005208,ENSOARG00000013591,ENSOARG00000013885,ENSOARG00000020377,ENSOARG00000020648
GO:BP	establishment of protein localization	GO:0045184	0.00772029	2.11237	1067	605	75	14575	ENSOARG00000000420,ENSOARG00000000769,ENSOARG00000000817,ENSOARG00000000850,ENSOARG00000001978,ENSOARG00000002096,ENSOARG00000002539,ENSOARG00000002800,ENSOARG00000003002,ENSOARG00000003303,ENSOARG00000003459,ENSOARG00000003504,ENSOARG00000003621,ENSOARG00000003643,ENSOARG00000003833,ENSOARG00000004276,ENSOARG00000004356,ENSOARG00000004871,ENSOARG00000005208,ENSOARG00000005337,ENSOARG00000005346,…
GO:BP	regulation of hydrolase activity	GO:0051336	0.00970153	2.01316	797	605	60	14575	ENSOARG00000001187,ENSOARG00000002302,ENSOARG00000002433,ENSOARG00000003753,ENSOARG00000003979,ENSOARG00000004276,ENSOARG00000004654,ENSOARG00000005642,ENSOARG00000006643,ENSOARG00000007814,ENSOARG00000007894,ENSOARG00000008014,ENSOARG00000008285,ENSOARG00000008575,ENSOARG00000008819,ENSOARG00000009195,ENSOARG00000009409,ENSOARG00000009682,ENSOARG00000010124,ENSOARG00000010759,ENSOARG00000011395,…
GO:BP	regulation of molecular function	GO:0065009	0.00971951	2.01236	1859	605	115	14575	ENSOARG00000000320,ENSOARG00000000321,ENSOARG00000000420,ENSOARG00000000476,ENSOARG00000000776,ENSOARG00000001089,ENSOARG00000001187,ENSOARG00000001297,ENSOARG00000002096,ENSOARG00000002302,ENSOARG00000002433,ENSOARG00000003018,ENSOARG00000003206,ENSOARG00000003753,ENSOARG00000003979,ENSOARG00000004276,ENSOARG00000004301,ENSOARG00000004356,ENSOARG00000004654,ENSOARG00000004730,ENSOARG00000004821,…
GO:CC	cytoplasm	GO:0005737	2.01131e-17	16.6965	6381	604	374	14540	ENSOARG00000000095,ENSOARG00000000320,ENSOARG00000000321,ENSOARG00000000420,ENSOARG00000000432,ENSOARG00000000476,ENSOARG00000000618,ENSOARG00000000708,ENSOARG00000000769,ENSOARG00000000817,ENSOARG00000000850,ENSOARG00000000920,ENSOARG00000000940,ENSOARG00000000968,ENSOARG00000001039,ENSOARG00000001060,ENSOARG00000001069,ENSOARG00000001089,ENSOARG00000001316,ENSOARG00000001563,ENSOARG00000001692,…
GO:CC	intracellular	GO:0005622	2.16876e-10	9.66379	9522	604	474	14540	ENSOARG00000000095,ENSOARG00000000125,ENSOARG00000000187,ENSOARG00000000320,ENSOARG00000000321,ENSOARG00000000420,ENSOARG00000000432,ENSOARG00000000476,ENSOARG00000000618,ENSOARG00000000708,ENSOARG00000000769,ENSOARG00000000817,ENSOARG00000000850,ENSOARG00000000920,ENSOARG00000000940,ENSOARG00000000968,ENSOARG00000001039,ENSOARG00000001060,ENSOARG00000001069,ENSOARG00000001089,ENSOARG00000001316,…
GO:CC	endomembrane system	GO:0012505	6.47128e-09	8.18901	2207	604	153	14540	ENSOARG00000000420,ENSOARG00000000476,ENSOARG00000000708,ENSOARG00000000920,ENSOARG00000000968,ENSOARG00000001060,ENSOARG00000001069,ENSOARG00000001978,ENSOARG00000002097,ENSOARG00000002234,ENSOARG00000002302,ENSOARG00000002554,ENSOARG00000002779,ENSOARG00000003051,ENSOARG00000003115,ENSOARG00000003211,ENSOARG00000003504,ENSOARG00000003643,ENSOARG00000003768,ENSOARG00000003833,ENSOARG00000003877,…
GO:CC	organelle	GO:0043226	5.25579e-07	6.27936	8621	604	427	14540	ENSOARG00000000125,ENSOARG00000000187,ENSOARG00000000320,ENSOARG00000000321,ENSOARG00000000420,ENSOARG00000000432,ENSOARG00000000476,ENSOARG00000000618,ENSOARG00000000708,ENSOARG00000000769,ENSOARG00000000817,ENSOARG00000000920,ENSOARG00000000940,ENSOARG00000000968,ENSOARG00000001039,ENSOARG00000001060,ENSOARG00000001069,ENSOARG00000001316,ENSOARG00000001480,ENSOARG00000001563,ENSOARG00000001692,…
GO:CC	vesicle	GO:0031982	1.67644e-06	5.77561	957	604	78	14540	ENSOARG00000000618,ENSOARG00000000708,ENSOARG00000000817,ENSOARG00000000968,ENSOARG00000001060,ENSOARG00000002234,ENSOARG00000002302,ENSOARG00000002735,ENSOARG00000002944,ENSOARG00000003303,ENSOARG00000003768,ENSOARG00000003833,ENSOARG00000003979,ENSOARG00000004276,ENSOARG00000004372,ENSOARG00000004509,ENSOARG00000004654,ENSOARG00000005004,ENSOARG00000005337,ENSOARG00000005498,ENSOARG00000005749,…
GO:CC	cytoplasmic vesicle	GO:0031410	6.47209e-06	5.18896	882	604	72	14540	ENSOARG00000000618,ENSOARG00000000708,ENSOARG00000000817,ENSOARG00000000968,ENSOARG00000001060,ENSOARG00000002234,ENSOARG00000002302,ENSOARG00000003303,ENSOARG00000003768,ENSOARG00000003833,ENSOARG00000003979,ENSOARG00000004276,ENSOARG00000004509,ENSOARG00000004654,ENSOARG00000005004,ENSOARG00000005337,ENSOARG00000005498,ENSOARG00000005749,ENSOARG00000006206,ENSOARG00000006454,ENSOARG00000006758,…
GO:CC	cell junction	GO:0030054	7.32896e-06	5.13496	1079	604	83	14540	ENSOARG00000000817,ENSOARG00000000850,ENSOARG00000000968,ENSOARG00000001039,ENSOARG00000001187,ENSOARG00000001874,ENSOARG00000002302,ENSOARG00000002329,ENSOARG00000002735,ENSOARG00000004852,ENSOARG00000004955,ENSOARG00000004957,ENSOARG00000005004,ENSOARG00000005050,ENSOARG00000005208,ENSOARG00000005474,ENSOARG00000005669,ENSOARG00000005749,ENSOARG00000006454,ENSOARG00000006474,ENSOARG00000006594,…
GO:CC	intracellular vesicle	GO:0097708	7.78574e-06	5.1087	886	604	72	14540	ENSOARG00000000618,ENSOARG00000000708,ENSOARG00000000817,ENSOARG00000000968,ENSOARG00000001060,ENSOARG00000002234,ENSOARG00000002302,ENSOARG00000003303,ENSOARG00000003768,ENSOARG00000003833,ENSOARG00000003979,ENSOARG00000004276,ENSOARG00000004509,ENSOARG00000004654,ENSOARG00000005004,ENSOARG00000005337,ENSOARG00000005498,ENSOARG00000005749,ENSOARG00000006206,ENSOARG00000006454,ENSOARG00000006758,…
GO:CC	membrane-bounded organelle	GO:0043227	1.30234e-05	4.88528	7307	604	368	14540	ENSOARG00000000187,ENSOARG00000000320,ENSOARG00000000321,ENSOARG00000000420,ENSOARG00000000432,ENSOARG00000000476,ENSOARG00000000618,ENSOARG00000000708,ENSOARG00000000769,ENSOARG00000000817,ENSOARG00000000920,ENSOARG00000000940,ENSOARG00000000968,ENSOARG00000001060,ENSOARG00000001069,ENSOARG00000001316,ENSOARG00000001480,ENSOARG00000001563,ENSOARG00000001692,ENSOARG00000001699,ENSOARG00000001873,…
GO:CC	cell projection	GO:0042995	3.5966e-05	4.44411	1046	604	79	14540	ENSOARG00000000708,ENSOARG00000001874,ENSOARG00000002096,ENSOARG00000002234,ENSOARG00000002329,ENSOARG00000002535,ENSOARG00000002649,ENSOARG00000003768,ENSOARG00000004361,ENSOARG00000004375,ENSOARG00000004509,ENSOARG00000004619,ENSOARG00000004852,ENSOARG00000004957,ENSOARG00000005050,ENSOARG00000005669,ENSOARG00000006239,ENSOARG00000006446,ENSOARG00000006454,ENSOARG00000006518,ENSOARG00000006594,…
GO:CC	intracellular organelle	GO:0043229	3.62759e-05	4.44038	8304	604	406	14540	ENSOARG00000000125,ENSOARG00000000187,ENSOARG00000000320,ENSOARG00000000321,ENSOARG00000000420,ENSOARG00000000432,ENSOARG00000000476,ENSOARG00000000618,ENSOARG00000000708,ENSOARG00000000769,ENSOARG00000000817,ENSOARG00000000920,ENSOARG00000000940,ENSOARG00000000968,ENSOARG00000001039,ENSOARG00000001060,ENSOARG00000001069,ENSOARG00000001316,ENSOARG00000001480,ENSOARG00000001563,ENSOARG00000001692,…
GO:CC	plasma membrane bounded cell projection	GO:0120025	3.90973e-05	4.40785	1030	604	78	14540	ENSOARG00000000708,ENSOARG00000001874,ENSOARG00000002096,ENSOARG00000002329,ENSOARG00000002535,ENSOARG00000002649,ENSOARG00000003768,ENSOARG00000004361,ENSOARG00000004375,ENSOARG00000004509,ENSOARG00000004619,ENSOARG00000004852,ENSOARG00000004957,ENSOARG00000005050,ENSOARG00000005669,ENSOARG00000006239,ENSOARG00000006446,ENSOARG00000006454,ENSOARG00000006518,ENSOARG00000006594,ENSOARG00000006697,…
GO:CC	cytosol	GO:0005829	0.000162307	3.78966	2241	604	138	14540	ENSOARG00000000320,ENSOARG00000000321,ENSOARG00000000618,ENSOARG00000000850,ENSOARG00000001039,ENSOARG00000001089,ENSOARG00000001563,ENSOARG00000001899,ENSOARG00000001992,ENSOARG00000002096,ENSOARG00000002149,ENSOARG00000002302,ENSOARG00000002433,ENSOARG00000002735,ENSOARG00000002845,ENSOARG00000002897,ENSOARG00000003018,ENSOARG00000003303,ENSOARG00000003504,ENSOARG00000003643,ENSOARG00000003701,…
GO:CC	plasma membrane region	GO:0098590	0.000166733	3.77798	575	604	50	14540	ENSOARG00000000320,ENSOARG00000000321,ENSOARG00000000651,ENSOARG00000001187,ENSOARG00000001874,ENSOARG00000002302,ENSOARG00000002535,ENSOARG00000002554,ENSOARG00000002562,ENSOARG00000002735,ENSOARG00000003877,ENSOARG00000004301,ENSOARG00000004509,ENSOARG00000004654,ENSOARG00000004955,ENSOARG00000005004,ENSOARG00000005050,ENSOARG00000006446,ENSOARG00000006454,ENSOARG00000006474,ENSOARG00000006594,…
GO:CC	Golgi apparatus	GO:0005794	0.000470056	3.32785	840	604	64	14540	ENSOARG00000000420,ENSOARG00000000476,ENSOARG00000000968,ENSOARG00000001060,ENSOARG00000001069,ENSOARG00000002097,ENSOARG00000003115,ENSOARG00000003643,ENSOARG00000003768,ENSOARG00000003833,ENSOARG00000004276,ENSOARG00000005138,ENSOARG00000005346,ENSOARG00000005498,ENSOARG00000005730,ENSOARG00000005847,ENSOARG00000006193,ENSOARG00000006225,ENSOARG00000007916,ENSOARG00000007994,ENSOARG00000008019,…
GO:CC	organelle membrane	GO:0031090	0.000609079	3.21533	1332	604	90	14540	ENSOARG00000000920,ENSOARG00000001069,ENSOARG00000001978,ENSOARG00000002097,ENSOARG00000002234,ENSOARG00000002649,ENSOARG00000003051,ENSOARG00000003115,ENSOARG00000003459,ENSOARG00000003643,ENSOARG00000003768,ENSOARG00000003833,ENSOARG00000003877,ENSOARG00000004276,ENSOARG00000004509,ENSOARG00000004654,ENSOARG00000005009,ENSOARG00000005120,ENSOARG00000005138,ENSOARG00000005289,ENSOARG00000005337,…
GO:CC	endocytic vesicle	GO:0030139	0.00110924	2.95497	113	604	17	14540	ENSOARG00000002302,ENSOARG00000003303,ENSOARG00000003979,ENSOARG00000004509,ENSOARG00000004654,ENSOARG00000005498,ENSOARG00000005749,ENSOARG00000006454,ENSOARG00000007374,ENSOARG00000007814,ENSOARG00000008088,ENSOARG00000010651,ENSOARG00000010791,ENSOARG00000011825,ENSOARG00000013591,ENSOARG00000014303,ENSOARG00000019535
GO:CC	intracellular membrane-bounded organelle	GO:0043231	0.00160841	2.7936	6784	604	335	14540	ENSOARG00000000187,ENSOARG00000000320,ENSOARG00000000321,ENSOARG00000000420,ENSOARG00000000432,ENSOARG00000000476,ENSOARG00000000618,ENSOARG00000000769,ENSOARG00000000920,ENSOARG00000000940,ENSOARG00000000968,ENSOARG00000001060,ENSOARG00000001069,ENSOARG00000001316,ENSOARG00000001480,ENSOARG00000001563,ENSOARG00000001692,ENSOARG00000001699,ENSOARG00000001873,ENSOARG00000001874,ENSOARG00000001899,…
GO:CC	cytoplasmic stress granule	GO:0010494	0.00270958	2.5671	44	604	10	14540	ENSOARG00000001899,ENSOARG00000002433,ENSOARG00000003701,ENSOARG00000008819,ENSOARG00000011455,ENSOARG00000015905,ENSOARG00000017236,ENSOARG00000018046,ENSOARG00000019709,ENSOARG00000021166
GO:CC	plasma membrane protein complex	GO:0098797	0.00293521	2.53236	367	604	34	14540	ENSOARG00000001187,ENSOARG00000001297,ENSOARG00000001874,ENSOARG00000002562,ENSOARG00000003018,ENSOARG00000003279,ENSOARG00000004509,ENSOARG00000004654,ENSOARG00000004821,ENSOARG00000004852,ENSOARG00000005149,ENSOARG00000006474,ENSOARG00000007814,ENSOARG00000008212,ENSOARG00000008285,ENSOARG00000008505,ENSOARG00000009000,ENSOARG00000010027,ENSOARG00000010162,ENSOARG00000010791,ENSOARG00000011369,…
GO:CC	protein-containing complex	GO:0032991	0.00303562	2.51775	3505	604	191	14540	ENSOARG00000000125,ENSOARG00000000187,ENSOARG00000000966,ENSOARG00000001187,ENSOARG00000001297,ENSOARG00000001480,ENSOARG00000001874,ENSOARG00000001996,ENSOARG00000002073,ENSOARG00000002096,ENSOARG00000002149,ENSOARG00000002433,ENSOARG00000002562,ENSOARG00000003018,ENSOARG00000003240,ENSOARG00000003267,ENSOARG00000003279,ENSOARG00000003303,ENSOARG00000003459,ENSOARG00000003504,ENSOARG00000003613,…
GO:CC	ribonucleoprotein granule	GO:0035770	0.00547744	2.26142	140	604	18	14540	ENSOARG00000001899,ENSOARG00000002433,ENSOARG00000002897,ENSOARG00000003701,ENSOARG00000008088,ENSOARG00000008819,ENSOARG00000009433,ENSOARG00000011218,ENSOARG00000011455,ENSOARG00000011898,ENSOARG00000012298,ENSOARG00000013053,ENSOARG00000015898,ENSOARG00000015905,ENSOARG00000017236,ENSOARG00000018046,ENSOARG00000019709,ENSOARG00000021166
GO:CC	anchoring junction	GO:0070161	0.00666362	2.17629	398	604	35	14540	ENSOARG00000001039,ENSOARG00000001187,ENSOARG00000002302,ENSOARG00000002735,ENSOARG00000004852,ENSOARG00000005050,ENSOARG00000005208,ENSOARG00000006454,ENSOARG00000008088,ENSOARG00000008199,ENSOARG00000008212,ENSOARG00000008285,ENSOARG00000008298,ENSOARG00000008576,ENSOARG00000008774,ENSOARG00000009304,ENSOARG00000010066,ENSOARG00000010593,ENSOARG00000011395,ENSOARG00000011675,ENSOARG00000011780,…
GO:CC	synapse	GO:0045202	0.00673482	2.17167	656	604	50	14540	ENSOARG00000000817,ENSOARG00000000850,ENSOARG00000000968,ENSOARG00000001874,ENSOARG00000002329,ENSOARG00000002735,ENSOARG00000004955,ENSOARG00000004957,ENSOARG00000005004,ENSOARG00000005474,ENSOARG00000006474,ENSOARG00000006594,ENSOARG00000007374,ENSOARG00000007805,ENSOARG00000007998,ENSOARG00000008088,ENSOARG00000008347,ENSOARG00000009101,ENSOARG00000009195,ENSOARG00000009304,ENSOARG00000009536,…
GO:CC	whole membrane	GO:0098805	0.00857985	2.06652	591	604	46	14540	ENSOARG00000000651,ENSOARG00000001060,ENSOARG00000002234,ENSOARG00000003303,ENSOARG00000003459,ENSOARG00000003768,ENSOARG00000003833,ENSOARG00000004356,ENSOARG00000004509,ENSOARG00000004654,ENSOARG00000005337,ENSOARG00000006206,ENSOARG00000006225,ENSOARG00000006562,ENSOARG00000007374,ENSOARG00000007805,ENSOARG00000008858,ENSOARG00000009000,ENSOARG00000009332,ENSOARG00000010791,ENSOARG00000010969,…
GO:MF	anion binding	GO:0043168	3.85789e-09	8.41365	2337	614	159	15078	ENSOARG00000000320,ENSOARG00000000321,ENSOARG00000000651,ENSOARG00000000776,ENSOARG00000000850,ENSOARG00000001039,ENSOARG00000001060,ENSOARG00000001089,ENSOARG00000001699,ENSOARG00000001704,ENSOARG00000001992,ENSOARG00000002073,ENSOARG00000002302,ENSOARG00000002329,ENSOARG00000002409,ENSOARG00000002433,ENSOARG00000002649,ENSOARG00000002735,ENSOARG00000002897,ENSOARG00000003018,ENSOARG00000003206,…
GO:MF	binding	GO:0005488	4.88278e-07	6.31133	11137	614	515	15078	ENSOARG00000000095,ENSOARG00000000125,ENSOARG00000000187,ENSOARG00000000269,ENSOARG00000000320,ENSOARG00000000321,ENSOARG00000000420,ENSOARG00000000432,ENSOARG00000000476,ENSOARG00000000618,ENSOARG00000000651,ENSOARG00000000707,ENSOARG00000000769,ENSOARG00000000776,ENSOARG00000000817,ENSOARG00000000850,ENSOARG00000001039,ENSOARG00000001060,ENSOARG00000001089,ENSOARG00000001187,ENSOARG00000001297,…
GO:MF	protein binding	GO:0005515	1.71856e-05	4.76484	6590	614	334	15078	ENSOARG00000000125,ENSOARG00000000187,ENSOARG00000000269,ENSOARG00000000320,ENSOARG00000000321,ENSOARG00000000420,ENSOARG00000000432,ENSOARG00000000476,ENSOARG00000000651,ENSOARG00000000817,ENSOARG00000000850,ENSOARG00000001060,ENSOARG00000001089,ENSOARG00000001187,ENSOARG00000001297,ENSOARG00000001410,ENSOARG00000001692,ENSOARG00000001704,ENSOARG00000001873,ENSOARG00000001874,ENSOARG00000001978,…
GO:MF	purine ribonucleotide binding	GO:0032555	3.21385e-05	4.49297	1718	614	114	15078	ENSOARG00000000320,ENSOARG00000000321,ENSOARG00000000651,ENSOARG00000000776,ENSOARG00000000850,ENSOARG00000001039,ENSOARG00000001060,ENSOARG00000001089,ENSOARG00000001699,ENSOARG00000001992,ENSOARG00000002073,ENSOARG00000002302,ENSOARG00000002409,ENSOARG00000002433,ENSOARG00000002735,ENSOARG00000002897,ENSOARG00000003206,ENSOARG00000003483,ENSOARG00000003581,ENSOARG00000004301,ENSOARG00000004495,…
GO:MF	purine nucleotide binding	GO:0017076	3.87446e-05	4.41179	1724	614	114	15078	ENSOARG00000000320,ENSOARG00000000321,ENSOARG00000000651,ENSOARG00000000776,ENSOARG00000000850,ENSOARG00000001039,ENSOARG00000001060,ENSOARG00000001089,ENSOARG00000001699,ENSOARG00000001992,ENSOARG00000002073,ENSOARG00000002302,ENSOARG00000002409,ENSOARG00000002433,ENSOARG00000002735,ENSOARG00000002897,ENSOARG00000003206,ENSOARG00000003483,ENSOARG00000003581,ENSOARG00000004301,ENSOARG00000004495,…
GO:MF	nucleotide binding	GO:0000166	4.52507e-05	4.34438	1909	614	123	15078	ENSOARG00000000320,ENSOARG00000000321,ENSOARG00000000651,ENSOARG00000000769,ENSOARG00000000776,ENSOARG00000000850,ENSOARG00000001039,ENSOARG00000001060,ENSOARG00000001089,ENSOARG00000001699,ENSOARG00000001992,ENSOARG00000002073,ENSOARG00000002302,ENSOARG00000002409,ENSOARG00000002433,ENSOARG00000002649,ENSOARG00000002735,ENSOARG00000002897,ENSOARG00000003018,ENSOARG00000003206,ENSOARG00000003483,…
GO:MF	nucleoside phosphate binding	GO:1901265	4.52507e-05	4.34438	1909	614	123	15078	ENSOARG00000000320,ENSOARG00000000321,ENSOARG00000000651,ENSOARG00000000769,ENSOARG00000000776,ENSOARG00000000850,ENSOARG00000001039,ENSOARG00000001060,ENSOARG00000001089,ENSOARG00000001699,ENSOARG00000001992,ENSOARG00000002073,ENSOARG00000002302,ENSOARG00000002409,ENSOARG00000002433,ENSOARG00000002649,ENSOARG00000002735,ENSOARG00000002897,ENSOARG00000003018,ENSOARG00000003206,ENSOARG00000003483,…
GO:MF	small molecule binding	GO:0036094	4.73093e-05	4.32505	2175	614	136	15078	ENSOARG00000000320,ENSOARG00000000321,ENSOARG00000000651,ENSOARG00000000769,ENSOARG00000000776,ENSOARG00000000850,ENSOARG00000001039,ENSOARG00000001060,ENSOARG00000001089,ENSOARG00000001699,ENSOARG00000001992,ENSOARG00000002073,ENSOARG00000002234,ENSOARG00000002302,ENSOARG00000002329,ENSOARG00000002409,ENSOARG00000002433,ENSOARG00000002649,ENSOARG00000002735,ENSOARG00000002897,ENSOARG00000003018,…
GO:MF	ribonucleotide binding	GO:0032553	4.80919e-05	4.31793	1731	614	114	15078	ENSOARG00000000320,ENSOARG00000000321,ENSOARG00000000651,ENSOARG00000000776,ENSOARG00000000850,ENSOARG00000001039,ENSOARG00000001060,ENSOARG00000001089,ENSOARG00000001699,ENSOARG00000001992,ENSOARG00000002073,ENSOARG00000002302,ENSOARG00000002409,ENSOARG00000002433,ENSOARG00000002735,ENSOARG00000002897,ENSOARG00000003206,ENSOARG00000003483,ENSOARG00000003581,ENSOARG00000004301,ENSOARG00000004495,…
GO:MF	carbohydrate derivative binding	GO:0097367	0.000668598	3.17484	1904	614	118	15078	ENSOARG00000000320,ENSOARG00000000321,ENSOARG00000000651,ENSOARG00000000776,ENSOARG00000000850,ENSOARG00000001039,ENSOARG00000001060,ENSOARG00000001089,ENSOARG00000001699,ENSOARG00000001992,ENSOARG00000002073,ENSOARG00000002302,ENSOARG00000002409,ENSOARG00000002433,ENSOARG00000002735,ENSOARG00000002897,ENSOARG00000003206,ENSOARG00000003483,ENSOARG00000003581,ENSOARG00000004301,ENSOARG00000004495,…
GO:MF	purine ribonucleoside triphosphate binding	GO:0035639	0.00109282	2.96145	1678	614	106	15078	ENSOARG00000000320,ENSOARG00000000321,ENSOARG00000000651,ENSOARG00000000776,ENSOARG00000001039,ENSOARG00000001060,ENSOARG00000001089,ENSOARG00000001699,ENSOARG00000001992,ENSOARG00000002073,ENSOARG00000002409,ENSOARG00000002433,ENSOARG00000002735,ENSOARG00000002897,ENSOARG00000003206,ENSOARG00000003483,ENSOARG00000003581,ENSOARG00000004301,ENSOARG00000004495,ENSOARG00000004730,ENSOARG00000005180,…
GO:MF	enzyme regulator activity	GO:0030234	0.00134254	2.87207	618	614	50	15078	ENSOARG00000001297,ENSOARG00000002302,ENSOARG00000002433,ENSOARG00000003753,ENSOARG00000003979,ENSOARG00000004957,ENSOARG00000005642,ENSOARG00000005847,ENSOARG00000006643,ENSOARG00000006665,ENSOARG00000007250,ENSOARG00000007894,ENSOARG00000008819,ENSOARG00000009195,ENSOARG00000010759,ENSOARG00000011406,ENSOARG00000011544,ENSOARG00000011668,ENSOARG00000011800,ENSOARG00000012393,ENSOARG00000012561,…
GO:MF	ion binding	GO:0043167	0.00160695	2.794	4436	614	232	15078	ENSOARG00000000320,ENSOARG00000000321,ENSOARG00000000432,ENSOARG00000000618,ENSOARG00000000651,ENSOARG00000000707,ENSOARG00000000776,ENSOARG00000000850,ENSOARG00000001039,ENSOARG00000001060,ENSOARG00000001089,ENSOARG00000001480,ENSOARG00000001563,ENSOARG00000001699,ENSOARG00000001704,ENSOARG00000001874,ENSOARG00000001992,ENSOARG00000002073,ENSOARG00000002302,ENSOARG00000002307,ENSOARG00000002329,…
GO:MF	phosphatidylinositol binding	GO:0035091	0.00215803	2.66594	181	614	22	15078	ENSOARG00000001704,ENSOARG00000003643,ENSOARG00000004276,ENSOARG00000004372,ENSOARG00000004654,ENSOARG00000005004,ENSOARG00000006758,ENSOARG00000006995,ENSOARG00000007561,ENSOARG00000008921,ENSOARG00000009195,ENSOARG00000009332,ENSOARG00000009409,ENSOARG00000011668,ENSOARG00000013053,ENSOARG00000013203,ENSOARG00000013234,ENSOARG00000015811,ENSOARG00000018102,ENSOARG00000019575,ENSOARG00000019661,…
GO:MF	Ras GTPase binding	GO:0017016	0.00261121	2.58316	240	614	26	15078	ENSOARG00000000269,ENSOARG00000000850,ENSOARG00000001297,ENSOARG00000002302,ENSOARG00000002539,ENSOARG00000003504,ENSOARG00000003833,ENSOARG00000004654,ENSOARG00000005208,ENSOARG00000005730,ENSOARG00000008264,ENSOARG00000008423,ENSOARG00000008819,ENSOARG00000011668,ENSOARG00000013053,ENSOARG00000014769,ENSOARG00000015898,ENSOARG00000016751,ENSOARG00000017361,ENSOARG00000017445,ENSOARG00000018811,…
GO:MF	enzyme binding	GO:0019899	0.00355875	2.4487	1439	614	92	15078	ENSOARG00000000269,ENSOARG00000000850,ENSOARG00000001089,ENSOARG00000001297,ENSOARG00000001874,ENSOARG00000002073,ENSOARG00000002302,ENSOARG00000002539,ENSOARG00000002554,ENSOARG00000002562,ENSOARG00000003240,ENSOARG00000003504,ENSOARG00000003833,ENSOARG00000004276,ENSOARG00000004654,ENSOARG00000004694,ENSOARG00000004871,ENSOARG00000004957,ENSOARG00000005050,ENSOARG00000005180,ENSOARG00000005208,…
GO:MF	adenyl ribonucleotide binding	GO:0032559	0.00384685	2.41489	1362	614	88	15078	ENSOARG00000000320,ENSOARG00000000321,ENSOARG00000000651,ENSOARG00000000776,ENSOARG00000000850,ENSOARG00000001060,ENSOARG00000001089,ENSOARG00000001699,ENSOARG00000001992,ENSOARG00000002073,ENSOARG00000002302,ENSOARG00000002433,ENSOARG00000002735,ENSOARG00000002897,ENSOARG00000003206,ENSOARG00000003483,ENSOARG00000003581,ENSOARG00000004301,ENSOARG00000004495,ENSOARG00000004730,ENSOARG00000004957,…
GO:MF	GDP binding	GO:0019003	0.00392998	2.40561	44	614	10	15078	ENSOARG00000001039,ENSOARG00000005498,ENSOARG00000006225,ENSOARG00000007805,ENSOARG00000008329,ENSOARG00000010651,ENSOARG00000011395,ENSOARG00000016046,ENSOARG00000016208,ENSOARG00000020908
GO:MF	adenyl nucleotide binding	GO:0030554	0.00443819	2.35279	1367	614	88	15078	ENSOARG00000000320,ENSOARG00000000321,ENSOARG00000000651,ENSOARG00000000776,ENSOARG00000000850,ENSOARG00000001060,ENSOARG00000001089,ENSOARG00000001699,ENSOARG00000001992,ENSOARG00000002073,ENSOARG00000002302,ENSOARG00000002433,ENSOARG00000002735,ENSOARG00000002897,ENSOARG00000003206,ENSOARG00000003483,ENSOARG00000003581,ENSOARG00000004301,ENSOARG00000004495,ENSOARG00000004730,ENSOARG00000004957,…
GO:MF	small GTPase binding	GO:0031267	0.00545789	2.26298	250	614	26	15078	ENSOARG00000000269,ENSOARG00000000850,ENSOARG00000001297,ENSOARG00000002302,ENSOARG00000002539,ENSOARG00000003504,ENSOARG00000003833,ENSOARG00000004654,ENSOARG00000005208,ENSOARG00000005730,ENSOARG00000008264,ENSOARG00000008423,ENSOARG00000008819,ENSOARG00000011668,ENSOARG00000013053,ENSOARG00000014769,ENSOARG00000015898,ENSOARG00000016751,ENSOARG00000017361,ENSOARG00000017445,ENSOARG00000018811,…
GO:MF	phospholipid binding	GO:0005543	0.00551762	2.25825	296	614	29	15078	ENSOARG00000000320,ENSOARG00000001704,ENSOARG00000002302,ENSOARG00000003643,ENSOARG00000004276,ENSOARG00000004372,ENSOARG00000004654,ENSOARG00000005004,ENSOARG00000006643,ENSOARG00000006758,ENSOARG00000006995,ENSOARG00000007561,ENSOARG00000008921,ENSOARG00000009195,ENSOARG00000009332,ENSOARG00000009409,ENSOARG00000011668,ENSOARG00000012048,ENSOARG00000013053,ENSOARG00000013203,ENSOARG00000013234,…
GO:MF	enzyme activator activity	GO:0008047	0.00568877	2.24498	281	614	28	15078	ENSOARG00000001297,ENSOARG00000002302,ENSOARG00000002433,ENSOARG00000003753,ENSOARG00000003979,ENSOARG00000005847,ENSOARG00000006643,ENSOARG00000006665,ENSOARG00000009195,ENSOARG00000011406,ENSOARG00000012393,ENSOARG00000013053,ENSOARG00000013080,ENSOARG00000013551,ENSOARG00000013732,ENSOARG00000013756,ENSOARG00000014092,ENSOARG00000014769,ENSOARG00000016618,ENSOARG00000017361,ENSOARG00000017445,…
GO:MF	protein domain specific binding	GO:0019904	0.00822234	2.085	416	614	36	15078	ENSOARG00000000420,ENSOARG00000001297,ENSOARG00000001704,ENSOARG00000002302,ENSOARG00000003018,ENSOARG00000003643,ENSOARG00000003979,ENSOARG00000004356,ENSOARG00000005026,ENSOARG00000005730,ENSOARG00000007814,ENSOARG00000007894,ENSOARG00000007994,ENSOARG00000008088,ENSOARG00000008246,ENSOARG00000008858,ENSOARG00000010066,ENSOARG00000010124,ENSOARG00000011218,ENSOARG00000011369,ENSOARG00000011391,…
GO:MF		GO:0015459	0.00853617	2.06874	22	614	7	15078	ENSOARG00000003018,ENSOARG00000003279,ENSOARG00000004821,ENSOARG00000005149,ENSOARG00000005208,ENSOARG00000013885,ENSOARG00000020377
KEGG	Focal adhesion	KEGG:04510	0.0105184	1.97805	72	176	12	3694	ENSOARG00000001039,ENSOARG00000001060,ENSOARG00000002944,ENSOARG00000007245,ENSOARG00000008088,ENSOARG00000008212,ENSOARG00000008819,ENSOARG00000013797,ENSOARG00000018811,ENSOARG00000019070,ENSOARG00000019265,ENSOARG00000020358
GO:BP	cytoskeleton organization	GO:0007010	0.010736	1.96916	909	605	66	14575	ENSOARG00000000320,ENSOARG00000002845,ENSOARG00000003002,ENSOARG00000003206,ENSOARG00000003483,ENSOARG00000004276,ENSOARG00000005208,ENSOARG00000005847,ENSOARG00000006029,ENSOARG00000006995,ENSOARG00000007205,ENSOARG00000007863,ENSOARG00000008088,ENSOARG00000008264,ENSOARG00000008298,ENSOARG00000008459,ENSOARG00000008819,ENSOARG00000008888,ENSOARG00000008921,ENSOARG00000009304,ENSOARG00000009665,…
GO:CC	SNARE complex	GO:0031201	0.0115729	1.93656	17	604	6	14540	ENSOARG00000003303,ENSOARG00000003768,ENSOARG00000005474,ENSOARG00000010268,ENSOARG00000011245,ENSOARG00000020535
GO:BP	protein localization to organelle	GO:0033365	0.0165978	1.77995	512	605	43	14575	ENSOARG00000000817,ENSOARG00000001978,ENSOARG00000002096,ENSOARG00000002433,ENSOARG00000003240,ENSOARG00000003979,ENSOARG00000004871,ENSOARG00000005050,ENSOARG00000005208,ENSOARG00000005749,ENSOARG00000006562,ENSOARG00000006916,ENSOARG00000007337,ENSOARG00000007814,ENSOARG00000007994,ENSOARG00000008246,ENSOARG00000008452,ENSOARG00000008615,ENSOARG00000008888,ENSOARG00000009014,ENSOARG00000009928,…
GO:BP	protein modification process	GO:0036211	0.0172182	1.76401	2782	605	158	14575	ENSOARG00000000320,ENSOARG00000000420,ENSOARG00000000476,ENSOARG00000000651,ENSOARG00000000776,ENSOARG00000001039,ENSOARG00000001060,ENSOARG00000001089,ENSOARG00000001259,ENSOARG00000001699,ENSOARG00000001873,ENSOARG00000001992,ENSOARG00000001996,ENSOARG00000002073,ENSOARG00000002302,ENSOARG00000002433,ENSOARG00000002562,ENSOARG00000002673,ENSOARG00000002735,ENSOARG00000002779,ENSOARG00000002800,…
GO:BP	cellular protein modification process	GO:0006464	0.0172182	1.76401	2782	605	158	14575	ENSOARG00000000320,ENSOARG00000000420,ENSOARG00000000476,ENSOARG00000000651,ENSOARG00000000776,ENSOARG00000001039,ENSOARG00000001060,ENSOARG00000001089,ENSOARG00000001259,ENSOARG00000001699,ENSOARG00000001873,ENSOARG00000001992,ENSOARG00000001996,ENSOARG00000002073,ENSOARG00000002302,ENSOARG00000002433,ENSOARG00000002562,ENSOARG00000002673,ENSOARG00000002735,ENSOARG00000002779,ENSOARG00000002800,…
GO:MF	Rho GTPase binding	GO:0017048	0.0176686	1.7528	85	614	13	15078	ENSOARG00000001297,ENSOARG00000005208,ENSOARG00000005730,ENSOARG00000008264,ENSOARG00000008819,ENSOARG00000013053,ENSOARG00000014769,ENSOARG00000015898,ENSOARG00000016751,ENSOARG00000017361,ENSOARG00000017445,ENSOARG00000018811,ENSOARG00000020358
GO:BP	regulation of potassium ion transmembrane transport	GO:1901379	0.0180476	1.74358	44	605	10	14575	ENSOARG00000001089,ENSOARG00000003018,ENSOARG00000003279,ENSOARG00000004301,ENSOARG00000004821,ENSOARG00000005149,ENSOARG00000005208,ENSOARG00000013885,ENSOARG00000020377,ENSOARG00000020648
GO:BP	regulation of protein-containing complex assembly	GO:0043254	0.0208454	1.68099	275	605	28	14575	ENSOARG00000001039,ENSOARG00000002433,ENSOARG00000004276,ENSOARG00000005050,ENSOARG00000005474,ENSOARG00000005847,ENSOARG00000005849,ENSOARG00000006029,ENSOARG00000006995,ENSOARG00000007432,ENSOARG00000007814,ENSOARG00000008088,ENSOARG00000009565,ENSOARG00000009665,ENSOARG00000009682,ENSOARG00000011245,ENSOARG00000011395,ENSOARG00000011780,ENSOARG00000013732,ENSOARG00000013880,ENSOARG00000016751,…
GO:CC	membrane protein complex	GO:0098796	0.0214735	1.6681	760	604	54	14540	ENSOARG00000001187,ENSOARG00000001297,ENSOARG00000001874,ENSOARG00000002562,ENSOARG00000003018,ENSOARG00000003279,ENSOARG00000003303,ENSOARG00000003459,ENSOARG00000003768,ENSOARG00000003833,ENSOARG00000004509,ENSOARG00000004654,ENSOARG00000004821,ENSOARG00000004852,ENSOARG00000005149,ENSOARG00000005337,ENSOARG00000005474,ENSOARG00000006474,ENSOARG00000007814,ENSOARG00000008212,ENSOARG00000008285,…
GO:BP	positive regulation of molecular function	GO:0044093	0.0228153	1.64177	1043	605	72	14575	ENSOARG00000000320,ENSOARG00000000321,ENSOARG00000000776,ENSOARG00000001187,ENSOARG00000001297,ENSOARG00000002302,ENSOARG00000002433,ENSOARG00000003753,ENSOARG00000003979,ENSOARG00000004276,ENSOARG00000004301,ENSOARG00000004356,ENSOARG00000004654,ENSOARG00000004730,ENSOARG00000005847,ENSOARG00000006643,ENSOARG00000006665,ENSOARG00000006916,ENSOARG00000007374,ENSOARG00000007574,ENSOARG00000007814,…
KEGG	Regulation of actin cytoskeleton	KEGG:04810	0.0231363	1.63571	78	176	12	3694	ENSOARG00000007245,ENSOARG00000008088,ENSOARG00000008212,ENSOARG00000008819,ENSOARG00000009000,ENSOARG00000009840,ENSOARG00000011369,ENSOARG00000017361,ENSOARG00000018811,ENSOARG00000019028,ENSOARG00000019070,ENSOARG00000020358
GO:BP	endocytosis	GO:0006897	0.0244712	1.61134	308	605	30	14575	ENSOARG00000000817,ENSOARG00000003979,ENSOARG00000004276,ENSOARG00000004372,ENSOARG00000004509,ENSOARG00000004654,ENSOARG00000005004,ENSOARG00000006995,ENSOARG00000007374,ENSOARG00000007561,ENSOARG00000007814,ENSOARG00000008088,ENSOARG00000008209,ENSOARG00000008819,ENSOARG00000010268,ENSOARG00000010286,ENSOARG00000010651,ENSOARG00000010791,ENSOARG00000011391,ENSOARG00000011406,ENSOARG00000013203,…
GO:BP	positive regulation of transport	GO:0051050	0.0265811	1.57543	539	605	44	14575	ENSOARG00000000320,ENSOARG00000000769,ENSOARG00000000817,ENSOARG00000002735,ENSOARG00000003621,ENSOARG00000003768,ENSOARG00000003833,ENSOARG00000005050,ENSOARG00000005208,ENSOARG00000005521,ENSOARG00000005847,ENSOARG00000005994,ENSOARG00000007760,ENSOARG00000007814,ENSOARG00000007894,ENSOARG00000008088,ENSOARG00000008888,ENSOARG00000009000,ENSOARG00000009565,ENSOARG00000010552,ENSOARG00000011199,…
GO:BP	positive regulation of hydrolase activity	GO:0051345	0.0290569	1.53675	423	605	37	14575	ENSOARG00000001187,ENSOARG00000002302,ENSOARG00000002433,ENSOARG00000003753,ENSOARG00000003979,ENSOARG00000004276,ENSOARG00000004654,ENSOARG00000006643,ENSOARG00000007814,ENSOARG00000008285,ENSOARG00000009195,ENSOARG00000009409,ENSOARG00000011406,ENSOARG00000012393,ENSOARG00000013080,ENSOARG00000013173,ENSOARG00000013203,ENSOARG00000013551,ENSOARG00000013565,ENSOARG00000013732,ENSOARG00000013756,…
GO:CC	cytoplasmic ribonucleoprotein granule	GO:0036464	0.0292059	1.53453	131	604	16	14540	ENSOARG00000001899,ENSOARG00000002433,ENSOARG00000003701,ENSOARG00000008088,ENSOARG00000008819,ENSOARG00000009433,ENSOARG00000011218,ENSOARG00000011455,ENSOARG00000012298,ENSOARG00000013053,ENSOARG00000015898,ENSOARG00000015905,ENSOARG00000017236,ENSOARG00000018046,ENSOARG00000019709,ENSOARG00000021166
GO:BP	receptor-mediated endocytosis	GO:0006898	0.0292945	1.53321	125	605	17	14575	ENSOARG00000000817,ENSOARG00000004276,ENSOARG00000004509,ENSOARG00000004654,ENSOARG00000005004,ENSOARG00000006995,ENSOARG00000007561,ENSOARG00000007814,ENSOARG00000010268,ENSOARG00000010286,ENSOARG00000010791,ENSOARG00000013203,ENSOARG00000014098,ENSOARG00000016547,ENSOARG00000016857,ENSOARG00000020179,ENSOARG00000020307
GO:BP	regulation of organelle organization	GO:0033043	0.0306833	1.5131	846	605	61	14575	ENSOARG00000001060,ENSOARG00000001996,ENSOARG00000002096,ENSOARG00000003002,ENSOARG00000003206,ENSOARG00000004148,ENSOARG00000004276,ENSOARG00000005050,ENSOARG00000005346,ENSOARG00000005847,ENSOARG00000006029,ENSOARG00000006995,ENSOARG00000007374,ENSOARG00000007574,ENSOARG00000007863,ENSOARG00000008088,ENSOARG00000008246,ENSOARG00000008459,ENSOARG00000008819,ENSOARG00000008921,ENSOARG00000009665,…
GO:MF	phosphatidylinositol phosphate binding	GO:1901981	0.0307752	1.5118	102	614	14	15078	ENSOARG00000001704,ENSOARG00000003643,ENSOARG00000005004,ENSOARG00000006995,ENSOARG00000009195,ENSOARG00000009332,ENSOARG00000009409,ENSOARG00000013053,ENSOARG00000013203,ENSOARG00000013234,ENSOARG00000018102,ENSOARG00000019575,ENSOARG00000019661,ENSOARG00000020394
GO:MF	isopeptidase activity	GO:0070122	0.0320049	1.49478	3	614	3	15078	ENSOARG00000011882,ENSOARG00000013730,ENSOARG00000019311
GO:CC	postsynapse	GO:0098794	0.0342648	1.46515	282	604	26	14540	ENSOARG00000000817,ENSOARG00000001874,ENSOARG00000004957,ENSOARG00000006474,ENSOARG00000008088,ENSOARG00000008347,ENSOARG00000009101,ENSOARG00000009195,ENSOARG00000009304,ENSOARG00000009536,ENSOARG00000010268,ENSOARG00000010286,ENSOARG00000011406,ENSOARG00000011704,ENSOARG00000012699,ENSOARG00000013565,ENSOARG00000013623,ENSOARG00000013885,ENSOARG00000014098,ENSOARG00000015905,ENSOARG00000017445,…
GO:CC	bounding membrane of organelle	GO:0098588	0.0346831	1.45988	663	604	48	14540	ENSOARG00000001069,ENSOARG00000002097,ENSOARG00000002234,ENSOARG00000003115,ENSOARG00000003459,ENSOARG00000003643,ENSOARG00000003768,ENSOARG00000003833,ENSOARG00000004509,ENSOARG00000004654,ENSOARG00000005138,ENSOARG00000005337,ENSOARG00000006206,ENSOARG00000006225,ENSOARG00000006562,ENSOARG00000007374,ENSOARG00000007805,ENSOARG00000007994,ENSOARG00000008408,ENSOARG00000008459,ENSOARG00000009332,…
GO:BP	centrosome cycle	GO:0007098	0.0351997	1.45346	90	605	14	14575	ENSOARG00000003002,ENSOARG00000003206,ENSOARG00000008459,ENSOARG00000008888,ENSOARG00000011395,ENSOARG00000012787,ENSOARG00000015346,ENSOARG00000015796,ENSOARG00000015898,ENSOARG00000016995,ENSOARG00000017921,ENSOARG00000020174,ENSOARG00000020540,ENSOARG00000020826
GO:CC	plasma membrane	GO:0005886	0.0358796	1.44515	3160	604	169	14540	ENSOARG00000000320,ENSOARG00000000321,ENSOARG00000000618,ENSOARG00000000651,ENSOARG00000000817,ENSOARG00000001060,ENSOARG00000001187,ENSOARG00000001297,ENSOARG00000001874,ENSOARG00000001992,ENSOARG00000002234,ENSOARG00000002302,ENSOARG00000002304,ENSOARG00000002433,ENSOARG00000002535,ENSOARG00000002554,ENSOARG00000002562,ENSOARG00000002735,ENSOARG00000003018,ENSOARG00000003279,ENSOARG00000003768,…
GO:MF	GTPase activator activity	GO:0005096	0.0373626	1.42756	144	614	17	15078	ENSOARG00000002302,ENSOARG00000003979,ENSOARG00000006643,ENSOARG00000009195,ENSOARG00000011406,ENSOARG00000012393,ENSOARG00000013080,ENSOARG00000013551,ENSOARG00000013732,ENSOARG00000013756,ENSOARG00000014769,ENSOARG00000016618,ENSOARG00000017361,ENSOARG00000017445,ENSOARG00000018102,ENSOARG00000018960,ENSOARG00000020394
GO:CC	cell leading edge	GO:0031252	0.0390603	1.40826	237	604	23	14540	ENSOARG00000002433,ENSOARG00000003768,ENSOARG00000006454,ENSOARG00000008088,ENSOARG00000008298,ENSOARG00000008819,ENSOARG00000008921,ENSOARG00000011675,ENSOARG00000011780,ENSOARG00000012699,ENSOARG00000013053,ENSOARG00000013173,ENSOARG00000013565,ENSOARG00000013732,ENSOARG00000015139,ENSOARG00000017445,ENSOARG00000018046,ENSOARG00000019265,ENSOARG00000019575,ENSOARG00000019661,ENSOARG00000020394,…
GO:CC	endosome	GO:0005768	0.0402568	1.39516	435	604	35	14540	ENSOARG00000000968,ENSOARG00000001060,ENSOARG00000002302,ENSOARG00000003833,ENSOARG00000003979,ENSOARG00000004654,ENSOARG00000005337,ENSOARG00000005498,ENSOARG00000006758,ENSOARG00000007374,ENSOARG00000008921,ENSOARG00000009332,ENSOARG00000009409,ENSOARG00000010116,ENSOARG00000010651,ENSOARG00000011391,ENSOARG00000011489,ENSOARG00000012368,ENSOARG00000013234,ENSOARG00000013509,ENSOARG00000014042,…
GO:CC	cell periphery	GO:0071944	0.0474654	1.32362	3243	604	172	14540	ENSOARG00000000320,ENSOARG00000000321,ENSOARG00000000618,ENSOARG00000000651,ENSOARG00000000817,ENSOARG00000001060,ENSOARG00000001187,ENSOARG00000001297,ENSOARG00000001874,ENSOARG00000001992,ENSOARG00000002234,ENSOARG00000002302,ENSOARG00000002304,ENSOARG00000002329,ENSOARG00000002433,ENSOARG00000002535,ENSOARG00000002554,ENSOARG00000002562,ENSOARG00000002735,ENSOARG00000003018,ENSOARG00000003279,…
GO:MF	phosphotransferase activity, alcohol group as acceptor	GO:0016773	0.0476427	1.322	651	614	47	15078	ENSOARG00000000320,ENSOARG00000000651,ENSOARG00000000776,ENSOARG00000001060,ENSOARG00000001089,ENSOARG00000001699,ENSOARG00000002735,ENSOARG00000004301,ENSOARG00000004730,ENSOARG00000005847,ENSOARG00000006076,ENSOARG00000006637,ENSOARG00000007185,ENSOARG00000007245,ENSOARG00000007374,ENSOARG00000007814,ENSOARG00000007998,ENSOARG00000008819,ENSOARG00000009840,ENSOARG00000009968,ENSOARG00000010117,…
KEGG	Hepatitis C	KEGG:05160	0.470737295	0.327221393	132	81	6	6534	ENSOARG00000003182,ENSOARG00000009655,ENSOARG00000010231,ENSOARG00000014582,ENSOARG00000015177,ENSOARG00000015184
KEGG	Nicotine addiction	KEGG:05033	0.935175496	0.029106881	38	81	3	6534	ENSOARG00000007649,ENSOARG00000012795,ENSOARG00000013029
KEGG	Cholinergic synapse	KEGG:04725	1	0	95	81	1	6534	ENSOARG00000006476
KEGG	Serotonergic synapse	KEGG:04726	1	0	99	81	2	6534	ENSOARG00000001345,ENSOARG00000006476
KEGG	GABAergic synapse	KEGG:04727	1	0	82	81	4	6534	ENSOARG00000006476,ENSOARG00000008065,ENSOARG00000010284,ENSOARG00000012795
KEGG	Dopaminergic synapse	KEGG:04728	1	0	113	81	1	6534	ENSOARG00000006476
KEGG	Olfactory transduction	KEGG:04740	1	0	462	81	1	6534	ENSOARG00000006476
KEGG	Taste transduction	KEGG:04742	1	0	67	81	1	6534	ENSOARG00000006476
KEGG	Phototransduction	KEGG:04744	1	0	23	81	1	6534	ENSOARG00000019262
KEGG	Inflammatory mediator regulation of TRP channels	KEGG:04750	1	0	92	81	1	6534	ENSOARG00000006476
KEGG	Regulation of actin cytoskeleton	KEGG:04810	1	0	183	81	3	6534	ENSOARG00000001576,ENSOARG00000002442,ENSOARG00000003418
KEGG	Insulin signaling pathway	KEGG:04910	1	0	122	81	4	6534	ENSOARG00000006476,ENSOARG00000007168,ENSOARG00000008997,ENSOARG00000014242
KEGG	Insulin secretion	KEGG:04911	1	0	74	81	1	6534	ENSOARG00000006476
KEGG	GnRH signaling pathway	KEGG:04912	1	0	85	81	1	6534	ENSOARG00000006476
KEGG	Ovarian steroidogenesis	KEGG:04913	1	0	53	81	1	6534	ENSOARG00000006476
KEGG	Glutamatergic synapse	KEGG:04724	1	0	93	81	4	6534	ENSOARG00000006476,ENSOARG00000007649,ENSOARG00000010284,ENSOARG00000013029
KEGG	Progesterone-mediated oocyte maturation	KEGG:04914	1	0	80	81	2	6534	ENSOARG00000006476,ENSOARG00000018369
KEGG	Melanogenesis	KEGG:04916	1	0	83	81	1	6534	ENSOARG00000006476
KEGG	Thyroid hormone synthesis	KEGG:04918	1	0	66	81	2	6534	ENSOARG00000006476,ENSOARG00000007929
KEGG	Thyroid hormone signaling pathway	KEGG:04919	1	0	111	81	1	6534	ENSOARG00000006476
KEGG	Oxytocin signaling pathway	KEGG:04921	1	0	128	81	2	6534	ENSOARG00000006476,ENSOARG00000012826
KEGG	Glucagon signaling pathway	KEGG:04922	1	0	99	81	3	6534	ENSOARG00000006476,ENSOARG00000007168,ENSOARG00000008997
KEGG	Regulation of lipolysis in adipocytes	KEGG:04923	1	0	47	81	1	6534	ENSOARG00000006476
KEGG	Renin secretion	KEGG:04924	1	0	62	81	1	6534	ENSOARG00000006476
KEGG	Aldosterone synthesis and secretion	KEGG:04925	1	0	81	81	1	6534	ENSOARG00000006476
KEGG	Relaxin signaling pathway	KEGG:04926	1	0	117	81	1	6534	ENSOARG00000006476
KEGG	Cortisol synthesis and secretion	KEGG:04927	1	0	53	81	1	6534	ENSOARG00000006476
KEGG	Parathyroid hormone synthesis, secretion and action	KEGG:04928	1	0	94	81	2	6534	ENSOARG00000001576,ENSOARG00000006476
KEGG	Insulin resistance	KEGG:04931	1	0	103	81	3	6534	ENSOARG00000002343,ENSOARG00000007168,ENSOARG00000008997
KEGG	Non-alcoholic fatty liver disease	KEGG:04932	1	0	124	81	2	6534	ENSOARG00000002343,ENSOARG00000014582
KEGG	Estrogen signaling pathway	KEGG:04915	1	0	122	81	1	6534	ENSOARG00000006476
KEGG	Cushing syndrome	KEGG:04934	1	0	126	81	2	6534	ENSOARG00000006476,ENSOARG00000009655
KEGG	Retrograde endocannabinoid signaling	KEGG:04723	1	0	127	81	4	6534	ENSOARG00000006476,ENSOARG00000007649,ENSOARG00000012795,ENSOARG00000013029
KEGG	Synaptic vesicle cycle	KEGG:04721	1	0	69	81	2	6534	ENSOARG00000007649,ENSOARG00000013029
KEGG	Hedgehog signaling pathway	KEGG:04340	1	0	45	81	3	6534	ENSOARG00000006476,ENSOARG00000013036,ENSOARG00000019381
KEGG	TGF-beta signaling pathway	KEGG:04350	1	0	77	81	1	6534	ENSOARG00000017221
KEGG	Axon guidance	KEGG:04360	1	0	157	81	4	6534	ENSOARG00000003418,ENSOARG00000012066,ENSOARG00000019381,ENSOARG00000020923
KEGG	VEGF signaling pathway	KEGG:04370	1	0	52	81	1	6534	ENSOARG00000003418
KEGG	Apelin signaling pathway	KEGG:04371	1	0	119	81	2	6534	ENSOARG00000006476,ENSOARG00000014242
KEGG	Osteoclast differentiation	KEGG:04380	1	0	101	81	2	6534	ENSOARG00000000708,ENSOARG00000002683
KEGG	Hippo signaling pathway	KEGG:04390	1	0	126	81	2	6534	ENSOARG00000002924,ENSOARG00000015184
KEGG	Focal adhesion	KEGG:04510	1	0	184	81	4	6534	ENSOARG00000002924,ENSOARG00000003418,ENSOARG00000007694,ENSOARG00000014799
KEGG	ECM-receptor interaction	KEGG:04512	1	0	82	81	1	6534	ENSOARG00000007694
KEGG	Adherens junction	KEGG:04520	1	0	67	81	1	6534	ENSOARG00000001576
KEGG	Tight junction	KEGG:04530	1	0	144	81	1	6534	ENSOARG00000006476
KEGG	Gap junction	KEGG:04540	1	0	69	81	1	6534	ENSOARG00000006476
KEGG	Signaling pathways regulating pluripotency of stem cells	KEGG:04550	1	0	115	81	1	6534	ENSOARG00000001576
KEGG	Neurotrophin signaling pathway	KEGG:04722	1	0	110	81	1	6534	ENSOARG00000014582
KEGG	Complement and coagulation cascades	KEGG:04610	1	0	72	81	1	6534	ENSOARG00000014081
KEGG	Antigen processing and presentation	KEGG:04612	1	0	55	81	1	6534	ENSOARG00000007229
KEGG	Renin-angiotensin system	KEGG:04614	1	0	23	81	1	6534	ENSOARG00000003370
KEGG	Toll-like receptor signaling pathway	KEGG:04620	1	0	92	81	1	6534	ENSOARG00000016543
KEGG	NOD-like receptor signaling pathway	KEGG:04621	1	0	146	81	1	6534	ENSOARG00000020658
KEGG	JAK-STAT signaling pathway	KEGG:04630	1	0	142	81	2	6534	ENSOARG00000002924,ENSOARG00000009311
KEGG	Hematopoietic cell lineage	KEGG:04640	1	0	86	81	1	6534	ENSOARG00000003370
KEGG	Natural killer cell mediated cytotoxicity	KEGG:04650	1	0	92	81	1	6534	ENSOARG00000014582
KEGG	T cell receptor signaling pathway	KEGG:04660	1	0	95	81	1	6534	ENSOARG00000020923
KEGG	B cell receptor signaling pathway	KEGG:04662	1	0	65	81	1	6534	ENSOARG00000003182
KEGG	Leukocyte transendothelial migration	KEGG:04670	1	0	103	81	1	6534	ENSOARG00000003418
KEGG	Circadian entrainment	KEGG:04713	1	0	79	81	1	6534	ENSOARG00000006476
KEGG	Thermogenesis	KEGG:04714	1	0	199	81	4	6534	ENSOARG00000001576,ENSOARG00000006476,ENSOARG00000014242,ENSOARG00000020696
KEGG	Long-term potentiation	KEGG:04720	1	0	58	81	1	6534	ENSOARG00000006476
KEGG	Platelet activation	KEGG:04611	1	0	112	81	1	6534	ENSOARG00000006476
KEGG	Growth hormone synthesis, secretion and action	KEGG:04935	1	0	104	81	2	6534	ENSOARG00000003418,ENSOARG00000006476
KEGG	Type I diabetes mellitus	KEGG:04940	1	0	39	81	1	6534	ENSOARG00000014582
KEGG	Endocrine and other factor-regulated calcium reabsorption	KEGG:04961	1	0	48	81	1	6534	ENSOARG00000006476
KEGG	Epstein-Barr virus infection	KEGG:05169	1	0	173	81	3	6534	ENSOARG00000002924,ENSOARG00000009655,ENSOARG00000013671
KEGG	Human immunodeficiency virus 1 infection	KEGG:05170	1	0	176	81	2	6534	ENSOARG00000003418,ENSOARG00000014582
KEGG	Pathways in cancer	KEGG:05200	1	0	453	81	8	6534	ENSOARG00000001576,ENSOARG00000002924,ENSOARG00000003418,ENSOARG00000006476,ENSOARG00000007694,ENSOARG00000009655,ENSOARG00000013671,ENSOARG00000014582
KEGG	Transcriptional misregulation in cancer	KEGG:05202	1	0	150	81	2	6534	ENSOARG00000003418,ENSOARG00000013671
KEGG	Viral carcinogenesis	KEGG:05203	1	0	169	81	4	6534	ENSOARG00000002924,ENSOARG00000006476,ENSOARG00000015184,ENSOARG00000017221
KEGG	Proteoglycans in cancer	KEGG:05205	1	0	176	81	5	6534	ENSOARG00000001576,ENSOARG00000003418,ENSOARG00000006476,ENSOARG00000014242,ENSOARG00000014582
KEGG	MicroRNAs in cancer	KEGG:05206	1	0	171	81	3	6534	ENSOARG00000007154,ENSOARG00000009655,ENSOARG00000014831
KEGG	Colorectal cancer	KEGG:05210	1	0	82	81	1	6534	ENSOARG00000013671
KEGG	Pancreatic cancer	KEGG:05212	1	0	70	81	2	6534	ENSOARG00000009655,ENSOARG00000013671
KEGG	Endometrial cancer	KEGG:05213	1	0	56	81	1	6534	ENSOARG00000013671
KEGG	Glioma	KEGG:05214	1	0	65	81	2	6534	ENSOARG00000009655,ENSOARG00000013671
KEGG	Prostate cancer	KEGG:05215	1	0	86	81	2	6534	ENSOARG00000001576,ENSOARG00000009655
KEGG	Thyroid cancer	KEGG:05216	1	0	36	81	1	6534	ENSOARG00000013671
KEGG	Herpes simplex virus 1 infection	KEGG:05168	1	0	243	81	2	6534	ENSOARG00000007229,ENSOARG00000014582
KEGG	Basal cell carcinoma	KEGG:05217	1	0	50	81	1	6534	ENSOARG00000013671
KEGG	Bladder cancer	KEGG:05219	1	0	36	81	1	6534	ENSOARG00000009655
KEGG	Chronic myeloid leukemia	KEGG:05220	1	0	69	81	2	6534	ENSOARG00000009655,ENSOARG00000013671
KEGG	Small cell lung cancer	KEGG:05222	1	0	84	81	4	6534	ENSOARG00000003418,ENSOARG00000007694,ENSOARG00000009655,ENSOARG00000013671
KEGG	Non-small cell lung cancer	KEGG:05223	1	0	61	81	2	6534	ENSOARG00000009655,ENSOARG00000013671
KEGG	Breast cancer	KEGG:05224	1	0	119	81	3	6534	ENSOARG00000001576,ENSOARG00000009655,ENSOARG00000013671
KEGG	Hepatocellular carcinoma	KEGG:05225	1	0	147	81	3	6534	ENSOARG00000009655,ENSOARG00000013671,ENSOARG00000020696
KEGG	Gastric cancer	KEGG:05226	1	0	117	81	2	6534	ENSOARG00000009655,ENSOARG00000013671
KEGG	Central carbon metabolism in cancer	KEGG:05230	1	0	67	81	1	6534	ENSOARG00000001576
KEGG	Autoimmune thyroid disease	KEGG:05320	1	0	39	81	1	6534	ENSOARG00000014582
KEGG	Allograft rejection	KEGG:05330	1	0	34	81	1	6534	ENSOARG00000014582
KEGG	Graft-versus-host disease	KEGG:05332	1	0	36	81	1	6534	ENSOARG00000014582
KEGG	Hypertrophic cardiomyopathy	KEGG:05410	1	0	82	81	1	6534	ENSOARG00000012826
KEGG	Arrhythmogenic right ventricular cardiomyopathy	KEGG:05412	1	0	72	81	3	6534	ENSOARG00000006399,ENSOARG00000012826,ENSOARG00000017552
KEGG	Melanoma	KEGG:05218	1	0	58	81	3	6534	ENSOARG00000001576,ENSOARG00000009655,ENSOARG00000013671
KEGG	Kaposi sarcoma-associated herpesvirus infection	KEGG:05167	1	0	163	81	1	6534	ENSOARG00000009655
KEGG	Human T-cell leukemia virus 1 infection	KEGG:05166	1	0	189	81	3	6534	ENSOARG00000002924,ENSOARG00000006476,ENSOARG00000009655
KEGG	Human papillomavirus infection	KEGG:05165	1	0	286	81	7	6534	ENSOARG00000002924,ENSOARG00000003418,ENSOARG00000006476,ENSOARG00000007694,ENSOARG00000010231,ENSOARG00000014582,ENSOARG00000017221
KEGG	Vasopressin-regulated water reabsorption	KEGG:04962	1	0	40	81	2	6534	ENSOARG00000006476,ENSOARG00000006982
KEGG	Proximal tubule bicarbonate reclamation	KEGG:04964	1	0	21	81	1	6534	ENSOARG00000010284
KEGG	Salivary secretion	KEGG:04970	1	0	71	81	1	6534	ENSOARG00000006476
KEGG	Gastric acid secretion	KEGG:04971	1	0	66	81	1	6534	ENSOARG00000006476
KEGG	Protein digestion and absorption	KEGG:04974	1	0	108	81	1	6534	ENSOARG00000003370
KEGG	Bile secretion	KEGG:04976	1	0	79	81	2	6534	ENSOARG00000006476,ENSOARG00000006982
KEGG	Alzheimer disease	KEGG:05010	1	0	295	81	1	6534	ENSOARG00000003370
KEGG	Parkinson disease	KEGG:05012	1	0	202	81	1	6534	ENSOARG00000006476
KEGG	Amyotrophic lateral sclerosis	KEGG:05014	1	0	305	81	4	6534	ENSOARG00000002683,ENSOARG00000007929,ENSOARG00000013686,ENSOARG00000016734
KEGG	Huntington disease	KEGG:05016	1	0	255	81	2	6534	ENSOARG00000000302,ENSOARG00000007929
KEGG	Prion disease	KEGG:05020	1	0	220	81	1	6534	ENSOARG00000006476
KEGG	Cocaine addiction	KEGG:05030	1	0	43	81	1	6534	ENSOARG00000006476
KEGG	Amphetamine addiction	KEGG:05031	1	0	60	81	1	6534	ENSOARG00000006476
KEGG	Morphine addiction	KEGG:05032	1	0	83	81	2	6534	ENSOARG00000006476,ENSOARG00000012795
KEGG	Alcoholism	KEGG:05034	1	0	134	81	1	6534	ENSOARG00000006476
KEGG	Bacterial invasion of epithelial cells	KEGG:05100	1	0	65	81	1	6534	ENSOARG00000003418
KEGG	Salmonella infection	KEGG:05132	1	0	198	81	1	6534	ENSOARG00000006511
KEGG	Legionellosis	KEGG:05134	1	0	53	81	3	6534	ENSOARG00000006511,ENSOARG00000016541,ENSOARG00000020460
KEGG	Yersinia infection	KEGG:05135	1	0	118	81	1	6534	ENSOARG00000003418
KEGG	Chagas disease	KEGG:05142	1	0	98	81	1	6534	ENSOARG00000014582
KEGG	African trypanosomiasis	KEGG:05143	1	0	31	81	1	6534	ENSOARG00000014582
KEGG	Malaria	KEGG:05144	1	0	42	81	1	6534	ENSOARG00000003182
KEGG	Toxoplasmosis	KEGG:05145	1	0	100	81	1	6534	ENSOARG00000007694
KEGG	Amoebiasis	KEGG:05146	1	0	98	81	3	6534	ENSOARG00000003418,ENSOARG00000006476,ENSOARG00000007694
KEGG	Tuberculosis	KEGG:05152	1	0	154	81	1	6534	ENSOARG00000007229
KEGG	Hepatitis B	KEGG:05161	1	0	142	81	3	6534	ENSOARG00000009655,ENSOARG00000014582,ENSOARG00000015184
KEGG	Measles	KEGG:05162	1	0	122	81	3	6534	ENSOARG00000002924,ENSOARG00000010231,ENSOARG00000014582
KEGG	Human cytomegalovirus infection	KEGG:05163	1	0	189	81	4	6534	ENSOARG00000003418,ENSOARG00000006476,ENSOARG00000009655,ENSOARG00000014582
KEGG	Influenza A	KEGG:05164	1	0	140	81	3	6534	ENSOARG00000002924,ENSOARG00000010231,ENSOARG00000014582
KEGG	Wnt signaling pathway	KEGG:04310	1	0	126	81	2	6534	ENSOARG00000002924,ENSOARG00000006476
KEGG	Vascular smooth muscle contraction	KEGG:04270	1	0	114	81	1	6534	ENSOARG00000006476
KEGG	Cardiac muscle contraction	KEGG:04260	1	0	69	81	1	6534	ENSOARG00000012826
KEGG	KEGG root term	KEGG:00000	1	0	6534	81	81	6534	ENSOARG00000000288,ENSOARG00000000302,ENSOARG00000000708,ENSOARG00000001345,ENSOARG00000001576,ENSOARG00000001747,ENSOARG00000002224,ENSOARG00000002343,ENSOARG00000002442,ENSOARG00000002683,ENSOARG00000002924,ENSOARG00000003033,ENSOARG00000003182,ENSOARG00000003370,ENSOARG00000003418,ENSOARG00000004571,ENSOARG00000006270,ENSOARG00000006399,ENSOARG00000006476,ENSOARG00000006511,ENSOARG00000006584,…
KEGG	Glycolysis / Gluconeogenesis	KEGG:00010	1	0	61	81	1	6534	ENSOARG00000006624
KEGG	Citrate cycle (TCA cycle)	KEGG:00020	1	0	30	81	1	6534	ENSOARG00000002224
KEGG	Fatty acid elongation	KEGG:00062	1	0	25	81	1	6534	ENSOARG00000008236
KEGG	Fatty acid degradation	KEGG:00071	1	0	38	81	2	6534	ENSOARG00000000288,ENSOARG00000008236
KEGG	Steroid hormone biosynthesis	KEGG:00140	1	0	57	81	1	6534	ENSOARG00000011881
KEGG	Purine metabolism	KEGG:00230	1	0	118	81	1	6534	ENSOARG00000019266
KEGG	Cysteine and methionine metabolism	KEGG:00270	1	0	47	81	1	6534	ENSOARG00000016415
KEGG	Valine, leucine and isoleucine degradation	KEGG:00280	1	0	47	81	1	6534	ENSOARG00000008236
KEGG	cAMP signaling pathway	KEGG:04024	1	0	196	81	2	6534	ENSOARG00000006476,ENSOARG00000011632
KEGG	Cytokine-cytokine receptor interaction	KEGG:04060	1	0	236	81	3	6534	ENSOARG00000014582,ENSOARG00000016285,ENSOARG00000016543
KEGG	Viral protein interaction with cytokine and cytokine receptor	KEGG:04061	1	0	79	81	1	6534	ENSOARG00000016543
KEGG	Chemokine signaling pathway	KEGG:04062	1	0	166	81	3	6534	ENSOARG00000003418,ENSOARG00000006476,ENSOARG00000016543
KEGG	NF-kappa B signaling pathway	KEGG:04064	1	0	91	81	2	6534	ENSOARG00000013671,ENSOARG00000014831
KEGG	HIF-1 signaling pathway	KEGG:04066	1	0	104	81	1	6534	ENSOARG00000014242
KEGG	FoxO signaling pathway	KEGG:04068	1	0	118	81	3	6534	ENSOARG00000013671,ENSOARG00000014582,ENSOARG00000016065
KEGG	Phospholipase D signaling pathway	KEGG:04072	1	0	130	81	1	6534	ENSOARG00000006511
KEGG	Neuroactive ligand-receptor interaction	KEGG:04080	1	0	268	81	2	6534	ENSOARG00000000708,ENSOARG00000012795
KEGG	Cell cycle	KEGG:04110	1	0	115	81	5	6534	ENSOARG00000002924,ENSOARG00000009655,ENSOARG00000013671,ENSOARG00000015184,ENSOARG00000017221
KEGG	Oocyte meiosis	KEGG:04114	1	0	102	81	3	6534	ENSOARG00000006476,ENSOARG00000015184,ENSOARG00000018369
KEGG	p53 signaling pathway	KEGG:04115	1	0	61	81	2	6534	ENSOARG00000002924,ENSOARG00000013671
KEGG	Ubiquitin mediated proteolysis	KEGG:04120	1	0	120	81	2	6534	ENSOARG00000004571,ENSOARG00000014831
KEGG	Calcium signaling pathway	KEGG:04020	1	0	162	81	1	6534	ENSOARG00000006476
KEGG	SNARE interactions in vesicular transport	KEGG:04130	1	0	28	81	1	6534	ENSOARG00000020460
KEGG	Autophagy - animal	KEGG:04140	1	0	124	81	3	6534	ENSOARG00000002683,ENSOARG00000006476,ENSOARG00000007154
KEGG	Protein processing in endoplasmic reticulum	KEGG:04141	1	0	150	81	1	6534	ENSOARG00000015194
KEGG	Lysosome	KEGG:04142	1	0	123	81	2	6534	ENSOARG00000001747,ENSOARG00000013836
KEGG	Endocytosis	KEGG:04144	1	0	212	81	3	6534	ENSOARG00000006511,ENSOARG00000009431,ENSOARG00000010805
KEGG	Phagosome	KEGG:04145	1	0	129	81	1	6534	ENSOARG00000020460
KEGG	Peroxisome	KEGG:04146	1	0	77	81	1	6534	ENSOARG00000000288
KEGG	mTOR signaling pathway	KEGG:04150	1	0	130	81	2	6534	ENSOARG00000007154,ENSOARG00000014242
KEGG	PI3K-Akt signaling pathway	KEGG:04151	1	0	306	81	8	6534	ENSOARG00000001576,ENSOARG00000002924,ENSOARG00000003418,ENSOARG00000007154,ENSOARG00000007694,ENSOARG00000014242,ENSOARG00000014582,ENSOARG00000015184
KEGG	Apoptosis	KEGG:04210	1	0	119	81	2	6534	ENSOARG00000013671,ENSOARG00000014582
KEGG	Longevity regulating pathway	KEGG:04211	1	0	79	81	1	6534	ENSOARG00000006476
KEGG	Longevity regulating pathway - multiple species	KEGG:04213	1	0	52	81	2	6534	ENSOARG00000006476,ENSOARG00000015194
KEGG	Necroptosis	KEGG:04217	1	0	128	81	4	6534	ENSOARG00000002683,ENSOARG00000007168,ENSOARG00000008997,ENSOARG00000014582
KEGG	Cellular senescence	KEGG:04218	1	0	136	81	5	6534	ENSOARG00000002683,ENSOARG00000002924,ENSOARG00000009655,ENSOARG00000013671,ENSOARG00000017221
KEGG	Mitophagy - animal	KEGG:04137	1	0	60	81	1	6534	ENSOARG00000002683
KEGG	Rap1 signaling pathway	KEGG:04015	1	0	174	81	1	6534	ENSOARG00000001576
KEGG	Ras signaling pathway	KEGG:04014	1	0	197	81	5	6534	ENSOARG00000001576,ENSOARG00000006476,ENSOARG00000014582,ENSOARG00000014799,ENSOARG00000016065
KEGG	ErbB signaling pathway	KEGG:04012	1	0	78	81	2	6534	ENSOARG00000003418,ENSOARG00000020923
KEGG	Lysine degradation	KEGG:00310	1	0	54	81	1	6534	ENSOARG00000008236
KEGG	Tryptophan metabolism	KEGG:00380	1	0	42	81	2	6534	ENSOARG00000001345,ENSOARG00000008236
KEGG	Taurine and hypotaurine metabolism	KEGG:00430	1	0	9	81	1	6534	ENSOARG00000016415
KEGG	Glutathione metabolism	KEGG:00480	1	0	50	81	1	6534	ENSOARG00000007929
KEGG	Starch and sucrose metabolism	KEGG:00500	1	0	32	81	2	6534	ENSOARG00000007168,ENSOARG00000008997
KEGG	Amino sugar and nucleotide sugar metabolism	KEGG:00520	1	0	48	81	1	6534	ENSOARG00000019024
KEGG	Glycosaminoglycan degradation	KEGG:00531	1	0	19	81	1	6534	ENSOARG00000001747
KEGG	Arachidonic acid metabolism	KEGG:00590	1	0	64	81	1	6534	ENSOARG00000007929
KEGG	Sphingolipid metabolism	KEGG:00600	1	0	42	81	2	6534	ENSOARG00000006270,ENSOARG00000006584
KEGG	Pyruvate metabolism	KEGG:00620	1	0	40	81	1	6534	ENSOARG00000006624
KEGG	Glyoxylate and dicarboxylate metabolism	KEGG:00630	1	0	29	81	1	6534	ENSOARG00000006624
KEGG	Propanoate metabolism	KEGG:00640	1	0	34	81	1	6534	ENSOARG00000006624
KEGG	Butanoate metabolism	KEGG:00650	1	0	27	81	1	6534	ENSOARG00000008236
KEGG	Folate biosynthesis	KEGG:00790	1	0	32	81	1	6534	ENSOARG00000001345
KEGG	Nitrogen metabolism	KEGG:00910	1	0	15	81	1	6534	ENSOARG00000013116
KEGG	Metabolic pathways	KEGG:01100	1	0	1302	81	13	6534	ENSOARG00000001345,ENSOARG00000001747,ENSOARG00000002224,ENSOARG00000006270,ENSOARG00000006584,ENSOARG00000006624,ENSOARG00000007168,ENSOARG00000007929,ENSOARG00000008236,ENSOARG00000008997,ENSOARG00000013116,ENSOARG00000016415,ENSOARG00000019266
KEGG	Carbon metabolism	KEGG:01200	1	0	111	81	2	6534	ENSOARG00000002224,ENSOARG00000006624
KEGG	Fatty acid metabolism	KEGG:01212	1	0	56	81	1	6534	ENSOARG00000008236
KEGG	EGFR tyrosine kinase inhibitor resistance	KEGG:01521	1	0	72	81	1	6534	ENSOARG00000014242
KEGG	Endocrine resistance	KEGG:01522	1	0	84	81	4	6534	ENSOARG00000003418,ENSOARG00000006476,ENSOARG00000009655,ENSOARG00000017317
KEGG	Platinum drug resistance	KEGG:01524	1	0	69	81	1	6534	ENSOARG00000014582
KEGG	ABC transporters	KEGG:02010	1	0	49	81	1	6534	ENSOARG00000013929
KEGG	Ribosome	KEGG:03010	1	0	127	81	1	6534	ENSOARG00000014242
KEGG	RNA transport	KEGG:03013	1	0	141	81	4	6534	ENSOARG00000013686,ENSOARG00000014587,ENSOARG00000014831,ENSOARG00000016734
KEGG	mRNA surveillance pathway	KEGG:03015	1	0	80	81	1	6534	ENSOARG00000014587
KEGG	RNA degradation	KEGG:03018	1	0	75	81	2	6534	ENSOARG00000016760,ENSOARG00000017158
KEGG	RNA polymerase	KEGG:03020	1	0	28	81	1	6534	ENSOARG00000000302
KEGG	Spliceosome	KEGG:03040	1	0	119	81	2	6534	ENSOARG00000003033,ENSOARG00000020552
KEGG	MAPK signaling pathway	KEGG:04010	1	0	242	81	7	6534	ENSOARG00000001576,ENSOARG00000006476,ENSOARG00000010573,ENSOARG00000012826,ENSOARG00000013671,ENSOARG00000014582,ENSOARG00000014799
KEGG	Adrenergic signaling in cardiomyocytes	KEGG:04261	1	0	129	81	2	6534	ENSOARG00000006476,ENSOARG00000012826
KEGG	Dilated cardiomyopathy	KEGG:05414	1	0	85	81	2	6534	ENSOARG00000006476,ENSOARG00000012826
KEGG	Fluid shear stress and atherosclerosis	KEGG:05418	1	0	127	81	2	6534	ENSOARG00000002683,ENSOARG00000003418

## Sheet: Pituitary luteal phase
source	term_name	term_id	adjusted_p_value	negative_log10_of_adjusted_p_value	term_size	query_size	intersection_size	effective_domain_size	intersections
GO:BP	phototransduction	GO:0007602	0.0145285	1.83778	19	228	5	14575	ENSOARG00000001035,ENSOARG00000002219,ENSOARG00000003094,ENSOARG00000003203,ENSOARG00000005387
GO:BP	response to corticotropin-releasing hormone	GO:0043435	0.0248991	1.60382	4	228	3	14575	ENSOARG00000007984,ENSOARG00000010939,ENSOARG00000017214
GO:BP	cellular response to corticotropin-releasing hormone stimulus	GO:0071376	0.0248991	1.60382	4	228	3	14575	ENSOARG00000007984,ENSOARG00000010939,ENSOARG00000017214
GO:BP	nervous system development	GO:0007399	0.0315816	1.50057	1332	228	41	14575	ENSOARG00000000358,ENSOARG00000000375,ENSOARG00000001035,ENSOARG00000001680,ENSOARG00000002897,ENSOARG00000005005,ENSOARG00000006518,ENSOARG00000007763,ENSOARG00000007796,ENSOARG00000007984,ENSOARG00000008297,ENSOARG00000008648,ENSOARG00000009311,ENSOARG00000009392,ENSOARG00000009770,ENSOARG00000010605,ENSOARG00000010939,ENSOARG00000011411,ENSOARG00000011444,ENSOARG00000012278,ENSOARG00000013017,…
GO:BP	neuron development	GO:0048666	0.0378483	1.42195	638	228	25	14575	ENSOARG00000000358,ENSOARG00000001035,ENSOARG00000001680,ENSOARG00000006518,ENSOARG00000007763,ENSOARG00000007984,ENSOARG00000008648,ENSOARG00000009311,ENSOARG00000009770,ENSOARG00000010939,ENSOARG00000011411,ENSOARG00000012278,ENSOARG00000013053,ENSOARG00000013279,ENSOARG00000013742,ENSOARG00000014712,ENSOARG00000015286,ENSOARG00000017153,ENSOARG00000017638,ENSOARG00000018394,ENSOARG00000019329,…
GO:CC	neuron projection	GO:0043005	0.0030688	2.51303	493	231	22	14540	ENSOARG00000000358,ENSOARG00000000714,ENSOARG00000003094,ENSOARG00000003203,ENSOARG00000006518,ENSOARG00000007457,ENSOARG00000009770,ENSOARG00000010333,ENSOARG00000011411,ENSOARG00000011632,ENSOARG00000011679,ENSOARG00000012204,ENSOARG00000013053,ENSOARG00000013564,ENSOARG00000013591,ENSOARG00000015388,ENSOARG00000017447,ENSOARG00000017638,ENSOARG00000017835,ENSOARG00000019269,ENSOARG00000020651,…
GO:CC	cytosolic small ribosomal subunit	GO:0022627	0.00489682	2.31009	22	231	5	14540	ENSOARG00000002433,ENSOARG00000005549,ENSOARG00000009101,ENSOARG00000010592,ENSOARG00000012211
GO:CC	small ribosomal subunit	GO:0015935	0.00842423	2.07447	58	231	7	14540	ENSOARG00000002433,ENSOARG00000002770,ENSOARG00000005549,ENSOARG00000009101,ENSOARG00000010592,ENSOARG00000011763,ENSOARG00000012211
GO:CC	organelle	GO:0043226	0.0179928	1.7449	8621	231	165	14540	ENSOARG00000000193,ENSOARG00000000321,ENSOARG00000000358,ENSOARG00000000375,ENSOARG00000000714,ENSOARG00000000769,ENSOARG00000001251,ENSOARG00000001278,ENSOARG00000001379,ENSOARG00000001749,ENSOARG00000002073,ENSOARG00000002219,ENSOARG00000002387,ENSOARG00000002433,ENSOARG00000002475,ENSOARG00000002770,ENSOARG00000002779,ENSOARG00000002884,ENSOARG00000002897,ENSOARG00000003051,ENSOARG00000003094,…
KEGG	Axon guidance	KEGG:04360	0.00629342	2.20111	53	53	6	3694	ENSOARG00000003342,ENSOARG00000003915,ENSOARG00000009770,ENSOARG00000013860,ENSOARG00000017638,ENSOARG00000020358
KEGG	Ribosome	KEGG:03010	0.0279378	1.55381	97	53	7	3694	ENSOARG00000003480,ENSOARG00000005549,ENSOARG00000008365,ENSOARG00000009101,ENSOARG00000010029,ENSOARG00000019510,ENSOARG00000020791
KEGG	Human immunodeficiency virus 1 infection	KEGG:05170	0.5181741786345486	0.28552423233038093	176	46	5	6534	ENSOARG00000001035,ENSOARG00000003342,ENSOARG00000012278,ENSOARG00000017377,ENSOARG00000020358
KEGG	Human cytomegalovirus infection	KEGG:05163	0.6942902164460332	0.1584589545381146	189	46	5	6534	ENSOARG00000001035,ENSOARG00000003342,ENSOARG00000010117,ENSOARG00000012278,ENSOARG00000017377
KEGG	Phototransduction	KEGG:04744	0.7701398701080988	0.11343039262015958	23	46	2	6534	ENSOARG00000001035,ENSOARG00000003203
KEGG	Regulation of lipolysis in adipocytes	KEGG:04923	1	0	47	46	1	6534	ENSOARG00000017377
KEGG	Renin secretion	KEGG:04924	1	0	62	46	1	6534	ENSOARG00000017377
KEGG	Relaxin signaling pathway	KEGG:04926	1	0	117	46	2	6534	ENSOARG00000001035,ENSOARG00000017377
KEGG	Parathyroid hormone synthesis, secretion and action	KEGG:04928	1	0	94	46	1	6534	ENSOARG00000017377
KEGG	Cushing syndrome	KEGG:04934	1	0	126	46	3	6534	ENSOARG00000002219,ENSOARG00000013765,ENSOARG00000017377
KEGG	Growth hormone synthesis, secretion and action	KEGG:04935	1	0	104	46	3	6534	ENSOARG00000012278,ENSOARG00000017377,ENSOARG00000017835
KEGG	Endocrine and other factor-regulated calcium reabsorption	KEGG:04961	1	0	48	46	1	6534	ENSOARG00000010333
KEGG	Vasopressin-regulated water reabsorption	KEGG:04962	1	0	40	46	1	6534	ENSOARG00000010651
KEGG	Collecting duct acid secretion	KEGG:04966	1	0	24	46	1	6534	ENSOARG00000019488
KEGG	Gastric acid secretion	KEGG:04971	1	0	66	46	1	6534	ENSOARG00000017377
KEGG	Protein digestion and absorption	KEGG:04974	1	0	108	46	1	6534	ENSOARG00000019480
KEGG	Alzheimer disease	KEGG:05010	1	0	295	46	2	6534	ENSOARG00000000321,ENSOARG00000013591
KEGG	Parkinson disease	KEGG:05012	1	0	202	46	2	6534	ENSOARG00000013591,ENSOARG00000017377
KEGG	Amyotrophic lateral sclerosis	KEGG:05014	1	0	305	46	1	6534	ENSOARG00000013591
KEGG	Huntington disease	KEGG:05016	1	0	255	46	1	6534	ENSOARG00000013591
KEGG	Spinocerebellar ataxia	KEGG:05017	1	0	130	46	1	6534	ENSOARG00000017236
KEGG	Prion disease	KEGG:05020	1	0	220	46	2	6534	ENSOARG00000001379,ENSOARG00000013591
KEGG	Oxytocin signaling pathway	KEGG:04921	1	0	128	46	2	6534	ENSOARG00000003342,ENSOARG00000017377
KEGG	Prolactin signaling pathway	KEGG:04917	1	0	70	46	1	6534	ENSOARG00000016171
KEGG	Melanogenesis	KEGG:04916	1	0	83	46	3	6534	ENSOARG00000009833,ENSOARG00000013765,ENSOARG00000017377
KEGG	Estrogen signaling pathway	KEGG:04915	1	0	122	46	1	6534	ENSOARG00000017377
KEGG	T cell receptor signaling pathway	KEGG:04660	1	0	95	46	2	6534	ENSOARG00000003342,ENSOARG00000020358
KEGG	B cell receptor signaling pathway	KEGG:04662	1	0	65	46	1	6534	ENSOARG00000003342
KEGG	Fc gamma R-mediated phagocytosis	KEGG:04666	1	0	82	46	1	6534	ENSOARG00000012278
KEGG	Leukocyte transendothelial migration	KEGG:04670	1	0	103	46	1	6534	ENSOARG00000017377
KEGG	Circadian entrainment	KEGG:04713	1	0	79	46	2	6534	ENSOARG00000001035,ENSOARG00000017377
KEGG	Thermogenesis	KEGG:04714	1	0	199	46	1	6534	ENSOARG00000014242
KEGG	Synaptic vesicle cycle	KEGG:04721	1	0	69	46	1	6534	ENSOARG00000019488
KEGG	Neurotrophin signaling pathway	KEGG:04722	1	0	110	46	2	6534	ENSOARG00000012278,ENSOARG00000014712
KEGG	Cocaine addiction	KEGG:05030	1	0	43	46	1	6534	ENSOARG00000017377
KEGG	Retrograde endocannabinoid signaling	KEGG:04723	1	0	127	46	2	6534	ENSOARG00000001035,ENSOARG00000017377
KEGG	Cholinergic synapse	KEGG:04725	1	0	95	46	2	6534	ENSOARG00000001035,ENSOARG00000017377
KEGG	Serotonergic synapse	KEGG:04726	1	0	99	46	2	6534	ENSOARG00000001035,ENSOARG00000017377
KEGG	GABAergic synapse	KEGG:04727	1	0	82	46	3	6534	ENSOARG00000001035,ENSOARG00000017377,ENSOARG00000019480
KEGG	Dopaminergic synapse	KEGG:04728	1	0	113	46	3	6534	ENSOARG00000001035,ENSOARG00000013591,ENSOARG00000017377
KEGG	Long-term depression	KEGG:04730	1	0	53	46	1	6534	ENSOARG00000017377
KEGG	Regulation of actin cytoskeleton	KEGG:04810	1	0	183	46	4	6534	ENSOARG00000010027,ENSOARG00000012278,ENSOARG00000013053,ENSOARG00000020358
KEGG	Insulin signaling pathway	KEGG:04910	1	0	122	46	2	6534	ENSOARG00000012278,ENSOARG00000014242
KEGG	Progesterone-mediated oocyte maturation	KEGG:04914	1	0	80	46	1	6534	ENSOARG00000017377
KEGG	Glutamatergic synapse	KEGG:04724	1	0	93	46	3	6534	ENSOARG00000001035,ENSOARG00000017377,ENSOARG00000019480
KEGG	Th17 cell differentiation	KEGG:04659	1	0	95	46	2	6534	ENSOARG00000003342,ENSOARG00000010117
KEGG	Morphine addiction	KEGG:05032	1	0	83	46	2	6534	ENSOARG00000001035,ENSOARG00000017377
KEGG	Bacterial invasion of epithelial cells	KEGG:05100	1	0	65	46	2	6534	ENSOARG00000001379,ENSOARG00000012278
KEGG	Colorectal cancer	KEGG:05210	1	0	82	46	1	6534	ENSOARG00000013765
KEGG	Renal cell carcinoma	KEGG:05211	1	0	65	46	2	6534	ENSOARG00000012278,ENSOARG00000020358
KEGG	Pancreatic cancer	KEGG:05212	1	0	70	46	1	6534	ENSOARG00000010117
KEGG	Endometrial cancer	KEGG:05213	1	0	56	46	1	6534	ENSOARG00000013765
KEGG	Prostate cancer	KEGG:05215	1	0	86	46	1	6534	ENSOARG00000013765
KEGG	Thyroid cancer	KEGG:05216	1	0	36	46	1	6534	ENSOARG00000013765
KEGG	Basal cell carcinoma	KEGG:05217	1	0	50	46	1	6534	ENSOARG00000013765
KEGG	Melanoma	KEGG:05218	1	0	58	46	1	6534	ENSOARG00000009833
KEGG	Chronic myeloid leukemia	KEGG:05220	1	0	69	46	1	6534	ENSOARG00000012278
KEGG	Acute myeloid leukemia	KEGG:05221	1	0	62	46	1	6534	ENSOARG00000013765
KEGG	Breast cancer	KEGG:05224	1	0	119	46	1	6534	ENSOARG00000013765
KEGG	Hepatocellular carcinoma	KEGG:05225	1	0	147	46	1	6534	ENSOARG00000013765
KEGG	Gastric cancer	KEGG:05226	1	0	117	46	1	6534	ENSOARG00000013765
KEGG	PD-L1 expression and PD-1 checkpoint pathway in cancer	KEGG:05235	1	0	80	46	2	6534	ENSOARG00000003342,ENSOARG00000010117
KEGG	Rheumatoid arthritis	KEGG:05323	1	0	84	46	1	6534	ENSOARG00000019488
KEGG	Hypertrophic cardiomyopathy	KEGG:05410	1	0	82	46	1	6534	ENSOARG00000010027
KEGG	Arrhythmogenic right ventricular cardiomyopathy	KEGG:05412	1	0	72	46	2	6534	ENSOARG00000010027,ENSOARG00000013765
KEGG	MicroRNAs in cancer	KEGG:05206	1	0	171	46	2	6534	ENSOARG00000012278,ENSOARG00000014048
KEGG	Proteoglycans in cancer	KEGG:05205	1	0	176	46	3	6534	ENSOARG00000001379,ENSOARG00000013053,ENSOARG00000014242
KEGG	Viral carcinogenesis	KEGG:05203	1	0	169	46	3	6534	ENSOARG00000002433,ENSOARG00000010117,ENSOARG00000017777
KEGG	Transcriptional misregulation in cancer	KEGG:05202	1	0	150	46	2	6534	ENSOARG00000007763,ENSOARG00000009833
KEGG	Salmonella infection	KEGG:05132	1	0	198	46	2	6534	ENSOARG00000010651,ENSOARG00000013765
KEGG	Pertussis	KEGG:05133	1	0	69	46	1	6534	ENSOARG00000017377
KEGG	Yersinia infection	KEGG:05135	1	0	118	46	2	6534	ENSOARG00000003342,ENSOARG00000012278
KEGG	Leishmaniasis	KEGG:05140	1	0	66	46	1	6534	ENSOARG00000010117
KEGG	Chagas disease	KEGG:05142	1	0	98	46	1	6534	ENSOARG00000017377
KEGG	Toxoplasmosis	KEGG:05145	1	0	100	46	2	6534	ENSOARG00000010117,ENSOARG00000017377
KEGG	Amoebiasis	KEGG:05146	1	0	98	46	1	6534	ENSOARG00000010651
KEGG	Tuberculosis	KEGG:05152	1	0	154	46	2	6534	ENSOARG00000010117,ENSOARG00000010651
KEGG	Alcoholism	KEGG:05034	1	0	134	46	2	6534	ENSOARG00000001035,ENSOARG00000017377
KEGG	Hepatitis C	KEGG:05160	1	0	132	46	1	6534	ENSOARG00000010117
KEGG	Measles	KEGG:05162	1	0	122	46	1	6534	ENSOARG00000010117
KEGG	Influenza A	KEGG:05164	1	0	140	46	2	6534	ENSOARG00000009014,ENSOARG00000010117
KEGG	Human papillomavirus infection	KEGG:05165	1	0	286	46	5	6534	ENSOARG00000010027,ENSOARG00000010117,ENSOARG00000013765,ENSOARG00000017777,ENSOARG00000019488
KEGG	Human T-cell leukemia virus 1 infection	KEGG:05166	1	0	189	46	2	6534	ENSOARG00000003342,ENSOARG00000010117
KEGG	Kaposi sarcoma-associated herpesvirus infection	KEGG:05167	1	0	163	46	4	6534	ENSOARG00000001035,ENSOARG00000003342,ENSOARG00000010117,ENSOARG00000013765
KEGG	Herpes simplex virus 1 infection	KEGG:05168	1	0	243	46	1	6534	ENSOARG00000010117
KEGG	Epstein-Barr virus infection	KEGG:05169	1	0	173	46	1	6534	ENSOARG00000010117
KEGG	Pathways in cancer	KEGG:05200	1	0	453	46	6	6534	ENSOARG00000001035,ENSOARG00000009833,ENSOARG00000010117,ENSOARG00000012278,ENSOARG00000013765,ENSOARG00000017377
KEGG	Hepatitis B	KEGG:05161	1	0	142	46	3	6534	ENSOARG00000002433,ENSOARG00000003342,ENSOARG00000010117
KEGG	Th1 and Th2 cell differentiation	KEGG:04658	1	0	75	46	2	6534	ENSOARG00000003342,ENSOARG00000010117
KEGG	JAK-STAT signaling pathway	KEGG:04630	1	0	142	46	2	6534	ENSOARG00000010117,ENSOARG00000016171
KEGG	C-type lectin receptor signaling pathway	KEGG:04625	1	0	89	46	1	6534	ENSOARG00000003342
KEGG	KEGG root term	KEGG:00000	1	0	6534	46	46	6534	ENSOARG00000000321,ENSOARG00000001035,ENSOARG00000001379,ENSOARG00000002219,ENSOARG00000002433,ENSOARG00000002779,ENSOARG00000003203,ENSOARG00000003211,ENSOARG00000003342,ENSOARG00000007266,ENSOARG00000007763,ENSOARG00000008923,ENSOARG00000009014,ENSOARG00000009119,ENSOARG00000009833,ENSOARG00000010027,ENSOARG00000010117,ENSOARG00000010333,ENSOARG00000010492,ENSOARG00000010651,ENSOARG00000010864,…
KEGG	Synthesis and degradation of ketone bodies	KEGG:00072	1	0	10	46	1	6534	ENSOARG00000008923
KEGG	Oxidative phosphorylation	KEGG:00190	1	0	109	46	1	6534	ENSOARG00000019488
KEGG	Purine metabolism	KEGG:00230	1	0	118	46	1	6534	ENSOARG00000012101
KEGG	Pyrimidine metabolism	KEGG:00240	1	0	48	46	1	6534	ENSOARG00000012101
KEGG	Valine, leucine and isoleucine degradation	KEGG:00280	1	0	47	46	1	6534	ENSOARG00000008923
KEGG	Mannose type O-glycan biosynthesis	KEGG:00515	1	0	17	46	1	6534	ENSOARG00000007266
KEGG	Inositol phosphate metabolism	KEGG:00562	1	0	69	46	1	6534	ENSOARG00000013200
KEGG	Glycerophospholipid metabolism	KEGG:00564	1	0	93	46	1	6534	ENSOARG00000003211
KEGG	Sphingolipid metabolism	KEGG:00600	1	0	42	46	1	6534	ENSOARG00000010864
KEGG	Butanoate metabolism	KEGG:00650	1	0	27	46	2	6534	ENSOARG00000008923,ENSOARG00000020633
KEGG	Terpenoid backbone biosynthesis	KEGG:00900	1	0	20	46	1	6534	ENSOARG00000019705
KEGG	Metabolic pathways	KEGG:01100	1	0	1302	46	8	6534	ENSOARG00000003211,ENSOARG00000007266,ENSOARG00000008923,ENSOARG00000010864,ENSOARG00000012101,ENSOARG00000013200,ENSOARG00000019488,ENSOARG00000020633
KEGG	EGFR tyrosine kinase inhibitor resistance	KEGG:01521	1	0	72	46	2	6534	ENSOARG00000010117,ENSOARG00000014242
KEGG	Ribosome	KEGG:03010	1	0	127	46	2	6534	ENSOARG00000014242,ENSOARG00000019510
KEGG	MAPK signaling pathway	KEGG:04010	1	0	242	46	3	6534	ENSOARG00000003342,ENSOARG00000012278,ENSOARG00000020358
KEGG	ErbB signaling pathway	KEGG:04012	1	0	78	46	2	6534	ENSOARG00000012278,ENSOARG00000020358
KEGG	Ras signaling pathway	KEGG:04014	1	0	197	46	3	6534	ENSOARG00000001035,ENSOARG00000010651,ENSOARG00000020358
KEGG	PI3K-Akt signaling pathway	KEGG:04151	1	0	306	46	5	6534	ENSOARG00000001035,ENSOARG00000010027,ENSOARG00000010117,ENSOARG00000014242,ENSOARG00000017777
KEGG	Necroptosis	KEGG:04217	1	0	128	46	1	6534	ENSOARG00000010117
KEGG	Cellular senescence	KEGG:04218	1	0	136	46	3	6534	ENSOARG00000003342,ENSOARG00000017375,ENSOARG00000017777
KEGG	Adrenergic signaling in cardiomyocytes	KEGG:04261	1	0	129	46	1	6534	ENSOARG00000017377
KEGG	Wnt signaling pathway	KEGG:04310	1	0	126	46	2	6534	ENSOARG00000003342,ENSOARG00000013765
KEGG	Axon guidance	KEGG:04360	1	0	157	46	4	6534	ENSOARG00000003342,ENSOARG00000015286,ENSOARG00000017377,ENSOARG00000020358
KEGG	Apelin signaling pathway	KEGG:04371	1	0	119	46	3	6534	ENSOARG00000001035,ENSOARG00000014242,ENSOARG00000017377
KEGG	Osteoclast differentiation	KEGG:04380	1	0	101	46	2	6534	ENSOARG00000009833,ENSOARG00000010117
KEGG	mTOR signaling pathway	KEGG:04150	1	0	130	46	2	6534	ENSOARG00000014242,ENSOARG00000019488
KEGG	Hippo signaling pathway	KEGG:04390	1	0	126	46	1	6534	ENSOARG00000013765
KEGG	ECM-receptor interaction	KEGG:04512	1	0	82	46	1	6534	ENSOARG00000010027
KEGG	Cell adhesion molecules	KEGG:04514	1	0	116	46	1	6534	ENSOARG00000010027
KEGG	Adherens junction	KEGG:04520	1	0	67	46	2	6534	ENSOARG00000013053,ENSOARG00000013765
KEGG	Gap junction	KEGG:04540	1	0	69	46	1	6534	ENSOARG00000017377
KEGG	Signaling pathways regulating pluripotency of stem cells	KEGG:04550	1	0	115	46	2	6534	ENSOARG00000010117,ENSOARG00000013765
KEGG	Platelet activation	KEGG:04611	1	0	112	46	1	6534	ENSOARG00000017377
KEGG	NOD-like receptor signaling pathway	KEGG:04621	1	0	146	46	2	6534	ENSOARG00000010117,ENSOARG00000015482
KEGG	RIG-I-like receptor signaling pathway	KEGG:04622	1	0	61	46	1	6534	ENSOARG00000002433
KEGG	Focal adhesion	KEGG:04510	1	0	184	46	4	6534	ENSOARG00000001379,ENSOARG00000010027,ENSOARG00000012278,ENSOARG00000020358
KEGG	Phagosome	KEGG:04145	1	0	129	46	2	6534	ENSOARG00000010651,ENSOARG00000019488
KEGG	Lysosome	KEGG:04142	1	0	123	46	1	6534	ENSOARG00000010492
KEGG	Rap1 signaling pathway	KEGG:04015	1	0	174	46	2	6534	ENSOARG00000012278,ENSOARG00000017377
KEGG	cGMP-PKG signaling pathway	KEGG:04022	1	0	139	46	2	6534	ENSOARG00000003342,ENSOARG00000017377
KEGG	cAMP signaling pathway	KEGG:04024	1	0	196	46	2	6534	ENSOARG00000011632,ENSOARG00000017377
KEGG	Cytokine-cytokine receptor interaction	KEGG:04060	1	0	236	46	1	6534	ENSOARG00000009119
KEGG	Viral protein interaction with cytokine and cytokine receptor	KEGG:04061	1	0	79	46	1	6534	ENSOARG00000009119
KEGG	Chemokine signaling pathway	KEGG:04062	1	0	166	46	4	6534	ENSOARG00000001035,ENSOARG00000009119,ENSOARG00000012278,ENSOARG00000017377
KEGG	NF-kappa B signaling pathway	KEGG:04064	1	0	91	46	1	6534	ENSOARG00000009119
KEGG	HIF-1 signaling pathway	KEGG:04066	1	0	104	46	1	6534	ENSOARG00000014242
KEGG	Endocytosis	KEGG:04144	1	0	212	46	3	6534	ENSOARG00000001379,ENSOARG00000010651,ENSOARG00000013591
KEGG	FoxO signaling pathway	KEGG:04068	1	0	118	46	1	6534	ENSOARG00000017777
KEGG	Sphingolipid signaling pathway	KEGG:04071	1	0	108	46	2	6534	ENSOARG00000010864,ENSOARG00000017377
KEGG	Neuroactive ligand-receptor interaction	KEGG:04080	1	0	268	46	1	6534	ENSOARG00000017835
KEGG	Cell cycle	KEGG:04110	1	0	115	46	1	6534	ENSOARG00000017777
KEGG	p53 signaling pathway	KEGG:04115	1	0	61	46	1	6534	ENSOARG00000014048
KEGG	Autophagy - other	KEGG:04136	1	0	29	46	1	6534	ENSOARG00000018450
KEGG	Mitophagy - animal	KEGG:04137	1	0	60	46	1	6534	ENSOARG00000009833
KEGG	Autophagy - animal	KEGG:04140	1	0	124	46	1	6534	ENSOARG00000018450
KEGG	Protein processing in endoplasmic reticulum	KEGG:04141	1	0	150	46	1	6534	ENSOARG00000002779
KEGG	Phosphatidylinositol signaling system	KEGG:04070	1	0	88	46	2	6534	ENSOARG00000003211,ENSOARG00000013200
KEGG	Dilated cardiomyopathy	KEGG:05414	1	0	85	46	1	6534	ENSOARG00000010027
KEGG	Fluid shear stress and atherosclerosis	KEGG:05418	1	0	127	46	1	6534	ENSOARG00000001379

## Sheet: Luteal phase of ovary
source	term_name	term_id	adjusted_p_value	negative_log10_of_adjusted_p_value	term_size	query_size	intersection_size	effective_domain_size	intersections
GO:BP	cellular response to chemical stimulus	GO:0070887	6.00078e-11	10.2218	1815	668	152	14575	ENSOARG00000000078,ENSOARG00000000158,ENSOARG00000000175,ENSOARG00000000345,ENSOARG00000000432,ENSOARG00000000485,ENSOARG00000000651,ENSOARG00000000817,ENSOARG00000001060,ENSOARG00000001202,ENSOARG00000001210,ENSOARG00000001456,ENSOARG00000001511,ENSOARG00000001849,ENSOARG00000002236,ENSOARG00000002541,ENSOARG00000002590,ENSOARG00000002743,ENSOARG00000002830,ENSOARG00000003275,ENSOARG00000003352,…
GO:BP	response to external stimulus	GO:0009605	5.69965e-09	8.24415	1447	668	124	14575	ENSOARG00000000072,ENSOARG00000000078,ENSOARG00000000158,ENSOARG00000000175,ENSOARG00000000193,ENSOARG00000000432,ENSOARG00000000950,ENSOARG00000001032,ENSOARG00000001035,ENSOARG00000001060,ENSOARG00000001094,ENSOARG00000001210,ENSOARG00000001812,ENSOARG00000001849,ENSOARG00000002236,ENSOARG00000002463,ENSOARG00000002590,ENSOARG00000002743,ENSOARG00000002754,ENSOARG00000003203,ENSOARG00000003341,…
GO:BP	response to organic substance	GO:0010033	1.65265e-08	7.78182	1721	668	139	14575	ENSOARG00000000078,ENSOARG00000000175,ENSOARG00000000345,ENSOARG00000000651,ENSOARG00000000729,ENSOARG00000000817,ENSOARG00000001060,ENSOARG00000001210,ENSOARG00000001456,ENSOARG00000001511,ENSOARG00000001849,ENSOARG00000002236,ENSOARG00000002590,ENSOARG00000002743,ENSOARG00000002830,ENSOARG00000003056,ENSOARG00000003275,ENSOARG00000003352,ENSOARG00000003423,ENSOARG00000003455,ENSOARG00000003578,…
GO:BP	system development	GO:0048731	3.245e-08	7.48878	2882	668	203	14575	ENSOARG00000000072,ENSOARG00000000078,ENSOARG00000000158,ENSOARG00000000175,ENSOARG00000000234,ENSOARG00000000651,ENSOARG00000000653,ENSOARG00000000747,ENSOARG00000000848,ENSOARG00000001035,ENSOARG00000001060,ENSOARG00000001371,ENSOARG00000001511,ENSOARG00000001574,ENSOARG00000001606,ENSOARG00000001812,ENSOARG00000001849,ENSOARG00000002053,ENSOARG00000002093,ENSOARG00000002285,ENSOARG00000002415,…
GO:BP	animal organ development	GO:0048513	9.60392e-08	7.01755	2095	668	158	14575	ENSOARG00000000072,ENSOARG00000000078,ENSOARG00000000158,ENSOARG00000000175,ENSOARG00000000234,ENSOARG00000000651,ENSOARG00000000848,ENSOARG00000001035,ENSOARG00000001371,ENSOARG00000001511,ENSOARG00000001574,ENSOARG00000001606,ENSOARG00000001812,ENSOARG00000002053,ENSOARG00000002285,ENSOARG00000002415,ENSOARG00000002754,ENSOARG00000002830,ENSOARG00000003044,ENSOARG00000003513,ENSOARG00000003578,…
GO:BP	biological adhesion	GO:0022610	3.44427e-07	6.4629	830	668	80	14575	ENSOARG00000000078,ENSOARG00000000498,ENSOARG00000000747,ENSOARG00000000948,ENSOARG00000001060,ENSOARG00000001606,ENSOARG00000001849,ENSOARG00000002587,ENSOARG00000002590,ENSOARG00000003455,ENSOARG00000003513,ENSOARG00000003517,ENSOARG00000003538,ENSOARG00000003591,ENSOARG00000003730,ENSOARG00000003841,ENSOARG00000003894,ENSOARG00000005056,ENSOARG00000005209,ENSOARG00000005236,ENSOARG00000006322,…
GO:BP	cellular response to organic substance	GO:0071310	4.69519e-07	6.32835	1411	668	116	14575	ENSOARG00000000078,ENSOARG00000000175,ENSOARG00000000345,ENSOARG00000000651,ENSOARG00000000817,ENSOARG00000001060,ENSOARG00000001456,ENSOARG00000001511,ENSOARG00000001849,ENSOARG00000002236,ENSOARG00000002590,ENSOARG00000002743,ENSOARG00000002830,ENSOARG00000003275,ENSOARG00000003352,ENSOARG00000003423,ENSOARG00000003455,ENSOARG00000003578,ENSOARG00000003591,ENSOARG00000003592,ENSOARG00000003620,…
GO:BP	response to stimulus	GO:0050896	5.08692e-07	6.29355	6050	668	356	14575	ENSOARG00000000072,ENSOARG00000000078,ENSOARG00000000158,ENSOARG00000000175,ENSOARG00000000193,ENSOARG00000000234,ENSOARG00000000345,ENSOARG00000000432,ENSOARG00000000485,ENSOARG00000000498,ENSOARG00000000602,ENSOARG00000000651,ENSOARG00000000653,ENSOARG00000000729,ENSOARG00000000747,ENSOARG00000000783,ENSOARG00000000817,ENSOARG00000000950,ENSOARG00000000962,ENSOARG00000001032,ENSOARG00000001035,…
GO:BP	positive regulation of biological process	GO:0048518	5.58068e-07	6.25331	3918	668	252	14575	ENSOARG00000000072,ENSOARG00000000078,ENSOARG00000000175,ENSOARG00000000193,ENSOARG00000000226,ENSOARG00000000415,ENSOARG00000000432,ENSOARG00000000651,ENSOARG00000000747,ENSOARG00000000817,ENSOARG00000000948,ENSOARG00000000950,ENSOARG00000001060,ENSOARG00000001094,ENSOARG00000001202,ENSOARG00000001226,ENSOARG00000001269,ENSOARG00000001374,ENSOARG00000001511,ENSOARG00000001574,ENSOARG00000001603,…
GO:BP	cell adhesion	GO:0007155	5.86538e-07	6.2317	824	668	79	14575	ENSOARG00000000078,ENSOARG00000000498,ENSOARG00000000747,ENSOARG00000000948,ENSOARG00000001060,ENSOARG00000001606,ENSOARG00000001849,ENSOARG00000002587,ENSOARG00000002590,ENSOARG00000003455,ENSOARG00000003513,ENSOARG00000003517,ENSOARG00000003538,ENSOARG00000003591,ENSOARG00000003730,ENSOARG00000003841,ENSOARG00000003894,ENSOARG00000005056,ENSOARG00000005209,ENSOARG00000005236,ENSOARG00000006322,…
GO:BP	developmental process	GO:0032502	1.05562e-06	5.97649	3784	668	244	14575	ENSOARG00000000072,ENSOARG00000000078,ENSOARG00000000116,ENSOARG00000000158,ENSOARG00000000175,ENSOARG00000000234,ENSOARG00000000651,ENSOARG00000000653,ENSOARG00000000747,ENSOARG00000000848,ENSOARG00000001035,ENSOARG00000001060,ENSOARG00000001094,ENSOARG00000001226,ENSOARG00000001371,ENSOARG00000001511,ENSOARG00000001574,ENSOARG00000001603,ENSOARG00000001606,ENSOARG00000001660,ENSOARG00000001812,…
GO:BP	tube development	GO:0035295	1.07182e-06	5.96988	729	668	72	14575	ENSOARG00000000078,ENSOARG00000000158,ENSOARG00000000651,ENSOARG00000000747,ENSOARG00000001060,ENSOARG00000001371,ENSOARG00000001511,ENSOARG00000001849,ENSOARG00000002415,ENSOARG00000003513,ENSOARG00000003578,ENSOARG00000003592,ENSOARG00000004733,ENSOARG00000004936,ENSOARG00000005209,ENSOARG00000005722,ENSOARG00000006034,ENSOARG00000006322,ENSOARG00000006674,ENSOARG00000008037,ENSOARG00000008578,…
GO:BP	multicellular organism development	GO:0007275	1.26151e-06	5.89911	3132	668	210	14575	ENSOARG00000000072,ENSOARG00000000078,ENSOARG00000000158,ENSOARG00000000175,ENSOARG00000000234,ENSOARG00000000651,ENSOARG00000000653,ENSOARG00000000747,ENSOARG00000000848,ENSOARG00000001035,ENSOARG00000001060,ENSOARG00000001371,ENSOARG00000001511,ENSOARG00000001574,ENSOARG00000001606,ENSOARG00000001812,ENSOARG00000001849,ENSOARG00000002053,ENSOARG00000002093,ENSOARG00000002285,ENSOARG00000002415,…
GO:BP	regulation of multicellular organismal process	GO:0051239	2.05357e-06	5.68749	1984	668	147	14575	ENSOARG00000000078,ENSOARG00000000158,ENSOARG00000000602,ENSOARG00000000651,ENSOARG00000000747,ENSOARG00000000848,ENSOARG00000001060,ENSOARG00000001094,ENSOARG00000001210,ENSOARG00000001226,ENSOARG00000001511,ENSOARG00000001624,ENSOARG00000001849,ENSOARG00000002053,ENSOARG00000002285,ENSOARG00000003513,ENSOARG00000003578,ENSOARG00000003592,ENSOARG00000003804,ENSOARG00000003836,ENSOARG00000003977,…
GO:BP	anatomical structure development	GO:0048856	2.43346e-06	5.61378	3502	668	228	14575	ENSOARG00000000072,ENSOARG00000000078,ENSOARG00000000116,ENSOARG00000000158,ENSOARG00000000175,ENSOARG00000000234,ENSOARG00000000651,ENSOARG00000000653,ENSOARG00000000747,ENSOARG00000000848,ENSOARG00000001035,ENSOARG00000001060,ENSOARG00000001371,ENSOARG00000001511,ENSOARG00000001574,ENSOARG00000001606,ENSOARG00000001812,ENSOARG00000001849,ENSOARG00000001933,ENSOARG00000002053,ENSOARG00000002093,…
GO:BP	regulation of biological quality	GO:0065008	3.64115e-06	5.43876	2399	668	169	14575	ENSOARG00000000078,ENSOARG00000000142,ENSOARG00000000158,ENSOARG00000000193,ENSOARG00000000226,ENSOARG00000000345,ENSOARG00000000415,ENSOARG00000000747,ENSOARG00000000794,ENSOARG00000000817,ENSOARG00000000848,ENSOARG00000001060,ENSOARG00000001094,ENSOARG00000001210,ENSOARG00000001374,ENSOARG00000001511,ENSOARG00000001603,ENSOARG00000001624,ENSOARG00000001849,ENSOARG00000002093,ENSOARG00000002199,…
GO:BP	cell differentiation	GO:0030154	4.90289e-06	5.30955	2390	668	168	14575	ENSOARG00000000078,ENSOARG00000000116,ENSOARG00000000158,ENSOARG00000000175,ENSOARG00000000651,ENSOARG00000000653,ENSOARG00000000747,ENSOARG00000001035,ENSOARG00000001094,ENSOARG00000001226,ENSOARG00000001371,ENSOARG00000001511,ENSOARG00000001574,ENSOARG00000001603,ENSOARG00000001812,ENSOARG00000001849,ENSOARG00000001933,ENSOARG00000002053,ENSOARG00000002093,ENSOARG00000002754,ENSOARG00000002830,…
GO:BP	vasculature development	GO:0001944	5.53681e-06	5.25674	480	668	53	14575	ENSOARG00000000072,ENSOARG00000000078,ENSOARG00000000175,ENSOARG00000000651,ENSOARG00000000747,ENSOARG00000000848,ENSOARG00000001060,ENSOARG00000001371,ENSOARG00000001511,ENSOARG00000001849,ENSOARG00000003513,ENSOARG00000003578,ENSOARG00000003592,ENSOARG00000004936,ENSOARG00000005722,ENSOARG00000006322,ENSOARG00000006371,ENSOARG00000008037,ENSOARG00000008146,ENSOARG00000008891,ENSOARG00000009290,…
GO:BP	organic hydroxy compound metabolic process	GO:1901615	7.52896e-06	5.12326	286	668	38	14575	ENSOARG00000000226,ENSOARG00000001269,ENSOARG00000001371,ENSOARG00000003056,ENSOARG00000003423,ENSOARG00000005722,ENSOARG00000006342,ENSOARG00000006609,ENSOARG00000006714,ENSOARG00000006989,ENSOARG00000007695,ENSOARG00000007984,ENSOARG00000008146,ENSOARG00000008478,ENSOARG00000008682,ENSOARG00000009915,ENSOARG00000010356,ENSOARG00000010394,ENSOARG00000010870,ENSOARG00000010935,ENSOARG00000011500,…
GO:BP	cellular developmental process	GO:0048869	8.37213e-06	5.07716	2444	668	170	14575	ENSOARG00000000078,ENSOARG00000000116,ENSOARG00000000158,ENSOARG00000000175,ENSOARG00000000651,ENSOARG00000000653,ENSOARG00000000747,ENSOARG00000001035,ENSOARG00000001094,ENSOARG00000001226,ENSOARG00000001371,ENSOARG00000001511,ENSOARG00000001574,ENSOARG00000001603,ENSOARG00000001660,ENSOARG00000001812,ENSOARG00000001849,ENSOARG00000001933,ENSOARG00000002053,ENSOARG00000002093,ENSOARG00000002754,…
GO:BP	cardiovascular system development	GO:0072358	9.20891e-06	5.03579	487	668	53	14575	ENSOARG00000000072,ENSOARG00000000078,ENSOARG00000000175,ENSOARG00000000651,ENSOARG00000000747,ENSOARG00000000848,ENSOARG00000001060,ENSOARG00000001371,ENSOARG00000001511,ENSOARG00000001849,ENSOARG00000003513,ENSOARG00000003578,ENSOARG00000003592,ENSOARG00000004936,ENSOARG00000005722,ENSOARG00000006322,ENSOARG00000006371,ENSOARG00000008037,ENSOARG00000008146,ENSOARG00000008891,ENSOARG00000009290,…
GO:BP	steroid metabolic process	GO:0008202	1.68883e-05	4.77241	154	668	26	14575	ENSOARG00000000226,ENSOARG00000001269,ENSOARG00000001371,ENSOARG00000002590,ENSOARG00000003056,ENSOARG00000003423,ENSOARG00000006609,ENSOARG00000008146,ENSOARG00000008478,ENSOARG00000008682,ENSOARG00000010394,ENSOARG00000010870,ENSOARG00000010935,ENSOARG00000012581,ENSOARG00000013010,ENSOARG00000013153,ENSOARG00000014824,ENSOARG00000014829,ENSOARG00000014960,ENSOARG00000015464,ENSOARG00000015980,…
GO:BP	regulation of response to stimulus	GO:0048583	3.47949e-05	4.45848	2417	668	166	14575	ENSOARG00000000078,ENSOARG00000000175,ENSOARG00000000432,ENSOARG00000000602,ENSOARG00000000651,ENSOARG00000000653,ENSOARG00000000747,ENSOARG00000000950,ENSOARG00000001060,ENSOARG00000001226,ENSOARG00000001374,ENSOARG00000001511,ENSOARG00000001692,ENSOARG00000001849,ENSOARG00000002587,ENSOARG00000002830,ENSOARG00000003275,ENSOARG00000003341,ENSOARG00000003513,ENSOARG00000003538,ENSOARG00000003550,…
GO:BP	steroid biosynthetic process	GO:0006694	3.55587e-05	4.44905	80	668	18	14575	ENSOARG00000000226,ENSOARG00000001269,ENSOARG00000001371,ENSOARG00000003056,ENSOARG00000006609,ENSOARG00000008146,ENSOARG00000008478,ENSOARG00000008682,ENSOARG00000010870,ENSOARG00000010935,ENSOARG00000012581,ENSOARG00000013010,ENSOARG00000013153,ENSOARG00000014824,ENSOARG00000015464,ENSOARG00000016724,ENSOARG00000017264,ENSOARG00000018738
GO:BP	cellular response to stimulus	GO:0051716	3.82342e-05	4.41755	5249	668	309	14575	ENSOARG00000000072,ENSOARG00000000078,ENSOARG00000000158,ENSOARG00000000175,ENSOARG00000000193,ENSOARG00000000234,ENSOARG00000000345,ENSOARG00000000432,ENSOARG00000000485,ENSOARG00000000498,ENSOARG00000000602,ENSOARG00000000651,ENSOARG00000000653,ENSOARG00000000747,ENSOARG00000000783,ENSOARG00000000817,ENSOARG00000000962,ENSOARG00000001035,ENSOARG00000001060,ENSOARG00000001094,ENSOARG00000001160,…
GO:BP	tube morphogenesis	GO:0035239	4.03674e-05	4.39397	581	668	58	14575	ENSOARG00000000651,ENSOARG00000000747,ENSOARG00000001060,ENSOARG00000001511,ENSOARG00000001849,ENSOARG00000002415,ENSOARG00000003513,ENSOARG00000003578,ENSOARG00000003592,ENSOARG00000004936,ENSOARG00000005209,ENSOARG00000005722,ENSOARG00000006034,ENSOARG00000008037,ENSOARG00000008578,ENSOARG00000008891,ENSOARG00000009290,ENSOARG00000010036,ENSOARG00000010157,ENSOARG00000010199,ENSOARG00000010394,…
GO:BP	sterol metabolic process	GO:0016125	4.12284e-05	4.3848	72	668	17	14575	ENSOARG00000001269,ENSOARG00000001371,ENSOARG00000003056,ENSOARG00000006609,ENSOARG00000008146,ENSOARG00000008478,ENSOARG00000008682,ENSOARG00000010394,ENSOARG00000010935,ENSOARG00000012581,ENSOARG00000013010,ENSOARG00000014824,ENSOARG00000014960,ENSOARG00000015464,ENSOARG00000016724,ENSOARG00000017639,ENSOARG00000018362
GO:BP	anatomical structure morphogenesis	GO:0009653	4.47114e-05	4.34958	1735	668	128	14575	ENSOARG00000000078,ENSOARG00000000175,ENSOARG00000000234,ENSOARG00000000651,ENSOARG00000000747,ENSOARG00000000848,ENSOARG00000001035,ENSOARG00000001060,ENSOARG00000001511,ENSOARG00000001849,ENSOARG00000002053,ENSOARG00000002285,ENSOARG00000002415,ENSOARG00000002830,ENSOARG00000003025,ENSOARG00000003044,ENSOARG00000003513,ENSOARG00000003578,ENSOARG00000003592,ENSOARG00000003804,ENSOARG00000003814,…
GO:BP	blood vessel development	GO:0001568	5.47291e-05	4.26178	456	668	49	14575	ENSOARG00000000072,ENSOARG00000000175,ENSOARG00000000651,ENSOARG00000000747,ENSOARG00000001060,ENSOARG00000001371,ENSOARG00000001511,ENSOARG00000001849,ENSOARG00000003513,ENSOARG00000003578,ENSOARG00000003592,ENSOARG00000004936,ENSOARG00000005722,ENSOARG00000006371,ENSOARG00000008037,ENSOARG00000008146,ENSOARG00000008891,ENSOARG00000009290,ENSOARG00000010199,ENSOARG00000010394,ENSOARG00000010854,…
GO:BP	multicellular organismal process	GO:0032501	7.13181e-05	4.1468	4925	668	292	14575	ENSOARG00000000072,ENSOARG00000000078,ENSOARG00000000116,ENSOARG00000000158,ENSOARG00000000175,ENSOARG00000000234,ENSOARG00000000602,ENSOARG00000000651,ENSOARG00000000653,ENSOARG00000000747,ENSOARG00000000848,ENSOARG00000001035,ENSOARG00000001060,ENSOARG00000001094,ENSOARG00000001210,ENSOARG00000001226,ENSOARG00000001371,ENSOARG00000001511,ENSOARG00000001574,ENSOARG00000001606,ENSOARG00000001624,…
GO:BP	circulatory system development	GO:0072359	7.16358e-05	4.14487	696	668	65	14575	ENSOARG00000000072,ENSOARG00000000078,ENSOARG00000000175,ENSOARG00000000234,ENSOARG00000000651,ENSOARG00000000747,ENSOARG00000000848,ENSOARG00000001060,ENSOARG00000001371,ENSOARG00000001511,ENSOARG00000001849,ENSOARG00000002285,ENSOARG00000002415,ENSOARG00000003513,ENSOARG00000003578,ENSOARG00000003592,ENSOARG00000003836,ENSOARG00000004936,ENSOARG00000005722,ENSOARG00000006322,ENSOARG00000006371,…
GO:BP	small molecule metabolic process	GO:0044281	7.37084e-05	4.13248	1129	668	92	14575	ENSOARG00000000226,ENSOARG00000000729,ENSOARG00000000794,ENSOARG00000001269,ENSOARG00000001300,ENSOARG00000001371,ENSOARG00000001511,ENSOARG00000001571,ENSOARG00000001603,ENSOARG00000002093,ENSOARG00000002259,ENSOARG00000002377,ENSOARG00000002541,ENSOARG00000003056,ENSOARG00000003203,ENSOARG00000003423,ENSOARG00000003592,ENSOARG00000004500,ENSOARG00000005321,ENSOARG00000005462,ENSOARG00000005586,…
GO:BP	positive regulation of multicellular organismal process	GO:0051240	7.75005e-05	4.1107	1097	668	90	14575	ENSOARG00000000078,ENSOARG00000000651,ENSOARG00000000747,ENSOARG00000001060,ENSOARG00000001094,ENSOARG00000001511,ENSOARG00000001849,ENSOARG00000003513,ENSOARG00000003578,ENSOARG00000003592,ENSOARG00000003804,ENSOARG00000003836,ENSOARG00000004489,ENSOARG00000005017,ENSOARG00000005722,ENSOARG00000006298,ENSOARG00000006322,ENSOARG00000006358,ENSOARG00000006376,ENSOARG00000006674,ENSOARG00000006703,…
GO:BP	positive regulation of cellular process	GO:0048522	8.33129e-05	4.07929	3580	668	225	14575	ENSOARG00000000072,ENSOARG00000000078,ENSOARG00000000175,ENSOARG00000000193,ENSOARG00000000226,ENSOARG00000000415,ENSOARG00000000432,ENSOARG00000000651,ENSOARG00000000747,ENSOARG00000000817,ENSOARG00000000948,ENSOARG00000001060,ENSOARG00000001202,ENSOARG00000001226,ENSOARG00000001269,ENSOARG00000001374,ENSOARG00000001511,ENSOARG00000001574,ENSOARG00000001812,ENSOARG00000001849,ENSOARG00000002590,…
GO:BP	response to cytokine	GO:0034097	0.000134473	3.87136	527	668	53	14575	ENSOARG00000000078,ENSOARG00000000175,ENSOARG00000000729,ENSOARG00000001456,ENSOARG00000001511,ENSOARG00000002236,ENSOARG00000002743,ENSOARG00000003352,ENSOARG00000003591,ENSOARG00000004281,ENSOARG00000006068,ENSOARG00000006358,ENSOARG00000007029,ENSOARG00000007233,ENSOARG00000007894,ENSOARG00000007932,ENSOARG00000009627,ENSOARG00000009740,ENSOARG00000009845,ENSOARG00000010231,ENSOARG00000010394,…
GO:BP	positive regulation of vasculature development	GO:1904018	0.00015813	3.80098	117	668	21	14575	ENSOARG00000000078,ENSOARG00000001060,ENSOARG00000001511,ENSOARG00000001849,ENSOARG00000003513,ENSOARG00000003578,ENSOARG00000009290,ENSOARG00000012180,ENSOARG00000012776,ENSOARG00000013102,ENSOARG00000013740,ENSOARG00000015262,ENSOARG00000016181,ENSOARG00000016412,ENSOARG00000017242,ENSOARG00000017328,ENSOARG00000017485,ENSOARG00000018898,ENSOARG00000019375,ENSOARG00000019400,ENSOARG00000020820
GO:BP	tissue development	GO:0009888	0.000218238	3.66107	1240	668	97	14575	ENSOARG00000000158,ENSOARG00000000175,ENSOARG00000000651,ENSOARG00000001574,ENSOARG00000001849,ENSOARG00000002053,ENSOARG00000002285,ENSOARG00000002415,ENSOARG00000002830,ENSOARG00000003044,ENSOARG00000003513,ENSOARG00000003578,ENSOARG00000003592,ENSOARG00000003836,ENSOARG00000003894,ENSOARG00000004318,ENSOARG00000004489,ENSOARG00000004733,ENSOARG00000004936,ENSOARG00000005209,ENSOARG00000005322,…
GO:BP	positive regulation of developmental process	GO:0051094	0.000260493	3.5842	863	668	74	14575	ENSOARG00000000078,ENSOARG00000000175,ENSOARG00000000651,ENSOARG00000000747,ENSOARG00000001060,ENSOARG00000001511,ENSOARG00000001849,ENSOARG00000003513,ENSOARG00000003578,ENSOARG00000003592,ENSOARG00000003681,ENSOARG00000003804,ENSOARG00000004489,ENSOARG00000004936,ENSOARG00000006068,ENSOARG00000006322,ENSOARG00000006674,ENSOARG00000006703,ENSOARG00000007233,ENSOARG00000007592,ENSOARG00000007771,…
GO:BP	secondary alcohol metabolic process	GO:1902652	0.000269388	3.56962	72	668	16	14575	ENSOARG00000001269,ENSOARG00000001371,ENSOARG00000003056,ENSOARG00000006609,ENSOARG00000008146,ENSOARG00000010394,ENSOARG00000010935,ENSOARG00000012581,ENSOARG00000013010,ENSOARG00000014824,ENSOARG00000014960,ENSOARG00000015464,ENSOARG00000016724,ENSOARG00000017639,ENSOARG00000018362,ENSOARG00000018980
GO:BP	alcohol metabolic process	GO:0006066	0.00040602	3.39145	191	668	27	14575	ENSOARG00000001269,ENSOARG00000001371,ENSOARG00000003056,ENSOARG00000003423,ENSOARG00000006342,ENSOARG00000006609,ENSOARG00000006714,ENSOARG00000006989,ENSOARG00000008146,ENSOARG00000009915,ENSOARG00000010356,ENSOARG00000010394,ENSOARG00000010935,ENSOARG00000011500,ENSOARG00000012581,ENSOARG00000012705,ENSOARG00000013010,ENSOARG00000014824,ENSOARG00000014960,ENSOARG00000015464,ENSOARG00000016724,…
GO:BP	lipid metabolic process	GO:0006629	0.000437262	3.35926	842	668	72	14575	ENSOARG00000000078,ENSOARG00000000226,ENSOARG00000000794,ENSOARG00000001269,ENSOARG00000001371,ENSOARG00000001603,ENSOARG00000002093,ENSOARG00000002590,ENSOARG00000003056,ENSOARG00000003423,ENSOARG00000005352,ENSOARG00000005586,ENSOARG00000006342,ENSOARG00000006358,ENSOARG00000006609,ENSOARG00000006989,ENSOARG00000007049,ENSOARG00000007378,ENSOARG00000007592,ENSOARG00000008146,ENSOARG00000008478,…
GO:BP	cholesterol metabolic process	GO:0008203	0.000488334	3.31128	66	668	15	14575	ENSOARG00000001269,ENSOARG00000001371,ENSOARG00000003056,ENSOARG00000006609,ENSOARG00000008146,ENSOARG00000010394,ENSOARG00000010935,ENSOARG00000012581,ENSOARG00000013010,ENSOARG00000014824,ENSOARG00000014960,ENSOARG00000015464,ENSOARG00000016724,ENSOARG00000017639,ENSOARG00000018362
GO:BP	regulation of vasculature development	GO:1901342	0.000489581	3.31018	217	668	29	14575	ENSOARG00000000078,ENSOARG00000000747,ENSOARG00000001060,ENSOARG00000001511,ENSOARG00000001849,ENSOARG00000003513,ENSOARG00000003578,ENSOARG00000009290,ENSOARG00000010962,ENSOARG00000012180,ENSOARG00000012776,ENSOARG00000013102,ENSOARG00000013617,ENSOARG00000013740,ENSOARG00000014232,ENSOARG00000014236,ENSOARG00000015262,ENSOARG00000016181,ENSOARG00000016412,ENSOARG00000017135,ENSOARG00000017242,…
GO:BP	negative regulation of response to stimulus	GO:0048585	0.000503412	3.29808	1042	668	84	14575	ENSOARG00000000175,ENSOARG00000000950,ENSOARG00000001849,ENSOARG00000002587,ENSOARG00000002830,ENSOARG00000003275,ENSOARG00000003341,ENSOARG00000003513,ENSOARG00000003592,ENSOARG00000005236,ENSOARG00000005596,ENSOARG00000006068,ENSOARG00000006298,ENSOARG00000006322,ENSOARG00000006609,ENSOARG00000006674,ENSOARG00000006916,ENSOARG00000006950,ENSOARG00000007210,ENSOARG00000007592,ENSOARG00000007785,…
GO:BP	blood vessel morphogenesis	GO:0048514	0.000529849	3.27585	390	668	42	14575	ENSOARG00000000651,ENSOARG00000000747,ENSOARG00000001060,ENSOARG00000001511,ENSOARG00000001849,ENSOARG00000003513,ENSOARG00000003578,ENSOARG00000003592,ENSOARG00000004936,ENSOARG00000005722,ENSOARG00000008037,ENSOARG00000008891,ENSOARG00000009290,ENSOARG00000010199,ENSOARG00000010394,ENSOARG00000010854,ENSOARG00000010962,ENSOARG00000011500,ENSOARG00000012180,ENSOARG00000012776,ENSOARG00000013102,…
GO:BP	sterol biosynthetic process	GO:0016126	0.000538575	3.26875	28	668	10	14575	ENSOARG00000001371,ENSOARG00000003056,ENSOARG00000006609,ENSOARG00000008478,ENSOARG00000008682,ENSOARG00000010935,ENSOARG00000012581,ENSOARG00000013010,ENSOARG00000014824,ENSOARG00000016724
GO:BP	regulation of anatomical structure morphogenesis	GO:0022603	0.0005599	3.25189	642	668	59	14575	ENSOARG00000000078,ENSOARG00000000651,ENSOARG00000000747,ENSOARG00000001060,ENSOARG00000001511,ENSOARG00000001849,ENSOARG00000003025,ENSOARG00000003513,ENSOARG00000003578,ENSOARG00000003804,ENSOARG00000006034,ENSOARG00000006322,ENSOARG00000006358,ENSOARG00000006674,ENSOARG00000007483,ENSOARG00000007771,ENSOARG00000007858,ENSOARG00000008224,ENSOARG00000009290,ENSOARG00000009325,ENSOARG00000009627,…
GO:BP	positive regulation of endothelial cell proliferation	GO:0001938	0.000588449	3.23029	50	668	13	14575	ENSOARG00000001060,ENSOARG00000001511,ENSOARG00000003513,ENSOARG00000009290,ENSOARG00000010199,ENSOARG00000011500,ENSOARG00000016412,ENSOARG00000017242,ENSOARG00000017264,ENSOARG00000017328,ENSOARG00000018738,ENSOARG00000019783,ENSOARG00000020820
GO:BP	regulation of localization	GO:0032879	0.000648294	3.18823	1763	668	125	14575	ENSOARG00000000193,ENSOARG00000000651,ENSOARG00000000783,ENSOARG00000000817,ENSOARG00000001060,ENSOARG00000001202,ENSOARG00000001210,ENSOARG00000001511,ENSOARG00000001603,ENSOARG00000001624,ENSOARG00000001849,ENSOARG00000002415,ENSOARG00000002590,ENSOARG00000002743,ENSOARG00000002754,ENSOARG00000003455,ENSOARG00000003513,ENSOARG00000003578,ENSOARG00000003730,ENSOARG00000003836,ENSOARG00000003977,…
GO:BP	signaling	GO:0023052	0.000668318	3.17502	4598	668	271	14575	ENSOARG00000000078,ENSOARG00000000158,ENSOARG00000000175,ENSOARG00000000193,ENSOARG00000000234,ENSOARG00000000248,ENSOARG00000000432,ENSOARG00000000498,ENSOARG00000000602,ENSOARG00000000651,ENSOARG00000000653,ENSOARG00000000747,ENSOARG00000000783,ENSOARG00000000817,ENSOARG00000000962,ENSOARG00000001035,ENSOARG00000001060,ENSOARG00000001094,ENSOARG00000001160,ENSOARG00000001210,ENSOARG00000001226,…
GO:BP	angiogenesis	GO:0001525	0.000934659	3.02935	315	668	36	14575	ENSOARG00000000747,ENSOARG00000001060,ENSOARG00000001511,ENSOARG00000001849,ENSOARG00000003513,ENSOARG00000003578,ENSOARG00000005722,ENSOARG00000008037,ENSOARG00000009290,ENSOARG00000010199,ENSOARG00000010394,ENSOARG00000010962,ENSOARG00000011500,ENSOARG00000012180,ENSOARG00000012776,ENSOARG00000013102,ENSOARG00000013617,ENSOARG00000013740,ENSOARG00000014232,ENSOARG00000014236,ENSOARG00000015262,…
GO:BP	regulation of signaling	GO:0023051	0.00141112	2.85043	2175	668	146	14575	ENSOARG00000000078,ENSOARG00000000175,ENSOARG00000000248,ENSOARG00000000432,ENSOARG00000000602,ENSOARG00000000651,ENSOARG00000000653,ENSOARG00000000747,ENSOARG00000001060,ENSOARG00000001210,ENSOARG00000001226,ENSOARG00000001374,ENSOARG00000001511,ENSOARG00000001692,ENSOARG00000001849,ENSOARG00000002590,ENSOARG00000002830,ENSOARG00000003275,ENSOARG00000003341,ENSOARG00000003513,ENSOARG00000003538,…
GO:BP	cell communication	GO:0007154	0.00154201	2.81191	4639	668	271	14575	ENSOARG00000000072,ENSOARG00000000078,ENSOARG00000000158,ENSOARG00000000175,ENSOARG00000000193,ENSOARG00000000234,ENSOARG00000000248,ENSOARG00000000432,ENSOARG00000000498,ENSOARG00000000602,ENSOARG00000000651,ENSOARG00000000653,ENSOARG00000000747,ENSOARG00000000783,ENSOARG00000000817,ENSOARG00000000962,ENSOARG00000001035,ENSOARG00000001060,ENSOARG00000001094,ENSOARG00000001160,ENSOARG00000001210,…
GO:BP	regulation of developmental process	GO:0050793	0.00186493	2.72934	1653	668	117	14575	ENSOARG00000000078,ENSOARG00000000158,ENSOARG00000000175,ENSOARG00000000651,ENSOARG00000000747,ENSOARG00000000848,ENSOARG00000001060,ENSOARG00000001094,ENSOARG00000001226,ENSOARG00000001511,ENSOARG00000001849,ENSOARG00000002053,ENSOARG00000003025,ENSOARG00000003513,ENSOARG00000003578,ENSOARG00000003592,ENSOARG00000003681,ENSOARG00000003804,ENSOARG00000003977,ENSOARG00000004489,ENSOARG00000004936,…
GO:BP	organic hydroxy compound biosynthetic process	GO:1901617	0.00192203	2.71624	135	668	21	14575	ENSOARG00000000226,ENSOARG00000001269,ENSOARG00000001371,ENSOARG00000003056,ENSOARG00000006609,ENSOARG00000006714,ENSOARG00000007695,ENSOARG00000007984,ENSOARG00000008478,ENSOARG00000008682,ENSOARG00000010356,ENSOARG00000010870,ENSOARG00000010935,ENSOARG00000012581,ENSOARG00000013010,ENSOARG00000014253,ENSOARG00000014824,ENSOARG00000015464,ENSOARG00000016724,ENSOARG00000017264,ENSOARG00000018738
GO:BP	regulation of cell communication	GO:0010646	0.00264802	2.57708	2161	668	144	14575	ENSOARG00000000078,ENSOARG00000000175,ENSOARG00000000248,ENSOARG00000000432,ENSOARG00000000602,ENSOARG00000000651,ENSOARG00000000653,ENSOARG00000000747,ENSOARG00000001060,ENSOARG00000001210,ENSOARG00000001226,ENSOARG00000001374,ENSOARG00000001511,ENSOARG00000001692,ENSOARG00000001849,ENSOARG00000002590,ENSOARG00000002830,ENSOARG00000003275,ENSOARG00000003341,ENSOARG00000003513,ENSOARG00000003538,…
GO:BP	regulation of angiogenesis	GO:0045765	0.00290716	2.53653	198	668	26	14575	ENSOARG00000000747,ENSOARG00000001060,ENSOARG00000001511,ENSOARG00000001849,ENSOARG00000003513,ENSOARG00000003578,ENSOARG00000009290,ENSOARG00000010962,ENSOARG00000012180,ENSOARG00000012776,ENSOARG00000013102,ENSOARG00000013617,ENSOARG00000014232,ENSOARG00000014236,ENSOARG00000015262,ENSOARG00000016181,ENSOARG00000017135,ENSOARG00000017242,ENSOARG00000017328,ENSOARG00000017485,ENSOARG00000018070,…
GO:BP	anatomical structure formation involved in morphogenesis	GO:0048646	0.00296682	2.52771	755	668	64	14575	ENSOARG00000000651,ENSOARG00000000747,ENSOARG00000001060,ENSOARG00000001511,ENSOARG00000001849,ENSOARG00000002830,ENSOARG00000003044,ENSOARG00000003513,ENSOARG00000003578,ENSOARG00000003592,ENSOARG00000003894,ENSOARG00000004489,ENSOARG00000004936,ENSOARG00000005209,ENSOARG00000005722,ENSOARG00000006034,ENSOARG00000008037,ENSOARG00000008212,ENSOARG00000008578,ENSOARG00000009137,ENSOARG00000009239,…
GO:BP	positive regulation of cell differentiation	GO:0045597	0.00362353	2.44087	585	668	53	14575	ENSOARG00000000078,ENSOARG00000000175,ENSOARG00000000651,ENSOARG00000000747,ENSOARG00000001511,ENSOARG00000001849,ENSOARG00000003513,ENSOARG00000003578,ENSOARG00000003592,ENSOARG00000003681,ENSOARG00000003804,ENSOARG00000004489,ENSOARG00000004936,ENSOARG00000006068,ENSOARG00000006322,ENSOARG00000007233,ENSOARG00000007592,ENSOARG00000007771,ENSOARG00000007858,ENSOARG00000008183,ENSOARG00000008224,…
GO:BP	cellular response to cytokine stimulus	GO:0071345	0.00377752	2.42279	479	668	46	14575	ENSOARG00000000078,ENSOARG00000000175,ENSOARG00000001456,ENSOARG00000001511,ENSOARG00000002236,ENSOARG00000002743,ENSOARG00000003352,ENSOARG00000003591,ENSOARG00000004281,ENSOARG00000006068,ENSOARG00000006358,ENSOARG00000007029,ENSOARG00000007894,ENSOARG00000007932,ENSOARG00000009627,ENSOARG00000009845,ENSOARG00000010394,ENSOARG00000011130,ENSOARG00000011449,ENSOARG00000011780,ENSOARG00000011825,…
GO:BP	regulation of endothelial cell proliferation	GO:0001936	0.00401669	2.39613	77	668	15	14575	ENSOARG00000001060,ENSOARG00000001511,ENSOARG00000003513,ENSOARG00000009290,ENSOARG00000009627,ENSOARG00000010199,ENSOARG00000011500,ENSOARG00000012180,ENSOARG00000016412,ENSOARG00000017242,ENSOARG00000017264,ENSOARG00000017328,ENSOARG00000018738,ENSOARG00000019783,ENSOARG00000020820
GO:BP	positive regulation of metabolic process	GO:0009893	0.00409392	2.38786	2461	668	159	14575	ENSOARG00000000072,ENSOARG00000000078,ENSOARG00000000226,ENSOARG00000000651,ENSOARG00000001060,ENSOARG00000001094,ENSOARG00000001202,ENSOARG00000001226,ENSOARG00000001269,ENSOARG00000001374,ENSOARG00000001511,ENSOARG00000001574,ENSOARG00000001812,ENSOARG00000001849,ENSOARG00000002590,ENSOARG00000002754,ENSOARG00000002830,ENSOARG00000003044,ENSOARG00000003203,ENSOARG00000003352,ENSOARG00000003455,…
GO:BP	response to oxygen-containing compound	GO:1901700	0.00419568	2.3772	779	668	65	14575	ENSOARG00000000175,ENSOARG00000000345,ENSOARG00000000485,ENSOARG00000000817,ENSOARG00000001202,ENSOARG00000001210,ENSOARG00000001511,ENSOARG00000002590,ENSOARG00000003056,ENSOARG00000003455,ENSOARG00000003836,ENSOARG00000004955,ENSOARG00000004969,ENSOARG00000006068,ENSOARG00000006376,ENSOARG00000006609,ENSOARG00000006714,ENSOARG00000006916,ENSOARG00000007210,ENSOARG00000007455,ENSOARG00000007984,…
GO:BP	positive regulation of angiogenesis	GO:0045766	0.00480511	2.3183	109	668	18	14575	ENSOARG00000001060,ENSOARG00000001511,ENSOARG00000001849,ENSOARG00000003513,ENSOARG00000003578,ENSOARG00000009290,ENSOARG00000012180,ENSOARG00000012776,ENSOARG00000013102,ENSOARG00000015262,ENSOARG00000016181,ENSOARG00000017242,ENSOARG00000017328,ENSOARG00000017485,ENSOARG00000018898,ENSOARG00000019375,ENSOARG00000019400,ENSOARG00000020820
GO:BP	biological regulation	GO:0065007	0.00553523	2.25686	8972	668	467	14575	ENSOARG00000000072,ENSOARG00000000078,ENSOARG00000000142,ENSOARG00000000158,ENSOARG00000000175,ENSOARG00000000193,ENSOARG00000000226,ENSOARG00000000234,ENSOARG00000000248,ENSOARG00000000345,ENSOARG00000000415,ENSOARG00000000432,ENSOARG00000000498,ENSOARG00000000600,ENSOARG00000000602,ENSOARG00000000651,ENSOARG00000000653,ENSOARG00000000729,ENSOARG00000000747,ENSOARG00000000783,ENSOARG00000000794,…
GO:BP	regulation of transport	GO:0051049	0.00633846	2.19802	1091	668	83	14575	ENSOARG00000000193,ENSOARG00000000783,ENSOARG00000000817,ENSOARG00000001202,ENSOARG00000001210,ENSOARG00000001603,ENSOARG00000001624,ENSOARG00000002590,ENSOARG00000002754,ENSOARG00000003455,ENSOARG00000003513,ENSOARG00000003836,ENSOARG00000004281,ENSOARG00000004467,ENSOARG00000004917,ENSOARG00000005017,ENSOARG00000005209,ENSOARG00000005387,ENSOARG00000006322,ENSOARG00000006358,ENSOARG00000006609,…
GO:BP	response to stress	GO:0006950	0.00648902	2.18782	2139	668	141	14575	ENSOARG00000000078,ENSOARG00000000175,ENSOARG00000000193,ENSOARG00000000432,ENSOARG00000000485,ENSOARG00000000651,ENSOARG00000000729,ENSOARG00000000747,ENSOARG00000000950,ENSOARG00000001094,ENSOARG00000001202,ENSOARG00000001511,ENSOARG00000001574,ENSOARG00000001812,ENSOARG00000001849,ENSOARG00000001869,ENSOARG00000002236,ENSOARG00000002743,ENSOARG00000002754,ENSOARG00000003319,ENSOARG00000003341,…
GO:BP	isoprenoid metabolic process	GO:0006720	0.00683565	2.16522	61	668	13	14575	ENSOARG00000000794,ENSOARG00000003056,ENSOARG00000003423,ENSOARG00000005586,ENSOARG00000006342,ENSOARG00000006989,ENSOARG00000008682,ENSOARG00000012705,ENSOARG00000013010,ENSOARG00000014785,ENSOARG00000014824,ENSOARG00000016724,ENSOARG00000019350
GO:BP	immune system process	GO:0002376	0.00688746	2.16194	1480	668	105	14575	ENSOARG00000000078,ENSOARG00000000158,ENSOARG00000000432,ENSOARG00000000651,ENSOARG00000000950,ENSOARG00000001511,ENSOARG00000001812,ENSOARG00000002236,ENSOARG00000002587,ENSOARG00000002743,ENSOARG00000002754,ENSOARG00000003341,ENSOARG00000003352,ENSOARG00000003513,ENSOARG00000003620,ENSOARG00000003730,ENSOARG00000003740,ENSOARG00000003804,ENSOARG00000003841,ENSOARG00000004831,ENSOARG00000004936,…
GO:BP	cell population proliferation	GO:0008283	0.00718238	2.14373	1181	668	88	14575	ENSOARG00000000078,ENSOARG00000000651,ENSOARG00000001060,ENSOARG00000001371,ENSOARG00000001511,ENSOARG00000001574,ENSOARG00000001849,ENSOARG00000002093,ENSOARG00000002587,ENSOARG00000003513,ENSOARG00000003578,ENSOARG00000003592,ENSOARG00000003681,ENSOARG00000003841,ENSOARG00000004113,ENSOARG00000004318,ENSOARG00000005209,ENSOARG00000005236,ENSOARG00000006034,ENSOARG00000006322,ENSOARG00000006358,…
GO:BP	cellular response to oxygen-containing compound	GO:1901701	0.00807929	2.09263	601	668	53	14575	ENSOARG00000000175,ENSOARG00000000345,ENSOARG00000000485,ENSOARG00000000817,ENSOARG00000001210,ENSOARG00000001511,ENSOARG00000002590,ENSOARG00000003455,ENSOARG00000003836,ENSOARG00000004955,ENSOARG00000006068,ENSOARG00000006376,ENSOARG00000006609,ENSOARG00000006714,ENSOARG00000006916,ENSOARG00000007210,ENSOARG00000007455,ENSOARG00000007984,ENSOARG00000008101,ENSOARG00000008183,ENSOARG00000008578,…
GO:BP	ossification	GO:0001503	0.00953275	2.02078	237	668	28	14575	ENSOARG00000000651,ENSOARG00000001226,ENSOARG00000002590,ENSOARG00000003513,ENSOARG00000003578,ENSOARG00000003894,ENSOARG00000004489,ENSOARG00000005322,ENSOARG00000006034,ENSOARG00000006140,ENSOARG00000006674,ENSOARG00000007233,ENSOARG00000007771,ENSOARG00000008578,ENSOARG00000010854,ENSOARG00000011130,ENSOARG00000011340,ENSOARG00000012021,ENSOARG00000013897,ENSOARG00000015526,ENSOARG00000016509,…
GO:BP	cell-cell adhesion	GO:0098609	0.00971312	2.01264	496	668	46	14575	ENSOARG00000000078,ENSOARG00000001606,ENSOARG00000001849,ENSOARG00000002587,ENSOARG00000003455,ENSOARG00000003513,ENSOARG00000003591,ENSOARG00000003730,ENSOARG00000003841,ENSOARG00000005056,ENSOARG00000005209,ENSOARG00000005236,ENSOARG00000007692,ENSOARG00000007771,ENSOARG00000007932,ENSOARG00000008009,ENSOARG00000008224,ENSOARG00000008845,ENSOARG00000010199,ENSOARG00000010939,ENSOARG00000010969,…
GO:BP	cell surface receptor signaling pathway	GO:0007166	0.0099695	2.00133	1710	668	117	14575	ENSOARG00000000078,ENSOARG00000000175,ENSOARG00000000498,ENSOARG00000000651,ENSOARG00000000747,ENSOARG00000001060,ENSOARG00000001226,ENSOARG00000001511,ENSOARG00000001849,ENSOARG00000002053,ENSOARG00000002830,ENSOARG00000003275,ENSOARG00000003341,ENSOARG00000003513,ENSOARG00000003578,ENSOARG00000003592,ENSOARG00000003620,ENSOARG00000003804,ENSOARG00000004917,ENSOARG00000004936,ENSOARG00000004955,…
GO:BP	cholesterol biosynthetic process	GO:0006695	0.0112734	1.94795	23	668	8	14575	ENSOARG00000001371,ENSOARG00000003056,ENSOARG00000006609,ENSOARG00000010935,ENSOARG00000012581,ENSOARG00000013010,ENSOARG00000014824,ENSOARG00000016724
GO:BP	lipid biosynthetic process	GO:0008610	0.0120021	1.92074	351	668	36	14575	ENSOARG00000000226,ENSOARG00000001269,ENSOARG00000001371,ENSOARG00000001603,ENSOARG00000003056,ENSOARG00000006609,ENSOARG00000006989,ENSOARG00000007592,ENSOARG00000008146,ENSOARG00000008478,ENSOARG00000008682,ENSOARG00000009137,ENSOARG00000010518,ENSOARG00000010719,ENSOARG00000010787,ENSOARG00000010870,ENSOARG00000010935,ENSOARG00000010969,ENSOARG00000012475,ENSOARG00000012581,ENSOARG00000013010,…
GO:BP	regulation of cell population proliferation	GO:0042127	0.012122	1.91643	972	668	75	14575	ENSOARG00000000078,ENSOARG00000000651,ENSOARG00000001060,ENSOARG00000001371,ENSOARG00000001511,ENSOARG00000001574,ENSOARG00000001849,ENSOARG00000002587,ENSOARG00000003513,ENSOARG00000003578,ENSOARG00000003592,ENSOARG00000003681,ENSOARG00000003841,ENSOARG00000004113,ENSOARG00000005209,ENSOARG00000005236,ENSOARG00000006034,ENSOARG00000006322,ENSOARG00000006358,ENSOARG00000006674,ENSOARG00000006714,…
GO:BP	pyridine-containing compound biosynthetic process	GO:0072525	0.0121641	1.91492	17	668	7	14575	ENSOARG00000001571,ENSOARG00000004500,ENSOARG00000005462,ENSOARG00000005716,ENSOARG00000006956,ENSOARG00000007695,ENSOARG00000011350
GO:BP	inflammatory response	GO:0006954	0.013649	1.8649	353	668	36	14575	ENSOARG00000000078,ENSOARG00000000175,ENSOARG00000000729,ENSOARG00000001511,ENSOARG00000001849,ENSOARG00000001869,ENSOARG00000003513,ENSOARG00000003740,ENSOARG00000003804,ENSOARG00000006068,ENSOARG00000007455,ENSOARG00000007592,ENSOARG00000009019,ENSOARG00000009325,ENSOARG00000009627,ENSOARG00000010719,ENSOARG00000011130,ENSOARG00000012021,ENSOARG00000013102,ENSOARG00000013111,ENSOARG00000013144,…
GO:BP	negative regulation of biological process	GO:0048519	0.0155024	1.8096	3438	668	206	14575	ENSOARG00000000078,ENSOARG00000000142,ENSOARG00000000158,ENSOARG00000000175,ENSOARG00000000600,ENSOARG00000000651,ENSOARG00000000729,ENSOARG00000000783,ENSOARG00000000848,ENSOARG00000000950,ENSOARG00000001060,ENSOARG00000001094,ENSOARG00000001202,ENSOARG00000001226,ENSOARG00000001511,ENSOARG00000001574,ENSOARG00000001849,ENSOARG00000002053,ENSOARG00000002463,ENSOARG00000002587,ENSOARG00000002754,…
GO:BP	secondary alcohol biosynthetic process	GO:1902653	0.0162341	1.78957	24	668	8	14575	ENSOARG00000001371,ENSOARG00000003056,ENSOARG00000006609,ENSOARG00000010935,ENSOARG00000012581,ENSOARG00000013010,ENSOARG00000014824,ENSOARG00000016724
GO:BP	endothelial cell proliferation	GO:0001935	0.0195833	1.70811	87	668	15	14575	ENSOARG00000001060,ENSOARG00000001511,ENSOARG00000003513,ENSOARG00000009290,ENSOARG00000009627,ENSOARG00000010199,ENSOARG00000011500,ENSOARG00000012180,ENSOARG00000016412,ENSOARG00000017242,ENSOARG00000017264,ENSOARG00000017328,ENSOARG00000018738,ENSOARG00000019783,ENSOARG00000020820
GO:BP	signal transduction	GO:0007165	0.0200199	1.69854	4280	668	247	14575	ENSOARG00000000078,ENSOARG00000000158,ENSOARG00000000175,ENSOARG00000000234,ENSOARG00000000432,ENSOARG00000000498,ENSOARG00000000602,ENSOARG00000000651,ENSOARG00000000653,ENSOARG00000000747,ENSOARG00000000783,ENSOARG00000000817,ENSOARG00000000962,ENSOARG00000001035,ENSOARG00000001060,ENSOARG00000001094,ENSOARG00000001160,ENSOARG00000001210,ENSOARG00000001226,ENSOARG00000001374,ENSOARG00000001511,…
GO:BP	response to wounding	GO:0009611	0.0204395	1.68953	274	668	30	14575	ENSOARG00000000747,ENSOARG00000003319,ENSOARG00000003513,ENSOARG00000003814,ENSOARG00000005209,ENSOARG00000006068,ENSOARG00000006674,ENSOARG00000006956,ENSOARG00000008473,ENSOARG00000008809,ENSOARG00000011500,ENSOARG00000011825,ENSOARG00000012035,ENSOARG00000013100,ENSOARG00000014236,ENSOARG00000014253,ENSOARG00000014312,ENSOARG00000015199,ENSOARG00000015262,ENSOARG00000016181,ENSOARG00000016412,…
GO:BP	regulation of cell adhesion	GO:0030155	0.0215281	1.66699	465	668	43	14575	ENSOARG00000000948,ENSOARG00000001060,ENSOARG00000002587,ENSOARG00000003455,ENSOARG00000003513,ENSOARG00000003538,ENSOARG00000003591,ENSOARG00000003841,ENSOARG00000005209,ENSOARG00000005236,ENSOARG00000006322,ENSOARG00000007029,ENSOARG00000007692,ENSOARG00000007771,ENSOARG00000007932,ENSOARG00000008224,ENSOARG00000008473,ENSOARG00000009325,ENSOARG00000010199,ENSOARG00000010543,ENSOARG00000010939,…
GO:BP	localization of cell	GO:0051674	0.0219204	1.65915	1040	668	78	14575	ENSOARG00000000078,ENSOARG00000000158,ENSOARG00000000651,ENSOARG00000000747,ENSOARG00000001060,ENSOARG00000001511,ENSOARG00000001849,ENSOARG00000002415,ENSOARG00000003455,ENSOARG00000003513,ENSOARG00000003578,ENSOARG00000003730,ENSOARG00000003814,ENSOARG00000003977,ENSOARG00000004831,ENSOARG00000005209,ENSOARG00000006034,ENSOARG00000006358,ENSOARG00000007210,ENSOARG00000007771,ENSOARG00000007932,…
GO:BP	cell motility	GO:0048870	0.0219204	1.65915	1040	668	78	14575	ENSOARG00000000078,ENSOARG00000000158,ENSOARG00000000651,ENSOARG00000000747,ENSOARG00000001060,ENSOARG00000001511,ENSOARG00000001849,ENSOARG00000002415,ENSOARG00000003455,ENSOARG00000003513,ENSOARG00000003578,ENSOARG00000003730,ENSOARG00000003814,ENSOARG00000003977,ENSOARG00000004831,ENSOARG00000005209,ENSOARG00000006034,ENSOARG00000006358,ENSOARG00000007210,ENSOARG00000007771,ENSOARG00000007932,…
GO:BP	response to chemical	GO:0042221	0.0231846	1.6348	2904	668	178	14575	ENSOARG00000000078,ENSOARG00000000158,ENSOARG00000000175,ENSOARG00000000345,ENSOARG00000000432,ENSOARG00000000485,ENSOARG00000000651,ENSOARG00000000729,ENSOARG00000000817,ENSOARG00000001060,ENSOARG00000001202,ENSOARG00000001210,ENSOARG00000001456,ENSOARG00000001511,ENSOARG00000001849,ENSOARG00000002236,ENSOARG00000002541,ENSOARG00000002590,ENSOARG00000002743,ENSOARG00000002830,ENSOARG00000003056,…
GO:BP	positive regulation of cell population proliferation	GO:0008284	0.0243684	1.61317	545	668	48	14575	ENSOARG00000000078,ENSOARG00000000651,ENSOARG00000001060,ENSOARG00000001511,ENSOARG00000003513,ENSOARG00000003578,ENSOARG00000003592,ENSOARG00000003841,ENSOARG00000004113,ENSOARG00000006034,ENSOARG00000006322,ENSOARG00000006358,ENSOARG00000006674,ENSOARG00000006714,ENSOARG00000007932,ENSOARG00000008037,ENSOARG00000009290,ENSOARG00000009845,ENSOARG00000010157,ENSOARG00000010199,ENSOARG00000010939,…
GO:BP	localization	GO:0051179	0.0260771	1.58374	4356	668	250	14575	ENSOARG00000000078,ENSOARG00000000142,ENSOARG00000000158,ENSOARG00000000193,ENSOARG00000000226,ENSOARG00000000248,ENSOARG00000000345,ENSOARG00000000651,ENSOARG00000000747,ENSOARG00000000783,ENSOARG00000000817,ENSOARG00000001010,ENSOARG00000001035,ENSOARG00000001060,ENSOARG00000001202,ENSOARG00000001210,ENSOARG00000001269,ENSOARG00000001511,ENSOARG00000001603,ENSOARG00000001624,ENSOARG00000001849,…
GO:BP	locomotion	GO:0040011	0.029061	1.53669	1153	668	84	14575	ENSOARG00000000078,ENSOARG00000000158,ENSOARG00000000651,ENSOARG00000000747,ENSOARG00000001060,ENSOARG00000001511,ENSOARG00000001849,ENSOARG00000002415,ENSOARG00000003455,ENSOARG00000003513,ENSOARG00000003578,ENSOARG00000003730,ENSOARG00000003740,ENSOARG00000003814,ENSOARG00000003977,ENSOARG00000004489,ENSOARG00000004831,ENSOARG00000005209,ENSOARG00000006034,ENSOARG00000006358,ENSOARG00000007210,…
GO:BP	regulation of multicellular organismal development	GO:2000026	0.0292125	1.53443	1277	668	91	14575	ENSOARG00000000078,ENSOARG00000000158,ENSOARG00000000651,ENSOARG00000000747,ENSOARG00000000848,ENSOARG00000001060,ENSOARG00000001511,ENSOARG00000001849,ENSOARG00000002053,ENSOARG00000003513,ENSOARG00000003578,ENSOARG00000003592,ENSOARG00000003804,ENSOARG00000003977,ENSOARG00000004489,ENSOARG00000004936,ENSOARG00000005322,ENSOARG00000006034,ENSOARG00000006068,ENSOARG00000006322,ENSOARG00000006674,…
GO:BP	regulation of apoptotic process	GO:0042981	0.0304986	1.51572	912	668	70	14575	ENSOARG00000000175,ENSOARG00000000415,ENSOARG00000000747,ENSOARG00000001060,ENSOARG00000001202,ENSOARG00000003339,ENSOARG00000003341,ENSOARG00000003513,ENSOARG00000003592,ENSOARG00000004318,ENSOARG00000005254,ENSOARG00000006358,ENSOARG00000006810,ENSOARG00000007592,ENSOARG00000007894,ENSOARG00000007984,ENSOARG00000008655,ENSOARG00000008891,ENSOARG00000009137,ENSOARG00000009239,ENSOARG00000009627,…
GO:BP	movement of cell or subcellular component	GO:0006928	0.0313425	1.50387	1315	668	93	14575	ENSOARG00000000078,ENSOARG00000000158,ENSOARG00000000651,ENSOARG00000000747,ENSOARG00000001060,ENSOARG00000001511,ENSOARG00000001849,ENSOARG00000002415,ENSOARG00000003455,ENSOARG00000003513,ENSOARG00000003578,ENSOARG00000003730,ENSOARG00000003814,ENSOARG00000003977,ENSOARG00000004141,ENSOARG00000004281,ENSOARG00000004489,ENSOARG00000004831,ENSOARG00000005209,ENSOARG00000006034,ENSOARG00000006358,…
GO:BP	positive regulation of response to stimulus	GO:0048584	0.0313425	1.50387	1315	668	93	14575	ENSOARG00000000078,ENSOARG00000000432,ENSOARG00000000651,ENSOARG00000000747,ENSOARG00000000950,ENSOARG00000001060,ENSOARG00000001226,ENSOARG00000001374,ENSOARG00000001511,ENSOARG00000001849,ENSOARG00000003513,ENSOARG00000003550,ENSOARG00000003578,ENSOARG00000003591,ENSOARG00000003592,ENSOARG00000003620,ENSOARG00000003740,ENSOARG00000003804,ENSOARG00000003836,ENSOARG00000003841,ENSOARG00000005236,…
GO:BP	regulation of programmed cell death	GO:0043067	0.0315516	1.50098	930	668	71	14575	ENSOARG00000000078,ENSOARG00000000175,ENSOARG00000000415,ENSOARG00000000747,ENSOARG00000001060,ENSOARG00000001202,ENSOARG00000003339,ENSOARG00000003341,ENSOARG00000003513,ENSOARG00000003592,ENSOARG00000004318,ENSOARG00000005254,ENSOARG00000006358,ENSOARG00000006810,ENSOARG00000007592,ENSOARG00000007894,ENSOARG00000007984,ENSOARG00000008655,ENSOARG00000008891,ENSOARG00000009137,ENSOARG00000009239,…
GO:BP	positive regulation of epithelial cell proliferation	GO:0050679	0.0374187	1.42691	114	668	17	14575	ENSOARG00000000651,ENSOARG00000001060,ENSOARG00000001511,ENSOARG00000003513,ENSOARG00000009290,ENSOARG00000010199,ENSOARG00000010939,ENSOARG00000011500,ENSOARG00000016412,ENSOARG00000017242,ENSOARG00000017264,ENSOARG00000017328,ENSOARG00000018738,ENSOARG00000019783,ENSOARG00000020084,ENSOARG00000020820,ENSOARG00000021001
GO:BP	positive regulation of transport	GO:0051050	0.0390035	1.4089	539	668	47	14575	ENSOARG00000000193,ENSOARG00000000817,ENSOARG00000001202,ENSOARG00000001603,ENSOARG00000002590,ENSOARG00000002754,ENSOARG00000003455,ENSOARG00000003513,ENSOARG00000003836,ENSOARG00000005209,ENSOARG00000006358,ENSOARG00000007455,ENSOARG00000007894,ENSOARG00000007932,ENSOARG00000008147,ENSOARG00000008456,ENSOARG00000008578,ENSOARG00000009137,ENSOARG00000009325,ENSOARG00000009627,ENSOARG00000010719,…
GO:BP	positive regulation of inflammatory response	GO:0050729	0.0396567	1.40168	71	668	13	14575	ENSOARG00000003513,ENSOARG00000003740,ENSOARG00000007592,ENSOARG00000010719,ENSOARG00000012021,ENSOARG00000013102,ENSOARG00000013111,ENSOARG00000014236,ENSOARG00000015044,ENSOARG00000015262,ENSOARG00000015876,ENSOARG00000017639,ENSOARG00000018871
GO:BP	regulation of signal transduction	GO:0009966	0.0413445	1.38358	1856	668	122	14575	ENSOARG00000000078,ENSOARG00000000175,ENSOARG00000000432,ENSOARG00000000602,ENSOARG00000000651,ENSOARG00000000653,ENSOARG00000000747,ENSOARG00000001060,ENSOARG00000001226,ENSOARG00000001374,ENSOARG00000001511,ENSOARG00000001692,ENSOARG00000001849,ENSOARG00000002830,ENSOARG00000003275,ENSOARG00000003341,ENSOARG00000003513,ENSOARG00000003538,ENSOARG00000003550,ENSOARG00000003578,ENSOARG00000003591,…
GO:BP	regulation of protein metabolic process	GO:0051246	0.0442276	1.35431	1840	668	121	14575	ENSOARG00000000078,ENSOARG00000000158,ENSOARG00000000175,ENSOARG00000000651,ENSOARG00000000729,ENSOARG00000000950,ENSOARG00000001060,ENSOARG00000001202,ENSOARG00000001226,ENSOARG00000001374,ENSOARG00000001511,ENSOARG00000001574,ENSOARG00000001849,ENSOARG00000002463,ENSOARG00000002754,ENSOARG00000002830,ENSOARG00000003264,ENSOARG00000003275,ENSOARG00000003341,ENSOARG00000003550,ENSOARG00000003578,…
GO:BP	anatomical structure arrangement	GO:0048532	0.045097	1.34585	14	668	6	14575	ENSOARG00000000651,ENSOARG00000004489,ENSOARG00000007134,ENSOARG00000008224,ENSOARG00000010649,ENSOARG00000017485
GO:BP	regulation of response to external stimulus	GO:0032101	0.049393	1.30633	544	668	47	14575	ENSOARG00000000175,ENSOARG00000000950,ENSOARG00000001060,ENSOARG00000001849,ENSOARG00000003513,ENSOARG00000003578,ENSOARG00000003740,ENSOARG00000003804,ENSOARG00000005236,ENSOARG00000005504,ENSOARG00000006068,ENSOARG00000006298,ENSOARG00000006376,ENSOARG00000007592,ENSOARG00000007932,ENSOARG00000008181,ENSOARG00000008183,ENSOARG00000008473,ENSOARG00000009019,ENSOARG00000009627,ENSOARG00000010649,…
GO:BP	negative regulation of programmed cell death	GO:0043069	0.0495629	1.30484	560	668	48	14575	ENSOARG00000000078,ENSOARG00000000175,ENSOARG00000001060,ENSOARG00000001202,ENSOARG00000003341,ENSOARG00000003513,ENSOARG00000003592,ENSOARG00000004318,ENSOARG00000006358,ENSOARG00000007592,ENSOARG00000007984,ENSOARG00000008891,ENSOARG00000009137,ENSOARG00000009239,ENSOARG00000009627,ENSOARG00000010157,ENSOARG00000010199,ENSOARG00000010939,ENSOARG00000010969,ENSOARG00000011449,ENSOARG00000011463,…
GO:CC	extracellular region	GO:0005576	3.61233e-14	13.4422	1252	658	122	14540	ENSOARG00000000078,ENSOARG00000000142,ENSOARG00000000485,ENSOARG00000000948,ENSOARG00000000950,ENSOARG00000001226,ENSOARG00000001603,ENSOARG00000001660,ENSOARG00000002053,ENSOARG00000002415,ENSOARG00000002590,ENSOARG00000002754,ENSOARG00000003264,ENSOARG00000003275,ENSOARG00000003578,ENSOARG00000003620,ENSOARG00000003790,ENSOARG00000003814,ENSOARG00000003841,ENSOARG00000003861,ENSOARG00000003894,…
GO:CC	cell surface	GO:0009986	1.63039e-09	8.78771	439	658	55	14540	ENSOARG00000000078,ENSOARG00000000651,ENSOARG00000000747,ENSOARG00000001849,ENSOARG00000003592,ENSOARG00000003804,ENSOARG00000004145,ENSOARG00000005209,ENSOARG00000005596,ENSOARG00000006358,ENSOARG00000006582,ENSOARG00000008009,ENSOARG00000008212,ENSOARG00000008456,ENSOARG00000008473,ENSOARG00000010036,ENSOARG00000010719,ENSOARG00000010962,ENSOARG00000011449,ENSOARG00000012176,ENSOARG00000012400,…
GO:CC	integral component of plasma membrane	GO:0005887	2.76784e-08	7.55786	597	658	64	14540	ENSOARG00000000248,ENSOARG00000000498,ENSOARG00000000817,ENSOARG00000001060,ENSOARG00000001210,ENSOARG00000001374,ENSOARG00000001624,ENSOARG00000002234,ENSOARG00000003836,ENSOARG00000004467,ENSOARG00000004610,ENSOARG00000004681,ENSOARG00000004955,ENSOARG00000005949,ENSOARG00000006140,ENSOARG00000006446,ENSOARG00000006582,ENSOARG00000006737,ENSOARG00000007455,ENSOARG00000007771,ENSOARG00000008147,…
GO:CC	intrinsic component of plasma membrane	GO:0031226	4.1353e-08	7.38349	646	658	67	14540	ENSOARG00000000248,ENSOARG00000000498,ENSOARG00000000817,ENSOARG00000001060,ENSOARG00000001210,ENSOARG00000001374,ENSOARG00000001624,ENSOARG00000002234,ENSOARG00000003836,ENSOARG00000004467,ENSOARG00000004610,ENSOARG00000004681,ENSOARG00000004955,ENSOARG00000005949,ENSOARG00000006140,ENSOARG00000006376,ENSOARG00000006446,ENSOARG00000006582,ENSOARG00000006737,ENSOARG00000007455,ENSOARG00000007771,…
GO:CC	extracellular space	GO:0005615	1.70581e-07	6.76807	653	658	66	14540	ENSOARG00000000078,ENSOARG00000000142,ENSOARG00000000485,ENSOARG00000000950,ENSOARG00000001226,ENSOARG00000001603,ENSOARG00000002053,ENSOARG00000002590,ENSOARG00000002754,ENSOARG00000003275,ENSOARG00000003620,ENSOARG00000003790,ENSOARG00000004379,ENSOARG00000004500,ENSOARG00000004969,ENSOARG00000005049,ENSOARG00000005322,ENSOARG00000007771,ENSOARG00000007929,ENSOARG00000008456,ENSOARG00000008473,…
GO:CC	extracellular matrix	GO:0031012	2.78008e-05	4.55594	212	658	29	14540	ENSOARG00000000485,ENSOARG00000000948,ENSOARG00000001660,ENSOARG00000002053,ENSOARG00000002754,ENSOARG00000003814,ENSOARG00000005106,ENSOARG00000005315,ENSOARG00000005504,ENSOARG00000006119,ENSOARG00000010041,ENSOARG00000010943,ENSOARG00000010962,ENSOARG00000010966,ENSOARG00000010998,ENSOARG00000011340,ENSOARG00000011553,ENSOARG00000013143,ENSOARG00000013521,ENSOARG00000013897,ENSOARG00000014472,…
GO:CC	cell periphery	GO:0071944	3.53694e-05	4.45137	3243	658	203	14540	ENSOARG00000000078,ENSOARG00000000158,ENSOARG00000000193,ENSOARG00000000248,ENSOARG00000000345,ENSOARG00000000498,ENSOARG00000000651,ENSOARG00000000653,ENSOARG00000000729,ENSOARG00000000747,ENSOARG00000000817,ENSOARG00000001010,ENSOARG00000001035,ENSOARG00000001060,ENSOARG00000001094,ENSOARG00000001210,ENSOARG00000001374,ENSOARG00000001511,ENSOARG00000001606,ENSOARG00000001624,ENSOARG00000001627,…
GO:CC	plasma membrane	GO:0005886	5.15643e-05	4.28765	3160	658	198	14540	ENSOARG00000000078,ENSOARG00000000158,ENSOARG00000000193,ENSOARG00000000248,ENSOARG00000000345,ENSOARG00000000498,ENSOARG00000000651,ENSOARG00000000653,ENSOARG00000000729,ENSOARG00000000747,ENSOARG00000000817,ENSOARG00000001035,ENSOARG00000001060,ENSOARG00000001094,ENSOARG00000001210,ENSOARG00000001374,ENSOARG00000001511,ENSOARG00000001606,ENSOARG00000001624,ENSOARG00000001627,ENSOARG00000001849,…
GO:CC	receptor complex	GO:0043235	0.000610651	3.21421	219	658	27	14540	ENSOARG00000000498,ENSOARG00000003592,ENSOARG00000004955,ENSOARG00000006376,ENSOARG00000008212,ENSOARG00000008456,ENSOARG00000008891,ENSOARG00000009845,ENSOARG00000009860,ENSOARG00000010180,ENSOARG00000010394,ENSOARG00000012021,ENSOARG00000012035,ENSOARG00000012180,ENSOARG00000012475,ENSOARG00000012581,ENSOARG00000013410,ENSOARG00000015044,ENSOARG00000016181,ENSOARG00000016448,ENSOARG00000016547,…
GO:CC	plasma membrane region	GO:0098590	0.000906972	3.04241	575	658	51	14540	ENSOARG00000000193,ENSOARG00000000248,ENSOARG00000000651,ENSOARG00000000653,ENSOARG00000001210,ENSOARG00000002236,ENSOARG00000003455,ENSOARG00000003592,ENSOARG00000003836,ENSOARG00000003992,ENSOARG00000004610,ENSOARG00000004955,ENSOARG00000006446,ENSOARG00000006810,ENSOARG00000007455,ENSOARG00000007932,ENSOARG00000007959,ENSOARG00000008009,ENSOARG00000008456,ENSOARG00000008578,ENSOARG00000009845,…
GO:CC	cell junction	GO:0030054	0.0111385	1.95317	1079	658	77	14540	ENSOARG00000000078,ENSOARG00000000193,ENSOARG00000000234,ENSOARG00000000248,ENSOARG00000000602,ENSOARG00000000653,ENSOARG00000000817,ENSOARG00000001210,ENSOARG00000001606,ENSOARG00000001849,ENSOARG00000002199,ENSOARG00000003455,ENSOARG00000003936,ENSOARG00000004281,ENSOARG00000004500,ENSOARG00000004610,ENSOARG00000004955,ENSOARG00000006703,ENSOARG00000006810,ENSOARG00000007455,ENSOARG00000007555,…
GO:CC	collagen-containing extracellular matrix	GO:0062023	0.0155392	1.80857	139	658	18	14540	ENSOARG00000000485,ENSOARG00000001660,ENSOARG00000002053,ENSOARG00000003814,ENSOARG00000005106,ENSOARG00000005504,ENSOARG00000010041,ENSOARG00000010966,ENSOARG00000010998,ENSOARG00000013143,ENSOARG00000013521,ENSOARG00000014472,ENSOARG00000015057,ENSOARG00000015132,ENSOARG00000015262,ENSOARG00000015526,ENSOARG00000017328,ENSOARG00000020820
GO:CC	external side of plasma membrane	GO:0009897	0.0159397	1.79752	165	658	20	14540	ENSOARG00000000078,ENSOARG00000000651,ENSOARG00000001849,ENSOARG00000003592,ENSOARG00000003804,ENSOARG00000008212,ENSOARG00000008456,ENSOARG00000013111,ENSOARG00000013144,ENSOARG00000013509,ENSOARG00000014236,ENSOARG00000015144,ENSOARG00000015263,ENSOARG00000016181,ENSOARG00000016448,ENSOARG00000016607,ENSOARG00000017639,ENSOARG00000017880,ENSOARG00000018321,ENSOARG00000020307
GO:CC	synapse	GO:0045202	0.0311786	1.50614	656	658	51	14540	ENSOARG00000000193,ENSOARG00000000234,ENSOARG00000000248,ENSOARG00000000602,ENSOARG00000000653,ENSOARG00000000817,ENSOARG00000001210,ENSOARG00000003936,ENSOARG00000004281,ENSOARG00000004610,ENSOARG00000004955,ENSOARG00000006810,ENSOARG00000007455,ENSOARG00000007555,ENSOARG00000007959,ENSOARG00000007977,ENSOARG00000007991,ENSOARG00000008891,ENSOARG00000009101,ENSOARG00000009378,ENSOARG00000009436,…
GO:CC	cell projection	GO:0042995	0.0360953	1.44255	1046	658	73	14540	ENSOARG00000000234,ENSOARG00000000653,ENSOARG00000000747,ENSOARG00000000848,ENSOARG00000001666,ENSOARG00000002234,ENSOARG00000002415,ENSOARG00000003044,ENSOARG00000003203,ENSOARG00000003455,ENSOARG00000003548,ENSOARG00000003592,ENSOARG00000004141,ENSOARG00000004281,ENSOARG00000004467,ENSOARG00000006446,ENSOARG00000006582,ENSOARG00000006674,ENSOARG00000006703,ENSOARG00000006737,ENSOARG00000007455,…
GO:CC	apical plasma membrane	GO:0016324	0.045775	1.33937	151	658	18	14540	ENSOARG00000002236,ENSOARG00000003592,ENSOARG00000003836,ENSOARG00000003992,ENSOARG00000006446,ENSOARG00000007455,ENSOARG00000007959,ENSOARG00000008456,ENSOARG00000009845,ENSOARG00000011519,ENSOARG00000013238,ENSOARG00000013288,ENSOARG00000013481,ENSOARG00000013610,ENSOARG00000013832,ENSOARG00000015263,ENSOARG00000017880,ENSOARG00000018809
GO:MF	signaling receptor binding	GO:0005102	2.71035e-06	5.56697	998	673	85	15078	ENSOARG00000000142,ENSOARG00000000432,ENSOARG00000000950,ENSOARG00000001060,ENSOARG00000001094,ENSOARG00000001226,ENSOARG00000001849,ENSOARG00000001862,ENSOARG00000002053,ENSOARG00000002590,ENSOARG00000002830,ENSOARG00000003275,ENSOARG00000003513,ENSOARG00000003578,ENSOARG00000003804,ENSOARG00000004176,ENSOARG00000004500,ENSOARG00000004831,ENSOARG00000006298,ENSOARG00000006322,ENSOARG00000006342,…
GO:MF	protein binding	GO:0005515	4.60252e-06	5.337	6590	673	366	15078	ENSOARG00000000078,ENSOARG00000000142,ENSOARG00000000175,ENSOARG00000000432,ENSOARG00000000581,ENSOARG00000000635,ENSOARG00000000645,ENSOARG00000000651,ENSOARG00000000653,ENSOARG00000000747,ENSOARG00000000817,ENSOARG00000000848,ENSOARG00000000948,ENSOARG00000000950,ENSOARG00000000962,ENSOARG00000000976,ENSOARG00000001060,ENSOARG00000001094,ENSOARG00000001202,ENSOARG00000001210,ENSOARG00000001226,…
GO:MF	receptor regulator activity	GO:0030545	0.00090174	3.04492	342	673	36	15078	ENSOARG00000001226,ENSOARG00000003275,ENSOARG00000003513,ENSOARG00000003578,ENSOARG00000004176,ENSOARG00000004500,ENSOARG00000004831,ENSOARG00000006322,ENSOARG00000006342,ENSOARG00000008334,ENSOARG00000009137,ENSOARG00000009241,ENSOARG00000009372,ENSOARG00000009627,ENSOARG00000010157,ENSOARG00000010649,ENSOARG00000012021,ENSOARG00000012583,ENSOARG00000013019,ENSOARG00000013153,ENSOARG00000013229,…
GO:MF	signaling receptor activator activity	GO:0030546	0.00246398	2.60836	328	673	34	15078	ENSOARG00000001226,ENSOARG00000003513,ENSOARG00000003578,ENSOARG00000004176,ENSOARG00000004500,ENSOARG00000004831,ENSOARG00000006322,ENSOARG00000006342,ENSOARG00000008334,ENSOARG00000009137,ENSOARG00000009241,ENSOARG00000009372,ENSOARG00000009627,ENSOARG00000010157,ENSOARG00000010649,ENSOARG00000012021,ENSOARG00000012583,ENSOARG00000013019,ENSOARG00000013153,ENSOARG00000013229,ENSOARG00000014966,…
GO:MF	receptor ligand activity	GO:0048018	0.00462727	2.33468	323	673	33	15078	ENSOARG00000001226,ENSOARG00000003513,ENSOARG00000003578,ENSOARG00000004176,ENSOARG00000004500,ENSOARG00000004831,ENSOARG00000006322,ENSOARG00000006342,ENSOARG00000008334,ENSOARG00000009137,ENSOARG00000009241,ENSOARG00000009372,ENSOARG00000009627,ENSOARG00000010157,ENSOARG00000010649,ENSOARG00000012021,ENSOARG00000012583,ENSOARG00000013019,ENSOARG00000013153,ENSOARG00000013229,ENSOARG00000014966,…
GO:MF	growth factor binding	GO:0019838	0.00715086	2.14564	92	673	15	15078	ENSOARG00000000950,ENSOARG00000001060,ENSOARG00000003275,ENSOARG00000005761,ENSOARG00000008037,ENSOARG00000008891,ENSOARG00000009845,ENSOARG00000012180,ENSOARG00000012860,ENSOARG00000012900,ENSOARG00000013144,ENSOARG00000016412,ENSOARG00000016607,ENSOARG00000017242,ENSOARG00000017485
GO:MF	binding	GO:0005488	0.0116979	1.93189	11137	673	542	15078	ENSOARG00000000072,ENSOARG00000000078,ENSOARG00000000116,ENSOARG00000000142,ENSOARG00000000155,ENSOARG00000000158,ENSOARG00000000175,ENSOARG00000000226,ENSOARG00000000345,ENSOARG00000000432,ENSOARG00000000485,ENSOARG00000000581,ENSOARG00000000600,ENSOARG00000000635,ENSOARG00000000645,ENSOARG00000000651,ENSOARG00000000653,ENSOARG00000000674,ENSOARG00000000747,ENSOARG00000000783,ENSOARG00000000794,…
GO:MF	ion binding	GO:0043167	0.0152487	1.81677	4436	673	246	15078	ENSOARG00000000078,ENSOARG00000000142,ENSOARG00000000155,ENSOARG00000000345,ENSOARG00000000432,ENSOARG00000000485,ENSOARG00000000651,ENSOARG00000000653,ENSOARG00000000674,ENSOARG00000000783,ENSOARG00000000794,ENSOARG00000000948,ENSOARG00000000976,ENSOARG00000001060,ENSOARG00000001110,ENSOARG00000001160,ENSOARG00000001202,ENSOARG00000001281,ENSOARG00000001571,ENSOARG00000001603,ENSOARG00000001606,…
GO:MF	growth factor activity	GO:0008083	0.0270049	1.56856	91	673	14	15078	ENSOARG00000001226,ENSOARG00000003513,ENSOARG00000003578,ENSOARG00000006322,ENSOARG00000008334,ENSOARG00000009372,ENSOARG00000010157,ENSOARG00000012021,ENSOARG00000013229,ENSOARG00000015592,ENSOARG00000016412,ENSOARG00000017264,ENSOARG00000018738,ENSOARG00000021001
GO:MF	anion binding	GO:0043168	0.0405845	1.39164	2337	673	141	15078	ENSOARG00000000078,ENSOARG00000000142,ENSOARG00000000345,ENSOARG00000000651,ENSOARG00000000653,ENSOARG00000000783,ENSOARG00000000794,ENSOARG00000000948,ENSOARG00000000976,ENSOARG00000001060,ENSOARG00000001110,ENSOARG00000001160,ENSOARG00000001202,ENSOARG00000001281,ENSOARG00000001571,ENSOARG00000001603,ENSOARG00000002020,ENSOARG00000002259,ENSOARG00000002409,ENSOARG00000002830,ENSOARG00000003021,…
GO:MF	cell adhesion molecule binding	GO:0050839	0.0457347	1.33975	145	673	18	15078	ENSOARG00000001060,ENSOARG00000002590,ENSOARG00000003455,ENSOARG00000003804,ENSOARG00000006446,ENSOARG00000007233,ENSOARG00000008009,ENSOARG00000008037,ENSOARG00000008212,ENSOARG00000013521,ENSOARG00000013897,ENSOARG00000015214,ENSOARG00000015724,ENSOARG00000015922,ENSOARG00000016181,ENSOARG00000016607,ENSOARG00000018871,ENSOARG00000020976
GO:MF	acrosin binding	GO:0032190	0.0497442	1.30326	3	673	3	15078	ENSOARG00000003841,ENSOARG00000014472,ENSOARG00000015144
KEGG	Biosynthesis of unsaturated fatty acids	KEGG:01040	0.04554211970685871	1.34159e+16	25	179	5	6534	ENSOARG00000000948,ENSOARG00000005352,ENSOARG00000013745,ENSOARG00000014674,ENSOARG00000015388
KEGG	Fatty acid metabolism	KEGG:01212	0.07050822974728453	1.15176e+16	56	179	7	6534	ENSOARG00000000948,ENSOARG00000004539,ENSOARG00000005352,ENSOARG00000013745,ENSOARG00000014674,ENSOARG00000015388,ENSOARG00000017954
KEGG	Proteoglycans in cancer	KEGG:05205	0.09365616589097889	1.02846e+16	176	179	13	6534	ENSOARG00000001060,ENSOARG00000001511,ENSOARG00000003021,ENSOARG00000008212,ENSOARG00000008334,ENSOARG00000008473,ENSOARG00000014242,ENSOARG00000015044,ENSOARG00000016607,ENSOARG00000018809,ENSOARG00000019683,ENSOARG00000019734,ENSOARG00000019793
KEGG	Terpenoid backbone biosynthesis	KEGG:00900	0.17164641327879626	0.7653652671552225	20	179	4	6534	ENSOARG00000003056,ENSOARG00000004539,ENSOARG00000014785,ENSOARG00000016724
KEGG	Ovarian steroidogenesis	KEGG:04913	0.2811872214121798	0.551004419769844	53	179	6	6534	ENSOARG00000002137,ENSOARG00000003423,ENSOARG00000007455,ENSOARG00000007592,ENSOARG00000012583,ENSOARG00000013153
KEGG	Phototransduction	KEGG:04744	0.29423407783094124	0.531307029239856	23	179	4	6534	ENSOARG00000001035,ENSOARG00000003203,ENSOARG00000005387,ENSOARG00000014279
KEGG	PI3K-Akt signaling pathway	KEGG:04151	0.37977157285459984	0.420477546746005	306	179	17	6534	ENSOARG00000000078,ENSOARG00000001035,ENSOARG00000001060,ENSOARG00000008212,ENSOARG00000008334,ENSOARG00000009137,ENSOARG00000009845,ENSOARG00000010722,ENSOARG00000012180,ENSOARG00000014242,ENSOARG00000014631,ENSOARG00000015044,ENSOARG00000015052,ENSOARG00000016607,ENSOARG00000018661,ENSOARG00000018832,ENSOARG00000021001
KEGG	Ferroptosis	KEGG:04216	0.45100369924309835	0.3458198959174361	41	179	5	6534	ENSOARG00000004814,ENSOARG00000005049,ENSOARG00000007065,ENSOARG00000017954,ENSOARG00000020307
KEGG	Pathways in cancer	KEGG:05200	0.5419227802738097	0.2660625925947867	453	179	22	6534	ENSOARG00000000078,ENSOARG00000000158,ENSOARG00000001035,ENSOARG00000001511,ENSOARG00000003455,ENSOARG00000005315,ENSOARG00000005722,ENSOARG00000006674,ENSOARG00000007455,ENSOARG00000007592,ENSOARG00000008212,ENSOARG00000008334,ENSOARG00000010319,ENSOARG00000013102,ENSOARG00000013802,ENSOARG00000014631,ENSOARG00000015385,ENSOARG00000016607,ENSOARG00000018832,ENSOARG00000019683,ENSOARG00000019734,…
KEGG	Neuroactive ligand-receptor interaction	KEGG:04080	0.5973652951997053	0.22376001196468742	268	179	15	6534	ENSOARG00000000158,ENSOARG00000001094,ENSOARG00000004733,ENSOARG00000006714,ENSOARG00000009137,ENSOARG00000012583,ENSOARG00000013153,ENSOARG00000013182,ENSOARG00000013669,ENSOARG00000014966,ENSOARG00000015199,ENSOARG00000015318,ENSOARG00000015385,ENSOARG00000016547,ENSOARG00000018247
KEGG	Melanogenesis	KEGG:04916	0.6803625543164733	0.16725959703072618	83	179	7	6534	ENSOARG00000000078,ENSOARG00000000158,ENSOARG00000007455,ENSOARG00000010722,ENSOARG00000018247,ENSOARG00000019683,ENSOARG00000019734
KEGG	Regulation of lipolysis in adipocytes	KEGG:04923	0.80925321067225	0.09191556888000738	47	179	5	6534	ENSOARG00000001094,ENSOARG00000007455,ENSOARG00000007592,ENSOARG00000013153,ENSOARG00000013669
KEGG	Thyroid hormone synthesis	KEGG:04918	0.8310389538564779	0.08037861875690043	66	179	6	6534	ENSOARG00000003592,ENSOARG00000006342,ENSOARG00000007455,ENSOARG00000007929,ENSOARG00000010722,ENSOARG00000013153
KEGG	T cell receptor signaling pathway	KEGG:04660	1	0	95	179	1	6534	ENSOARG00000015050
KEGG	Th17 cell differentiation	KEGG:04659	1	0	95	179	4	6534	ENSOARG00000001511,ENSOARG00000013144,ENSOARG00000014631,ENSOARG00000018832
KEGG	Th1 and Th2 cell differentiation	KEGG:04658	1	0	75	179	2	6534	ENSOARG00000014631,ENSOARG00000018832
KEGG	IL-17 signaling pathway	KEGG:04657	1	0	79	179	5	6534	ENSOARG00000000072,ENSOARG00000005315,ENSOARG00000007592,ENSOARG00000009983,ENSOARG00000015876
KEGG	Hematopoietic cell lineage	KEGG:04640	1	0	86	179	6	6534	ENSOARG00000000078,ENSOARG00000008212,ENSOARG00000013144,ENSOARG00000018809,ENSOARG00000018832,ENSOARG00000020307
KEGG	JAK-STAT signaling pathway	KEGG:04630	1	0	142	179	5	6534	ENSOARG00000001511,ENSOARG00000009137,ENSOARG00000009845,ENSOARG00000014631,ENSOARG00000018832
KEGG	C-type lectin receptor signaling pathway	KEGG:04625	1	0	89	179	4	6534	ENSOARG00000001202,ENSOARG00000004489,ENSOARG00000007592,ENSOARG00000009239
KEGG	NOD-like receptor signaling pathway	KEGG:04621	1	0	146	179	2	6534	ENSOARG00000004500,ENSOARG00000006916
KEGG	B cell receptor signaling pathway	KEGG:04662	1	0	65	179	1	6534	ENSOARG00000010319
KEGG	Toll-like receptor signaling pathway	KEGG:04620	1	0	92	179	4	6534	ENSOARG00000005017,ENSOARG00000006376,ENSOARG00000015044,ENSOARG00000015050
KEGG	Platelet activation	KEGG:04611	1	0	112	179	4	6534	ENSOARG00000003021,ENSOARG00000007455,ENSOARG00000008212,ENSOARG00000015199
KEGG	Complement and coagulation cascades	KEGG:04610	1	0	72	179	5	6534	ENSOARG00000003319,ENSOARG00000005236,ENSOARG00000007405,ENSOARG00000008473,ENSOARG00000015262
KEGG	Signaling pathways regulating pluripotency of stem cells	KEGG:04550	1	0	115	179	4	6534	ENSOARG00000001511,ENSOARG00000014631,ENSOARG00000019683,ENSOARG00000019734
KEGG	Gap junction	KEGG:04540	1	0	69	179	1	6534	ENSOARG00000007455
KEGG	Tight junction	KEGG:04530	1	0	144	179	2	6534	ENSOARG00000003021,ENSOARG00000011780
KEGG	Adherens junction	KEGG:04520	1	0	67	179	2	6534	ENSOARG00000003021,ENSOARG00000003455
KEGG	Cell adhesion molecules	KEGG:04514	1	0	116	179	4	6534	ENSOARG00000001849,ENSOARG00000003455,ENSOARG00000013509,ENSOARG00000016607
KEGG	ECM-receptor interaction	KEGG:04512	1	0	82	179	4	6534	ENSOARG00000008212,ENSOARG00000016607,ENSOARG00000018809,ENSOARG00000018871
KEGG	Renin-angiotensin system	KEGG:04614	1	0	23	179	2	6534	ENSOARG00000014213,ENSOARG00000015385
KEGG	Focal adhesion	KEGG:04510	1	0	184	179	6	6534	ENSOARG00000001060,ENSOARG00000003021,ENSOARG00000008212,ENSOARG00000008334,ENSOARG00000012180,ENSOARG00000016607
KEGG	TNF signaling pathway	KEGG:04668	1	0	104	179	4	6534	ENSOARG00000007592,ENSOARG00000009239,ENSOARG00000010722,ENSOARG00000015050
KEGG	Circadian rhythm	KEGG:04710	1	0	29	179	1	6534	ENSOARG00000013802
KEGG	GnRH signaling pathway	KEGG:04912	1	0	85	179	3	6534	ENSOARG00000007455,ENSOARG00000012583,ENSOARG00000013153
KEGG	Insulin secretion	KEGG:04911	1	0	74	179	2	6534	ENSOARG00000007455,ENSOARG00000010722
KEGG	Insulin signaling pathway	KEGG:04910	1	0	122	179	1	6534	ENSOARG00000014242
KEGG	Regulation of actin cytoskeleton	KEGG:04810	1	0	183	179	5	6534	ENSOARG00000003021,ENSOARG00000008212,ENSOARG00000016607,ENSOARG00000016888,ENSOARG00000021001
KEGG	Inflammatory mediator regulation of TRP channels	KEGG:04750	1	0	92	179	2	6534	ENSOARG00000007455,ENSOARG00000013144
KEGG	Taste transduction	KEGG:04742	1	0	67	179	2	6534	ENSOARG00000007455,ENSOARG00000015199
KEGG	Olfactory transduction	KEGG:04740	1	0	462	179	1	6534	ENSOARG00000006540
KEGG	Dopaminergic synapse	KEGG:04728	1	0	113	179	3	6534	ENSOARG00000001035,ENSOARG00000010722,ENSOARG00000011394
KEGG	Leukocyte transendothelial migration	KEGG:04670	1	0	103	179	2	6534	ENSOARG00000001849,ENSOARG00000003021
KEGG	GABAergic synapse	KEGG:04727	1	0	82	179	4	6534	ENSOARG00000001035,ENSOARG00000007455,ENSOARG00000019480,ENSOARG00000019508
KEGG	Cholinergic synapse	KEGG:04725	1	0	95	179	3	6534	ENSOARG00000001035,ENSOARG00000007455,ENSOARG00000010722
KEGG	Glutamatergic synapse	KEGG:04724	1	0	93	179	6	6534	ENSOARG00000001035,ENSOARG00000004610,ENSOARG00000007455,ENSOARG00000017295,ENSOARG00000019480,ENSOARG00000019508
KEGG	Retrograde endocannabinoid signaling	KEGG:04723	1	0	127	179	3	6534	ENSOARG00000001035,ENSOARG00000007455,ENSOARG00000007592
KEGG	Neurotrophin signaling pathway	KEGG:04722	1	0	110	179	1	6534	ENSOARG00000015469
KEGG	Synaptic vesicle cycle	KEGG:04721	1	0	69	179	1	6534	ENSOARG00000004610
KEGG	Long-term potentiation	KEGG:04720	1	0	58	179	2	6534	ENSOARG00000007455,ENSOARG00000015469
KEGG	Thermogenesis	KEGG:04714	1	0	199	179	7	6534	ENSOARG00000001094,ENSOARG00000003021,ENSOARG00000007455,ENSOARG00000010722,ENSOARG00000014242,ENSOARG00000015469,ENSOARG00000017954
KEGG	Circadian entrainment	KEGG:04713	1	0	79	179	2	6534	ENSOARG00000001035,ENSOARG00000007455
KEGG	Serotonergic synapse	KEGG:04726	1	0	99	179	2	6534	ENSOARG00000001035,ENSOARG00000007592
KEGG	Hippo signaling pathway	KEGG:04390	1	0	126	179	7	6534	ENSOARG00000003021,ENSOARG00000003455,ENSOARG00000015052,ENSOARG00000015262,ENSOARG00000018661,ENSOARG00000019683,ENSOARG00000019734
KEGG	Osteoclast differentiation	KEGG:04380	1	0	101	179	3	6534	ENSOARG00000000072,ENSOARG00000009983,ENSOARG00000013144
KEGG	Apelin signaling pathway	KEGG:04371	1	0	119	179	6	6534	ENSOARG00000001035,ENSOARG00000003455,ENSOARG00000007455,ENSOARG00000014242,ENSOARG00000015262,ENSOARG00000015385
KEGG	Oocyte meiosis	KEGG:04114	1	0	102	179	5	6534	ENSOARG00000007455,ENSOARG00000013802,ENSOARG00000015469,ENSOARG00000018369,ENSOARG00000018661
KEGG	Cell cycle	KEGG:04110	1	0	115	179	2	6534	ENSOARG00000013802,ENSOARG00000018661
KEGG	Phospholipase D signaling pathway	KEGG:04072	1	0	130	179	4	6534	ENSOARG00000000078,ENSOARG00000003538,ENSOARG00000007455,ENSOARG00000015385
KEGG	FoxO signaling pathway	KEGG:04068	1	0	118	179	3	6534	ENSOARG00000001202,ENSOARG00000001511,ENSOARG00000017295
KEGG	HIF-1 signaling pathway	KEGG:04066	1	0	104	179	6	6534	ENSOARG00000001511,ENSOARG00000008334,ENSOARG00000012180,ENSOARG00000014242,ENSOARG00000015262,ENSOARG00000020307
KEGG	NF-kappa B signaling pathway	KEGG:04064	1	0	91	179	4	6534	ENSOARG00000006376,ENSOARG00000007592,ENSOARG00000008473,ENSOARG00000013144
KEGG	Chemokine signaling pathway	KEGG:04062	1	0	166	179	6	6534	ENSOARG00000001035,ENSOARG00000001511,ENSOARG00000007455,ENSOARG00000009241,ENSOARG00000010543,ENSOARG00000014631
KEGG	Viral protein interaction with cytokine and cytokine receptor	KEGG:04061	1	0	79	179	1	6534	ENSOARG00000009241
KEGG	p53 signaling pathway	KEGG:04115	1	0	61	179	1	6534	ENSOARG00000015262
KEGG	Cytokine-cytokine receptor interaction	KEGG:04060	1	0	236	179	9	6534	ENSOARG00000001226,ENSOARG00000009137,ENSOARG00000009241,ENSOARG00000009845,ENSOARG00000013111,ENSOARG00000013144,ENSOARG00000013229,ENSOARG00000015876,ENSOARG00000018832
KEGG	cGMP-PKG signaling pathway	KEGG:04022	1	0	139	179	6	6534	ENSOARG00000000158,ENSOARG00000001094,ENSOARG00000007455,ENSOARG00000007555,ENSOARG00000010722,ENSOARG00000015385
KEGG	Calcium signaling pathway	KEGG:04020	1	0	162	179	5	6534	ENSOARG00000000158,ENSOARG00000001094,ENSOARG00000007455,ENSOARG00000007555,ENSOARG00000015385
KEGG	Rap1 signaling pathway	KEGG:04015	1	0	174	179	10	6534	ENSOARG00000000078,ENSOARG00000001060,ENSOARG00000003021,ENSOARG00000003455,ENSOARG00000007455,ENSOARG00000008334,ENSOARG00000010319,ENSOARG00000012180,ENSOARG00000015199,ENSOARG00000021001
KEGG	Ras signaling pathway	KEGG:04014	1	0	197	179	10	6534	ENSOARG00000000078,ENSOARG00000001035,ENSOARG00000001060,ENSOARG00000008334,ENSOARG00000010319,ENSOARG00000012180,ENSOARG00000013102,ENSOARG00000015973,ENSOARG00000016598,ENSOARG00000021001
KEGG	ErbB signaling pathway	KEGG:04012	1	0	78	179	2	6534	ENSOARG00000015052,ENSOARG00000016598
KEGG	MAPK signaling pathway	KEGG:04010	1	0	242	179	10	6534	ENSOARG00000000078,ENSOARG00000001060,ENSOARG00000008334,ENSOARG00000010319,ENSOARG00000012180,ENSOARG00000013144,ENSOARG00000015050,ENSOARG00000015052,ENSOARG00000015469,ENSOARG00000021001
KEGG	PPAR signaling pathway	KEGG:03320	1	0	72	179	5	6534	ENSOARG00000005315,ENSOARG00000008181,ENSOARG00000010719,ENSOARG00000014674,ENSOARG00000017954
KEGG	Protein export	KEGG:03060	1	0	18	179	1	6534	ENSOARG00000005668
KEGG	cAMP signaling pathway	KEGG:04024	1	0	196	179	11	6534	ENSOARG00000003740,ENSOARG00000006674,ENSOARG00000007210,ENSOARG00000007455,ENSOARG00000007555,ENSOARG00000010722,ENSOARG00000011394,ENSOARG00000012583,ENSOARG00000013153,ENSOARG00000013669,ENSOARG00000018247
KEGG	Ubiquitin mediated proteolysis	KEGG:04120	1	0	120	179	2	6534	ENSOARG00000002624,ENSOARG00000013802
KEGG	SNARE interactions in vesicular transport	KEGG:04130	1	0	28	179	1	6534	ENSOARG00000002743
KEGG	Mitophagy - animal	KEGG:04137	1	0	60	179	1	6534	ENSOARG00000002624
KEGG	VEGF signaling pathway	KEGG:04370	1	0	52	179	3	6534	ENSOARG00000001060,ENSOARG00000007592,ENSOARG00000008334
KEGG	Axon guidance	KEGG:04360	1	0	157	179	3	6534	ENSOARG00000007771,ENSOARG00000017485,ENSOARG00000020270
KEGG	TGF-beta signaling pathway	KEGG:04350	1	0	77	179	1	6534	ENSOARG00000013802
KEGG	Hedgehog signaling pathway	KEGG:04340	1	0	45	179	3	6534	ENSOARG00000003592,ENSOARG00000006674,ENSOARG00000019793
KEGG	Wnt signaling pathway	KEGG:04310	1	0	126	179	5	6534	ENSOARG00000000072,ENSOARG00000013802,ENSOARG00000014232,ENSOARG00000019683,ENSOARG00000019734
KEGG	Vascular smooth muscle contraction	KEGG:04270	1	0	114	179	3	6534	ENSOARG00000007455,ENSOARG00000015385,ENSOARG00000016547
KEGG	Adrenergic signaling in cardiomyocytes	KEGG:04261	1	0	129	179	4	6534	ENSOARG00000007455,ENSOARG00000007555,ENSOARG00000010722,ENSOARG00000015385
KEGG	Cellular senescence	KEGG:04218	1	0	136	179	2	6534	ENSOARG00000013102,ENSOARG00000015262
KEGG	Necroptosis	KEGG:04217	1	0	128	179	3	6534	ENSOARG00000001511,ENSOARG00000009740,ENSOARG00000014631
KEGG	Longevity regulating pathway - multiple species	KEGG:04213	1	0	52	179	1	6534	ENSOARG00000007455
KEGG	Longevity regulating pathway	KEGG:04211	1	0	79	179	2	6534	ENSOARG00000007455,ENSOARG00000010722
KEGG	Apoptosis	KEGG:04210	1	0	119	179	1	6534	ENSOARG00000003021
KEGG	AMPK signaling pathway	KEGG:04152	1	0	113	179	3	6534	ENSOARG00000010722,ENSOARG00000014674,ENSOARG00000016724
KEGG	mTOR signaling pathway	KEGG:04150	1	0	130	179	5	6534	ENSOARG00000014242,ENSOARG00000015469,ENSOARG00000016144,ENSOARG00000019683,ENSOARG00000019734
KEGG	Peroxisome	KEGG:04146	1	0	77	179	4	6534	ENSOARG00000003056,ENSOARG00000005586,ENSOARG00000017954,ENSOARG00000018980
KEGG	Phagosome	KEGG:04145	1	0	129	179	6	6534	ENSOARG00000003021,ENSOARG00000008212,ENSOARG00000012176,ENSOARG00000015044,ENSOARG00000016607,ENSOARG00000020307
KEGG	Endocytosis	KEGG:04144	1	0	212	179	5	6534	ENSOARG00000000653,ENSOARG00000003538,ENSOARG00000006758,ENSOARG00000013565,ENSOARG00000020307
KEGG	Lysosome	KEGG:04142	1	0	123	179	1	6534	ENSOARG00000015082
KEGG	Protein processing in endoplasmic reticulum	KEGG:04141	1	0	150	179	4	6534	ENSOARG00000002377,ENSOARG00000006950,ENSOARG00000009740,ENSOARG00000013802
KEGG	Progesterone-mediated oocyte maturation	KEGG:04914	1	0	80	179	4	6534	ENSOARG00000003730,ENSOARG00000007455,ENSOARG00000015469,ENSOARG00000018369
KEGG	Estrogen signaling pathway	KEGG:04915	1	0	122	179	3	6534	ENSOARG00000007455,ENSOARG00000010722,ENSOARG00000018247
KEGG	Prolactin signaling pathway	KEGG:04917	1	0	70	179	5	6534	ENSOARG00000001511,ENSOARG00000002137,ENSOARG00000009137,ENSOARG00000012583,ENSOARG00000013153
KEGG	Thyroid hormone signaling pathway	KEGG:04919	1	0	111	179	3	6534	ENSOARG00000003021,ENSOARG00000012673,ENSOARG00000016607
KEGG	Renal cell carcinoma	KEGG:05211	1	0	65	179	3	6534	ENSOARG00000005722,ENSOARG00000008334,ENSOARG00000013102
KEGG	Colorectal cancer	KEGG:05210	1	0	82	179	1	6534	ENSOARG00000015052
KEGG	MicroRNAs in cancer	KEGG:05206	1	0	171	179	6	6534	ENSOARG00000001511,ENSOARG00000007592,ENSOARG00000008334,ENSOARG00000008473,ENSOARG00000011340,ENSOARG00000018809
KEGG	Chemical carcinogenesis	KEGG:05204	1	0	60	179	2	6534	ENSOARG00000003423,ENSOARG00000007592
KEGG	Viral carcinogenesis	KEGG:05203	1	0	169	179	6	6534	ENSOARG00000001511,ENSOARG00000004489,ENSOARG00000009740,ENSOARG00000010722,ENSOARG00000014631,ENSOARG00000018661
KEGG	Transcriptional misregulation in cancer	KEGG:05202	1	0	150	179	3	6534	ENSOARG00000008473,ENSOARG00000010939,ENSOARG00000012180
KEGG	Human immunodeficiency virus 1 infection	KEGG:05170	1	0	176	179	3	6534	ENSOARG00000001035,ENSOARG00000013802,ENSOARG00000015044
KEGG	Epstein-Barr virus infection	KEGG:05169	1	0	173	179	5	6534	ENSOARG00000001511,ENSOARG00000009740,ENSOARG00000014631,ENSOARG00000015044,ENSOARG00000018809
KEGG	Pancreatic cancer	KEGG:05212	1	0	70	179	2	6534	ENSOARG00000001511,ENSOARG00000008334
KEGG	Herpes simplex virus 1 infection	KEGG:05168	1	0	243	179	5	6534	ENSOARG00000005041,ENSOARG00000009740,ENSOARG00000015044,ENSOARG00000016837,ENSOARG00000018934
KEGG	Human T-cell leukemia virus 1 infection	KEGG:05166	1	0	189	179	10	6534	ENSOARG00000000072,ENSOARG00000004489,ENSOARG00000006068,ENSOARG00000007455,ENSOARG00000010707,ENSOARG00000010722,ENSOARG00000013102,ENSOARG00000013144,ENSOARG00000014631,ENSOARG00000017485
KEGG	Human papillomavirus infection	KEGG:05165	1	0	286	179	9	6534	ENSOARG00000007592,ENSOARG00000008212,ENSOARG00000008334,ENSOARG00000009740,ENSOARG00000010231,ENSOARG00000010722,ENSOARG00000016607,ENSOARG00000019683,ENSOARG00000019734
KEGG	Influenza A	KEGG:05164	1	0	140	179	3	6534	ENSOARG00000003021,ENSOARG00000009740,ENSOARG00000010231
KEGG	Human cytomegalovirus infection	KEGG:05163	1	0	189	179	8	6534	ENSOARG00000001035,ENSOARG00000001511,ENSOARG00000007455,ENSOARG00000007592,ENSOARG00000008334,ENSOARG00000010722,ENSOARG00000013144,ENSOARG00000016607
KEGG	Measles	KEGG:05162	1	0	122	179	5	6534	ENSOARG00000001511,ENSOARG00000009740,ENSOARG00000010231,ENSOARG00000014631,ENSOARG00000015044
KEGG	Hepatitis B	KEGG:05161	1	0	142	179	6	6534	ENSOARG00000001511,ENSOARG00000004489,ENSOARG00000010722,ENSOARG00000014631,ENSOARG00000015044,ENSOARG00000018661
KEGG	Hepatitis C	KEGG:05160	1	0	132	179	4	6534	ENSOARG00000001511,ENSOARG00000009740,ENSOARG00000010231,ENSOARG00000018661
KEGG	Tuberculosis	KEGG:05152	1	0	154	179	3	6534	ENSOARG00000001202,ENSOARG00000012176,ENSOARG00000015044
KEGG	Kaposi sarcoma-associated herpesvirus infection	KEGG:05167	1	0	163	179	9	6534	ENSOARG00000001035,ENSOARG00000001511,ENSOARG00000002624,ENSOARG00000006068,ENSOARG00000007592,ENSOARG00000008334,ENSOARG00000009740,ENSOARG00000010543,ENSOARG00000012673
KEGG	Endometrial cancer	KEGG:05213	1	0	56	179	1	6534	ENSOARG00000003455
KEGG	Prostate cancer	KEGG:05215	1	0	86	179	2	6534	ENSOARG00000008473,ENSOARG00000010722
KEGG	Thyroid cancer	KEGG:05216	1	0	36	179	1	6534	ENSOARG00000003455
KEGG	Dilated cardiomyopathy	KEGG:05414	1	0	85	179	4	6534	ENSOARG00000003021,ENSOARG00000007455,ENSOARG00000008212,ENSOARG00000016607
KEGG	Arrhythmogenic right ventricular cardiomyopathy	KEGG:05412	1	0	72	179	3	6534	ENSOARG00000003021,ENSOARG00000008212,ENSOARG00000016607
KEGG	Hypertrophic cardiomyopathy	KEGG:05410	1	0	82	179	3	6534	ENSOARG00000003021,ENSOARG00000008212,ENSOARG00000016607
KEGG	Primary immunodeficiency	KEGG:05340	1	0	31	179	1	6534	ENSOARG00000014631
KEGG	Rheumatoid arthritis	KEGG:05323	1	0	84	179	4	6534	ENSOARG00000005315,ENSOARG00000008334,ENSOARG00000012180,ENSOARG00000015044
KEGG	Inflammatory bowel disease	KEGG:05321	1	0	57	179	4	6534	ENSOARG00000001511,ENSOARG00000005017,ENSOARG00000015044,ENSOARG00000018832
KEGG	Autoimmune thyroid disease	KEGG:05320	1	0	39	179	1	6534	ENSOARG00000013153
KEGG	PD-L1 expression and PD-1 checkpoint pathway in cancer	KEGG:05235	1	0	80	179	3	6534	ENSOARG00000001511,ENSOARG00000013509,ENSOARG00000015044
KEGG	Choline metabolism in cancer	KEGG:05231	1	0	91	179	1	6534	ENSOARG00000003992
KEGG	Central carbon metabolism in cancer	KEGG:05230	1	0	67	179	2	6534	ENSOARG00000000078,ENSOARG00000018980
KEGG	Gastric cancer	KEGG:05226	1	0	117	179	5	6534	ENSOARG00000003455,ENSOARG00000008009,ENSOARG00000019683,ENSOARG00000019734,ENSOARG00000021001
KEGG	Hepatocellular carcinoma	KEGG:05225	1	0	147	179	3	6534	ENSOARG00000003021,ENSOARG00000019683,ENSOARG00000019734
KEGG	Breast cancer	KEGG:05224	1	0	119	179	4	6534	ENSOARG00000000078,ENSOARG00000019683,ENSOARG00000019734,ENSOARG00000021001
KEGG	Non-small cell lung cancer	KEGG:05223	1	0	61	179	2	6534	ENSOARG00000001511,ENSOARG00000014631
KEGG	Small cell lung cancer	KEGG:05222	1	0	84	179	3	6534	ENSOARG00000007592,ENSOARG00000008212,ENSOARG00000016607
KEGG	Acute myeloid leukemia	KEGG:05221	1	0	62	179	2	6534	ENSOARG00000000078,ENSOARG00000001511
KEGG	Bladder cancer	KEGG:05219	1	0	36	179	3	6534	ENSOARG00000003455,ENSOARG00000005315,ENSOARG00000008334
KEGG	Melanoma	KEGG:05218	1	0	58	179	2	6534	ENSOARG00000003455,ENSOARG00000021001
KEGG	Basal cell carcinoma	KEGG:05217	1	0	50	179	3	6534	ENSOARG00000006674,ENSOARG00000019683,ENSOARG00000019734
KEGG	Amoebiasis	KEGG:05146	1	0	98	179	2	6534	ENSOARG00000013144,ENSOARG00000015044
KEGG	Spliceosome	KEGG:03040	1	0	119	179	1	6534	ENSOARG00000000600
KEGG	Toxoplasmosis	KEGG:05145	1	0	100	179	3	6534	ENSOARG00000001511,ENSOARG00000006376,ENSOARG00000015044
KEGG	Chagas disease	KEGG:05142	1	0	98	179	2	6534	ENSOARG00000015044,ENSOARG00000015262
KEGG	Salivary secretion	KEGG:04970	1	0	71	179	3	6534	ENSOARG00000001094,ENSOARG00000007455,ENSOARG00000007555
KEGG	Proximal tubule bicarbonate reclamation	KEGG:04964	1	0	21	179	1	6534	ENSOARG00000017880
KEGG	Vasopressin-regulated water reabsorption	KEGG:04962	1	0	40	179	1	6534	ENSOARG00000010722
KEGG	Endocrine and other factor-regulated calcium reabsorption	KEGG:04961	1	0	48	179	2	6534	ENSOARG00000007555,ENSOARG00000014213
KEGG	Maturity onset diabetes of the young	KEGG:04950	1	0	16	179	1	6534	ENSOARG00000015980
KEGG	Growth hormone synthesis, secretion and action	KEGG:04935	1	0	104	179	3	6534	ENSOARG00000001511,ENSOARG00000007455,ENSOARG00000010722
KEGG	Cushing syndrome	KEGG:04934	1	0	126	179	7	6534	ENSOARG00000002137,ENSOARG00000007455,ENSOARG00000010722,ENSOARG00000015385,ENSOARG00000018247,ENSOARG00000019683,ENSOARG00000019734
KEGG	AGE-RAGE signaling pathway in diabetic complications	KEGG:04933	1	0	97	179	4	6534	ENSOARG00000001511,ENSOARG00000008334,ENSOARG00000015262,ENSOARG00000015385
KEGG	Gastric acid secretion	KEGG:04971	1	0	66	179	2	6534	ENSOARG00000003021,ENSOARG00000007455
KEGG	Insulin resistance	KEGG:04931	1	0	103	179	3	6534	ENSOARG00000001511,ENSOARG00000010722,ENSOARG00000015469
KEGG	Parathyroid hormone synthesis, secretion and action	KEGG:04928	1	0	94	179	5	6534	ENSOARG00000007210,ENSOARG00000007455,ENSOARG00000007984,ENSOARG00000010722,ENSOARG00000011340
KEGG	Cortisol synthesis and secretion	KEGG:04927	1	0	53	179	5	6534	ENSOARG00000002137,ENSOARG00000007455,ENSOARG00000010722,ENSOARG00000015385,ENSOARG00000018247
KEGG	Relaxin signaling pathway	KEGG:04926	1	0	117	179	8	6534	ENSOARG00000000158,ENSOARG00000001035,ENSOARG00000004733,ENSOARG00000005315,ENSOARG00000007455,ENSOARG00000008334,ENSOARG00000010722,ENSOARG00000014966
KEGG	Aldosterone synthesis and secretion	KEGG:04925	1	0	81	179	6	6534	ENSOARG00000007455,ENSOARG00000007555,ENSOARG00000007984,ENSOARG00000010722,ENSOARG00000015385,ENSOARG00000018247
KEGG	Renin secretion	KEGG:04924	1	0	62	179	2	6534	ENSOARG00000001094,ENSOARG00000015385
KEGG	Glucagon signaling pathway	KEGG:04922	1	0	99	179	1	6534	ENSOARG00000010722
KEGG	Oxytocin signaling pathway	KEGG:04921	1	0	128	179	4	6534	ENSOARG00000003021,ENSOARG00000007455,ENSOARG00000007592,ENSOARG00000012673
KEGG	Adipocytokine signaling pathway	KEGG:04920	1	0	67	179	3	6534	ENSOARG00000001511,ENSOARG00000017954,ENSOARG00000018247
KEGG	GnRH secretion	KEGG:04929	1	0	53	179	2	6534	ENSOARG00000012583,ENSOARG00000013153
KEGG	Pancreatic secretion	KEGG:04972	1	0	89	179	2	6534	ENSOARG00000007455,ENSOARG00000007555
KEGG	Protein digestion and absorption	KEGG:04974	1	0	108	179	3	6534	ENSOARG00000006737,ENSOARG00000019354,ENSOARG00000019480
KEGG	Fat digestion and absorption	KEGG:04975	1	0	45	179	1	6534	ENSOARG00000004539
KEGG	Leishmaniasis	KEGG:05140	1	0	66	179	3	6534	ENSOARG00000007592,ENSOARG00000011052,ENSOARG00000015044
KEGG	Yersinia infection	KEGG:05135	1	0	118	179	3	6534	ENSOARG00000003021,ENSOARG00000011780,ENSOARG00000015469
KEGG	Legionellosis	KEGG:05134	1	0	53	179	4	6534	ENSOARG00000005017,ENSOARG00000011052,ENSOARG00000015044,ENSOARG00000015142
KEGG	Pertussis	KEGG:05133	1	0	69	179	2	6534	ENSOARG00000006376,ENSOARG00000007405
KEGG	Salmonella infection	KEGG:05132	1	0	198	179	7	6534	ENSOARG00000003021,ENSOARG00000003538,ENSOARG00000005017,ENSOARG00000006376,ENSOARG00000006916,ENSOARG00000013802,ENSOARG00000015044
KEGG	Bacterial invasion of epithelial cells	KEGG:05100	1	0	65	179	2	6534	ENSOARG00000003021,ENSOARG00000003455
KEGG	Alcoholism	KEGG:05034	1	0	134	179	4	6534	ENSOARG00000001035,ENSOARG00000009983,ENSOARG00000010722,ENSOARG00000011394
KEGG	Morphine addiction	KEGG:05032	1	0	83	179	3	6534	ENSOARG00000001035,ENSOARG00000007210,ENSOARG00000007455
KEGG	Amphetamine addiction	KEGG:05031	1	0	60	179	3	6534	ENSOARG00000009983,ENSOARG00000010722,ENSOARG00000011394
KEGG	Cocaine addiction	KEGG:05030	1	0	43	179	3	6534	ENSOARG00000009983,ENSOARG00000010722,ENSOARG00000011394
KEGG	Prion disease	KEGG:05020	1	0	220	179	1	6534	ENSOARG00000010722
KEGG	Spinocerebellar ataxia	KEGG:05017	1	0	130	179	2	6534	ENSOARG00000004610,ENSOARG00000008224
KEGG	Huntington disease	KEGG:05016	1	0	255	179	6	6534	ENSOARG00000007929,ENSOARG00000009251,ENSOARG00000010722,ENSOARG00000013498,ENSOARG00000013879,ENSOARG00000020428
KEGG	Amyotrophic lateral sclerosis	KEGG:05014	1	0	305	179	7	6534	ENSOARG00000003021,ENSOARG00000004281,ENSOARG00000007929,ENSOARG00000009251,ENSOARG00000013498,ENSOARG00000013879,ENSOARG00000020428
KEGG	Parkinson disease	KEGG:05012	1	0	202	179	2	6534	ENSOARG00000002624,ENSOARG00000006916
KEGG	Alzheimer disease	KEGG:05010	1	0	295	179	5	6534	ENSOARG00000007592,ENSOARG00000009740,ENSOARG00000010719,ENSOARG00000019683,ENSOARG00000019734
KEGG	Cholesterol metabolism	KEGG:04979	1	0	45	179	3	6534	ENSOARG00000003592,ENSOARG00000010719,ENSOARG00000015082
KEGG	Mineral absorption	KEGG:04978	1	0	49	179	1	6534	ENSOARG00000007555
KEGG	Bile secretion	KEGG:04976	1	0	79	179	3	6534	ENSOARG00000007455,ENSOARG00000016724,ENSOARG00000020858
KEGG	Malaria	KEGG:05144	1	0	42	179	1	6534	ENSOARG00000015044
KEGG	RNA degradation	KEGG:03018	1	0	75	179	2	6534	ENSOARG00000000600,ENSOARG00000001574
KEGG	RNA transport	KEGG:03013	1	0	141	179	3	6534	ENSOARG00000010707,ENSOARG00000011052,ENSOARG00000013721
KEGG	Glycerolipid metabolism	KEGG:00561	1	0	59	179	3	6534	ENSOARG00000010719,ENSOARG00000010969,ENSOARG00000016144
KEGG	Amino sugar and nucleotide sugar metabolism	KEGG:00520	1	0	48	179	1	6534	ENSOARG00000009837
KEGG	Starch and sucrose metabolism	KEGG:00500	1	0	32	179	1	6534	ENSOARG00000009837
KEGG	Glutathione metabolism	KEGG:00480	1	0	50	179	2	6534	ENSOARG00000007929,ENSOARG00000018980
KEGG	Tryptophan metabolism	KEGG:00380	1	0	42	179	3	6534	ENSOARG00000003423,ENSOARG00000004539,ENSOARG00000007101
KEGG	Histidine metabolism	KEGG:00340	1	0	20	179	1	6534	ENSOARG00000012060
KEGG	Arginine and proline metabolism	KEGG:00330	1	0	47	179	1	6534	ENSOARG00000010048
KEGG	Lysine degradation	KEGG:00310	1	0	54	179	1	6534	ENSOARG00000004539
KEGG	Glycerophospholipid metabolism	KEGG:00564	1	0	93	179	3	6534	ENSOARG00000004814,ENSOARG00000010969,ENSOARG00000016144
KEGG	Valine, leucine and isoleucine degradation	KEGG:00280	1	0	47	179	3	6534	ENSOARG00000004539,ENSOARG00000008923,ENSOARG00000017489
KEGG	Purine metabolism	KEGG:00230	1	0	118	179	4	6534	ENSOARG00000007210,ENSOARG00000007455,ENSOARG00000009837,ENSOARG00000016325
KEGG	Steroid hormone biosynthesis	KEGG:00140	1	0	57	179	3	6534	ENSOARG00000000948,ENSOARG00000002137,ENSOARG00000003423
KEGG	Primary bile acid biosynthesis	KEGG:00120	1	0	16	179	1	6534	ENSOARG00000014960
KEGG	Steroid biosynthesis	KEGG:00100	1	0	19	179	2	6534	ENSOARG00000008478,ENSOARG00000015082
KEGG	Synthesis and degradation of ketone bodies	KEGG:00072	1	0	10	179	2	6534	ENSOARG00000004539,ENSOARG00000008923
KEGG	Fatty acid degradation	KEGG:00071	1	0	38	179	2	6534	ENSOARG00000004539,ENSOARG00000017954
KEGG	Fatty acid elongation	KEGG:00062	1	0	25	179	3	6534	ENSOARG00000000948,ENSOARG00000005352,ENSOARG00000015388
KEGG	Fatty acid biosynthesis	KEGG:00061	1	0	17	179	1	6534	ENSOARG00000017954
KEGG	Glycine, serine and threonine metabolism	KEGG:00260	1	0	37	179	1	6534	ENSOARG00000015923
KEGG	Ether lipid metabolism	KEGG:00565	1	0	45	179	1	6534	ENSOARG00000007378
KEGG	Arachidonic acid metabolism	KEGG:00590	1	0	64	179	2	6534	ENSOARG00000007592,ENSOARG00000007929
KEGG	Pyruvate metabolism	KEGG:00620	1	0	40	179	1	6534	ENSOARG00000004539
KEGG	Ribosome	KEGG:03010	1	0	127	179	5	6534	ENSOARG00000002624,ENSOARG00000003480,ENSOARG00000005542,ENSOARG00000009101,ENSOARG00000014242
KEGG	Ribosome biogenesis in eukaryotes	KEGG:03008	1	0	69	179	1	6534	ENSOARG00000010707
KEGG	Endocrine resistance	KEGG:01522	1	0	84	179	1	6534	ENSOARG00000007455
KEGG	EGFR tyrosine kinase inhibitor resistance	KEGG:01521	1	0	72	179	4	6534	ENSOARG00000001060,ENSOARG00000001511,ENSOARG00000008334,ENSOARG00000014242
KEGG	Biosynthesis of amino acids	KEGG:01230	1	0	69	179	1	6534	ENSOARG00000018980
KEGG	2-Oxocarboxylic acid metabolism	KEGG:01210	1	0	15	179	1	6534	ENSOARG00000018980
KEGG	Carbon metabolism	KEGG:01200	1	0	111	179	2	6534	ENSOARG00000004539,ENSOARG00000018980
KEGG	Metabolic pathways	KEGG:01100	1	0	1302	179	34	6534	ENSOARG00000000948,ENSOARG00000002137,ENSOARG00000002259,ENSOARG00000003056,ENSOARG00000003423,ENSOARG00000004500,ENSOARG00000004539,ENSOARG00000005352,ENSOARG00000007101,ENSOARG00000007210,ENSOARG00000007455,ENSOARG00000007592,ENSOARG00000007695,ENSOARG00000007929,ENSOARG00000008478,ENSOARG00000008923,ENSOARG00000009837,ENSOARG00000010048,ENSOARG00000010969,ENSOARG00000012060,ENSOARG00000012705,…
KEGG	Metabolism of xenobiotics by cytochrome P450	KEGG:00980	1	0	50	179	1	6534	ENSOARG00000003423
KEGG	Nitrogen metabolism	KEGG:00910	1	0	15	179	2	6534	ENSOARG00000016001,ENSOARG00000017880
KEGG	Porphyrin and chlorophyll metabolism	KEGG:00860	1	0	29	179	1	6534	ENSOARG00000005049
KEGG	Retinol metabolism	KEGG:00830	1	0	47	179	2	6534	ENSOARG00000003423,ENSOARG00000012705
KEGG	Pantothenate and CoA biosynthesis	KEGG:00770	1	0	19	179	1	6534	ENSOARG00000002259
KEGG	Nicotinate and nicotinamide metabolism	KEGG:00760	1	0	29	179	1	6534	ENSOARG00000004500
KEGG	Vitamin B6 metabolism	KEGG:00750	1	0	8	179	1	6534	ENSOARG00000007695
KEGG	Thiamine metabolism	KEGG:00730	1	0	15	179	1	6534	ENSOARG00000016325
KEGG	Butanoate metabolism	KEGG:00650	1	0	27	179	3	6534	ENSOARG00000004539,ENSOARG00000008923,ENSOARG00000017489
KEGG	Propanoate metabolism	KEGG:00640	1	0	34	179	1	6534	ENSOARG00000004539
KEGG	Glyoxylate and dicarboxylate metabolism	KEGG:00630	1	0	29	179	1	6534	ENSOARG00000004539
KEGG	Galactose metabolism	KEGG:00052	1	0	30	179	1	6534	ENSOARG00000009837
KEGG	mRNA surveillance pathway	KEGG:03015	1	0	80	179	2	6534	ENSOARG00000007088,ENSOARG00000013721
KEGG	Pentose phosphate pathway	KEGG:00030	1	0	27	179	1	6534	ENSOARG00000009837
KEGG	Glycolysis / Gluconeogenesis	KEGG:00010	1	0	61	179	1	6534	ENSOARG00000009837
KEGG	KEGG root term	KEGG:00000	1	0	6534	179	179	6534	ENSOARG00000000072,ENSOARG00000000078,ENSOARG00000000158,ENSOARG00000000600,ENSOARG00000000653,ENSOARG00000000948,ENSOARG00000001035,ENSOARG00000001060,ENSOARG00000001094,ENSOARG00000001202,ENSOARG00000001226,ENSOARG00000001511,ENSOARG00000001574,ENSOARG00000001849,ENSOARG00000002137,ENSOARG00000002259,ENSOARG00000002377,ENSOARG00000002624,ENSOARG00000002743,ENSOARG00000003021,ENSOARG00000003056,…
KEGG	Citrate cycle (TCA cycle)	KEGG:00020	1	0	30	179	1	6534	ENSOARG00000018980
KEGG	Viral myocarditis	KEGG:05416	1	0	49	179	2	6534	ENSOARG00000003021,ENSOARG00000016598
KEGG	Fluid shear stress and atherosclerosis	KEGG:05418	1	0	127	179	7	6534	ENSOARG00000001060,ENSOARG00000001849,ENSOARG00000003021,ENSOARG00000006916,ENSOARG00000008334,ENSOARG00000013144,ENSOARG00000016607

## Sheet: Hypothalamus proestrus
source	term_name	term_id	adjusted_p_value	negative_log10_of_adjusted_p_value	term_size	query_size	intersection_size	effective_domain_size	intersections
GO:CC	cytoplasm	GO:0005737	4.55486e-07	6.34152	6381	332	199	14540	ENSOARG00000000095,ENSOARG00000000320,ENSOARG00000000476,ENSOARG00000000618,ENSOARG00000000708,ENSOARG00000000817,ENSOARG00000001060,ENSOARG00000001069,ENSOARG00000001379,ENSOARG00000001563,ENSOARG00000001697,ENSOARG00000001978,ENSOARG00000002094,ENSOARG00000002251,ENSOARG00000002329,ENSOARG00000002361,ENSOARG00000002433,ENSOARG00000002633,ENSOARG00000002779,ENSOARG00000003018,ENSOARG00000003303,…
GO:CC	cytosolic small ribosomal subunit	GO:0022627	8.6496e-05	4.063	22	332	7	14540	ENSOARG00000002433,ENSOARG00000005549,ENSOARG00000009101,ENSOARG00000010592,ENSOARG00000012211,ENSOARG00000013126,ENSOARG00000015502
GO:BP	positive regulation of catalytic activity	GO:0043085	0.000291815	3.53489	803	321	42	14575	ENSOARG00000000776,ENSOARG00000001379,ENSOARG00000002433,ENSOARG00000002489,ENSOARG00000002633,ENSOARG00000003028,ENSOARG00000003521,ENSOARG00000003731,ENSOARG00000004276,ENSOARG00000004654,ENSOARG00000006643,ENSOARG00000007574,ENSOARG00000008088,ENSOARG00000008285,ENSOARG00000008529,ENSOARG00000009195,ENSOARG00000009280,ENSOARG00000009565,ENSOARG00000009918,ENSOARG00000010142,ENSOARG00000012400,…
GO:MF	protein binding	GO:0005515	0.000457615	3.3395	6590	324	184	15078	ENSOARG00000000320,ENSOARG00000000464,ENSOARG00000000476,ENSOARG00000000817,ENSOARG00000000948,ENSOARG00000001060,ENSOARG00000001379,ENSOARG00000001978,ENSOARG00000001996,ENSOARG00000002416,ENSOARG00000002433,ENSOARG00000002489,ENSOARG00000002633,ENSOARG00000002754,ENSOARG00000002828,ENSOARG00000003018,ENSOARG00000003028,ENSOARG00000003240,ENSOARG00000003303,ENSOARG00000003455,ENSOARG00000003483,…
GO:BP	regulation of catalytic activity	GO:0050790	0.000491398	3.30857	1424	321	61	14575	ENSOARG00000000476,ENSOARG00000000776,ENSOARG00000001379,ENSOARG00000002433,ENSOARG00000002489,ENSOARG00000002633,ENSOARG00000002754,ENSOARG00000003028,ENSOARG00000003521,ENSOARG00000003731,ENSOARG00000004276,ENSOARG00000004654,ENSOARG00000006643,ENSOARG00000007574,ENSOARG00000007894,ENSOARG00000008088,ENSOARG00000008285,ENSOARG00000008529,ENSOARG00000008575,ENSOARG00000009195,ENSOARG00000009280,…
GO:MF	anion binding	GO:0043168	0.000530666	3.27518	2337	324	83	15078	ENSOARG00000000320,ENSOARG00000000776,ENSOARG00000000948,ENSOARG00000001060,ENSOARG00000002329,ENSOARG00000002433,ENSOARG00000002633,ENSOARG00000003018,ENSOARG00000003483,ENSOARG00000003501,ENSOARG00000003613,ENSOARG00000004276,ENSOARG00000004654,ENSOARG00000004730,ENSOARG00000005180,ENSOARG00000005674,ENSOARG00000005685,ENSOARG00000006076,ENSOARG00000006357,ENSOARG00000006619,ENSOARG00000006637,…
GO:BP	positive regulation of molecular function	GO:0044093	0.00156561	2.80532	1043	321	48	14575	ENSOARG00000000320,ENSOARG00000000776,ENSOARG00000001379,ENSOARG00000002433,ENSOARG00000002489,ENSOARG00000002633,ENSOARG00000002828,ENSOARG00000003028,ENSOARG00000003521,ENSOARG00000003731,ENSOARG00000004276,ENSOARG00000004654,ENSOARG00000004730,ENSOARG00000006643,ENSOARG00000006916,ENSOARG00000007574,ENSOARG00000008088,ENSOARG00000008285,ENSOARG00000008529,ENSOARG00000009195,ENSOARG00000009280,…
GO:CC	proteasome activator complex	GO:0008537	0.00264571	2.57746	3	332	3	14540	ENSOARG00000003731,ENSOARG00000019212,ENSOARG00000019219
GO:BP	regulation of molecular function	GO:0065009	0.00334472	2.47564	1859	321	71	14575	ENSOARG00000000085,ENSOARG00000000320,ENSOARG00000000476,ENSOARG00000000776,ENSOARG00000001379,ENSOARG00000002433,ENSOARG00000002489,ENSOARG00000002633,ENSOARG00000002754,ENSOARG00000002828,ENSOARG00000003018,ENSOARG00000003028,ENSOARG00000003521,ENSOARG00000003731,ENSOARG00000004276,ENSOARG00000004654,ENSOARG00000004709,ENSOARG00000004730,ENSOARG00000004821,ENSOARG00000006643,ENSOARG00000006916,…
GO:BP	positive regulation of cellular process	GO:0048522	0.00358558	2.44544	3580	321	116	14575	ENSOARG00000000046,ENSOARG00000000320,ENSOARG00000000464,ENSOARG00000000476,ENSOARG00000000618,ENSOARG00000000744,ENSOARG00000000776,ENSOARG00000000817,ENSOARG00000000948,ENSOARG00000001060,ENSOARG00000001379,ENSOARG00000001996,ENSOARG00000002251,ENSOARG00000002433,ENSOARG00000002633,ENSOARG00000002754,ENSOARG00000002828,ENSOARG00000003028,ENSOARG00000003455,ENSOARG00000003521,ENSOARG00000003621,…
GO:BP	positive regulation of biological process	GO:0048518	0.0043828	2.35825	3918	321	124	14575	ENSOARG00000000046,ENSOARG00000000320,ENSOARG00000000464,ENSOARG00000000476,ENSOARG00000000618,ENSOARG00000000744,ENSOARG00000000776,ENSOARG00000000817,ENSOARG00000000948,ENSOARG00000001060,ENSOARG00000001379,ENSOARG00000001996,ENSOARG00000002251,ENSOARG00000002433,ENSOARG00000002633,ENSOARG00000002754,ENSOARG00000002828,ENSOARG00000003028,ENSOARG00000003455,ENSOARG00000003521,ENSOARG00000003621,…
GO:MF	protein domain specific binding	GO:0019904	0.00454181	2.34277	416	324	24	15078	ENSOARG00000003018,ENSOARG00000005026,ENSOARG00000007436,ENSOARG00000007894,ENSOARG00000007994,ENSOARG00000008088,ENSOARG00000008858,ENSOARG00000009280,ENSOARG00000010124,ENSOARG00000011218,ENSOARG00000011369,ENSOARG00000011455,ENSOARG00000011575,ENSOARG00000011675,ENSOARG00000013053,ENSOARG00000013880,ENSOARG00000015087,ENSOARG00000015406,ENSOARG00000016132,ENSOARG00000016166,ENSOARG00000016995,…
GO:CC	side of membrane	GO:0098552	0.0061509	2.21106	258	332	18	14540	ENSOARG00000001035,ENSOARG00000001379,ENSOARG00000003018,ENSOARG00000003455,ENSOARG00000004276,ENSOARG00000008285,ENSOARG00000011369,ENSOARG00000012445,ENSOARG00000013053,ENSOARG00000013509,ENSOARG00000014582,ENSOARG00000016611,ENSOARG00000018737,ENSOARG00000018889,ENSOARG00000019070,ENSOARG00000019828,ENSOARG00000020307,ENSOARG00000020377
GO:BP	cellular protein localization	GO:0034613	0.00695061	2.15798	1100	321	48	14575	ENSOARG00000000320,ENSOARG00000000817,ENSOARG00000001978,ENSOARG00000002361,ENSOARG00000002433,ENSOARG00000002633,ENSOARG00000003240,ENSOARG00000003303,ENSOARG00000003455,ENSOARG00000003459,ENSOARG00000003621,ENSOARG00000003833,ENSOARG00000004276,ENSOARG00000004654,ENSOARG00000006034,ENSOARG00000006735,ENSOARG00000006758,ENSOARG00000006916,ENSOARG00000007240,ENSOARG00000007337,ENSOARG00000007436,…
GO:BP	cellular localization	GO:0051641	0.00744626	2.12806	1721	321	66	14575	ENSOARG00000000320,ENSOARG00000000817,ENSOARG00000001379,ENSOARG00000001978,ENSOARG00000002361,ENSOARG00000002433,ENSOARG00000002633,ENSOARG00000003028,ENSOARG00000003240,ENSOARG00000003303,ENSOARG00000003455,ENSOARG00000003459,ENSOARG00000003621,ENSOARG00000003833,ENSOARG00000004276,ENSOARG00000004509,ENSOARG00000004654,ENSOARG00000005346,ENSOARG00000006034,ENSOARG00000006735,ENSOARG00000006758,…
GO:BP	cellular macromolecule localization	GO:0070727	0.00786797	2.10414	1105	321	48	14575	ENSOARG00000000320,ENSOARG00000000817,ENSOARG00000001978,ENSOARG00000002361,ENSOARG00000002433,ENSOARG00000002633,ENSOARG00000003240,ENSOARG00000003303,ENSOARG00000003455,ENSOARG00000003459,ENSOARG00000003621,ENSOARG00000003833,ENSOARG00000004276,ENSOARG00000004654,ENSOARG00000006034,ENSOARG00000006735,ENSOARG00000006758,ENSOARG00000006916,ENSOARG00000007240,ENSOARG00000007337,ENSOARG00000007436,…
GO:CC	protein-containing complex	GO:0032991	0.00890781	2.05023	3505	332	112	14540	ENSOARG00000000046,ENSOARG00000000966,ENSOARG00000001035,ENSOARG00000001284,ENSOARG00000001379,ENSOARG00000001480,ENSOARG00000001996,ENSOARG00000002361,ENSOARG00000002416,ENSOARG00000002433,ENSOARG00000002828,ENSOARG00000003018,ENSOARG00000003240,ENSOARG00000003303,ENSOARG00000003455,ENSOARG00000003459,ENSOARG00000003521,ENSOARG00000003613,ENSOARG00000003731,ENSOARG00000003833,ENSOARG00000004509,…
GO:BP	localization	GO:0051179	0.0106879	1.97111	4356	321	133	14575	ENSOARG00000000046,ENSOARG00000000320,ENSOARG00000000744,ENSOARG00000000817,ENSOARG00000001035,ENSOARG00000001060,ENSOARG00000001379,ENSOARG00000001978,ENSOARG00000002361,ENSOARG00000002433,ENSOARG00000002535,ENSOARG00000002633,ENSOARG00000002754,ENSOARG00000002861,ENSOARG00000003018,ENSOARG00000003028,ENSOARG00000003240,ENSOARG00000003303,ENSOARG00000003455,ENSOARG00000003459,ENSOARG00000003621,…
GO:CC	cytosolic ribosome	GO:0022626	0.010823	1.96565	43	332	7	14540	ENSOARG00000002433,ENSOARG00000005549,ENSOARG00000009101,ENSOARG00000010592,ENSOARG00000012211,ENSOARG00000013126,ENSOARG00000015502
GO:CC	cytoplasmic side of plasma membrane	GO:0009898	0.0171381	1.76604	79	332	9	14540	ENSOARG00000001035,ENSOARG00000001379,ENSOARG00000003018,ENSOARG00000003455,ENSOARG00000004276,ENSOARG00000011369,ENSOARG00000012445,ENSOARG00000013053,ENSOARG00000020377
GO:BP	ubiquitin-dependent protein catabolic process via the N-end rule pathway	GO:0071596	0.0196027	1.70768	3	321	3	14575	ENSOARG00000002804,ENSOARG00000003613,ENSOARG00000020579
GO:BP	protein localization	GO:0008104	0.0222164	1.65333	1599	321	61	14575	ENSOARG00000000320,ENSOARG00000000817,ENSOARG00000001035,ENSOARG00000001978,ENSOARG00000002361,ENSOARG00000002433,ENSOARG00000002633,ENSOARG00000003240,ENSOARG00000003303,ENSOARG00000003455,ENSOARG00000003459,ENSOARG00000003621,ENSOARG00000003833,ENSOARG00000004276,ENSOARG00000004654,ENSOARG00000005346,ENSOARG00000006034,ENSOARG00000006735,ENSOARG00000006758,ENSOARG00000006916,ENSOARG00000007240,…
GO:BP	regulation of cellular component organization	GO:0051128	0.0227265	1.64347	1494	321	58	14575	ENSOARG00000000085,ENSOARG00000000320,ENSOARG00000000817,ENSOARG00000001060,ENSOARG00000001379,ENSOARG00000001996,ENSOARG00000002433,ENSOARG00000002633,ENSOARG00000003992,ENSOARG00000004276,ENSOARG00000004361,ENSOARG00000004654,ENSOARG00000005346,ENSOARG00000005849,ENSOARG00000006029,ENSOARG00000006446,ENSOARG00000006454,ENSOARG00000007432,ENSOARG00000007436,ENSOARG00000007574,ENSOARG00000007745,…
GO:BP	regulation of hydrolase activity	GO:0051336	0.0266301	1.57463	797	321	37	14575	ENSOARG00000001379,ENSOARG00000002433,ENSOARG00000002489,ENSOARG00000002754,ENSOARG00000003028,ENSOARG00000003731,ENSOARG00000004276,ENSOARG00000004654,ENSOARG00000006643,ENSOARG00000007894,ENSOARG00000008285,ENSOARG00000008529,ENSOARG00000008575,ENSOARG00000009195,ENSOARG00000009280,ENSOARG00000009682,ENSOARG00000009918,ENSOARG00000010124,ENSOARG00000012400,ENSOARG00000013053,ENSOARG00000013203,…
GO:BP	macromolecule localization	GO:0033036	0.0387623	1.41159	1846	321	67	14575	ENSOARG00000000320,ENSOARG00000000817,ENSOARG00000001035,ENSOARG00000001978,ENSOARG00000002361,ENSOARG00000002433,ENSOARG00000002633,ENSOARG00000003240,ENSOARG00000003303,ENSOARG00000003455,ENSOARG00000003459,ENSOARG00000003621,ENSOARG00000003833,ENSOARG00000004276,ENSOARG00000004654,ENSOARG00000005346,ENSOARG00000006034,ENSOARG00000006735,ENSOARG00000006758,ENSOARG00000006916,ENSOARG00000007240,…
GO:MF	molecular function regulator	GO:0098772	0.0399339	1.39866	1174	324	45	15078	ENSOARG00000002433,ENSOARG00000002489,ENSOARG00000002633,ENSOARG00000003018,ENSOARG00000003028,ENSOARG00000003521,ENSOARG00000003731,ENSOARG00000004709,ENSOARG00000004821,ENSOARG00000006147,ENSOARG00000006454,ENSOARG00000006643,ENSOARG00000007894,ENSOARG00000008119,ENSOARG00000008529,ENSOARG00000009195,ENSOARG00000009918,ENSOARG00000011544,ENSOARG00000011800,ENSOARG00000011836,ENSOARG00000013019,…
GO:BP	positive regulation of hydrolase activity	GO:0051345	0.0423183	1.37347	423	321	24	14575	ENSOARG00000001379,ENSOARG00000002433,ENSOARG00000002489,ENSOARG00000003028,ENSOARG00000003731,ENSOARG00000004276,ENSOARG00000004654,ENSOARG00000006643,ENSOARG00000008285,ENSOARG00000008529,ENSOARG00000009195,ENSOARG00000009280,ENSOARG00000009918,ENSOARG00000012400,ENSOARG00000013203,ENSOARG00000014046,ENSOARG00000014582,ENSOARG00000015898,ENSOARG00000019070,ENSOARG00000019219,ENSOARG00000019329,…
KEGG	Small cell lung cancer	KEGG:05222	0.15812715804350017	0.8009935343971764	84	7	2	6534	ENSOARG00000000744,ENSOARG00000009655
KEGG	Growth hormone synthesis, secretion and action	KEGG:04935	1	0	104	7	1	6534	ENSOARG00000017058
KEGG	Alzheimer disease	KEGG:05010	1	0	295	7	1	6534	ENSOARG00000007894
KEGG	Salmonella infection	KEGG:05132	1	0	198	7	1	6534	ENSOARG00000007894
KEGG	African trypanosomiasis	KEGG:05143	1	0	31	7	1	6534	ENSOARG00000002251
KEGG	Toxoplasmosis	KEGG:05145	1	0	100	7	1	6534	ENSOARG00000000744
KEGG	Amoebiasis	KEGG:05146	1	0	98	7	1	6534	ENSOARG00000000744
KEGG	Hepatitis C	KEGG:05160	1	0	132	7	1	6534	ENSOARG00000009655
KEGG	Hepatitis B	KEGG:05161	1	0	142	7	1	6534	ENSOARG00000009655
KEGG	Human cytomegalovirus infection	KEGG:05163	1	0	189	7	1	6534	ENSOARG00000009655
KEGG	Human papillomavirus infection	KEGG:05165	1	0	286	7	1	6534	ENSOARG00000000744
KEGG	Human T-cell leukemia virus 1 infection	KEGG:05166	1	0	189	7	1	6534	ENSOARG00000009655
KEGG	Kaposi sarcoma-associated herpesvirus infection	KEGG:05167	1	0	163	7	1	6534	ENSOARG00000009655
KEGG	Epstein-Barr virus infection	KEGG:05169	1	0	173	7	1	6534	ENSOARG00000009655
KEGG	Pathways in cancer	KEGG:05200	1	0	453	7	2	6534	ENSOARG00000000744,ENSOARG00000009655
KEGG	MicroRNAs in cancer	KEGG:05206	1	0	171	7	1	6534	ENSOARG00000009655
KEGG	Pancreatic cancer	KEGG:05212	1	0	70	7	1	6534	ENSOARG00000009655
KEGG	Glioma	KEGG:05214	1	0	65	7	1	6534	ENSOARG00000009655
KEGG	Prostate cancer	KEGG:05215	1	0	86	7	1	6534	ENSOARG00000009655
KEGG	Melanoma	KEGG:05218	1	0	58	7	1	6534	ENSOARG00000009655
KEGG	Bladder cancer	KEGG:05219	1	0	36	7	1	6534	ENSOARG00000009655
KEGG	Chronic myeloid leukemia	KEGG:05220	1	0	69	7	1	6534	ENSOARG00000009655
KEGG	Non-small cell lung cancer	KEGG:05223	1	0	61	7	1	6534	ENSOARG00000009655
KEGG	Breast cancer	KEGG:05224	1	0	119	7	1	6534	ENSOARG00000009655
KEGG	Cushing syndrome	KEGG:04934	1	0	126	7	1	6534	ENSOARG00000009655
KEGG	Parathyroid hormone synthesis, secretion and action	KEGG:04928	1	0	94	7	1	6534	ENSOARG00000008276
KEGG	ECM-receptor interaction	KEGG:04512	1	0	82	7	1	6534	ENSOARG00000000744
KEGG	KEGG root term	KEGG:00000	1	0	6534	7	7	6534	ENSOARG00000000464,ENSOARG00000000744,ENSOARG00000002251,ENSOARG00000007894,ENSOARG00000008276,ENSOARG00000009655,ENSOARG00000017058
KEGG	Glycolysis / Gluconeogenesis	KEGG:00010	1	0	61	7	1	6534	ENSOARG00000007894
KEGG	Tryptophan metabolism	KEGG:00380	1	0	42	7	1	6534	ENSOARG00000002251
KEGG	Metabolic pathways	KEGG:01100	1	0	1302	7	2	6534	ENSOARG00000002251,ENSOARG00000007894
KEGG	Carbon metabolism	KEGG:01200	1	0	111	7	1	6534	ENSOARG00000007894
KEGG	Biosynthesis of amino acids	KEGG:01230	1	0	69	7	1	6534	ENSOARG00000007894
KEGG	Endocrine resistance	KEGG:01522	1	0	84	7	1	6534	ENSOARG00000009655
KEGG	Cytokine-cytokine receptor interaction	KEGG:04060	1	0	236	7	1	6534	ENSOARG00000000464
KEGG	Viral protein interaction with cytokine and cytokine receptor	KEGG:04061	1	0	79	7	1	6534	ENSOARG00000000464
KEGG	HIF-1 signaling pathway	KEGG:04066	1	0	104	7	1	6534	ENSOARG00000007894
KEGG	Cell cycle	KEGG:04110	1	0	115	7	1	6534	ENSOARG00000009655
KEGG	PI3K-Akt signaling pathway	KEGG:04151	1	0	306	7	1	6534	ENSOARG00000000744
KEGG	Cellular senescence	KEGG:04218	1	0	136	7	1	6534	ENSOARG00000009655
KEGG	Focal adhesion	KEGG:04510	1	0	184	7	1	6534	ENSOARG00000000744
KEGG	JAK-STAT signaling pathway	KEGG:04630	1	0	142	7	1	6534	ENSOARG00000000464
KEGG	Hepatocellular carcinoma	KEGG:05225	1	0	147	7	1	6534	ENSOARG00000009655
KEGG	Gastric cancer	KEGG:05226	1	0	117	7	1	6534	ENSOARG00000009655

## Sheet: Pituitary proestrus
source	term_name	term_id	adjusted_p_value	negative_log10_of_adjusted_p_value	term_size	query_size	intersection_size	effective_domain_size	intersections
GO:BP	response to biotic stimulus	GO:0009607	0.000397221	3.40097	703	305	37	14575	ENSOARG00000000538,ENSOARG00000000658,ENSOARG00000000950,ENSOARG00000001812,ENSOARG00000002173,ENSOARG00000002251,ENSOARG00000002625,ENSOARG00000003341,ENSOARG00000003568,ENSOARG00000004983,ENSOARG00000005236,ENSOARG00000005907,ENSOARG00000006142,ENSOARG00000006518,ENSOARG00000006660,ENSOARG00000007233,ENSOARG00000007894,ENSOARG00000007932,ENSOARG00000007970,ENSOARG00000010010,ENSOARG00000010458,…
GO:BP	response to stress	GO:0006950	0.000607479	3.21647	2139	305	78	14575	ENSOARG00000000131,ENSOARG00000000193,ENSOARG00000000257,ENSOARG00000000538,ENSOARG00000000658,ENSOARG00000000695,ENSOARG00000000950,ENSOARG00000001072,ENSOARG00000001574,ENSOARG00000001812,ENSOARG00000002073,ENSOARG00000002173,ENSOARG00000002251,ENSOARG00000002625,ENSOARG00000002779,ENSOARG00000002921,ENSOARG00000003188,ENSOARG00000003341,ENSOARG00000004237,ENSOARG00000004318,ENSOARG00000004812,…
GO:BP	response to other organism	GO:0051707	0.0013185	2.87992	677	305	35	14575	ENSOARG00000000538,ENSOARG00000000658,ENSOARG00000000950,ENSOARG00000001812,ENSOARG00000002173,ENSOARG00000002251,ENSOARG00000002625,ENSOARG00000003341,ENSOARG00000003568,ENSOARG00000004983,ENSOARG00000005236,ENSOARG00000005907,ENSOARG00000006142,ENSOARG00000006518,ENSOARG00000007233,ENSOARG00000007894,ENSOARG00000007932,ENSOARG00000007970,ENSOARG00000010010,ENSOARG00000010458,ENSOARG00000010867,…
GO:BP	response to external biotic stimulus	GO:0043207	0.00136441	2.86505	678	305	35	14575	ENSOARG00000000538,ENSOARG00000000658,ENSOARG00000000950,ENSOARG00000001812,ENSOARG00000002173,ENSOARG00000002251,ENSOARG00000002625,ENSOARG00000003341,ENSOARG00000003568,ENSOARG00000004983,ENSOARG00000005236,ENSOARG00000005907,ENSOARG00000006142,ENSOARG00000006518,ENSOARG00000007233,ENSOARG00000007894,ENSOARG00000007932,ENSOARG00000007970,ENSOARG00000010010,ENSOARG00000010458,ENSOARG00000010867,…
GO:BP	response to external stimulus	GO:0009605	0.00730477	2.13639	1447	305	56	14575	ENSOARG00000000193,ENSOARG00000000538,ENSOARG00000000658,ENSOARG00000000950,ENSOARG00000001812,ENSOARG00000002173,ENSOARG00000002251,ENSOARG00000002625,ENSOARG00000003335,ENSOARG00000003341,ENSOARG00000003568,ENSOARG00000004893,ENSOARG00000004983,ENSOARG00000005236,ENSOARG00000005620,ENSOARG00000005806,ENSOARG00000005907,ENSOARG00000006142,ENSOARG00000006518,ENSOARG00000007233,ENSOARG00000007894,…
GO:BP	brain development	GO:0007420	0.019237	1.71586	397	305	23	14575	ENSOARG00000000375,ENSOARG00000001574,ENSOARG00000002921,ENSOARG00000004154,ENSOARG00000005130,ENSOARG00000005806,ENSOARG00000007984,ENSOARG00000008180,ENSOARG00000008368,ENSOARG00000008719,ENSOARG00000009770,ENSOARG00000010939,ENSOARG00000011383,ENSOARG00000013028,ENSOARG00000013236,ENSOARG00000014598,ENSOARG00000015286,ENSOARG00000015381,ENSOARG00000016304,ENSOARG00000017475,ENSOARG00000017835,…
GO:BP	ion homeostasis	GO:0050801	0.0197548	1.70433	455	305	25	14575	ENSOARG00000001072,ENSOARG00000002535,ENSOARG00000003341,ENSOARG00000003583,ENSOARG00000003705,ENSOARG00000004803,ENSOARG00000005704,ENSOARG00000006638,ENSOARG00000006661,ENSOARG00000009241,ENSOARG00000010867,ENSOARG00000012146,ENSOARG00000014188,ENSOARG00000014339,ENSOARG00000015381,ENSOARG00000015553,ENSOARG00000015718,ENSOARG00000016543,ENSOARG00000016768,ENSOARG00000017850,ENSOARG00000017940,…
GO:BP	sulfur compound catabolic process	GO:0044273	0.0250636	1.60096	16	305	5	14575	ENSOARG00000001122,ENSOARG00000004190,ENSOARG00000007693,ENSOARG00000016268,ENSOARG00000019705
GO:BP	interspecies interaction between organisms	GO:0044419	0.0262998	1.58005	874	305	38	14575	ENSOARG00000000538,ENSOARG00000000658,ENSOARG00000000950,ENSOARG00000001278,ENSOARG00000001812,ENSOARG00000002173,ENSOARG00000002251,ENSOARG00000002625,ENSOARG00000003341,ENSOARG00000003568,ENSOARG00000004983,ENSOARG00000005236,ENSOARG00000005806,ENSOARG00000005907,ENSOARG00000006142,ENSOARG00000006518,ENSOARG00000007233,ENSOARG00000007894,ENSOARG00000007932,ENSOARG00000007970,ENSOARG00000009241,…
GO:BP	defense response to other organism	GO:0098542	0.0394336	1.40413	474	305	25	14575	ENSOARG00000000538,ENSOARG00000000658,ENSOARG00000000950,ENSOARG00000001812,ENSOARG00000002173,ENSOARG00000002625,ENSOARG00000003341,ENSOARG00000004983,ENSOARG00000005236,ENSOARG00000006142,ENSOARG00000007233,ENSOARG00000007894,ENSOARG00000007932,ENSOARG00000010010,ENSOARG00000010867,ENSOARG00000011743,ENSOARG00000014440,ENSOARG00000014753,ENSOARG00000015718,ENSOARG00000016543,ENSOARG00000017054,…
GO:BP	forebrain development	GO:0030900	0.0484637	1.31458	255	305	17	14575	ENSOARG00000001574,ENSOARG00000002921,ENSOARG00000004154,ENSOARG00000007984,ENSOARG00000008180,ENSOARG00000008719,ENSOARG00000010939,ENSOARG00000013028,ENSOARG00000013236,ENSOARG00000014598,ENSOARG00000015286,ENSOARG00000015381,ENSOARG00000016304,ENSOARG00000017475,ENSOARG00000017835,ENSOARG00000017850,ENSOARG00000017940
GO:CC	obsolete cell	GO:0005623	0.00896416	2.04749	609	306	29	14540	ENSOARG00000000321,ENSOARG00000001072,ENSOARG00000002535,ENSOARG00000003801,ENSOARG00000004803,ENSOARG00000005704,ENSOARG00000005791,ENSOARG00000006638,ENSOARG00000006661,ENSOARG00000007839,ENSOARG00000007977,ENSOARG00000008368,ENSOARG00000008719,ENSOARG00000009241,ENSOARG00000010867,ENSOARG00000012146,ENSOARG00000013177,ENSOARG00000014188,ENSOARG00000014339,ENSOARG00000015381,ENSOARG00000015718,…
KEGG	KEGG root term	KEGG:00000	1	0	6534	13	13	6534	ENSOARG00000000257,ENSOARG00000002779,ENSOARG00000006660,ENSOARG00000007233,ENSOARG00000009833,ENSOARG00000010939,ENSOARG00000011836,ENSOARG00000013804,ENSOARG00000015286,ENSOARG00000017161,ENSOARG00000017375,ENSOARG00000019705,ENSOARG00000020633
KEGG	Arachidonic acid metabolism	KEGG:00590	1	0	64	13	1	6534	ENSOARG00000013804
KEGG	Butanoate metabolism	KEGG:00650	1	0	27	13	1	6534	ENSOARG00000020633
KEGG	Metabolism of xenobiotics by cytochrome P450	KEGG:00980	1	0	50	13	1	6534	ENSOARG00000013804
KEGG	Transcriptional misregulation in cancer	KEGG:05202	1	0	150	13	2	6534	ENSOARG00000009833,ENSOARG00000010939
KEGG	Pathways in cancer	KEGG:05200	1	0	453	13	1	6534	ENSOARG00000009833
KEGG	Epstein-Barr virus infection	KEGG:05169	1	0	173	13	1	6534	ENSOARG00000007233
KEGG	Human papillomavirus infection	KEGG:05165	1	0	286	13	1	6534	ENSOARG00000007233
KEGG	Melanogenesis	KEGG:04916	1	0	83	13	1	6534	ENSOARG00000009833
KEGG	RIG-I-like receptor signaling pathway	KEGG:04622	1	0	61	13	1	6534	ENSOARG00000007233
KEGG	Signaling pathways regulating pluripotency of stem cells	KEGG:04550	1	0	115	13	2	6534	ENSOARG00000000257,ENSOARG00000017161
KEGG	Hippo signaling pathway - multiple species	KEGG:04392	1	0	26	13	1	6534	ENSOARG00000006660
KEGG	Hippo signaling pathway	KEGG:04390	1	0	126	13	2	6534	ENSOARG00000006660,ENSOARG00000017161
KEGG	Osteoclast differentiation	KEGG:04380	1	0	101	13	1	6534	ENSOARG00000009833
KEGG	Axon guidance	KEGG:04360	1	0	157	13	2	6534	ENSOARG00000015286,ENSOARG00000017161
KEGG	TGF-beta signaling pathway	KEGG:04350	1	0	77	13	1	6534	ENSOARG00000017161
KEGG	Cellular senescence	KEGG:04218	1	0	136	13	1	6534	ENSOARG00000017375
KEGG	Protein processing in endoplasmic reticulum	KEGG:04141	1	0	150	13	1	6534	ENSOARG00000002779
KEGG	Mitophagy - animal	KEGG:04137	1	0	60	13	1	6534	ENSOARG00000009833
KEGG	Cytokine-cytokine receptor interaction	KEGG:04060	1	0	236	13	1	6534	ENSOARG00000017161
KEGG	Rap1 signaling pathway	KEGG:04015	1	0	174	13	1	6534	ENSOARG00000011836
KEGG	Ras signaling pathway	KEGG:04014	1	0	197	13	1	6534	ENSOARG00000011836
KEGG	Metabolic pathways	KEGG:01100	1	0	1302	13	2	6534	ENSOARG00000013804,ENSOARG00000020633
KEGG	Terpenoid backbone biosynthesis	KEGG:00900	1	0	20	13	1	6534	ENSOARG00000019705
KEGG	Melanoma	KEGG:05218	1	0	58	13	1	6534	ENSOARG00000009833
KEGG	Fluid shear stress and atherosclerosis	KEGG:05418	1	0	127	13	1	6534	ENSOARG00000017161

## Sheet: ovary proestrus
source	term_name	term_id	adjusted_p_value	negative_log10_of_adjusted_p_value	term_size	query_size	intersection_size	effective_domain_size	intersections
GO:BP	isopentenyl diphosphate biosynthetic process	GO:0009240	0.0487571	1.31196	3	455	3	14575	ENSOARG00000003056,ENSOARG00000013010,ENSOARG00000014824
GO:BP	isopentenyl diphosphate biosynthetic process, mevalonate pathway	GO:0019287	0.0487571	1.31196	3	455	3	14575	ENSOARG00000003056,ENSOARG00000013010,ENSOARG00000014824
GO:BP	isopentenyl diphosphate metabolic process	GO:0046490	0.0487571	1.31196	3	455	3	14575	ENSOARG00000003056,ENSOARG00000013010,ENSOARG00000014824
GO:CC	cytoplasm	GO:0005737	5.97858e-05	4.2234	6381	447	249	14540	ENSOARG00000000142,ENSOARG00000000193,ENSOARG00000000432,ENSOARG00000000501,ENSOARG00000000654,ENSOARG00000000729,ENSOARG00000000910,ENSOARG00000001155,ENSOARG00000001269,ENSOARG00000001278,ENSOARG00000001290,ENSOARG00000001337,ENSOARG00000001370,ENSOARG00000001379,ENSOARG00000001725,ENSOARG00000001749,ENSOARG00000001823,ENSOARG00000001854,ENSOARG00000002234,ENSOARG00000002236,ENSOARG00000002282,…
GO:CC	cytosol	GO:0005829	0.00281858	2.54997	2241	447	103	14540	ENSOARG00000000142,ENSOARG00000000654,ENSOARG00000001278,ENSOARG00000002236,ENSOARG00000002282,ENSOARG00000002475,ENSOARG00000002633,ENSOARG00000002742,ENSOARG00000002743,ENSOARG00000002845,ENSOARG00000003018,ENSOARG00000003056,ENSOARG00000003142,ENSOARG00000003258,ENSOARG00000003591,ENSOARG00000003674,ENSOARG00000003986,ENSOARG00000004045,ENSOARG00000004318,ENSOARG00000004694,ENSOARG00000005101,…
GO:CC	extracellular region	GO:0005576	0.00474826	2.32347	1252	447	65	14540	ENSOARG00000000142,ENSOARG00000001037,ENSOARG00000001370,ENSOARG00000001603,ENSOARG00000001660,ENSOARG00000002233,ENSOARG00000002289,ENSOARG00000002590,ENSOARG00000002682,ENSOARG00000004379,ENSOARG00000004969,ENSOARG00000005106,ENSOARG00000005315,ENSOARG00000005504,ENSOARG00000005705,ENSOARG00000005761,ENSOARG00000006119,ENSOARG00000006147,ENSOARG00000006246,ENSOARG00000006586,ENSOARG00000006916,…
GO:CC	membrane-bounded organelle	GO:0043227	0.0159815	1.79638	7307	447	265	14540	ENSOARG00000000116,ENSOARG00000000142,ENSOARG00000000193,ENSOARG00000000345,ENSOARG00000000432,ENSOARG00000000469,ENSOARG00000000501,ENSOARG00000000654,ENSOARG00000000865,ENSOARG00000000910,ENSOARG00000001155,ENSOARG00000001269,ENSOARG00000001278,ENSOARG00000001290,ENSOARG00000001337,ENSOARG00000001370,ENSOARG00000001379,ENSOARG00000001480,ENSOARG00000001749,ENSOARG00000001996,ENSOARG00000002234,…
GO:CC	endomembrane system	GO:0012505	0.0317938	1.49766	2207	447	97	14540	ENSOARG00000000345,ENSOARG00000000501,ENSOARG00000000910,ENSOARG00000001337,ENSOARG00000001370,ENSOARG00000001379,ENSOARG00000001749,ENSOARG00000002234,ENSOARG00000002236,ENSOARG00000002590,ENSOARG00000002742,ENSOARG00000002743,ENSOARG00000003258,ENSOARG00000004045,ENSOARG00000004328,ENSOARG00000004856,ENSOARG00000004969,ENSOARG00000005268,ENSOARG00000005346,ENSOARG00000005668,ENSOARG00000006212,…
GO:CC	apical part of cell	GO:0045177	0.0499732	1.30126	204	447	17	14540	ENSOARG00000002236,ENSOARG00000002289,ENSOARG00000003142,ENSOARG00000004709,ENSOARG00000006246,ENSOARG00000006446,ENSOARG00000007766,ENSOARG00000008088,ENSOARG00000008268,ENSOARG00000008456,ENSOARG00000009568,ENSOARG00000011519,ENSOARG00000012431,ENSOARG00000013238,ENSOARG00000013610,ENSOARG00000014815,ENSOARG00000016689
GO:MF	signaling receptor binding	GO:0005102	0.00682684	2.16578	998	449	54	15078	ENSOARG00000000142,ENSOARG00000000432,ENSOARG00000001337,ENSOARG00000001379,ENSOARG00000002233,ENSOARG00000002289,ENSOARG00000002590,ENSOARG00000002633,ENSOARG00000003199,ENSOARG00000003293,ENSOARG00000004415,ENSOARG00000004424,ENSOARG00000005075,ENSOARG00000006147,ENSOARG00000006246,ENSOARG00000006376,ENSOARG00000006586,ENSOARG00000006758,ENSOARG00000006810,ENSOARG00000006965,ENSOARG00000007233,…
GO:MF	protein binding	GO:0005515	0.0176259	1.75385	6590	449	238	15078	ENSOARG00000000142,ENSOARG00000000432,ENSOARG00000000501,ENSOARG00000000651,ENSOARG00000000654,ENSOARG00000000712,ENSOARG00000000903,ENSOARG00000000910,ENSOARG00000001037,ENSOARG00000001278,ENSOARG00000001290,ENSOARG00000001337,ENSOARG00000001379,ENSOARG00000001603,ENSOARG00000001660,ENSOARG00000001725,ENSOARG00000001823,ENSOARG00000001869,ENSOARG00000001996,ENSOARG00000002233,ENSOARG00000002236,…
KEGG	Valine, leucine and isoleucine biosynthesis	KEGG:00290	0.004313584235619532	2365161716646020	4	149	3	6534	ENSOARG00000007263,ENSOARG00000007382,ENSOARG00000012226
KEGG	Oocyte meiosis	KEGG:04114	0.797044471798015	0.09851744608487713	102	149	7	6534	ENSOARG00000000654,ENSOARG00000003968,ENSOARG00000004318,ENSOARG00000013006,ENSOARG00000013802,ENSOARG00000015469,ENSOARG00000017843
KEGG	Steroid biosynthesis	KEGG:00100	0.8125995238193319	0.0901234365046812	19	149	3	6534	ENSOARG00000008146,ENSOARG00000010935,ENSOARG00000012581
KEGG	Terpenoid backbone biosynthesis	KEGG:00900	0.9402408056011591	0.02676090475076897	20	149	3	6534	ENSOARG00000003056,ENSOARG00000013010,ENSOARG00000014824
KEGG	Fc gamma R-mediated phagocytosis	KEGG:04666	1	0	82	149	3	6534	ENSOARG00000008088,ENSOARG00000011046,ENSOARG00000011767
KEGG	Fc epsilon RI signaling pathway	KEGG:04664	1	0	62	149	2	6534	ENSOARG00000013006,ENSOARG00000013869
KEGG	T cell receptor signaling pathway	KEGG:04660	1	0	95	149	3	6534	ENSOARG00000008088,ENSOARG00000013006,ENSOARG00000018321
KEGG	Th17 cell differentiation	KEGG:04659	1	0	95	149	1	6534	ENSOARG00000013006
KEGG	Th1 and Th2 cell differentiation	KEGG:04658	1	0	75	149	1	6534	ENSOARG00000013006
KEGG	IL-17 signaling pathway	KEGG:04657	1	0	79	149	2	6534	ENSOARG00000005315,ENSOARG00000013006
KEGG	TNF signaling pathway	KEGG:04668	1	0	104	149	2	6534	ENSOARG00000013006,ENSOARG00000013869
KEGG	Hematopoietic cell lineage	KEGG:04640	1	0	86	149	3	6534	ENSOARG00000008605,ENSOARG00000008664,ENSOARG00000016181
KEGG	C-type lectin receptor signaling pathway	KEGG:04625	1	0	89	149	1	6534	ENSOARG00000013006
KEGG	RIG-I-like receptor signaling pathway	KEGG:04622	1	0	61	149	1	6534	ENSOARG00000013006
KEGG	NOD-like receptor signaling pathway	KEGG:04621	1	0	146	149	2	6534	ENSOARG00000006916,ENSOARG00000013006
KEGG	Toll-like receptor signaling pathway	KEGG:04620	1	0	92	149	3	6534	ENSOARG00000006376,ENSOARG00000013006,ENSOARG00000013869
KEGG	Renin-angiotensin system	KEGG:04614	1	0	23	149	2	6534	ENSOARG00000002289,ENSOARG00000006985
KEGG	Antigen processing and presentation	KEGG:04612	1	0	55	149	2	6534	ENSOARG00000019212,ENSOARG00000019219
KEGG	JAK-STAT signaling pathway	KEGG:04630	1	0	142	149	1	6534	ENSOARG00000008664
KEGG	Leukocyte transendothelial migration	KEGG:04670	1	0	103	149	4	6534	ENSOARG00000006439,ENSOARG00000008088,ENSOARG00000011046,ENSOARG00000013006
KEGG	Circadian rhythm	KEGG:04710	1	0	29	149	2	6534	ENSOARG00000013802,ENSOARG00000017843
KEGG	Circadian entrainment	KEGG:04713	1	0	79	149	1	6534	ENSOARG00000012035
KEGG	Progesterone-mediated oocyte maturation	KEGG:04914	1	0	80	149	4	6534	ENSOARG00000000654,ENSOARG00000004318,ENSOARG00000013006,ENSOARG00000015469
KEGG	Ovarian steroidogenesis	KEGG:04913	1	0	53	149	4	6534	ENSOARG00000001269,ENSOARG00000009372,ENSOARG00000010935,ENSOARG00000017264
KEGG	GnRH signaling pathway	KEGG:04912	1	0	85	149	3	6534	ENSOARG00000008088,ENSOARG00000013006,ENSOARG00000013869
KEGG	Insulin signaling pathway	KEGG:04910	1	0	122	149	1	6534	ENSOARG00000011767
KEGG	Regulation of actin cytoskeleton	KEGG:04810	1	0	183	149	3	6534	ENSOARG00000008088,ENSOARG00000009020,ENSOARG00000016181
KEGG	Inflammatory mediator regulation of TRP channels	KEGG:04750	1	0	92	149	2	6534	ENSOARG00000013006,ENSOARG00000013869
KEGG	Phototransduction	KEGG:04744	1	0	23	149	3	6534	ENSOARG00000005923,ENSOARG00000016949,ENSOARG00000018062
KEGG	Dopaminergic synapse	KEGG:04728	1	0	113	149	1	6534	ENSOARG00000013006
KEGG	Cholinergic synapse	KEGG:04725	1	0	95	149	2	6534	ENSOARG00000006582,ENSOARG00000020299
KEGG	Glutamatergic synapse	KEGG:04724	1	0	93	149	1	6534	ENSOARG00000012035
KEGG	Retrograde endocannabinoid signaling	KEGG:04723	1	0	127	149	3	6534	ENSOARG00000011589,ENSOARG00000013006,ENSOARG00000014412
KEGG	Neurotrophin signaling pathway	KEGG:04722	1	0	110	149	3	6534	ENSOARG00000008088,ENSOARG00000013006,ENSOARG00000015469
KEGG	Synaptic vesicle cycle	KEGG:04721	1	0	69	149	1	6534	ENSOARG00000011825
KEGG	Long-term potentiation	KEGG:04720	1	0	58	149	2	6534	ENSOARG00000012035,ENSOARG00000015469
KEGG	Thermogenesis	KEGG:04714	1	0	199	149	5	6534	ENSOARG00000011589,ENSOARG00000011767,ENSOARG00000013006,ENSOARG00000014412,ENSOARG00000015469
KEGG	Platelet activation	KEGG:04611	1	0	112	149	1	6534	ENSOARG00000013006
KEGG	Prolactin signaling pathway	KEGG:04917	1	0	70	149	1	6534	ENSOARG00000013006
KEGG	Complement and coagulation cascades	KEGG:04610	1	0	72	149	2	6534	ENSOARG00000015144,ENSOARG00000017328
KEGG	Gap junction	KEGG:04540	1	0	69	149	1	6534	ENSOARG00000004318
KEGG	AMPK signaling pathway	KEGG:04152	1	0	113	149	3	6534	ENSOARG00000011767,ENSOARG00000016046,ENSOARG00000017897
KEGG	PI3K-Akt signaling pathway	KEGG:04151	1	0	306	149	3	6534	ENSOARG00000009020,ENSOARG00000011767,ENSOARG00000016181
KEGG	mTOR signaling pathway	KEGG:04150	1	0	130	149	2	6534	ENSOARG00000011767,ENSOARG00000015469
KEGG	Peroxisome	KEGG:04146	1	0	77	149	5	6534	ENSOARG00000001290,ENSOARG00000003056,ENSOARG00000013226,ENSOARG00000014824,ENSOARG00000019350
KEGG	Phagosome	KEGG:04145	1	0	129	149	2	6534	ENSOARG00000011046,ENSOARG00000016181
KEGG	Endocytosis	KEGG:04144	1	0	212	149	4	6534	ENSOARG00000001854,ENSOARG00000006758,ENSOARG00000008088,ENSOARG00000017194
KEGG	Apoptosis	KEGG:04210	1	0	119	149	1	6534	ENSOARG00000021166
KEGG	Lysosome	KEGG:04142	1	0	123	149	2	6534	ENSOARG00000006985,ENSOARG00000016444
KEGG	Autophagy - animal	KEGG:04140	1	0	124	149	2	6534	ENSOARG00000011767,ENSOARG00000021166
KEGG	Mitophagy - animal	KEGG:04137	1	0	60	149	1	6534	ENSOARG00000002624
KEGG	SNARE interactions in vesicular transport	KEGG:04130	1	0	28	149	2	6534	ENSOARG00000008331,ENSOARG00000013652
KEGG	Ubiquitin mediated proteolysis	KEGG:04120	1	0	120	149	5	6534	ENSOARG00000002624,ENSOARG00000013802,ENSOARG00000014831,ENSOARG00000017843,ENSOARG00000020093
KEGG	p53 signaling pathway	KEGG:04115	1	0	61	149	1	6534	ENSOARG00000004318
KEGG	Cell cycle	KEGG:04110	1	0	115	149	4	6534	ENSOARG00000000654,ENSOARG00000004318,ENSOARG00000013802,ENSOARG00000017843
KEGG	Protein processing in endoplasmic reticulum	KEGG:04141	1	0	150	149	5	6534	ENSOARG00000000501,ENSOARG00000006492,ENSOARG00000013802,ENSOARG00000017843,ENSOARG00000021166
KEGG	Longevity regulating pathway	KEGG:04211	1	0	79	149	1	6534	ENSOARG00000011767
KEGG	Longevity regulating pathway - multiple species	KEGG:04213	1	0	52	149	1	6534	ENSOARG00000011767
KEGG	Ferroptosis	KEGG:04216	1	0	41	149	3	6534	ENSOARG00000007065,ENSOARG00000008456,ENSOARG00000013238
KEGG	Tight junction	KEGG:04530	1	0	144	149	1	6534	ENSOARG00000008088
KEGG	Adherens junction	KEGG:04520	1	0	67	149	1	6534	ENSOARG00000008088
KEGG	Cell adhesion molecules	KEGG:04514	1	0	116	149	1	6534	ENSOARG00000018321
KEGG	ECM-receptor interaction	KEGG:04512	1	0	82	149	1	6534	ENSOARG00000016181
KEGG	Focal adhesion	KEGG:04510	1	0	184	149	4	6534	ENSOARG00000006439,ENSOARG00000008088,ENSOARG00000014799,ENSOARG00000016181
KEGG	Hippo signaling pathway	KEGG:04390	1	0	126	149	2	6534	ENSOARG00000012471,ENSOARG00000017264
KEGG	Osteoclast differentiation	KEGG:04380	1	0	101	149	3	6534	ENSOARG00000011046,ENSOARG00000013006,ENSOARG00000013869
KEGG	Apelin signaling pathway	KEGG:04371	1	0	119	149	1	6534	ENSOARG00000011767
KEGG	VEGF signaling pathway	KEGG:04370	1	0	52	149	2	6534	ENSOARG00000008088,ENSOARG00000013006
KEGG	Axon guidance	KEGG:04360	1	0	157	149	5	6534	ENSOARG00000002633,ENSOARG00000008088,ENSOARG00000008578,ENSOARG00000016559,ENSOARG00000016894
KEGG	TGF-beta signaling pathway	KEGG:04350	1	0	77	149	5	6534	ENSOARG00000011767,ENSOARG00000012471,ENSOARG00000013802,ENSOARG00000017264,ENSOARG00000017843
KEGG	Hedgehog signaling pathway	KEGG:04340	1	0	45	149	2	6534	ENSOARG00000008578,ENSOARG00000010036
KEGG	Wnt signaling pathway	KEGG:04310	1	0	126	149	3	6534	ENSOARG00000010827,ENSOARG00000013802,ENSOARG00000017843
KEGG	Adrenergic signaling in cardiomyocytes	KEGG:04261	1	0	129	149	2	6534	ENSOARG00000007555,ENSOARG00000013006
KEGG	Cellular senescence	KEGG:04218	1	0	136	149	3	6534	ENSOARG00000004318,ENSOARG00000013006,ENSOARG00000013869
KEGG	Signaling pathways regulating pluripotency of stem cells	KEGG:04550	1	0	115	149	1	6534	ENSOARG00000013006
KEGG	Renin secretion	KEGG:04924	1	0	62	149	1	6534	ENSOARG00000002289
KEGG	Aldosterone synthesis and secretion	KEGG:04925	1	0	81	149	2	6534	ENSOARG00000001269,ENSOARG00000007555
KEGG	Relaxin signaling pathway	KEGG:04926	1	0	117	149	2	6534	ENSOARG00000005315,ENSOARG00000013006
KEGG	Proteoglycans in cancer	KEGG:05205	1	0	176	149	5	6534	ENSOARG00000008088,ENSOARG00000008578,ENSOARG00000011767,ENSOARG00000013006,ENSOARG00000016181
KEGG	Chemical carcinogenesis	KEGG:05204	1	0	60	149	1	6534	ENSOARG00000020582
KEGG	Viral carcinogenesis	KEGG:05203	1	0	169	149	3	6534	ENSOARG00000003314,ENSOARG00000004318,ENSOARG00000008088
KEGG	Pathways in cancer	KEGG:05200	1	0	453	149	10	6534	ENSOARG00000005315,ENSOARG00000008088,ENSOARG00000008578,ENSOARG00000008664,ENSOARG00000009020,ENSOARG00000010036,ENSOARG00000011767,ENSOARG00000013802,ENSOARG00000017843,ENSOARG00000020582
KEGG	Human immunodeficiency virus 1 infection	KEGG:05170	1	0	176	149	6	6534	ENSOARG00000004318,ENSOARG00000011767,ENSOARG00000013006,ENSOARG00000013802,ENSOARG00000013869,ENSOARG00000017843
KEGG	Epstein-Barr virus infection	KEGG:05169	1	0	173	149	2	6534	ENSOARG00000013006,ENSOARG00000013869
KEGG	MicroRNAs in cancer	KEGG:05206	1	0	171	149	2	6534	ENSOARG00000014831,ENSOARG00000016181
KEGG	Herpes simplex virus 1 infection	KEGG:05168	1	0	243	149	3	6534	ENSOARG00000003117,ENSOARG00000016181,ENSOARG00000021166
KEGG	Human T-cell leukemia virus 1 infection	KEGG:05166	1	0	189	149	2	6534	ENSOARG00000003314,ENSOARG00000010707
KEGG	Human papillomavirus infection	KEGG:05165	1	0	286	149	3	6534	ENSOARG00000008088,ENSOARG00000011767,ENSOARG00000016181
KEGG	Influenza A	KEGG:05164	1	0	140	149	1	6534	ENSOARG00000021166
KEGG	Human cytomegalovirus infection	KEGG:05163	1	0	189	149	3	6534	ENSOARG00000011767,ENSOARG00000013006,ENSOARG00000013869
KEGG	Measles	KEGG:05162	1	0	122	149	1	6534	ENSOARG00000021166
KEGG	Hepatitis B	KEGG:05161	1	0	142	149	2	6534	ENSOARG00000013006,ENSOARG00000013869
KEGG	Kaposi sarcoma-associated herpesvirus infection	KEGG:05167	1	0	163	149	3	6534	ENSOARG00000002624,ENSOARG00000013006,ENSOARG00000013869
KEGG	Colorectal cancer	KEGG:05210	1	0	82	149	1	6534	ENSOARG00000011767
KEGG	Renal cell carcinoma	KEGG:05211	1	0	65	149	2	6534	ENSOARG00000008088,ENSOARG00000017843
KEGG	Pancreatic cancer	KEGG:05212	1	0	70	149	2	6534	ENSOARG00000008088,ENSOARG00000011767
KEGG	Dilated cardiomyopathy	KEGG:05414	1	0	85	149	2	6534	ENSOARG00000010512,ENSOARG00000016181
KEGG	Arrhythmogenic right ventricular cardiomyopathy	KEGG:05412	1	0	72	149	2	6534	ENSOARG00000010512,ENSOARG00000016181
KEGG	Hypertrophic cardiomyopathy	KEGG:05410	1	0	82	149	2	6534	ENSOARG00000010512,ENSOARG00000016181
KEGG	Rheumatoid arthritis	KEGG:05323	1	0	84	149	2	6534	ENSOARG00000005315,ENSOARG00000018321
KEGG	Autoimmune thyroid disease	KEGG:05320	1	0	39	149	1	6534	ENSOARG00000018321
KEGG	PD-L1 expression and PD-1 checkpoint pathway in cancer	KEGG:05235	1	0	80	149	3	6534	ENSOARG00000011767,ENSOARG00000013006,ENSOARG00000013869
KEGG	Choline metabolism in cancer	KEGG:05231	1	0	91	149	2	6534	ENSOARG00000011767,ENSOARG00000019964
KEGG	Gastric cancer	KEGG:05226	1	0	117	149	2	6534	ENSOARG00000009020,ENSOARG00000011767
KEGG	Hepatocellular carcinoma	KEGG:05225	1	0	147	149	2	6534	ENSOARG00000011767,ENSOARG00000020582
KEGG	Breast cancer	KEGG:05224	1	0	119	149	2	6534	ENSOARG00000009020,ENSOARG00000011767
KEGG	Acute myeloid leukemia	KEGG:05221	1	0	62	149	1	6534	ENSOARG00000011767
KEGG	Bladder cancer	KEGG:05219	1	0	36	149	1	6534	ENSOARG00000005315
KEGG	Melanoma	KEGG:05218	1	0	58	149	1	6534	ENSOARG00000009020
KEGG	Basal cell carcinoma	KEGG:05217	1	0	50	149	2	6534	ENSOARG00000008578,ENSOARG00000010036
KEGG	Prostate cancer	KEGG:05215	1	0	86	149	1	6534	ENSOARG00000010870
KEGG	Hepatitis C	KEGG:05160	1	0	132	149	1	6534	ENSOARG00000021166
KEGG	Tuberculosis	KEGG:05152	1	0	154	149	1	6534	ENSOARG00000013006
KEGG	Staphylococcus aureus infection	KEGG:05150	1	0	73	149	1	6534	ENSOARG00000019840
KEGG	Toxoplasmosis	KEGG:05145	1	0	100	149	3	6534	ENSOARG00000006376,ENSOARG00000013006,ENSOARG00000013869
KEGG	Bile secretion	KEGG:04976	1	0	79	149	1	6534	ENSOARG00000003559
KEGG	Fat digestion and absorption	KEGG:04975	1	0	45	149	1	6534	ENSOARG00000010421
KEGG	Protein digestion and absorption	KEGG:04974	1	0	108	149	1	6534	ENSOARG00000008506
KEGG	Pancreatic secretion	KEGG:04972	1	0	89	149	1	6534	ENSOARG00000007555
KEGG	Salivary secretion	KEGG:04970	1	0	71	149	1	6534	ENSOARG00000007555
KEGG	Vasopressin-regulated water reabsorption	KEGG:04962	1	0	40	149	2	6534	ENSOARG00000008331,ENSOARG00000017281
KEGG	Endocrine and other factor-regulated calcium reabsorption	KEGG:04961	1	0	48	149	1	6534	ENSOARG00000007555
KEGG	Type I diabetes mellitus	KEGG:04940	1	0	39	149	1	6534	ENSOARG00000020084
KEGG	Growth hormone synthesis, secretion and action	KEGG:04935	1	0	104	149	2	6534	ENSOARG00000013006,ENSOARG00000013869
KEGG	Cushing syndrome	KEGG:04934	1	0	126	149	1	6534	ENSOARG00000001269
KEGG	AGE-RAGE signaling pathway in diabetic complications	KEGG:04933	1	0	97	149	3	6534	ENSOARG00000008088,ENSOARG00000013006,ENSOARG00000017328
KEGG	Non-alcoholic fatty liver disease	KEGG:04932	1	0	124	149	4	6534	ENSOARG00000008088,ENSOARG00000011589,ENSOARG00000014412,ENSOARG00000021166
KEGG	Insulin resistance	KEGG:04931	1	0	103	149	4	6534	ENSOARG00000001456,ENSOARG00000010421,ENSOARG00000011767,ENSOARG00000015469
KEGG	Parathyroid hormone synthesis, secretion and action	KEGG:04928	1	0	94	149	1	6534	ENSOARG00000019663
KEGG	Cortisol synthesis and secretion	KEGG:04927	1	0	53	149	1	6534	ENSOARG00000001269
KEGG	Mineral absorption	KEGG:04978	1	0	49	149	2	6534	ENSOARG00000007555,ENSOARG00000008456
KEGG	Neuroactive ligand-receptor interaction	KEGG:04080	1	0	268	149	4	6534	ENSOARG00000012035,ENSOARG00000015214,ENSOARG00000015403,ENSOARG00000019840
KEGG	Cholesterol metabolism	KEGG:04979	1	0	45	149	1	6534	ENSOARG00000001269
KEGG	Parkinson disease	KEGG:05012	1	0	202	149	7	6534	ENSOARG00000002624,ENSOARG00000006916,ENSOARG00000011589,ENSOARG00000014412,ENSOARG00000019203,ENSOARG00000021109,ENSOARG00000021166
KEGG	Chagas disease	KEGG:05142	1	0	98	149	1	6534	ENSOARG00000013006
KEGG	Leishmaniasis	KEGG:05140	1	0	66	149	2	6534	ENSOARG00000011046,ENSOARG00000013006
KEGG	Yersinia infection	KEGG:05135	1	0	118	149	5	6534	ENSOARG00000008088,ENSOARG00000013006,ENSOARG00000013869,ENSOARG00000015469,ENSOARG00000016181
KEGG	Legionellosis	KEGG:05134	1	0	53	149	1	6534	ENSOARG00000015142
KEGG	Pertussis	KEGG:05133	1	0	69	149	3	6534	ENSOARG00000006376,ENSOARG00000013006,ENSOARG00000016181
KEGG	Salmonella infection	KEGG:05132	1	0	198	149	7	6534	ENSOARG00000006376,ENSOARG00000006916,ENSOARG00000008088,ENSOARG00000013006,ENSOARG00000013802,ENSOARG00000013869,ENSOARG00000014988
KEGG	Bacterial invasion of epithelial cells	KEGG:05100	1	0	65	149	3	6534	ENSOARG00000000654,ENSOARG00000008088,ENSOARG00000016181
KEGG	Alcoholism	KEGG:05034	1	0	134	149	1	6534	ENSOARG00000012035
KEGG	Nicotine addiction	KEGG:05033	1	0	38	149	1	6534	ENSOARG00000012035
KEGG	Amphetamine addiction	KEGG:05031	1	0	60	149	1	6534	ENSOARG00000012035
KEGG	Cocaine addiction	KEGG:05030	1	0	43	149	2	6534	ENSOARG00000002633,ENSOARG00000012035
KEGG	Prion disease	KEGG:05020	1	0	220	149	8	6534	ENSOARG00000011046,ENSOARG00000011589,ENSOARG00000012035,ENSOARG00000013006,ENSOARG00000014412,ENSOARG00000019203,ENSOARG00000021109,ENSOARG00000021166
KEGG	Spinocerebellar ataxia	KEGG:05017	1	0	130	149	3	6534	ENSOARG00000012035,ENSOARG00000019203,ENSOARG00000021109
KEGG	Huntington disease	KEGG:05016	1	0	255	149	5	6534	ENSOARG00000011589,ENSOARG00000014412,ENSOARG00000017281,ENSOARG00000019203,ENSOARG00000021109
KEGG	Amyotrophic lateral sclerosis	KEGG:05014	1	0	305	149	9	6534	ENSOARG00000011589,ENSOARG00000012035,ENSOARG00000013006,ENSOARG00000013869,ENSOARG00000014412,ENSOARG00000017281,ENSOARG00000019203,ENSOARG00000021109,ENSOARG00000021166
KEGG	Alzheimer disease	KEGG:05010	1	0	295	149	7	6534	ENSOARG00000002633,ENSOARG00000011589,ENSOARG00000012035,ENSOARG00000014412,ENSOARG00000019203,ENSOARG00000021109,ENSOARG00000021166
KEGG	Sphingolipid signaling pathway	KEGG:04071	1	0	108	149	1	6534	ENSOARG00000013006
KEGG	Phosphatidylinositol signaling system	KEGG:04070	1	0	88	149	1	6534	ENSOARG00000001725
KEGG	FoxO signaling pathway	KEGG:04068	1	0	118	149	1	6534	ENSOARG00000013006
KEGG	KEGG root term	KEGG:00000	1	0	6534	149	149	6534	ENSOARG00000000501,ENSOARG00000000654,ENSOARG00000001269,ENSOARG00000001290,ENSOARG00000001300,ENSOARG00000001456,ENSOARG00000001603,ENSOARG00000001725,ENSOARG00000001854,ENSOARG00000002289,ENSOARG00000002624,ENSOARG00000002633,ENSOARG00000002828,ENSOARG00000003056,ENSOARG00000003117,ENSOARG00000003314,ENSOARG00000003559,ENSOARG00000003968,ENSOARG00000004318,ENSOARG00000004468,ENSOARG00000004709,…
KEGG	Glycolysis / Gluconeogenesis	KEGG:00010	1	0	61	149	1	6534	ENSOARG00000010787
KEGG	Pentose phosphate pathway	KEGG:00030	1	0	27	149	1	6534	ENSOARG00000019454
KEGG	DNA replication	KEGG:03030	1	0	33	149	2	6534	ENSOARG00000005725,ENSOARG00000014046
KEGG	Basal transcription factors	KEGG:03022	1	0	41	149	4	6534	ENSOARG00000002828,ENSOARG00000013922,ENSOARG00000017185,ENSOARG00000019038
KEGG	RNA degradation	KEGG:03018	1	0	75	149	1	6534	ENSOARG00000008509
KEGG	mRNA surveillance pathway	KEGG:03015	1	0	80	149	2	6534	ENSOARG00000012097,ENSOARG00000013721
KEGG	RNA transport	KEGG:03013	1	0	141	149	8	6534	ENSOARG00000004468,ENSOARG00000010707,ENSOARG00000012840,ENSOARG00000013721,ENSOARG00000014831,ENSOARG00000017410,ENSOARG00000017555,ENSOARG00000021166
KEGG	Ribosome	KEGG:03010	1	0	127	149	3	6534	ENSOARG00000002624,ENSOARG00000005542,ENSOARG00000009101
KEGG	Spliceosome	KEGG:03040	1	0	119	149	3	6534	ENSOARG00000003117,ENSOARG00000008509,ENSOARG00000020444
KEGG	Ribosome biogenesis in eukaryotes	KEGG:03008	1	0	69	149	2	6534	ENSOARG00000010707,ENSOARG00000018968
KEGG	Platinum drug resistance	KEGG:01524	1	0	69	149	1	6534	ENSOARG00000020582
KEGG	Antifolate resistance	KEGG:01523	1	0	35	149	2	6534	ENSOARG00000003559,ENSOARG00000016793
KEGG	Endocrine resistance	KEGG:01522	1	0	84	149	2	6534	ENSOARG00000011767,ENSOARG00000013006
KEGG	EGFR tyrosine kinase inhibitor resistance	KEGG:01521	1	0	72	149	1	6534	ENSOARG00000011767
KEGG	Biosynthesis of amino acids	KEGG:01230	1	0	69	149	4	6534	ENSOARG00000006504,ENSOARG00000007263,ENSOARG00000007382,ENSOARG00000012226
KEGG	Fatty acid metabolism	KEGG:01212	1	0	56	149	3	6534	ENSOARG00000005352,ENSOARG00000013745,ENSOARG00000013845
KEGG	ABC transporters	KEGG:02010	1	0	49	149	1	6534	ENSOARG00000003559
KEGG	Proteasome	KEGG:03050	1	0	42	149	4	6534	ENSOARG00000019203,ENSOARG00000019212,ENSOARG00000019219,ENSOARG00000021109
KEGG	PPAR signaling pathway	KEGG:03320	1	0	72	149	5	6534	ENSOARG00000001603,ENSOARG00000005315,ENSOARG00000008181,ENSOARG00000010421,ENSOARG00000013845
KEGG	Base excision repair	KEGG:03410	1	0	30	149	1	6534	ENSOARG00000003314
KEGG	HIF-1 signaling pathway	KEGG:04066	1	0	104	149	3	6534	ENSOARG00000008456,ENSOARG00000011767,ENSOARG00000017843
KEGG	NF-kappa B signaling pathway	KEGG:04064	1	0	91	149	2	6534	ENSOARG00000006376,ENSOARG00000014831
KEGG	Chemokine signaling pathway	KEGG:04062	1	0	166	149	2	6534	ENSOARG00000008088,ENSOARG00000011046
KEGG	Cytokine-cytokine receptor interaction	KEGG:04060	1	0	236	149	5	6534	ENSOARG00000008664,ENSOARG00000009372,ENSOARG00000012471,ENSOARG00000013111,ENSOARG00000017264
KEGG	cAMP signaling pathway	KEGG:04024	1	0	196	149	5	6534	ENSOARG00000004709,ENSOARG00000007555,ENSOARG00000008578,ENSOARG00000010036,ENSOARG00000012035
KEGG	cGMP-PKG signaling pathway	KEGG:04022	1	0	139	149	1	6534	ENSOARG00000007555
KEGG	Calcium signaling pathway	KEGG:04020	1	0	162	149	4	6534	ENSOARG00000007555,ENSOARG00000012035,ENSOARG00000015214,ENSOARG00000019840
KEGG	Rap1 signaling pathway	KEGG:04015	1	0	174	149	4	6534	ENSOARG00000008088,ENSOARG00000009020,ENSOARG00000013006,ENSOARG00000013869
KEGG	Ras signaling pathway	KEGG:04014	1	0	197	149	4	6534	ENSOARG00000007858,ENSOARG00000008088,ENSOARG00000009020,ENSOARG00000014799
KEGG	ErbB signaling pathway	KEGG:04012	1	0	78	149	1	6534	ENSOARG00000011767
KEGG	MAPK signaling pathway	KEGG:04010	1	0	242	149	7	6534	ENSOARG00000008088,ENSOARG00000009020,ENSOARG00000010578,ENSOARG00000013006,ENSOARG00000013869,ENSOARG00000014799,ENSOARG00000015469
KEGG	Fanconi anemia pathway	KEGG:03460	1	0	46	149	1	6534	ENSOARG00000005725
KEGG	Homologous recombination	KEGG:03440	1	0	37	149	3	6534	ENSOARG00000005725,ENSOARG00000014046,ENSOARG00000015258
KEGG	Mismatch repair	KEGG:03430	1	0	22	149	2	6534	ENSOARG00000005725,ENSOARG00000014046
KEGG	Nucleotide excision repair	KEGG:03420	1	0	39	149	2	6534	ENSOARG00000005725,ENSOARG00000017843
KEGG	2-Oxocarboxylic acid metabolism	KEGG:01210	1	0	15	149	2	6534	ENSOARG00000006504,ENSOARG00000012226
KEGG	Carbon metabolism	KEGG:01200	1	0	111	149	4	6534	ENSOARG00000006504,ENSOARG00000007263,ENSOARG00000007382,ENSOARG00000010787
KEGG	Metabolic pathways	KEGG:01100	1	0	1302	149	41	6534	ENSOARG00000001300,ENSOARG00000001456,ENSOARG00000001725,ENSOARG00000003056,ENSOARG00000005352,ENSOARG00000005462,ENSOARG00000005923,ENSOARG00000006504,ENSOARG00000006665,ENSOARG00000007263,ENSOARG00000007382,ENSOARG00000007695,ENSOARG00000008146,ENSOARG00000008923,ENSOARG00000010048,ENSOARG00000010787,ENSOARG00000010935,ENSOARG00000011136,ENSOARG00000011345,ENSOARG00000011550,ENSOARG00000011589,…
KEGG	Biosynthesis of unsaturated fatty acids	KEGG:01040	1	0	25	149	3	6534	ENSOARG00000005352,ENSOARG00000013745,ENSOARG00000013845
KEGG	Glutathione metabolism	KEGG:00480	1	0	50	149	1	6534	ENSOARG00000020582
KEGG	Phosphonate and phosphinate metabolism	KEGG:00440	1	0	6	149	1	6534	ENSOARG00000017906
KEGG	Tryptophan metabolism	KEGG:00380	1	0	42	149	1	6534	ENSOARG00000005462
KEGG	Arginine and proline metabolism	KEGG:00330	1	0	47	149	1	6534	ENSOARG00000010048
KEGG	Valine, leucine and isoleucine degradation	KEGG:00280	1	0	47	149	2	6534	ENSOARG00000008923,ENSOARG00000012226
KEGG	Cysteine and methionine metabolism	KEGG:00270	1	0	47	149	3	6534	ENSOARG00000007263,ENSOARG00000007382,ENSOARG00000012226
KEGG	Glycine, serine and threonine metabolism	KEGG:00260	1	0	37	149	2	6534	ENSOARG00000007263,ENSOARG00000007382
KEGG	Alanine, aspartate and glutamate metabolism	KEGG:00250	1	0	32	149	2	6534	ENSOARG00000001456,ENSOARG00000017996
KEGG	Purine metabolism	KEGG:00230	1	0	118	149	5	6534	ENSOARG00000005923,ENSOARG00000015176,ENSOARG00000016949,ENSOARG00000018062,ENSOARG00000020725
KEGG	Oxidative phosphorylation	KEGG:00190	1	0	109	149	4	6534	ENSOARG00000005922,ENSOARG00000010430,ENSOARG00000011589,ENSOARG00000014412
KEGG	Steroid hormone biosynthesis	KEGG:00140	1	0	57	149	2	6534	ENSOARG00000010870,ENSOARG00000010935
KEGG	Synthesis and degradation of ketone bodies	KEGG:00072	1	0	10	149	1	6534	ENSOARG00000008923
KEGG	Fatty acid elongation	KEGG:00062	1	0	25	149	1	6534	ENSOARG00000005352
KEGG	Fructose and mannose metabolism	KEGG:00051	1	0	32	149	2	6534	ENSOARG00000017897,ENSOARG00000018385
KEGG	Pentose and glucuronate interconversions	KEGG:00040	1	0	20	149	1	6534	ENSOARG00000001300
KEGG	N-Glycan biosynthesis	KEGG:00510	1	0	44	149	2	6534	ENSOARG00000006665,ENSOARG00000011136
KEGG	Citrate cycle (TCA cycle)	KEGG:00020	1	0	30	149	1	6534	ENSOARG00000006504
KEGG	Amino sugar and nucleotide sugar metabolism	KEGG:00520	1	0	48	149	2	6534	ENSOARG00000001456,ENSOARG00000018385
KEGG	Glycosylphosphatidylinositol (GPI)-anchor biosynthesis	KEGG:00563	1	0	20	149	2	6534	ENSOARG00000011136,ENSOARG00000017046
KEGG	Drug metabolism - other enzymes	KEGG:00983	1	0	62	149	1	6534	ENSOARG00000020582
KEGG	Drug metabolism - cytochrome P450	KEGG:00982	1	0	47	149	1	6534	ENSOARG00000020582
KEGG	Metabolism of xenobiotics by cytochrome P450	KEGG:00980	1	0	50	149	1	6534	ENSOARG00000020582
KEGG	Nitrogen metabolism	KEGG:00910	1	0	15	149	2	6534	ENSOARG00000013577,ENSOARG00000016001
KEGG	Porphyrin and chlorophyll metabolism	KEGG:00860	1	0	29	149	1	6534	ENSOARG00000011550
KEGG	Folate biosynthesis	KEGG:00790	1	0	32	149	1	6534	ENSOARG00000016793
KEGG	Pantothenate and CoA biosynthesis	KEGG:00770	1	0	19	149	1	6534	ENSOARG00000012226
KEGG	Vitamin B6 metabolism	KEGG:00750	1	0	8	149	2	6534	ENSOARG00000007695,ENSOARG00000011345
KEGG	Butanoate metabolism	KEGG:00650	1	0	27	149	1	6534	ENSOARG00000008923
KEGG	Propanoate metabolism	KEGG:00640	1	0	34	149	1	6534	ENSOARG00000010787
KEGG	Glyoxylate and dicarboxylate metabolism	KEGG:00630	1	0	29	149	2	6534	ENSOARG00000005462,ENSOARG00000010787
KEGG	Pyruvate metabolism	KEGG:00620	1	0	40	149	1	6534	ENSOARG00000010787
KEGG	alpha-Linolenic acid metabolism	KEGG:00592	1	0	23	149	1	6534	ENSOARG00000013845
KEGG	Ether lipid metabolism	KEGG:00565	1	0	45	149	1	6534	ENSOARG00000007378
KEGG	Glycerophospholipid metabolism	KEGG:00564	1	0	93	149	2	6534	ENSOARG00000017906,ENSOARG00000019964
KEGG	Inositol phosphate metabolism	KEGG:00562	1	0	69	149	1	6534	ENSOARG00000001725
KEGG	Viral myocarditis	KEGG:05416	1	0	49	149	1	6534	ENSOARG00000010512
KEGG	Fluid shear stress and atherosclerosis	KEGG:05418	1	0	127	149	6	6534	ENSOARG00000006916,ENSOARG00000011046,ENSOARG00000013006,ENSOARG00000013869,ENSOARG00000017555,ENSOARG00000020582

## Sheet: Hypothalamus estrus
source	term_name	term_id	adjusted_p_value	negative_log10_of_adjusted_p_value	term_size	query_size	intersection_size	effective_domain_size	intersections
GO:BP	visual perception	GO:0007601	1.89691e-07	6.72195	100	167	13	14575	ENSOARG00000002219,ENSOARG00000003094,ENSOARG00000003203,ENSOARG00000003871,ENSOARG00000005387,ENSOARG00000010594,ENSOARG00000011343,ENSOARG00000011632,ENSOARG00000011679,ENSOARG00000012164,ENSOARG00000012826,ENSOARG00000018062,ENSOARG00000021173
GO:BP	sensory perception of light stimulus	GO:0050953	4.50957e-07	6.34587	107	167	13	14575	ENSOARG00000002219,ENSOARG00000003094,ENSOARG00000003203,ENSOARG00000003871,ENSOARG00000005387,ENSOARG00000010594,ENSOARG00000011343,ENSOARG00000011632,ENSOARG00000011679,ENSOARG00000012164,ENSOARG00000012826,ENSOARG00000018062,ENSOARG00000021173
GO:BP	detection of light stimulus	GO:0009583	4.71067e-06	5.32692	33	167	8	14575	ENSOARG00000002219,ENSOARG00000003094,ENSOARG00000003203,ENSOARG00000005387,ENSOARG00000010594,ENSOARG00000012164,ENSOARG00000012826,ENSOARG00000018062
GO:BP	detection of abiotic stimulus	GO:0009582	0.00199913	2.69916	69	167	8	14575	ENSOARG00000002219,ENSOARG00000003094,ENSOARG00000003203,ENSOARG00000005387,ENSOARG00000010594,ENSOARG00000012164,ENSOARG00000012826,ENSOARG00000018062
GO:BP	detection of external stimulus	GO:0009581	0.00223527	2.65067	70	167	8	14575	ENSOARG00000002219,ENSOARG00000003094,ENSOARG00000003203,ENSOARG00000005387,ENSOARG00000010594,ENSOARG00000012164,ENSOARG00000012826,ENSOARG00000018062
GO:BP	detection of visible light	GO:0009584	0.0072123	2.14193	22	167	5	14575	ENSOARG00000002219,ENSOARG00000010594,ENSOARG00000012164,ENSOARG00000012826,ENSOARG00000018062
GO:BP	response to external stimulus	GO:0009605	0.0100031	1.99986	1447	167	36	14575	ENSOARG00000000193,ENSOARG00000000266,ENSOARG00000000658,ENSOARG00000001487,ENSOARG00000002219,ENSOARG00000003094,ENSOARG00000003203,ENSOARG00000003341,ENSOARG00000003937,ENSOARG00000005387,ENSOARG00000005806,ENSOARG00000005849,ENSOARG00000006528,ENSOARG00000006989,ENSOARG00000007432,ENSOARG00000007894,ENSOARG00000010475,ENSOARG00000010594,ENSOARG00000012164,ENSOARG00000012826,ENSOARG00000013481,…
GO:BP	detection of light stimulus involved in visual perception	GO:0050908	0.0354589	1.45027	15	167	4	14575	ENSOARG00000010594,ENSOARG00000012164,ENSOARG00000012826,ENSOARG00000018062
GO:BP	detection of light stimulus involved in sensory perception	GO:0050962	0.0354589	1.45027	15	167	4	14575	ENSOARG00000010594,ENSOARG00000012164,ENSOARG00000012826,ENSOARG00000018062
GO:CC	photoreceptor outer segment	GO:0001750	4.71345e-07	6.32666	42	175	9	14540	ENSOARG00000003094,ENSOARG00000003203,ENSOARG00000003871,ENSOARG00000007457,ENSOARG00000008386,ENSOARG00000011632,ENSOARG00000011679,ENSOARG00000012164,ENSOARG00000018062
GO:CC	photoreceptor cell cilium	GO:0097733	2.01466e-05	4.6958	63	175	9	14540	ENSOARG00000003094,ENSOARG00000003203,ENSOARG00000003871,ENSOARG00000007457,ENSOARG00000008386,ENSOARG00000011632,ENSOARG00000011679,ENSOARG00000012164,ENSOARG00000018062
GO:CC	9+0 non-motile cilium	GO:0097731	0.000133003	3.87614	78	175	9	14540	ENSOARG00000003094,ENSOARG00000003203,ENSOARG00000003871,ENSOARG00000007457,ENSOARG00000008386,ENSOARG00000011632,ENSOARG00000011679,ENSOARG00000012164,ENSOARG00000018062
GO:CC	troponin complex	GO:0005861	0.000471374	3.32663	8	175	4	14540	ENSOARG00000001811,ENSOARG00000001823,ENSOARG00000003852,ENSOARG00000006566
GO:CC	non-motile cilium	GO:0097730	0.000785658	3.10477	96	175	9	14540	ENSOARG00000003094,ENSOARG00000003203,ENSOARG00000003871,ENSOARG00000007457,ENSOARG00000008386,ENSOARG00000011632,ENSOARG00000011679,ENSOARG00000012164,ENSOARG00000018062
GO:CC	striated muscle thin filament	GO:0005865	0.00459286	2.33792	13	175	4	14540	ENSOARG00000001811,ENSOARG00000001823,ENSOARG00000003852,ENSOARG00000006566
GO:CC	rod photoreceptor outer segment	GO:0120200	0.0058062	2.23611	5	175	3	14540	ENSOARG00000008386,ENSOARG00000011679,ENSOARG00000018062
GO:CC	myofilament	GO:0036379	0.011365	1.94443	16	175	4	14540	ENSOARG00000001811,ENSOARG00000001823,ENSOARG00000003852,ENSOARG00000006566
GO:CC	sarcomere	GO:0030017	0.0414728	1.38224	92	175	7	14540	ENSOARG00000001811,ENSOARG00000001823,ENSOARG00000003852,ENSOARG00000005704,ENSOARG00000006566,ENSOARG00000013748,ENSOARG00000016786
GO:CC	pituitary gonadotropin complex	GO:0061696	0.0496696	1.30391	2	175	2	14540	ENSOARG00000013153,ENSOARG00000015425
GO:CC	follicle-stimulating hormone complex	GO:0016914	0.0496696	1.30391	2	175	2	14540	ENSOARG00000013153,ENSOARG00000015425
GO:MF	hormone activity	GO:0005179	0.0274306	1.56176	90	170	7	15078	ENSOARG00000009137,ENSOARG00000012583,ENSOARG00000013153,ENSOARG00000015425,ENSOARG00000016425,ENSOARG00000018247,ENSOARG00000019023
GO:MF	follicle-stimulating hormone activity	GO:0016913	0.0497557	1.30316	2	170	2	15078	ENSOARG00000013153,ENSOARG00000015425
KEGG	Cardiac muscle contraction	KEGG:04260	0.00028759910829847136	3541212464817850	69	42	6	6534	ENSOARG00000001811,ENSOARG00000005289,ENSOARG00000008386,ENSOARG00000010594,ENSOARG00000012826,ENSOARG00000013236
KEGG	Ribosome	KEGG:03010	0.009415052518371277	2.02618e+16	127	42	6	6534	ENSOARG00000005542,ENSOARG00000012691,ENSOARG00000013126,ENSOARG00000014242,ENSOARG00000014536,ENSOARG00000019510
KEGG	cAMP signaling pathway	KEGG:04024	0.01444027303048791	1840424595234980	196	42	7	6534	ENSOARG00000001811,ENSOARG00000004709,ENSOARG00000008386,ENSOARG00000010594,ENSOARG00000011632,ENSOARG00000013153,ENSOARG00000013860
KEGG	Phototransduction	KEGG:04744	0.026595275091766613	1.5752e+16	23	42	3	6534	ENSOARG00000003203,ENSOARG00000005387,ENSOARG00000006535
KEGG	Retrograde endocannabinoid signaling	KEGG:04723	0.08148327425252122	1.08893e+16	127	42	5	6534	ENSOARG00000003076,ENSOARG00000005728,ENSOARG00000010594,ENSOARG00000012803,ENSOARG00000013029
KEGG	GABAergic synapse	KEGG:04727	0.11933918177046093	0.9232169441506434	82	42	4	6534	ENSOARG00000005728,ENSOARG00000010594,ENSOARG00000011751,ENSOARG00000012803
KEGG	Hypertrophic cardiomyopathy	KEGG:05410	0.11933918177046093	0.9232169441506434	82	42	4	6534	ENSOARG00000000498,ENSOARG00000001811,ENSOARG00000010594,ENSOARG00000012826
KEGG	Dilated cardiomyopathy	KEGG:05414	0.13624346913278998	0.8656843065747705	85	42	4	6534	ENSOARG00000000498,ENSOARG00000001811,ENSOARG00000010594,ENSOARG00000012826
KEGG	HIF-1 signaling pathway	KEGG:04066	0.2833310101526269	0.5477058900007733	104	42	4	6534	ENSOARG00000005506,ENSOARG00000007894,ENSOARG00000014242,ENSOARG00000017029
KEGG	Adrenergic signaling in cardiomyocytes	KEGG:04261	0.6043550204670683	0.21870786579208218	129	42	4	6534	ENSOARG00000001811,ENSOARG00000008386,ENSOARG00000010594,ENSOARG00000012826
KEGG	Synaptic vesicle cycle	KEGG:04721	0.6410805282172727	0.19308741390743342	69	42	3	6534	ENSOARG00000006173,ENSOARG00000011751,ENSOARG00000013029
KEGG	Arrhythmogenic right ventricular cardiomyopathy	KEGG:05412	0.7201054962654498	0.14260387427747886	72	42	3	6534	ENSOARG00000000498,ENSOARG00000010594,ENSOARG00000012826
KEGG	Aldosterone-regulated sodium reabsorption	KEGG:04960	1	0	33	42	1	6534	ENSOARG00000008386
KEGG	Growth hormone synthesis, secretion and action	KEGG:04935	1	0	104	42	1	6534	ENSOARG00000010594
KEGG	Cushing syndrome	KEGG:04934	1	0	126	42	2	6534	ENSOARG00000002219,ENSOARG00000010594
KEGG	Non-alcoholic fatty liver disease	KEGG:04932	1	0	124	42	3	6534	ENSOARG00000003076,ENSOARG00000005289,ENSOARG00000013236
KEGG	GnRH secretion	KEGG:04929	1	0	53	42	2	6534	ENSOARG00000010594,ENSOARG00000013153
KEGG	Parathyroid hormone synthesis, secretion and action	KEGG:04928	1	0	94	42	2	6534	ENSOARG00000008276,ENSOARG00000013860
KEGG	Cortisol synthesis and secretion	KEGG:04927	1	0	53	42	1	6534	ENSOARG00000010594
KEGG	Relaxin signaling pathway	KEGG:04926	1	0	117	42	1	6534	ENSOARG00000005728
KEGG	Aldosterone synthesis and secretion	KEGG:04925	1	0	81	42	2	6534	ENSOARG00000008386,ENSOARG00000010594
KEGG	Renin secretion	KEGG:04924	1	0	62	42	1	6534	ENSOARG00000010594
KEGG	Regulation of lipolysis in adipocytes	KEGG:04923	1	0	47	42	1	6534	ENSOARG00000013153
KEGG	Oxytocin signaling pathway	KEGG:04921	1	0	128	42	3	6534	ENSOARG00000010594,ENSOARG00000012826,ENSOARG00000013860
KEGG	Thyroid hormone signaling pathway	KEGG:04919	1	0	111	42	1	6534	ENSOARG00000008386
KEGG	Thyroid hormone synthesis	KEGG:04918	1	0	66	42	2	6534	ENSOARG00000008386,ENSOARG00000013153
KEGG	Prolactin signaling pathway	KEGG:04917	1	0	70	42	1	6534	ENSOARG00000013153
KEGG	Ovarian steroidogenesis	KEGG:04913	1	0	53	42	1	6534	ENSOARG00000013153
KEGG	GnRH signaling pathway	KEGG:04912	1	0	85	42	2	6534	ENSOARG00000010594,ENSOARG00000013153
KEGG	T cell receptor signaling pathway	KEGG:04660	1	0	95	42	1	6534	ENSOARG00000013860
KEGG	Leukocyte transendothelial migration	KEGG:04670	1	0	103	42	1	6534	ENSOARG00000013860
KEGG	Circadian rhythm	KEGG:04710	1	0	29	42	1	6534	ENSOARG00000013802
KEGG	Circadian entrainment	KEGG:04713	1	0	79	42	1	6534	ENSOARG00000005728
KEGG	Thermogenesis	KEGG:04714	1	0	199	42	4	6534	ENSOARG00000003076,ENSOARG00000005289,ENSOARG00000013236,ENSOARG00000014242
KEGG	Neurotrophin signaling pathway	KEGG:04722	1	0	110	42	1	6534	ENSOARG00000013860
KEGG	Endocrine and other factor-regulated calcium reabsorption	KEGG:04961	1	0	48	42	1	6534	ENSOARG00000008386
KEGG	Glutamatergic synapse	KEGG:04724	1	0	93	42	3	6534	ENSOARG00000005728,ENSOARG00000006173,ENSOARG00000013029
KEGG	Serotonergic synapse	KEGG:04726	1	0	99	42	2	6534	ENSOARG00000005728,ENSOARG00000010594
KEGG	Dopaminergic synapse	KEGG:04728	1	0	113	42	1	6534	ENSOARG00000005728
KEGG	Taste transduction	KEGG:04742	1	0	67	42	1	6534	ENSOARG00000005728
KEGG	Regulation of actin cytoskeleton	KEGG:04810	1	0	183	42	2	6534	ENSOARG00000000498,ENSOARG00000013860
KEGG	Insulin signaling pathway	KEGG:04910	1	0	122	42	1	6534	ENSOARG00000014242
KEGG	Insulin secretion	KEGG:04911	1	0	74	42	2	6534	ENSOARG00000008386,ENSOARG00000010594
KEGG	Cholinergic synapse	KEGG:04725	1	0	95	42	2	6534	ENSOARG00000005728,ENSOARG00000010594
KEGG	C-type lectin receptor signaling pathway	KEGG:04625	1	0	89	42	1	6534	ENSOARG00000013860
KEGG	Proximal tubule bicarbonate reclamation	KEGG:04964	1	0	21	42	1	6534	ENSOARG00000008386
KEGG	Gastric acid secretion	KEGG:04971	1	0	66	42	1	6534	ENSOARG00000008386
KEGG	Autoimmune thyroid disease	KEGG:05320	1	0	39	42	1	6534	ENSOARG00000013153
KEGG	Renal cell carcinoma	KEGG:05211	1	0	65	42	1	6534	ENSOARG00000017029
KEGG	Colorectal cancer	KEGG:05210	1	0	82	42	1	6534	ENSOARG00000013860
KEGG	MicroRNAs in cancer	KEGG:05206	1	0	171	42	1	6534	ENSOARG00000013860
KEGG	Proteoglycans in cancer	KEGG:05205	1	0	176	42	2	6534	ENSOARG00000013860,ENSOARG00000014242
KEGG	Viral carcinogenesis	KEGG:05203	1	0	169	42	1	6534	ENSOARG00000013860
KEGG	Transcriptional misregulation in cancer	KEGG:05202	1	0	150	42	1	6534	ENSOARG00000021130
KEGG	Pathways in cancer	KEGG:05200	1	0	453	42	4	6534	ENSOARG00000005728,ENSOARG00000013802,ENSOARG00000013860,ENSOARG00000017029
KEGG	Human immunodeficiency virus 1 infection	KEGG:05170	1	0	176	42	2	6534	ENSOARG00000005728,ENSOARG00000013802
KEGG	Kaposi sarcoma-associated herpesvirus infection	KEGG:05167	1	0	163	42	1	6534	ENSOARG00000005728
KEGG	Human papillomavirus infection	KEGG:05165	1	0	286	42	2	6534	ENSOARG00000000498,ENSOARG00000017490
KEGG	Human cytomegalovirus infection	KEGG:05163	1	0	189	42	2	6534	ENSOARG00000005728,ENSOARG00000013860
KEGG	Tuberculosis	KEGG:05152	1	0	154	42	1	6534	ENSOARG00000013860
KEGG	Malaria	KEGG:05144	1	0	42	42	1	6534	ENSOARG00000017490
KEGG	Yersinia infection	KEGG:05135	1	0	118	42	1	6534	ENSOARG00000013860
KEGG	Pertussis	KEGG:05133	1	0	69	42	1	6534	ENSOARG00000013860
KEGG	Salmonella infection	KEGG:05132	1	0	198	42	3	6534	ENSOARG00000007894,ENSOARG00000013802,ENSOARG00000013860
KEGG	Pancreatic secretion	KEGG:04972	1	0	89	42	2	6534	ENSOARG00000008386,ENSOARG00000013860
KEGG	Carbohydrate digestion and absorption	KEGG:04973	1	0	42	42	1	6534	ENSOARG00000008386
KEGG	Protein digestion and absorption	KEGG:04974	1	0	108	42	1	6534	ENSOARG00000008386
KEGG	Bile secretion	KEGG:04976	1	0	79	42	1	6534	ENSOARG00000008386
KEGG	Mineral absorption	KEGG:04978	1	0	49	42	1	6534	ENSOARG00000008386
KEGG	Alzheimer disease	KEGG:05010	1	0	295	42	5	6534	ENSOARG00000003076,ENSOARG00000005289,ENSOARG00000007894,ENSOARG00000010594,ENSOARG00000013236
KEGG	Salivary secretion	KEGG:04970	1	0	71	42	1	6534	ENSOARG00000008386
KEGG	Parkinson disease	KEGG:05012	1	0	202	42	3	6534	ENSOARG00000003076,ENSOARG00000005289,ENSOARG00000013236
KEGG	Huntington disease	KEGG:05016	1	0	255	42	3	6534	ENSOARG00000003076,ENSOARG00000005289,ENSOARG00000013236
KEGG	Prion disease	KEGG:05020	1	0	220	42	4	6534	ENSOARG00000003076,ENSOARG00000005289,ENSOARG00000010594,ENSOARG00000013236
KEGG	Morphine addiction	KEGG:05032	1	0	83	42	2	6534	ENSOARG00000005728,ENSOARG00000012803
KEGG	Nicotine addiction	KEGG:05033	1	0	38	42	2	6534	ENSOARG00000012803,ENSOARG00000013029
KEGG	Alcoholism	KEGG:05034	1	0	134	42	1	6534	ENSOARG00000005728
KEGG	Bacterial invasion of epithelial cells	KEGG:05100	1	0	65	42	1	6534	ENSOARG00000013860
KEGG	Amyotrophic lateral sclerosis	KEGG:05014	1	0	305	42	3	6534	ENSOARG00000003076,ENSOARG00000005289,ENSOARG00000013236
KEGG	NOD-like receptor signaling pathway	KEGG:04621	1	0	146	42	1	6534	ENSOARG00000013860
KEGG	Tight junction	KEGG:04530	1	0	144	42	1	6534	ENSOARG00000013860
KEGG	Riboflavin metabolism	KEGG:00740	1	0	7	42	1	6534	ENSOARG00000006640
KEGG	N-Glycan biosynthesis	KEGG:00510	1	0	44	42	1	6534	ENSOARG00000006665
KEGG	Glutathione metabolism	KEGG:00480	1	0	50	42	1	6534	ENSOARG00000015431
KEGG	Tryptophan metabolism	KEGG:00380	1	0	42	42	1	6534	ENSOARG00000007101
KEGG	Arginine and proline metabolism	KEGG:00330	1	0	47	42	1	6534	ENSOARG00000015431
KEGG	Oxidative phosphorylation	KEGG:00190	1	0	109	42	3	6534	ENSOARG00000003076,ENSOARG00000005289,ENSOARG00000013236
KEGG	Glycolysis / Gluconeogenesis	KEGG:00010	1	0	61	42	2	6534	ENSOARG00000005506,ENSOARG00000007894
KEGG	KEGG root term	KEGG:00000	1	0	6534	42	42	6534	ENSOARG00000000498,ENSOARG00000001811,ENSOARG00000002219,ENSOARG00000003076,ENSOARG00000003153,ENSOARG00000003203,ENSOARG00000004709,ENSOARG00000005289,ENSOARG00000005387,ENSOARG00000005506,ENSOARG00000005542,ENSOARG00000005728,ENSOARG00000006173,ENSOARG00000006535,ENSOARG00000006640,ENSOARG00000006665,ENSOARG00000007101,ENSOARG00000007894,ENSOARG00000008276,ENSOARG00000008386,ENSOARG00000010594,…
KEGG	Folate biosynthesis	KEGG:00790	1	0	32	42	1	6534	ENSOARG00000021078
KEGG	Platelet activation	KEGG:04611	1	0	112	42	1	6534	ENSOARG00000013860
KEGG	Retinol metabolism	KEGG:00830	1	0	47	42	1	6534	ENSOARG00000021173
KEGG	Metabolic pathways	KEGG:01100	1	0	1302	42	11	6534	ENSOARG00000003076,ENSOARG00000005289,ENSOARG00000005506,ENSOARG00000006640,ENSOARG00000006665,ENSOARG00000007101,ENSOARG00000007894,ENSOARG00000013236,ENSOARG00000015431,ENSOARG00000021078,ENSOARG00000021173
KEGG	Adherens junction	KEGG:04520	1	0	67	42	1	6534	ENSOARG00000013860
KEGG	Cell adhesion molecules	KEGG:04514	1	0	116	42	1	6534	ENSOARG00000000498
KEGG	ECM-receptor interaction	KEGG:04512	1	0	82	42	2	6534	ENSOARG00000000498,ENSOARG00000017490
KEGG	Focal adhesion	KEGG:04510	1	0	184	42	3	6534	ENSOARG00000000498,ENSOARG00000013860,ENSOARG00000017490
KEGG	Apelin signaling pathway	KEGG:04371	1	0	119	42	2	6534	ENSOARG00000005728,ENSOARG00000014242
KEGG	Axon guidance	KEGG:04360	1	0	157	42	1	6534	ENSOARG00000013860
KEGG	TGF-beta signaling pathway	KEGG:04350	1	0	77	42	2	6534	ENSOARG00000013802,ENSOARG00000013860
KEGG	Wnt signaling pathway	KEGG:04310	1	0	126	42	2	6534	ENSOARG00000013802,ENSOARG00000013860
KEGG	Vascular smooth muscle contraction	KEGG:04270	1	0	114	42	2	6534	ENSOARG00000010594,ENSOARG00000013860
KEGG	PI3K-Akt signaling pathway	KEGG:04151	1	0	306	42	4	6534	ENSOARG00000000498,ENSOARG00000005728,ENSOARG00000014242,ENSOARG00000017490
KEGG	mTOR signaling pathway	KEGG:04150	1	0	130	42	2	6534	ENSOARG00000013860,ENSOARG00000014242
KEGG	Phagosome	KEGG:04145	1	0	129	42	1	6534	ENSOARG00000017490
KEGG	Endocytosis	KEGG:04144	1	0	212	42	2	6534	ENSOARG00000006535,ENSOARG00000013860
KEGG	Protein processing in endoplasmic reticulum	KEGG:04141	1	0	150	42	2	6534	ENSOARG00000003153,ENSOARG00000013802
KEGG	Ubiquitin mediated proteolysis	KEGG:04120	1	0	120	42	2	6534	ENSOARG00000013802,ENSOARG00000017029
KEGG	Oocyte meiosis	KEGG:04114	1	0	102	42	1	6534	ENSOARG00000013802
KEGG	Cell cycle	KEGG:04110	1	0	115	42	1	6534	ENSOARG00000013802
KEGG	Carbon metabolism	KEGG:01200	1	0	111	42	2	6534	ENSOARG00000005506,ENSOARG00000007894
KEGG	Biosynthesis of amino acids	KEGG:01230	1	0	69	42	2	6534	ENSOARG00000005506,ENSOARG00000007894
KEGG	EGFR tyrosine kinase inhibitor resistance	KEGG:01521	1	0	72	42	1	6534	ENSOARG00000014242
KEGG	RNA transport	KEGG:03013	1	0	141	42	1	6534	ENSOARG00000015265
KEGG	RNA degradation	KEGG:03018	1	0	75	42	1	6534	ENSOARG00000005506
KEGG	MAPK signaling pathway	KEGG:04010	1	0	242	42	2	6534	ENSOARG00000010594,ENSOARG00000012826
KEGG	Porphyrin and chlorophyll metabolism	KEGG:00860	1	0	29	42	1	6534	ENSOARG00000006640
KEGG	Ras signaling pathway	KEGG:04014	1	0	197	42	2	6534	ENSOARG00000005728,ENSOARG00000013860
KEGG	Calcium signaling pathway	KEGG:04020	1	0	162	42	1	6534	ENSOARG00000010594
KEGG	cGMP-PKG signaling pathway	KEGG:04022	1	0	139	42	3	6534	ENSOARG00000008386,ENSOARG00000010594,ENSOARG00000013860
KEGG	Chemokine signaling pathway	KEGG:04062	1	0	166	42	3	6534	ENSOARG00000005728,ENSOARG00000006535,ENSOARG00000013860
KEGG	Sphingolipid signaling pathway	KEGG:04071	1	0	108	42	1	6534	ENSOARG00000013860
KEGG	Phospholipase D signaling pathway	KEGG:04072	1	0	130	42	1	6534	ENSOARG00000013860
KEGG	Neuroactive ligand-receptor interaction	KEGG:04080	1	0	268	42	2	6534	ENSOARG00000012803,ENSOARG00000013153
KEGG	Rap1 signaling pathway	KEGG:04015	1	0	174	42	1	6534	ENSOARG00000013860
KEGG	Fluid shear stress and atherosclerosis	KEGG:05418	1	0	127	42	1	6534	ENSOARG00000013860

## Sheet: Pituitary estrus
source	term_name	term_id	adjusted_p_value	negative_log10_of_adjusted_p_value	term_size	query_size	intersection_size	effective_domain_size	intersections
GO:BP	cellular component organization	GO:0016043	0.0173795	1.75996	3824	396	143	14575	ENSOARG00000000131,ENSOARG00000000193,ENSOARG00000000358,ENSOARG00000000375,ENSOARG00000000586,ENSOARG00000000714,ENSOARG00000000800,ENSOARG00000000813,ENSOARG00000001251,ENSOARG00000001302,ENSOARG00000001508,ENSOARG00000001574,ENSOARG00000001576,ENSOARG00000001731,ENSOARG00000002073,ENSOARG00000002287,ENSOARG00000002442,ENSOARG00000002485,ENSOARG00000002528,ENSOARG00000002683,ENSOARG00000002738,…
GO:BP	regeneration	GO:0031099	0.025289	1.59707	66	396	10	14575	ENSOARG00000003182,ENSOARG00000008180,ENSOARG00000009311,ENSOARG00000012234,ENSOARG00000012796,ENSOARG00000013636,ENSOARG00000014587,ENSOARG00000016285,ENSOARG00000018369,ENSOARG00000020529
GO:BP	cellular component organization or biogenesis	GO:0071840	0.0273415	1.56318	3922	396	145	14575	ENSOARG00000000131,ENSOARG00000000193,ENSOARG00000000358,ENSOARG00000000375,ENSOARG00000000586,ENSOARG00000000714,ENSOARG00000000800,ENSOARG00000000813,ENSOARG00000001251,ENSOARG00000001302,ENSOARG00000001508,ENSOARG00000001574,ENSOARG00000001576,ENSOARG00000001731,ENSOARG00000002073,ENSOARG00000002287,ENSOARG00000002442,ENSOARG00000002485,ENSOARG00000002528,ENSOARG00000002683,ENSOARG00000002738,…
GO:BP	multicellular organism development	GO:0007275	0.0475388	1.32295	3132	396	120	14575	ENSOARG00000000321,ENSOARG00000000358,ENSOARG00000000375,ENSOARG00000000586,ENSOARG00000000708,ENSOARG00000001055,ENSOARG00000001345,ENSOARG00000001508,ENSOARG00000001574,ENSOARG00000001576,ENSOARG00000001616,ENSOARG00000001779,ENSOARG00000001811,ENSOARG00000002053,ENSOARG00000002738,ENSOARG00000002921,ENSOARG00000002944,ENSOARG00000003051,ENSOARG00000003182,ENSOARG00000003342,ENSOARG00000003370,…
GO:CC	cytoplasm	GO:0005737	3.86128e-05	4.41327	6381	391	222	14540	ENSOARG00000000193,ENSOARG00000000288,ENSOARG00000000302,ENSOARG00000000321,ENSOARG00000000358,ENSOARG00000000375,ENSOARG00000000708,ENSOARG00000000714,ENSOARG00000000728,ENSOARG00000000800,ENSOARG00000000813,ENSOARG00000000888,ENSOARG00000001251,ENSOARG00000001278,ENSOARG00000001302,ENSOARG00000001345,ENSOARG00000001452,ENSOARG00000001508,ENSOARG00000001512,ENSOARG00000001731,ENSOARG00000001747,…
GO:CC	obsolete cell	GO:0005623	0.000861897	3.06454	609	391	37	14540	ENSOARG00000000321,ENSOARG00000000358,ENSOARG00000000708,ENSOARG00000001779,ENSOARG00000001811,ENSOARG00000004262,ENSOARG00000005591,ENSOARG00000006476,ENSOARG00000006511,ENSOARG00000006594,ENSOARG00000006638,ENSOARG00000006838,ENSOARG00000007555,ENSOARG00000008065,ENSOARG00000009056,ENSOARG00000009604,ENSOARG00000010121,ENSOARG00000011168,ENSOARG00000011441,ENSOARG00000011863,ENSOARG00000012137,…
GO:CC	neuron projection	GO:0043005	0.00284358	2.54613	493	391	31	14540	ENSOARG00000000358,ENSOARG00000000714,ENSOARG00000002738,ENSOARG00000003077,ENSOARG00000003094,ENSOARG00000003370,ENSOARG00000003871,ENSOARG00000006460,ENSOARG00000006476,ENSOARG00000006594,ENSOARG00000007457,ENSOARG00000008065,ENSOARG00000009770,ENSOARG00000011168,ENSOARG00000011441,ENSOARG00000011632,ENSOARG00000011638,ENSOARG00000012422,ENSOARG00000012593,ENSOARG00000013029,ENSOARG00000013564,…
GO:CC	organelle	GO:0043226	0.00350018	2.45591	8621	391	272	14540	ENSOARG00000000137,ENSOARG00000000193,ENSOARG00000000288,ENSOARG00000000302,ENSOARG00000000321,ENSOARG00000000358,ENSOARG00000000375,ENSOARG00000000708,ENSOARG00000000714,ENSOARG00000000728,ENSOARG00000000800,ENSOARG00000000813,ENSOARG00000000888,ENSOARG00000001251,ENSOARG00000001278,ENSOARG00000001302,ENSOARG00000001452,ENSOARG00000001508,ENSOARG00000001512,ENSOARG00000001731,ENSOARG00000001747,…
GO:CC	plasma membrane bounded cell projection	GO:0120025	0.00890587	2.05032	1030	391	50	14540	ENSOARG00000000358,ENSOARG00000000708,ENSOARG00000000714,ENSOARG00000002485,ENSOARG00000002528,ENSOARG00000002683,ENSOARG00000002738,ENSOARG00000003077,ENSOARG00000003094,ENSOARG00000003370,ENSOARG00000003418,ENSOARG00000003871,ENSOARG00000004990,ENSOARG00000006460,ENSOARG00000006476,ENSOARG00000006594,ENSOARG00000007457,ENSOARG00000008065,ENSOARG00000009311,ENSOARG00000009770,ENSOARG00000011168,…
GO:CC	cell projection	GO:0042995	0.0132391	1.87814	1046	391	50	14540	ENSOARG00000000358,ENSOARG00000000708,ENSOARG00000000714,ENSOARG00000002485,ENSOARG00000002528,ENSOARG00000002683,ENSOARG00000002738,ENSOARG00000003077,ENSOARG00000003094,ENSOARG00000003370,ENSOARG00000003418,ENSOARG00000003871,ENSOARG00000004990,ENSOARG00000006460,ENSOARG00000006476,ENSOARG00000006594,ENSOARG00000007457,ENSOARG00000008065,ENSOARG00000009311,ENSOARG00000009770,ENSOARG00000011168,…
GO:CC	intracellular membrane-bounded organelle	GO:0043231	0.0428479	1.36807	6784	391	218	14540	ENSOARG00000000137,ENSOARG00000000193,ENSOARG00000000288,ENSOARG00000000302,ENSOARG00000000321,ENSOARG00000000358,ENSOARG00000000375,ENSOARG00000000714,ENSOARG00000000728,ENSOARG00000000800,ENSOARG00000000813,ENSOARG00000000888,ENSOARG00000001251,ENSOARG00000001278,ENSOARG00000001302,ENSOARG00000001452,ENSOARG00000001508,ENSOARG00000001512,ENSOARG00000001731,ENSOARG00000001747,ENSOARG00000001779,…
GO:CC	membrane-bounded organelle	GO:0043227	0.0429528	1.36701	7307	391	232	14540	ENSOARG00000000137,ENSOARG00000000193,ENSOARG00000000288,ENSOARG00000000302,ENSOARG00000000321,ENSOARG00000000358,ENSOARG00000000375,ENSOARG00000000708,ENSOARG00000000714,ENSOARG00000000728,ENSOARG00000000800,ENSOARG00000000813,ENSOARG00000000888,ENSOARG00000001251,ENSOARG00000001278,ENSOARG00000001302,ENSOARG00000001452,ENSOARG00000001508,ENSOARG00000001512,ENSOARG00000001731,ENSOARG00000001747,…
GO:CC	neuronal cell body	GO:0043025	0.0454282	1.34267	147	391	13	14540	ENSOARG00000000358,ENSOARG00000000375,ENSOARG00000000714,ENSOARG00000003370,ENSOARG00000005130,ENSOARG00000006594,ENSOARG00000008065,ENSOARG00000009770,ENSOARG00000011441,ENSOARG00000012593,ENSOARG00000015388,ENSOARG00000018369,ENSOARG00000018375
KEGG	Hepatitis C	KEGG:05160	0.4707372947661066	0.32722139279283474	132	81	6	6534	ENSOARG00000003182,ENSOARG00000009655,ENSOARG00000010231,ENSOARG00000014582,ENSOARG00000015177,ENSOARG00000015184
KEGG	Nicotine addiction	KEGG:05033	0.9351754960118832	0.029106881322526854	38	81	3	6534	ENSOARG00000007649,ENSOARG00000012795,ENSOARG00000013029
KEGG	Cholinergic synapse	KEGG:04725	1	0	95	81	1	6534	ENSOARG00000006476
KEGG	Serotonergic synapse	KEGG:04726	1	0	99	81	2	6534	ENSOARG00000001345,ENSOARG00000006476
KEGG	GABAergic synapse	KEGG:04727	1	0	82	81	4	6534	ENSOARG00000006476,ENSOARG00000008065,ENSOARG00000010284,ENSOARG00000012795
KEGG	Dopaminergic synapse	KEGG:04728	1	0	113	81	1	6534	ENSOARG00000006476
KEGG	Olfactory transduction	KEGG:04740	1	0	462	81	1	6534	ENSOARG00000006476
KEGG	Taste transduction	KEGG:04742	1	0	67	81	1	6534	ENSOARG00000006476
KEGG	Phototransduction	KEGG:04744	1	0	23	81	1	6534	ENSOARG00000019262
KEGG	Inflammatory mediator regulation of TRP channels	KEGG:04750	1	0	92	81	1	6534	ENSOARG00000006476
KEGG	Regulation of actin cytoskeleton	KEGG:04810	1	0	183	81	3	6534	ENSOARG00000001576,ENSOARG00000002442,ENSOARG00000003418
KEGG	Insulin signaling pathway	KEGG:04910	1	0	122	81	4	6534	ENSOARG00000006476,ENSOARG00000007168,ENSOARG00000008997,ENSOARG00000014242
KEGG	Insulin secretion	KEGG:04911	1	0	74	81	1	6534	ENSOARG00000006476
KEGG	GnRH signaling pathway	KEGG:04912	1	0	85	81	1	6534	ENSOARG00000006476
KEGG	Ovarian steroidogenesis	KEGG:04913	1	0	53	81	1	6534	ENSOARG00000006476
KEGG	Glutamatergic synapse	KEGG:04724	1	0	93	81	4	6534	ENSOARG00000006476,ENSOARG00000007649,ENSOARG00000010284,ENSOARG00000013029
KEGG	Progesterone-mediated oocyte maturation	KEGG:04914	1	0	80	81	2	6534	ENSOARG00000006476,ENSOARG00000018369
KEGG	Melanogenesis	KEGG:04916	1	0	83	81	1	6534	ENSOARG00000006476
KEGG	Thyroid hormone synthesis	KEGG:04918	1	0	66	81	2	6534	ENSOARG00000006476,ENSOARG00000007929
KEGG	Thyroid hormone signaling pathway	KEGG:04919	1	0	111	81	1	6534	ENSOARG00000006476
KEGG	Oxytocin signaling pathway	KEGG:04921	1	0	128	81	2	6534	ENSOARG00000006476,ENSOARG00000012826
KEGG	Glucagon signaling pathway	KEGG:04922	1	0	99	81	3	6534	ENSOARG00000006476,ENSOARG00000007168,ENSOARG00000008997
KEGG	Regulation of lipolysis in adipocytes	KEGG:04923	1	0	47	81	1	6534	ENSOARG00000006476
KEGG	Renin secretion	KEGG:04924	1	0	62	81	1	6534	ENSOARG00000006476
KEGG	Aldosterone synthesis and secretion	KEGG:04925	1	0	81	81	1	6534	ENSOARG00000006476
KEGG	Relaxin signaling pathway	KEGG:04926	1	0	117	81	1	6534	ENSOARG00000006476
KEGG	Cortisol synthesis and secretion	KEGG:04927	1	0	53	81	1	6534	ENSOARG00000006476
KEGG	Parathyroid hormone synthesis, secretion and action	KEGG:04928	1	0	94	81	2	6534	ENSOARG00000001576,ENSOARG00000006476
KEGG	Insulin resistance	KEGG:04931	1	0	103	81	3	6534	ENSOARG00000002343,ENSOARG00000007168,ENSOARG00000008997
KEGG	Non-alcoholic fatty liver disease	KEGG:04932	1	0	124	81	2	6534	ENSOARG00000002343,ENSOARG00000014582
KEGG	Estrogen signaling pathway	KEGG:04915	1	0	122	81	1	6534	ENSOARG00000006476
KEGG	Cushing syndrome	KEGG:04934	1	0	126	81	2	6534	ENSOARG00000006476,ENSOARG00000009655
KEGG	Retrograde endocannabinoid signaling	KEGG:04723	1	0	127	81	4	6534	ENSOARG00000006476,ENSOARG00000007649,ENSOARG00000012795,ENSOARG00000013029
KEGG	Synaptic vesicle cycle	KEGG:04721	1	0	69	81	2	6534	ENSOARG00000007649,ENSOARG00000013029
KEGG	Hedgehog signaling pathway	KEGG:04340	1	0	45	81	3	6534	ENSOARG00000006476,ENSOARG00000013036,ENSOARG00000019381
KEGG	TGF-beta signaling pathway	KEGG:04350	1	0	77	81	1	6534	ENSOARG00000017221
KEGG	Axon guidance	KEGG:04360	1	0	157	81	4	6534	ENSOARG00000003418,ENSOARG00000012066,ENSOARG00000019381,ENSOARG00000020923
KEGG	VEGF signaling pathway	KEGG:04370	1	0	52	81	1	6534	ENSOARG00000003418
KEGG	Apelin signaling pathway	KEGG:04371	1	0	119	81	2	6534	ENSOARG00000006476,ENSOARG00000014242
KEGG	Osteoclast differentiation	KEGG:04380	1	0	101	81	2	6534	ENSOARG00000000708,ENSOARG00000002683
KEGG	Hippo signaling pathway	KEGG:04390	1	0	126	81	2	6534	ENSOARG00000002924,ENSOARG00000015184
KEGG	Focal adhesion	KEGG:04510	1	0	184	81	4	6534	ENSOARG00000002924,ENSOARG00000003418,ENSOARG00000007694,ENSOARG00000014799
KEGG	ECM-receptor interaction	KEGG:04512	1	0	82	81	1	6534	ENSOARG00000007694
KEGG	Adherens junction	KEGG:04520	1	0	67	81	1	6534	ENSOARG00000001576
KEGG	Tight junction	KEGG:04530	1	0	144	81	1	6534	ENSOARG00000006476
KEGG	Gap junction	KEGG:04540	1	0	69	81	1	6534	ENSOARG00000006476
KEGG	Signaling pathways regulating pluripotency of stem cells	KEGG:04550	1	0	115	81	1	6534	ENSOARG00000001576
KEGG	Neurotrophin signaling pathway	KEGG:04722	1	0	110	81	1	6534	ENSOARG00000014582
KEGG	Complement and coagulation cascades	KEGG:04610	1	0	72	81	1	6534	ENSOARG00000014081
KEGG	Antigen processing and presentation	KEGG:04612	1	0	55	81	1	6534	ENSOARG00000007229
KEGG	Renin-angiotensin system	KEGG:04614	1	0	23	81	1	6534	ENSOARG00000003370
KEGG	Toll-like receptor signaling pathway	KEGG:04620	1	0	92	81	1	6534	ENSOARG00000016543
KEGG	NOD-like receptor signaling pathway	KEGG:04621	1	0	146	81	1	6534	ENSOARG00000020658
KEGG	JAK-STAT signaling pathway	KEGG:04630	1	0	142	81	2	6534	ENSOARG00000002924,ENSOARG00000009311
KEGG	Hematopoietic cell lineage	KEGG:04640	1	0	86	81	1	6534	ENSOARG00000003370
KEGG	Natural killer cell mediated cytotoxicity	KEGG:04650	1	0	92	81	1	6534	ENSOARG00000014582
KEGG	T cell receptor signaling pathway	KEGG:04660	1	0	95	81	1	6534	ENSOARG00000020923
KEGG	B cell receptor signaling pathway	KEGG:04662	1	0	65	81	1	6534	ENSOARG00000003182
KEGG	Leukocyte transendothelial migration	KEGG:04670	1	0	103	81	1	6534	ENSOARG00000003418
KEGG	Circadian entrainment	KEGG:04713	1	0	79	81	1	6534	ENSOARG00000006476
KEGG	Thermogenesis	KEGG:04714	1	0	199	81	4	6534	ENSOARG00000001576,ENSOARG00000006476,ENSOARG00000014242,ENSOARG00000020696
KEGG	Long-term potentiation	KEGG:04720	1	0	58	81	1	6534	ENSOARG00000006476
KEGG	Platelet activation	KEGG:04611	1	0	112	81	1	6534	ENSOARG00000006476
KEGG	Growth hormone synthesis, secretion and action	KEGG:04935	1	0	104	81	2	6534	ENSOARG00000003418,ENSOARG00000006476
KEGG	Type I diabetes mellitus	KEGG:04940	1	0	39	81	1	6534	ENSOARG00000014582
KEGG	Endocrine and other factor-regulated calcium reabsorption	KEGG:04961	1	0	48	81	1	6534	ENSOARG00000006476
KEGG	Epstein-Barr virus infection	KEGG:05169	1	0	173	81	3	6534	ENSOARG00000002924,ENSOARG00000009655,ENSOARG00000013671
KEGG	Human immunodeficiency virus 1 infection	KEGG:05170	1	0	176	81	2	6534	ENSOARG00000003418,ENSOARG00000014582
KEGG	Pathways in cancer	KEGG:05200	1	0	453	81	8	6534	ENSOARG00000001576,ENSOARG00000002924,ENSOARG00000003418,ENSOARG00000006476,ENSOARG00000007694,ENSOARG00000009655,ENSOARG00000013671,ENSOARG00000014582
KEGG	Transcriptional misregulation in cancer	KEGG:05202	1	0	150	81	2	6534	ENSOARG00000003418,ENSOARG00000013671
KEGG	Viral carcinogenesis	KEGG:05203	1	0	169	81	4	6534	ENSOARG00000002924,ENSOARG00000006476,ENSOARG00000015184,ENSOARG00000017221
KEGG	Proteoglycans in cancer	KEGG:05205	1	0	176	81	5	6534	ENSOARG00000001576,ENSOARG00000003418,ENSOARG00000006476,ENSOARG00000014242,ENSOARG00000014582
KEGG	MicroRNAs in cancer	KEGG:05206	1	0	171	81	3	6534	ENSOARG00000007154,ENSOARG00000009655,ENSOARG00000014831
KEGG	Colorectal cancer	KEGG:05210	1	0	82	81	1	6534	ENSOARG00000013671
KEGG	Pancreatic cancer	KEGG:05212	1	0	70	81	2	6534	ENSOARG00000009655,ENSOARG00000013671
KEGG	Endometrial cancer	KEGG:05213	1	0	56	81	1	6534	ENSOARG00000013671
KEGG	Glioma	KEGG:05214	1	0	65	81	2	6534	ENSOARG00000009655,ENSOARG00000013671
KEGG	Prostate cancer	KEGG:05215	1	0	86	81	2	6534	ENSOARG00000001576,ENSOARG00000009655
KEGG	Thyroid cancer	KEGG:05216	1	0	36	81	1	6534	ENSOARG00000013671
KEGG	Herpes simplex virus 1 infection	KEGG:05168	1	0	243	81	2	6534	ENSOARG00000007229,ENSOARG00000014582
KEGG	Basal cell carcinoma	KEGG:05217	1	0	50	81	1	6534	ENSOARG00000013671
KEGG	Bladder cancer	KEGG:05219	1	0	36	81	1	6534	ENSOARG00000009655
KEGG	Chronic myeloid leukemia	KEGG:05220	1	0	69	81	2	6534	ENSOARG00000009655,ENSOARG00000013671
KEGG	Small cell lung cancer	KEGG:05222	1	0	84	81	4	6534	ENSOARG00000003418,ENSOARG00000007694,ENSOARG00000009655,ENSOARG00000013671
KEGG	Non-small cell lung cancer	KEGG:05223	1	0	61	81	2	6534	ENSOARG00000009655,ENSOARG00000013671
KEGG	Breast cancer	KEGG:05224	1	0	119	81	3	6534	ENSOARG00000001576,ENSOARG00000009655,ENSOARG00000013671
KEGG	Hepatocellular carcinoma	KEGG:05225	1	0	147	81	3	6534	ENSOARG00000009655,ENSOARG00000013671,ENSOARG00000020696
KEGG	Gastric cancer	KEGG:05226	1	0	117	81	2	6534	ENSOARG00000009655,ENSOARG00000013671
KEGG	Central carbon metabolism in cancer	KEGG:05230	1	0	67	81	1	6534	ENSOARG00000001576
KEGG	Autoimmune thyroid disease	KEGG:05320	1	0	39	81	1	6534	ENSOARG00000014582
KEGG	Allograft rejection	KEGG:05330	1	0	34	81	1	6534	ENSOARG00000014582
KEGG	Graft-versus-host disease	KEGG:05332	1	0	36	81	1	6534	ENSOARG00000014582
KEGG	Hypertrophic cardiomyopathy	KEGG:05410	1	0	82	81	1	6534	ENSOARG00000012826
KEGG	Arrhythmogenic right ventricular cardiomyopathy	KEGG:05412	1	0	72	81	3	6534	ENSOARG00000006399,ENSOARG00000012826,ENSOARG00000017552
KEGG	Melanoma	KEGG:05218	1	0	58	81	3	6534	ENSOARG00000001576,ENSOARG00000009655,ENSOARG00000013671
KEGG	Kaposi sarcoma-associated herpesvirus infection	KEGG:05167	1	0	163	81	1	6534	ENSOARG00000009655
KEGG	Human T-cell leukemia virus 1 infection	KEGG:05166	1	0	189	81	3	6534	ENSOARG00000002924,ENSOARG00000006476,ENSOARG00000009655
KEGG	Human papillomavirus infection	KEGG:05165	1	0	286	81	7	6534	ENSOARG00000002924,ENSOARG00000003418,ENSOARG00000006476,ENSOARG00000007694,ENSOARG00000010231,ENSOARG00000014582,ENSOARG00000017221
KEGG	Vasopressin-regulated water reabsorption	KEGG:04962	1	0	40	81	2	6534	ENSOARG00000006476,ENSOARG00000006982
KEGG	Proximal tubule bicarbonate reclamation	KEGG:04964	1	0	21	81	1	6534	ENSOARG00000010284
KEGG	Salivary secretion	KEGG:04970	1	0	71	81	1	6534	ENSOARG00000006476
KEGG	Gastric acid secretion	KEGG:04971	1	0	66	81	1	6534	ENSOARG00000006476
KEGG	Protein digestion and absorption	KEGG:04974	1	0	108	81	1	6534	ENSOARG00000003370
KEGG	Bile secretion	KEGG:04976	1	0	79	81	2	6534	ENSOARG00000006476,ENSOARG00000006982
KEGG	Alzheimer disease	KEGG:05010	1	0	295	81	1	6534	ENSOARG00000003370
KEGG	Parkinson disease	KEGG:05012	1	0	202	81	1	6534	ENSOARG00000006476
KEGG	Amyotrophic lateral sclerosis	KEGG:05014	1	0	305	81	4	6534	ENSOARG00000002683,ENSOARG00000007929,ENSOARG00000013686,ENSOARG00000016734
KEGG	Huntington disease	KEGG:05016	1	0	255	81	2	6534	ENSOARG00000000302,ENSOARG00000007929
KEGG	Prion disease	KEGG:05020	1	0	220	81	1	6534	ENSOARG00000006476
KEGG	Cocaine addiction	KEGG:05030	1	0	43	81	1	6534	ENSOARG00000006476
KEGG	Amphetamine addiction	KEGG:05031	1	0	60	81	1	6534	ENSOARG00000006476
KEGG	Morphine addiction	KEGG:05032	1	0	83	81	2	6534	ENSOARG00000006476,ENSOARG00000012795
KEGG	Alcoholism	KEGG:05034	1	0	134	81	1	6534	ENSOARG00000006476
KEGG	Bacterial invasion of epithelial cells	KEGG:05100	1	0	65	81	1	6534	ENSOARG00000003418
KEGG	Salmonella infection	KEGG:05132	1	0	198	81	1	6534	ENSOARG00000006511
KEGG	Legionellosis	KEGG:05134	1	0	53	81	3	6534	ENSOARG00000006511,ENSOARG00000016541,ENSOARG00000020460
KEGG	Yersinia infection	KEGG:05135	1	0	118	81	1	6534	ENSOARG00000003418
KEGG	Chagas disease	KEGG:05142	1	0	98	81	1	6534	ENSOARG00000014582
KEGG	African trypanosomiasis	KEGG:05143	1	0	31	81	1	6534	ENSOARG00000014582
KEGG	Malaria	KEGG:05144	1	0	42	81	1	6534	ENSOARG00000003182
KEGG	Toxoplasmosis	KEGG:05145	1	0	100	81	1	6534	ENSOARG00000007694
KEGG	Amoebiasis	KEGG:05146	1	0	98	81	3	6534	ENSOARG00000003418,ENSOARG00000006476,ENSOARG00000007694
KEGG	Tuberculosis	KEGG:05152	1	0	154	81	1	6534	ENSOARG00000007229
KEGG	Hepatitis B	KEGG:05161	1	0	142	81	3	6534	ENSOARG00000009655,ENSOARG00000014582,ENSOARG00000015184
KEGG	Measles	KEGG:05162	1	0	122	81	3	6534	ENSOARG00000002924,ENSOARG00000010231,ENSOARG00000014582
KEGG	Human cytomegalovirus infection	KEGG:05163	1	0	189	81	4	6534	ENSOARG00000003418,ENSOARG00000006476,ENSOARG00000009655,ENSOARG00000014582
KEGG	Influenza A	KEGG:05164	1	0	140	81	3	6534	ENSOARG00000002924,ENSOARG00000010231,ENSOARG00000014582
KEGG	Wnt signaling pathway	KEGG:04310	1	0	126	81	2	6534	ENSOARG00000002924,ENSOARG00000006476
KEGG	Vascular smooth muscle contraction	KEGG:04270	1	0	114	81	1	6534	ENSOARG00000006476
KEGG	Cardiac muscle contraction	KEGG:04260	1	0	69	81	1	6534	ENSOARG00000012826
KEGG	KEGG root term	KEGG:00000	1	0	6534	81	81	6534	ENSOARG00000000288,ENSOARG00000000302,ENSOARG00000000708,ENSOARG00000001345,ENSOARG00000001576,ENSOARG00000001747,ENSOARG00000002224,ENSOARG00000002343,ENSOARG00000002442,ENSOARG00000002683,ENSOARG00000002924,ENSOARG00000003033,ENSOARG00000003182,ENSOARG00000003370,ENSOARG00000003418,ENSOARG00000004571,ENSOARG00000006270,ENSOARG00000006399,ENSOARG00000006476,ENSOARG00000006511,ENSOARG00000006584,…
KEGG	Glycolysis / Gluconeogenesis	KEGG:00010	1	0	61	81	1	6534	ENSOARG00000006624
KEGG	Citrate cycle (TCA cycle)	KEGG:00020	1	0	30	81	1	6534	ENSOARG00000002224
KEGG	Fatty acid elongation	KEGG:00062	1	0	25	81	1	6534	ENSOARG00000008236
KEGG	Fatty acid degradation	KEGG:00071	1	0	38	81	2	6534	ENSOARG00000000288,ENSOARG00000008236
KEGG	Steroid hormone biosynthesis	KEGG:00140	1	0	57	81	1	6534	ENSOARG00000011881
KEGG	Purine metabolism	KEGG:00230	1	0	118	81	1	6534	ENSOARG00000019266
KEGG	Cysteine and methionine metabolism	KEGG:00270	1	0	47	81	1	6534	ENSOARG00000016415
KEGG	Valine, leucine and isoleucine degradation	KEGG:00280	1	0	47	81	1	6534	ENSOARG00000008236
KEGG	cAMP signaling pathway	KEGG:04024	1	0	196	81	2	6534	ENSOARG00000006476,ENSOARG00000011632
KEGG	Cytokine-cytokine receptor interaction	KEGG:04060	1	0	236	81	3	6534	ENSOARG00000014582,ENSOARG00000016285,ENSOARG00000016543
KEGG	Viral protein interaction with cytokine and cytokine receptor	KEGG:04061	1	0	79	81	1	6534	ENSOARG00000016543
KEGG	Chemokine signaling pathway	KEGG:04062	1	0	166	81	3	6534	ENSOARG00000003418,ENSOARG00000006476,ENSOARG00000016543
KEGG	NF-kappa B signaling pathway	KEGG:04064	1	0	91	81	2	6534	ENSOARG00000013671,ENSOARG00000014831
KEGG	HIF-1 signaling pathway	KEGG:04066	1	0	104	81	1	6534	ENSOARG00000014242
KEGG	FoxO signaling pathway	KEGG:04068	1	0	118	81	3	6534	ENSOARG00000013671,ENSOARG00000014582,ENSOARG00000016065
KEGG	Phospholipase D signaling pathway	KEGG:04072	1	0	130	81	1	6534	ENSOARG00000006511
KEGG	Neuroactive ligand-receptor interaction	KEGG:04080	1	0	268	81	2	6534	ENSOARG00000000708,ENSOARG00000012795
KEGG	Cell cycle	KEGG:04110	1	0	115	81	5	6534	ENSOARG00000002924,ENSOARG00000009655,ENSOARG00000013671,ENSOARG00000015184,ENSOARG00000017221
KEGG	Oocyte meiosis	KEGG:04114	1	0	102	81	3	6534	ENSOARG00000006476,ENSOARG00000015184,ENSOARG00000018369
KEGG	p53 signaling pathway	KEGG:04115	1	0	61	81	2	6534	ENSOARG00000002924,ENSOARG00000013671
KEGG	Ubiquitin mediated proteolysis	KEGG:04120	1	0	120	81	2	6534	ENSOARG00000004571,ENSOARG00000014831
KEGG	Calcium signaling pathway	KEGG:04020	1	0	162	81	1	6534	ENSOARG00000006476
KEGG	SNARE interactions in vesicular transport	KEGG:04130	1	0	28	81	1	6534	ENSOARG00000020460
KEGG	Autophagy - animal	KEGG:04140	1	0	124	81	3	6534	ENSOARG00000002683,ENSOARG00000006476,ENSOARG00000007154
KEGG	Protein processing in endoplasmic reticulum	KEGG:04141	1	0	150	81	1	6534	ENSOARG00000015194
KEGG	Lysosome	KEGG:04142	1	0	123	81	2	6534	ENSOARG00000001747,ENSOARG00000013836
KEGG	Endocytosis	KEGG:04144	1	0	212	81	3	6534	ENSOARG00000006511,ENSOARG00000009431,ENSOARG00000010805
KEGG	Phagosome	KEGG:04145	1	0	129	81	1	6534	ENSOARG00000020460
KEGG	Peroxisome	KEGG:04146	1	0	77	81	1	6534	ENSOARG00000000288
KEGG	mTOR signaling pathway	KEGG:04150	1	0	130	81	2	6534	ENSOARG00000007154,ENSOARG00000014242
KEGG	PI3K-Akt signaling pathway	KEGG:04151	1	0	306	81	8	6534	ENSOARG00000001576,ENSOARG00000002924,ENSOARG00000003418,ENSOARG00000007154,ENSOARG00000007694,ENSOARG00000014242,ENSOARG00000014582,ENSOARG00000015184
KEGG	Apoptosis	KEGG:04210	1	0	119	81	2	6534	ENSOARG00000013671,ENSOARG00000014582
KEGG	Longevity regulating pathway	KEGG:04211	1	0	79	81	1	6534	ENSOARG00000006476
KEGG	Longevity regulating pathway - multiple species	KEGG:04213	1	0	52	81	2	6534	ENSOARG00000006476,ENSOARG00000015194
KEGG	Necroptosis	KEGG:04217	1	0	128	81	4	6534	ENSOARG00000002683,ENSOARG00000007168,ENSOARG00000008997,ENSOARG00000014582
KEGG	Cellular senescence	KEGG:04218	1	0	136	81	5	6534	ENSOARG00000002683,ENSOARG00000002924,ENSOARG00000009655,ENSOARG00000013671,ENSOARG00000017221
KEGG	Mitophagy - animal	KEGG:04137	1	0	60	81	1	6534	ENSOARG00000002683
KEGG	Rap1 signaling pathway	KEGG:04015	1	0	174	81	1	6534	ENSOARG00000001576
KEGG	Ras signaling pathway	KEGG:04014	1	0	197	81	5	6534	ENSOARG00000001576,ENSOARG00000006476,ENSOARG00000014582,ENSOARG00000014799,ENSOARG00000016065
KEGG	ErbB signaling pathway	KEGG:04012	1	0	78	81	2	6534	ENSOARG00000003418,ENSOARG00000020923
KEGG	Lysine degradation	KEGG:00310	1	0	54	81	1	6534	ENSOARG00000008236
KEGG	Tryptophan metabolism	KEGG:00380	1	0	42	81	2	6534	ENSOARG00000001345,ENSOARG00000008236
KEGG	Taurine and hypotaurine metabolism	KEGG:00430	1	0	9	81	1	6534	ENSOARG00000016415
KEGG	Glutathione metabolism	KEGG:00480	1	0	50	81	1	6534	ENSOARG00000007929
KEGG	Starch and sucrose metabolism	KEGG:00500	1	0	32	81	2	6534	ENSOARG00000007168,ENSOARG00000008997
KEGG	Amino sugar and nucleotide sugar metabolism	KEGG:00520	1	0	48	81	1	6534	ENSOARG00000019024
KEGG	Glycosaminoglycan degradation	KEGG:00531	1	0	19	81	1	6534	ENSOARG00000001747
KEGG	Arachidonic acid metabolism	KEGG:00590	1	0	64	81	1	6534	ENSOARG00000007929
KEGG	Sphingolipid metabolism	KEGG:00600	1	0	42	81	2	6534	ENSOARG00000006270,ENSOARG00000006584
KEGG	Pyruvate metabolism	KEGG:00620	1	0	40	81	1	6534	ENSOARG00000006624
KEGG	Glyoxylate and dicarboxylate metabolism	KEGG:00630	1	0	29	81	1	6534	ENSOARG00000006624
KEGG	Propanoate metabolism	KEGG:00640	1	0	34	81	1	6534	ENSOARG00000006624
KEGG	Butanoate metabolism	KEGG:00650	1	0	27	81	1	6534	ENSOARG00000008236
KEGG	Folate biosynthesis	KEGG:00790	1	0	32	81	1	6534	ENSOARG00000001345
KEGG	Nitrogen metabolism	KEGG:00910	1	0	15	81	1	6534	ENSOARG00000013116
KEGG	Metabolic pathways	KEGG:01100	1	0	1302	81	13	6534	ENSOARG00000001345,ENSOARG00000001747,ENSOARG00000002224,ENSOARG00000006270,ENSOARG00000006584,ENSOARG00000006624,ENSOARG00000007168,ENSOARG00000007929,ENSOARG00000008236,ENSOARG00000008997,ENSOARG00000013116,ENSOARG00000016415,ENSOARG00000019266
KEGG	Carbon metabolism	KEGG:01200	1	0	111	81	2	6534	ENSOARG00000002224,ENSOARG00000006624
KEGG	Fatty acid metabolism	KEGG:01212	1	0	56	81	1	6534	ENSOARG00000008236
KEGG	EGFR tyrosine kinase inhibitor resistance	KEGG:01521	1	0	72	81	1	6534	ENSOARG00000014242
KEGG	Endocrine resistance	KEGG:01522	1	0	84	81	4	6534	ENSOARG00000003418,ENSOARG00000006476,ENSOARG00000009655,ENSOARG00000017317
KEGG	Platinum drug resistance	KEGG:01524	1	0	69	81	1	6534	ENSOARG00000014582
KEGG	ABC transporters	KEGG:02010	1	0	49	81	1	6534	ENSOARG00000013929
KEGG	Ribosome	KEGG:03010	1	0	127	81	1	6534	ENSOARG00000014242
KEGG	RNA transport	KEGG:03013	1	0	141	81	4	6534	ENSOARG00000013686,ENSOARG00000014587,ENSOARG00000014831,ENSOARG00000016734
KEGG	mRNA surveillance pathway	KEGG:03015	1	0	80	81	1	6534	ENSOARG00000014587
KEGG	RNA degradation	KEGG:03018	1	0	75	81	2	6534	ENSOARG00000016760,ENSOARG00000017158
KEGG	RNA polymerase	KEGG:03020	1	0	28	81	1	6534	ENSOARG00000000302
KEGG	Spliceosome	KEGG:03040	1	0	119	81	2	6534	ENSOARG00000003033,ENSOARG00000020552
KEGG	MAPK signaling pathway	KEGG:04010	1	0	242	81	7	6534	ENSOARG00000001576,ENSOARG00000006476,ENSOARG00000010573,ENSOARG00000012826,ENSOARG00000013671,ENSOARG00000014582,ENSOARG00000014799
KEGG	Adrenergic signaling in cardiomyocytes	KEGG:04261	1	0	129	81	2	6534	ENSOARG00000006476,ENSOARG00000012826
KEGG	Dilated cardiomyopathy	KEGG:05414	1	0	85	81	2	6534	ENSOARG00000006476,ENSOARG00000012826
KEGG	Fluid shear stress and atherosclerosis	KEGG:05418	1	0	127	81	2	6534	ENSOARG00000002683,ENSOARG00000003418

## Sheet: ovary estrus
source	term_name	term_id	adjusted_p_value	negative_log10_of_adjusted_p_value	term_size	query_size	intersection_size	effective_domain_size	intersections
GO:BP	positive regulation of biological process	GO:0048518	2.92882e-10	9.53331	3918	653	260	14575	ENSOARG00000000072,ENSOARG00000000175,ENSOARG00000000415,ENSOARG00000000432,ENSOARG00000000469,ENSOARG00000000569,ENSOARG00000000732,ENSOARG00000000769,ENSOARG00000000776,ENSOARG00000000950,ENSOARG00000001269,ENSOARG00000001326,ENSOARG00000001337,ENSOARG00000001345,ENSOARG00000001370,ENSOARG00000001374,ENSOARG00000001511,ENSOARG00000001749,ENSOARG00000001783,ENSOARG00000001996,ENSOARG00000002045,…
GO:BP	positive regulation of cellular process	GO:0048522	3.28736e-09	8.48315	3580	653	239	14575	ENSOARG00000000072,ENSOARG00000000175,ENSOARG00000000415,ENSOARG00000000432,ENSOARG00000000469,ENSOARG00000000569,ENSOARG00000000732,ENSOARG00000000769,ENSOARG00000000776,ENSOARG00000001269,ENSOARG00000001326,ENSOARG00000001337,ENSOARG00000001345,ENSOARG00000001370,ENSOARG00000001374,ENSOARG00000001511,ENSOARG00000001749,ENSOARG00000001783,ENSOARG00000001996,ENSOARG00000002045,ENSOARG00000002246,…
GO:BP	immune system process	GO:0002376	2.21163e-07	6.65529	1480	653	119	14575	ENSOARG00000000432,ENSOARG00000000469,ENSOARG00000000569,ENSOARG00000000708,ENSOARG00000000900,ENSOARG00000000950,ENSOARG00000001337,ENSOARG00000001511,ENSOARG00000001620,ENSOARG00000001783,ENSOARG00000002525,ENSOARG00000002640,ENSOARG00000002743,ENSOARG00000002754,ENSOARG00000002991,ENSOARG00000003314,ENSOARG00000003740,ENSOARG00000003908,ENSOARG00000003991,ENSOARG00000003994,ENSOARG00000004468,…
GO:BP	developmental process	GO:0032502	2.30983e-07	6.63642	3784	653	242	14575	ENSOARG00000000072,ENSOARG00000000116,ENSOARG00000000175,ENSOARG00000000469,ENSOARG00000000569,ENSOARG00000000708,ENSOARG00000000776,ENSOARG00000000900,ENSOARG00000001326,ENSOARG00000001337,ENSOARG00000001345,ENSOARG00000001370,ENSOARG00000001511,ENSOARG00000001620,ENSOARG00000001660,ENSOARG00000001783,ENSOARG00000001811,ENSOARG00000001933,ENSOARG00000002093,ENSOARG00000002360,ENSOARG00000002370,…
GO:BP	anatomical structure development	GO:0048856	3.66203e-07	6.43628	3502	653	227	14575	ENSOARG00000000072,ENSOARG00000000116,ENSOARG00000000175,ENSOARG00000000469,ENSOARG00000000569,ENSOARG00000000708,ENSOARG00000000776,ENSOARG00000000900,ENSOARG00000001326,ENSOARG00000001337,ENSOARG00000001345,ENSOARG00000001370,ENSOARG00000001511,ENSOARG00000001620,ENSOARG00000001783,ENSOARG00000001811,ENSOARG00000001933,ENSOARG00000002093,ENSOARG00000002360,ENSOARG00000002370,ENSOARG00000002633,…
GO:BP	multicellular organism development	GO:0007275	3.69397e-06	5.43251	3132	653	204	14575	ENSOARG00000000072,ENSOARG00000000175,ENSOARG00000000469,ENSOARG00000000569,ENSOARG00000000708,ENSOARG00000000776,ENSOARG00000000900,ENSOARG00000001326,ENSOARG00000001337,ENSOARG00000001345,ENSOARG00000001370,ENSOARG00000001511,ENSOARG00000001620,ENSOARG00000001783,ENSOARG00000001811,ENSOARG00000002093,ENSOARG00000002360,ENSOARG00000002370,ENSOARG00000002633,ENSOARG00000002682,ENSOARG00000002742,…
GO:BP	system development	GO:0048731	1.19364e-05	4.92313	2882	653	189	14575	ENSOARG00000000072,ENSOARG00000000175,ENSOARG00000000469,ENSOARG00000000569,ENSOARG00000000708,ENSOARG00000000776,ENSOARG00000000900,ENSOARG00000001326,ENSOARG00000001337,ENSOARG00000001345,ENSOARG00000001370,ENSOARG00000001511,ENSOARG00000001620,ENSOARG00000001783,ENSOARG00000001811,ENSOARG00000002093,ENSOARG00000002360,ENSOARG00000002370,ENSOARG00000002633,ENSOARG00000002682,ENSOARG00000002742,…
GO:BP	cellular developmental process	GO:0048869	1.28501e-05	4.89109	2444	653	166	14575	ENSOARG00000000116,ENSOARG00000000175,ENSOARG00000000469,ENSOARG00000000708,ENSOARG00000001337,ENSOARG00000001345,ENSOARG00000001511,ENSOARG00000001620,ENSOARG00000001660,ENSOARG00000001783,ENSOARG00000001811,ENSOARG00000001933,ENSOARG00000002093,ENSOARG00000002633,ENSOARG00000002682,ENSOARG00000002742,ENSOARG00000002754,ENSOARG00000002830,ENSOARG00000003111,ENSOARG00000003592,ENSOARG00000003991,…
GO:BP	animal organ development	GO:0048513	1.57424e-05	4.80293	2095	653	147	14575	ENSOARG00000000072,ENSOARG00000000175,ENSOARG00000000469,ENSOARG00000000569,ENSOARG00000000708,ENSOARG00000000776,ENSOARG00000000900,ENSOARG00000001337,ENSOARG00000001345,ENSOARG00000001370,ENSOARG00000001511,ENSOARG00000001620,ENSOARG00000001783,ENSOARG00000001811,ENSOARG00000002360,ENSOARG00000002370,ENSOARG00000002633,ENSOARG00000002682,ENSOARG00000002754,ENSOARG00000002830,ENSOARG00000003111,…
GO:BP	response to external stimulus	GO:0009605	1.60333e-05		1447	653	111	14575	ENSOARG00000000072,ENSOARG00000000175,ENSOARG00000000432,ENSOARG00000000569,ENSOARG00000000950,ENSOARG00000001210,ENSOARG00000001337,ENSOARG00000001370,ENSOARG00000001783,ENSOARG00000002360,ENSOARG00000002590,ENSOARG00000002633,ENSOARG00000002640,ENSOARG00000002682,ENSOARG00000002743,ENSOARG00000002754,ENSOARG00000002991,ENSOARG00000003740,ENSOARG00000003908,ENSOARG00000003994,ENSOARG00000004078,…
GO:BP	cell differentiation	GO:0030154	2.45332e-05	4.61025	2390	653	162	14575	ENSOARG00000000116,ENSOARG00000000175,ENSOARG00000000469,ENSOARG00000000708,ENSOARG00000001337,ENSOARG00000001345,ENSOARG00000001511,ENSOARG00000001620,ENSOARG00000001783,ENSOARG00000001811,ENSOARG00000001933,ENSOARG00000002093,ENSOARG00000002633,ENSOARG00000002682,ENSOARG00000002742,ENSOARG00000002754,ENSOARG00000002830,ENSOARG00000003111,ENSOARG00000003592,ENSOARG00000003991,ENSOARG00000004234,…
GO:BP	regulation of immune system process	GO:0002682	2.74262e-05	4.56183	790	653	71	14575	ENSOARG00000000569,ENSOARG00000000950,ENSOARG00000001337,ENSOARG00000001511,ENSOARG00000001620,ENSOARG00000001783,ENSOARG00000002525,ENSOARG00000002991,ENSOARG00000003991,ENSOARG00000003994,ENSOARG00000004658,ENSOARG00000005050,ENSOARG00000005154,ENSOARG00000005236,ENSOARG00000005558,ENSOARG00000006068,ENSOARG00000006454,ENSOARG00000006989,ENSOARG00000007210,ENSOARG00000007578,ENSOARG00000007765,…
GO:BP	regulation of response to stimulus	GO:0048583	9.31844e-05	4.03066	2417	653	161	14575	ENSOARG00000000175,ENSOARG00000000432,ENSOARG00000000569,ENSOARG00000000602,ENSOARG00000000776,ENSOARG00000000950,ENSOARG00000001326,ENSOARG00000001337,ENSOARG00000001370,ENSOARG00000001374,ENSOARG00000001511,ENSOARG00000001823,ENSOARG00000002360,ENSOARG00000002525,ENSOARG00000002633,ENSOARG00000002703,ENSOARG00000002742,ENSOARG00000002830,ENSOARG00000002991,ENSOARG00000003158,ENSOARG00000003592,…
GO:BP	positive regulation of metabolic process	GO:0009893	0.000109805	3.95938	2461	653	163	14575	ENSOARG00000000072,ENSOARG00000000469,ENSOARG00000000569,ENSOARG00000000732,ENSOARG00000000776,ENSOARG00000001269,ENSOARG00000001326,ENSOARG00000001337,ENSOARG00000001370,ENSOARG00000001374,ENSOARG00000001511,ENSOARG00000001749,ENSOARG00000001783,ENSOARG00000001996,ENSOARG00000002045,ENSOARG00000002246,ENSOARG00000002360,ENSOARG00000002525,ENSOARG00000002590,ENSOARG00000002633,ENSOARG00000002640,…
GO:BP	cellular response to chemical stimulus	GO:0070887	0.000147267	3.83189	1815	653	128	14575	ENSOARG00000000175,ENSOARG00000000345,ENSOARG00000000432,ENSOARG00000000569,ENSOARG00000001210,ENSOARG00000001337,ENSOARG00000001456,ENSOARG00000001511,ENSOARG00000001620,ENSOARG00000001783,ENSOARG00000002045,ENSOARG00000002094,ENSOARG00000002590,ENSOARG00000002682,ENSOARG00000002703,ENSOARG00000002742,ENSOARG00000002743,ENSOARG00000002830,ENSOARG00000002991,ENSOARG00000003592,ENSOARG00000003908,…
GO:BP	cell activation	GO:0001775	0.000385547	3.41392	589	653	55	14575	ENSOARG00000000469,ENSOARG00000000569,ENSOARG00000001337,ENSOARG00000001511,ENSOARG00000001600,ENSOARG00000001620,ENSOARG00000002525,ENSOARG00000003740,ENSOARG00000003994,ENSOARG00000004812,ENSOARG00000005050,ENSOARG00000005154,ENSOARG00000005236,ENSOARG00000005558,ENSOARG00000005907,ENSOARG00000005959,ENSOARG00000006454,ENSOARG00000007765,ENSOARG00000007864,ENSOARG00000007932,ENSOARG00000008091,…
GO:BP	leukocyte activation	GO:0045321	0.000523926	3.28073	518	653	50	14575	ENSOARG00000000469,ENSOARG00000000569,ENSOARG00000001337,ENSOARG00000001511,ENSOARG00000001620,ENSOARG00000002525,ENSOARG00000003740,ENSOARG00000003994,ENSOARG00000005050,ENSOARG00000005154,ENSOARG00000005236,ENSOARG00000005558,ENSOARG00000005907,ENSOARG00000005959,ENSOARG00000006454,ENSOARG00000007765,ENSOARG00000007864,ENSOARG00000007932,ENSOARG00000008091,ENSOARG00000008164,ENSOARG00000008878,…
GO:BP	positive regulation of macromolecule metabolic process	GO:0010604	0.00059254	3.22728	2293	653	151	14575	ENSOARG00000000072,ENSOARG00000000469,ENSOARG00000000569,ENSOARG00000000732,ENSOARG00000000776,ENSOARG00000001326,ENSOARG00000001337,ENSOARG00000001370,ENSOARG00000001374,ENSOARG00000001511,ENSOARG00000001749,ENSOARG00000001783,ENSOARG00000001996,ENSOARG00000002045,ENSOARG00000002246,ENSOARG00000002360,ENSOARG00000002525,ENSOARG00000002590,ENSOARG00000002633,ENSOARG00000002640,ENSOARG00000002742,…
GO:BP	cell death	GO:0008219	0.000606407	3.21724	1194	653	91	14575	ENSOARG00000000175,ENSOARG00000000415,ENSOARG00000000569,ENSOARG00000001337,ENSOARG00000002525,ENSOARG00000002633,ENSOARG00000002640,ENSOARG00000002991,ENSOARG00000003314,ENSOARG00000003592,ENSOARG00000003908,ENSOARG00000003994,ENSOARG00000004472,ENSOARG00000004668,ENSOARG00000004717,ENSOARG00000005154,ENSOARG00000005446,ENSOARG00000005558,ENSOARG00000006358,ENSOARG00000006660,ENSOARG00000006916,…
GO:BP	cell population proliferation	GO:0008283	0.00071495	3.14572	1181	653	90	14575	ENSOARG00000000569,ENSOARG00000000776,ENSOARG00000001337,ENSOARG00000001511,ENSOARG00000001620,ENSOARG00000002093,ENSOARG00000002360,ENSOARG00000002525,ENSOARG00000002682,ENSOARG00000003592,ENSOARG00000004717,ENSOARG00000005050,ENSOARG00000005236,ENSOARG00000005558,ENSOARG00000005907,ENSOARG00000005941,ENSOARG00000006358,ENSOARG00000006454,ENSOARG00000006660,ENSOARG00000007578,ENSOARG00000007592,…
GO:BP	leukocyte differentiation	GO:0002521	0.00142607	2.84586	343	653	37	14575	ENSOARG00000000469,ENSOARG00000000708,ENSOARG00000001511,ENSOARG00000001620,ENSOARG00000001783,ENSOARG00000003991,ENSOARG00000004468,ENSOARG00000005154,ENSOARG00000005959,ENSOARG00000006358,ENSOARG00000006989,ENSOARG00000007991,ENSOARG00000008091,ENSOARG00000008456,ENSOARG00000009833,ENSOARG00000010854,ENSOARG00000011074,ENSOARG00000011130,ENSOARG00000012936,ENSOARG00000013765,ENSOARG00000014260,…
GO:BP	regulation of multicellular organismal process	GO:0051239	0.00143788	2.84228	1984	653	133	14575	ENSOARG00000000569,ENSOARG00000000602,ENSOARG00000000708,ENSOARG00000000776,ENSOARG00000001210,ENSOARG00000001326,ENSOARG00000001337,ENSOARG00000001370,ENSOARG00000001511,ENSOARG00000001620,ENSOARG00000001783,ENSOARG00000001811,ENSOARG00000001823,ENSOARG00000002360,ENSOARG00000002633,ENSOARG00000002682,ENSOARG00000002742,ENSOARG00000003592,ENSOARG00000003991,ENSOARG00000003994,ENSOARG00000004234,…
GO:BP	tissue development	GO:0009888	0.00170119	2.76925	1240	653	92	14575	ENSOARG00000000175,ENSOARG00000000776,ENSOARG00000000900,ENSOARG00000001326,ENSOARG00000001337,ENSOARG00000001783,ENSOARG00000001811,ENSOARG00000002360,ENSOARG00000002633,ENSOARG00000002682,ENSOARG00000002830,ENSOARG00000003111,ENSOARG00000003592,ENSOARG00000003933,ENSOARG00000004078,ENSOARG00000004472,ENSOARG00000004676,ENSOARG00000005050,ENSOARG00000005704,ENSOARG00000005790,ENSOARG00000005941,…
GO:BP	regulation of cell death	GO:0010941	0.00173052	2.76182	997	653	78	14575	ENSOARG00000000175,ENSOARG00000000415,ENSOARG00000000569,ENSOARG00000001337,ENSOARG00000002525,ENSOARG00000002633,ENSOARG00000002640,ENSOARG00000002991,ENSOARG00000003592,ENSOARG00000003908,ENSOARG00000003994,ENSOARG00000004668,ENSOARG00000004717,ENSOARG00000005154,ENSOARG00000005446,ENSOARG00000006358,ENSOARG00000006660,ENSOARG00000006916,ENSOARG00000007137,ENSOARG00000007493,ENSOARG00000007524,…
GO:BP	regulation of cell activation	GO:0050865	0.00189331	2.72278	347	653	37	14575	ENSOARG00000000569,ENSOARG00000001337,ENSOARG00000001620,ENSOARG00000002525,ENSOARG00000003994,ENSOARG00000005154,ENSOARG00000005236,ENSOARG00000005558,ENSOARG00000006454,ENSOARG00000007765,ENSOARG00000007932,ENSOARG00000008091,ENSOARG00000008164,ENSOARG00000008605,ENSOARG00000008878,ENSOARG00000009000,ENSOARG00000011437,ENSOARG00000012367,ENSOARG00000012748,ENSOARG00000012936,ENSOARG00000013111,…
GO:BP	hematopoietic or lymphoid organ development	GO:0048534	0.00213165	2.67128	574	653	52	14575	ENSOARG00000000469,ENSOARG00000000708,ENSOARG00000001511,ENSOARG00000001620,ENSOARG00000001783,ENSOARG00000003314,ENSOARG00000003991,ENSOARG00000004468,ENSOARG00000005154,ENSOARG00000005558,ENSOARG00000005959,ENSOARG00000006068,ENSOARG00000006358,ENSOARG00000006989,ENSOARG00000007578,ENSOARG00000007991,ENSOARG00000008091,ENSOARG00000008456,ENSOARG00000009797,ENSOARG00000009833,ENSOARG00000010632,…
GO:BP	regulation of leukocyte activation	GO:0002694	0.00257292	2.58957	323	653	35	14575	ENSOARG00000000569,ENSOARG00000001337,ENSOARG00000001620,ENSOARG00000002525,ENSOARG00000003994,ENSOARG00000005154,ENSOARG00000005236,ENSOARG00000005558,ENSOARG00000006454,ENSOARG00000007765,ENSOARG00000007932,ENSOARG00000008091,ENSOARG00000008164,ENSOARG00000008878,ENSOARG00000009000,ENSOARG00000011437,ENSOARG00000012367,ENSOARG00000012748,ENSOARG00000012936,ENSOARG00000013111,ENSOARG00000013765,…
GO:BP	negative regulation of biological process	GO:0048519	0.00259377	2.58607	3438	653	206	14575	ENSOARG00000000142,ENSOARG00000000175,ENSOARG00000000469,ENSOARG00000000569,ENSOARG00000000708,ENSOARG00000000729,ENSOARG00000000732,ENSOARG00000000776,ENSOARG00000000950,ENSOARG00000001155,ENSOARG00000001337,ENSOARG00000001511,ENSOARG00000001620,ENSOARG00000001823,ENSOARG00000002045,ENSOARG00000002525,ENSOARG00000002633,ENSOARG00000002682,ENSOARG00000002703,ENSOARG00000002742,ENSOARG00000002754,…
GO:BP	regulation of hemopoiesis	GO:1903706	0.00281373	2.55072	242	653	29	14575	ENSOARG00000001511,ENSOARG00000001783,ENSOARG00000003991,ENSOARG00000005154,ENSOARG00000006068,ENSOARG00000006989,ENSOARG00000007578,ENSOARG00000007991,ENSOARG00000008091,ENSOARG00000009833,ENSOARG00000011074,ENSOARG00000011135,ENSOARG00000012936,ENSOARG00000013765,ENSOARG00000014260,ENSOARG00000014440,ENSOARG00000014726,ENSOARG00000015078,ENSOARG00000015718,ENSOARG00000016133,ENSOARG00000016171,…
GO:BP	positive regulation of multicellular organismal process	GO:0051240	0.00290383	2.53703	1097	653	83	14575	ENSOARG00000000569,ENSOARG00000001326,ENSOARG00000001337,ENSOARG00000001370,ENSOARG00000001511,ENSOARG00000001783,ENSOARG00000002360,ENSOARG00000002682,ENSOARG00000003592,ENSOARG00000003991,ENSOARG00000005154,ENSOARG00000006358,ENSOARG00000006376,ENSOARG00000006660,ENSOARG00000007210,ENSOARG00000007578,ENSOARG00000007592,ENSOARG00000007765,ENSOARG00000007797,ENSOARG00000007858,ENSOARG00000007894,…
GO:BP	programmed cell death	GO:0012501	0.00296218	2.52839	1115	653	84	14575	ENSOARG00000000175,ENSOARG00000000415,ENSOARG00000000569,ENSOARG00000001337,ENSOARG00000002525,ENSOARG00000002633,ENSOARG00000002640,ENSOARG00000002991,ENSOARG00000003314,ENSOARG00000003592,ENSOARG00000003908,ENSOARG00000003994,ENSOARG00000004472,ENSOARG00000004668,ENSOARG00000004717,ENSOARG00000005154,ENSOARG00000005446,ENSOARG00000005558,ENSOARG00000006358,ENSOARG00000006660,ENSOARG00000007493,…
GO:BP	apoptotic process	GO:0006915	0.00354106	2.45087	1085	653	82	14575	ENSOARG00000000175,ENSOARG00000000415,ENSOARG00000000569,ENSOARG00000001337,ENSOARG00000002525,ENSOARG00000002633,ENSOARG00000002640,ENSOARG00000002991,ENSOARG00000003314,ENSOARG00000003592,ENSOARG00000003908,ENSOARG00000003994,ENSOARG00000004668,ENSOARG00000004717,ENSOARG00000005154,ENSOARG00000005446,ENSOARG00000005558,ENSOARG00000006358,ENSOARG00000006660,ENSOARG00000007493,ENSOARG00000007524,…
GO:BP	positive regulation of response to stimulus	GO:0048584	0.00355468	2.4492	1315	653	95	14575	ENSOARG00000000432,ENSOARG00000000776,ENSOARG00000000950,ENSOARG00000001326,ENSOARG00000001337,ENSOARG00000001370,ENSOARG00000001374,ENSOARG00000001511,ENSOARG00000002360,ENSOARG00000002525,ENSOARG00000002991,ENSOARG00000003592,ENSOARG00000003740,ENSOARG00000003994,ENSOARG00000004658,ENSOARG00000004717,ENSOARG00000005154,ENSOARG00000005236,ENSOARG00000005907,ENSOARG00000006095,ENSOARG00000006358,…
GO:BP	regulation of cell differentiation	GO:0045595	0.00367654	2.43456	1121	653	84	14575	ENSOARG00000000175,ENSOARG00000001337,ENSOARG00000001345,ENSOARG00000001511,ENSOARG00000001783,ENSOARG00000002633,ENSOARG00000002682,ENSOARG00000002742,ENSOARG00000003111,ENSOARG00000003592,ENSOARG00000003991,ENSOARG00000004234,ENSOARG00000004676,ENSOARG00000005065,ENSOARG00000005154,ENSOARG00000005728,ENSOARG00000006068,ENSOARG00000006660,ENSOARG00000006989,ENSOARG00000007578,ENSOARG00000007592,…
GO:BP	regulation of developmental process	GO:0050793	0.00482282	2.3167	1653	653	113	14575	ENSOARG00000000175,ENSOARG00000000569,ENSOARG00000000776,ENSOARG00000001337,ENSOARG00000001345,ENSOARG00000001370,ENSOARG00000001511,ENSOARG00000001783,ENSOARG00000002360,ENSOARG00000002633,ENSOARG00000002682,ENSOARG00000002742,ENSOARG00000003111,ENSOARG00000003592,ENSOARG00000003991,ENSOARG00000003994,ENSOARG00000004234,ENSOARG00000004437,ENSOARG00000004676,ENSOARG00000005050,ENSOARG00000005065,…
GO:BP	intracellular signal transduction	GO:0035556	0.00549951	2.25968	1639	653	112	14575	ENSOARG00000000175,ENSOARG00000000432,ENSOARG00000000569,ENSOARG00000000708,ENSOARG00000000776,ENSOARG00000000858,ENSOARG00000001326,ENSOARG00000001337,ENSOARG00000001370,ENSOARG00000001374,ENSOARG00000001620,ENSOARG00000001811,ENSOARG00000002360,ENSOARG00000002525,ENSOARG00000002742,ENSOARG00000002830,ENSOARG00000002991,ENSOARG00000003158,ENSOARG00000003314,ENSOARG00000003592,ENSOARG00000004437,…
GO:BP	cell adhesion	GO:0007155	0.00592122	2.22759	824	653	66	14575	ENSOARG00000000498,ENSOARG00000001337,ENSOARG00000002360,ENSOARG00000002370,ENSOARG00000002590,ENSOARG00000002633,ENSOARG00000002682,ENSOARG00000002991,ENSOARG00000003517,ENSOARG00000003598,ENSOARG00000004812,ENSOARG00000005050,ENSOARG00000005154,ENSOARG00000005236,ENSOARG00000005711,ENSOARG00000005941,ENSOARG00000006095,ENSOARG00000006253,ENSOARG00000006454,ENSOARG00000007692,ENSOARG00000007765,…
GO:BP	regulation of locomotion	GO:0040012	0.00610772	2.21412	643	653	55	14575	ENSOARG00000001337,ENSOARG00000001511,ENSOARG00000002633,ENSOARG00000002682,ENSOARG00000002742,ENSOARG00000002991,ENSOARG00000003740,ENSOARG00000004437,ENSOARG00000004812,ENSOARG00000005050,ENSOARG00000005558,ENSOARG00000006095,ENSOARG00000006253,ENSOARG00000006358,ENSOARG00000006454,ENSOARG00000007137,ENSOARG00000007932,ENSOARG00000008164,ENSOARG00000008456,ENSOARG00000008576,ENSOARG00000008605,…
GO:BP	immune system development	GO:0002520	0.00617775	2.20917	611	653	53	14575	ENSOARG00000000469,ENSOARG00000000569,ENSOARG00000000708,ENSOARG00000001511,ENSOARG00000001620,ENSOARG00000001783,ENSOARG00000003314,ENSOARG00000003991,ENSOARG00000004468,ENSOARG00000005154,ENSOARG00000005558,ENSOARG00000005959,ENSOARG00000006068,ENSOARG00000006358,ENSOARG00000006989,ENSOARG00000007578,ENSOARG00000007991,ENSOARG00000008091,ENSOARG00000008456,ENSOARG00000009797,ENSOARG00000009833,…
GO:BP	positive regulation of cellular metabolic process	GO:0031325	0.0067235	2.1724	2156	653	139	14575	ENSOARG00000000072,ENSOARG00000000469,ENSOARG00000000569,ENSOARG00000000732,ENSOARG00000000776,ENSOARG00000001269,ENSOARG00000001337,ENSOARG00000001370,ENSOARG00000001374,ENSOARG00000001511,ENSOARG00000001749,ENSOARG00000001783,ENSOARG00000001996,ENSOARG00000002045,ENSOARG00000002246,ENSOARG00000002525,ENSOARG00000002590,ENSOARG00000002633,ENSOARG00000002640,ENSOARG00000002742,ENSOARG00000002754,…
GO:BP	biological adhesion	GO:0022610	0.00756467	2.12121	830	653	66	14575	ENSOARG00000000498,ENSOARG00000001337,ENSOARG00000002360,ENSOARG00000002370,ENSOARG00000002590,ENSOARG00000002633,ENSOARG00000002682,ENSOARG00000002991,ENSOARG00000003517,ENSOARG00000003598,ENSOARG00000004812,ENSOARG00000005050,ENSOARG00000005154,ENSOARG00000005236,ENSOARG00000005711,ENSOARG00000005941,ENSOARG00000006095,ENSOARG00000006253,ENSOARG00000006454,ENSOARG00000007692,ENSOARG00000007765,…
GO:BP	myeloid leukocyte differentiation	GO:0002573	0.00783311	2.10607	139	653	20	14575	ENSOARG00000000469,ENSOARG00000000708,ENSOARG00000001783,ENSOARG00000003991,ENSOARG00000004468,ENSOARG00000006358,ENSOARG00000006989,ENSOARG00000007991,ENSOARG00000008456,ENSOARG00000009833,ENSOARG00000010854,ENSOARG00000011074,ENSOARG00000011130,ENSOARG00000014260,ENSOARG00000014581,ENSOARG00000014726,ENSOARG00000017217,ENSOARG00000020050,ENSOARG00000021177,ENSOARG00000025175
GO:BP	regulation of molecular function	GO:0065009	0.00819638	2.08638	1859	653	123	14575	ENSOARG00000000569,ENSOARG00000000602,ENSOARG00000000729,ENSOARG00000000776,ENSOARG00000000950,ENSOARG00000001337,ENSOARG00000001370,ENSOARG00000001511,ENSOARG00000001695,ENSOARG00000001811,ENSOARG00000002633,ENSOARG00000002640,ENSOARG00000002754,ENSOARG00000002828,ENSOARG00000002830,ENSOARG00000002900,ENSOARG00000003018,ENSOARG00000004668,ENSOARG00000004709,ENSOARG00000004717,ENSOARG00000005065,…
GO:BP	regulation of cellular component movement	GO:0051270	0.0083352	2.07908	666	653	56	14575	ENSOARG00000001337,ENSOARG00000001511,ENSOARG00000002633,ENSOARG00000002682,ENSOARG00000002742,ENSOARG00000002991,ENSOARG00000004437,ENSOARG00000004812,ENSOARG00000005050,ENSOARG00000005558,ENSOARG00000005950,ENSOARG00000006095,ENSOARG00000006253,ENSOARG00000006358,ENSOARG00000006454,ENSOARG00000007137,ENSOARG00000007210,ENSOARG00000007932,ENSOARG00000008164,ENSOARG00000008456,ENSOARG00000008576,…
GO:BP	positive regulation of hemopoiesis	GO:1903708	0.00960802	2.01737	129	653	19	14575	ENSOARG00000001511,ENSOARG00000001783,ENSOARG00000003991,ENSOARG00000005154,ENSOARG00000007578,ENSOARG00000011074,ENSOARG00000011135,ENSOARG00000012936,ENSOARG00000014260,ENSOARG00000014440,ENSOARG00000014726,ENSOARG00000015718,ENSOARG00000016133,ENSOARG00000016171,ENSOARG00000017475,ENSOARG00000019414,ENSOARG00000019793,ENSOARG00000020050,ENSOARG00000021177
GO:BP	hemopoiesis	GO:0030097	0.00997535	2.00107	541	653	48	14575	ENSOARG00000000469,ENSOARG00000000708,ENSOARG00000001511,ENSOARG00000001620,ENSOARG00000001783,ENSOARG00000003991,ENSOARG00000004468,ENSOARG00000005154,ENSOARG00000005959,ENSOARG00000006068,ENSOARG00000006358,ENSOARG00000006989,ENSOARG00000007578,ENSOARG00000007991,ENSOARG00000008091,ENSOARG00000008456,ENSOARG00000009833,ENSOARG00000010632,ENSOARG00000010854,ENSOARG00000011074,ENSOARG00000011109,…
GO:BP	cytokine production	GO:0001816	0.0100448	1.99806	494	653	45	14575	ENSOARG00000000569,ENSOARG00000001326,ENSOARG00000001370,ENSOARG00000001620,ENSOARG00000002360,ENSOARG00000003740,ENSOARG00000005236,ENSOARG00000006068,ENSOARG00000006358,ENSOARG00000006376,ENSOARG00000007110,ENSOARG00000007210,ENSOARG00000007765,ENSOARG00000007797,ENSOARG00000007894,ENSOARG00000007932,ENSOARG00000008878,ENSOARG00000010344,ENSOARG00000011288,ENSOARG00000012748,ENSOARG00000012936,…
GO:BP	cellular response to cytokine stimulus	GO:0071345	0.0103442	1.9853	479	653	44	14575	ENSOARG00000000175,ENSOARG00000001337,ENSOARG00000001456,ENSOARG00000001511,ENSOARG00000001620,ENSOARG00000002094,ENSOARG00000002743,ENSOARG00000002991,ENSOARG00000003908,ENSOARG00000006068,ENSOARG00000006358,ENSOARG00000007541,ENSOARG00000007894,ENSOARG00000007932,ENSOARG00000008088,ENSOARG00000008704,ENSOARG00000009627,ENSOARG00000009845,ENSOARG00000011074,ENSOARG00000011130,ENSOARG00000013111,…
GO:BP	response to cytokine	GO:0034097	0.0109309	1.96134	527	653	47	14575	ENSOARG00000000175,ENSOARG00000000729,ENSOARG00000001337,ENSOARG00000001370,ENSOARG00000001456,ENSOARG00000001511,ENSOARG00000001620,ENSOARG00000002094,ENSOARG00000002743,ENSOARG00000002991,ENSOARG00000003908,ENSOARG00000006068,ENSOARG00000006358,ENSOARG00000007541,ENSOARG00000007894,ENSOARG00000007932,ENSOARG00000008088,ENSOARG00000008704,ENSOARG00000009627,ENSOARG00000009845,ENSOARG00000011074,…
GO:BP	regulation of response to external stimulus	GO:0032101	0.0115941	1.93576	544	653	48	14575	ENSOARG00000000175,ENSOARG00000000569,ENSOARG00000000950,ENSOARG00000001337,ENSOARG00000002360,ENSOARG00000002991,ENSOARG00000003740,ENSOARG00000003994,ENSOARG00000005117,ENSOARG00000005236,ENSOARG00000005907,ENSOARG00000006068,ENSOARG00000006253,ENSOARG00000006376,ENSOARG00000006454,ENSOARG00000007592,ENSOARG00000007765,ENSOARG00000007797,ENSOARG00000007932,ENSOARG00000008164,ENSOARG00000008181,…
GO:BP	positive regulation of immune system process	GO:0002684	0.0125878	1.90005	514	653	46	14575	ENSOARG00000000950,ENSOARG00000001337,ENSOARG00000001511,ENSOARG00000001783,ENSOARG00000002991,ENSOARG00000003991,ENSOARG00000003994,ENSOARG00000004658,ENSOARG00000005154,ENSOARG00000005236,ENSOARG00000006454,ENSOARG00000007210,ENSOARG00000007578,ENSOARG00000007932,ENSOARG00000007977,ENSOARG00000008878,ENSOARG00000009000,ENSOARG00000009779,ENSOARG00000011074,ENSOARG00000011135,ENSOARG00000011842,…
GO:BP	immune response	GO:0006955	0.0131456	1.88122	793	653	63	14575	ENSOARG00000000432,ENSOARG00000000569,ENSOARG00000000900,ENSOARG00000000950,ENSOARG00000001511,ENSOARG00000001620,ENSOARG00000002640,ENSOARG00000002743,ENSOARG00000002754,ENSOARG00000002991,ENSOARG00000003740,ENSOARG00000003994,ENSOARG00000004658,ENSOARG00000005154,ENSOARG00000005236,ENSOARG00000005558,ENSOARG00000005907,ENSOARG00000005959,ENSOARG00000006194,ENSOARG00000006376,ENSOARG00000007210,…
GO:BP	protein phosphorylation	GO:0006468	0.0134989	1.8697	1357	653	95	14575	ENSOARG00000000175,ENSOARG00000000569,ENSOARG00000000776,ENSOARG00000000858,ENSOARG00000001110,ENSOARG00000001326,ENSOARG00000001337,ENSOARG00000001370,ENSOARG00000001374,ENSOARG00000001620,ENSOARG00000001996,ENSOARG00000002525,ENSOARG00000002633,ENSOARG00000002742,ENSOARG00000002820,ENSOARG00000002830,ENSOARG00000003111,ENSOARG00000004010,ENSOARG00000004668,ENSOARG00000004717,ENSOARG00000005558,…
GO:BP	regulation of cell motility	GO:2000145	0.0145507	1.83712	613	653	52	14575	ENSOARG00000001337,ENSOARG00000001511,ENSOARG00000002633,ENSOARG00000002682,ENSOARG00000002742,ENSOARG00000002991,ENSOARG00000004437,ENSOARG00000004812,ENSOARG00000005050,ENSOARG00000005558,ENSOARG00000006095,ENSOARG00000006253,ENSOARG00000006358,ENSOARG00000006454,ENSOARG00000007137,ENSOARG00000007932,ENSOARG00000008164,ENSOARG00000008456,ENSOARG00000008576,ENSOARG00000008605,ENSOARG00000008809,…
GO:BP	positive regulation of nitrogen compound metabolic process	GO:0051173	0.0147437	1.83139	2053	653	132	14575	ENSOARG00000000072,ENSOARG00000000469,ENSOARG00000000569,ENSOARG00000000732,ENSOARG00000000776,ENSOARG00000001337,ENSOARG00000001370,ENSOARG00000001374,ENSOARG00000001511,ENSOARG00000001749,ENSOARG00000001783,ENSOARG00000001996,ENSOARG00000002045,ENSOARG00000002246,ENSOARG00000002525,ENSOARG00000002590,ENSOARG00000002633,ENSOARG00000002640,ENSOARG00000002742,ENSOARG00000002754,ENSOARG00000002828,…
GO:BP	positive regulation of cell differentiation	GO:0045597	0.0178653	1.74799	585	653	50	14575	ENSOARG00000000175,ENSOARG00000001345,ENSOARG00000001511,ENSOARG00000001783,ENSOARG00000002682,ENSOARG00000003111,ENSOARG00000003592,ENSOARG00000003991,ENSOARG00000005154,ENSOARG00000006068,ENSOARG00000007578,ENSOARG00000007592,ENSOARG00000007797,ENSOARG00000007858,ENSOARG00000008088,ENSOARG00000008578,ENSOARG00000009311,ENSOARG00000009626,ENSOARG00000009880,ENSOARG00000010854,ENSOARG00000011074,…
GO:BP	negative regulation of cell death	GO:0060548	0.0194037	1.71212	603	653	51	14575	ENSOARG00000000175,ENSOARG00000000569,ENSOARG00000001337,ENSOARG00000002525,ENSOARG00000002633,ENSOARG00000002991,ENSOARG00000003592,ENSOARG00000005446,ENSOARG00000006358,ENSOARG00000006660,ENSOARG00000006916,ENSOARG00000007493,ENSOARG00000007592,ENSOARG00000007878,ENSOARG00000008164,ENSOARG00000008619,ENSOARG00000009627,ENSOARG00000009833,ENSOARG00000009939,ENSOARG00000011074,ENSOARG00000011175,…
GO:BP	positive regulation of catalytic activity	GO:0043085	0.0195787	1.70822	803	653	63	14575	ENSOARG00000000776,ENSOARG00000001337,ENSOARG00000001370,ENSOARG00000001511,ENSOARG00000001695,ENSOARG00000002633,ENSOARG00000002640,ENSOARG00000002900,ENSOARG00000004668,ENSOARG00000005065,ENSOARG00000005950,ENSOARG00000006358,ENSOARG00000006665,ENSOARG00000007313,ENSOARG00000007858,ENSOARG00000008024,ENSOARG00000008088,ENSOARG00000008164,ENSOARG00000008456,ENSOARG00000008881,ENSOARG00000009554,…
GO:BP	regulation of signal transduction	GO:0009966	0.0204641	1.68901	1856	653	121	14575	ENSOARG00000000175,ENSOARG00000000432,ENSOARG00000000569,ENSOARG00000000602,ENSOARG00000000776,ENSOARG00000001326,ENSOARG00000001337,ENSOARG00000001370,ENSOARG00000001374,ENSOARG00000001511,ENSOARG00000002360,ENSOARG00000002525,ENSOARG00000002633,ENSOARG00000002703,ENSOARG00000002742,ENSOARG00000002830,ENSOARG00000002991,ENSOARG00000003158,ENSOARG00000003592,ENSOARG00000003994,ENSOARG00000004437,…
GO:BP	regulation of lymphocyte activation	GO:0051249	0.0231366	1.6357	269	653	29	14575	ENSOARG00000000569,ENSOARG00000001337,ENSOARG00000001620,ENSOARG00000002525,ENSOARG00000005154,ENSOARG00000005236,ENSOARG00000005558,ENSOARG00000006454,ENSOARG00000007765,ENSOARG00000007932,ENSOARG00000008091,ENSOARG00000011437,ENSOARG00000012748,ENSOARG00000012936,ENSOARG00000013765,ENSOARG00000014340,ENSOARG00000014440,ENSOARG00000014726,ENSOARG00000015078,ENSOARG00000015718,ENSOARG00000016133,…
GO:BP	lymphocyte activation	GO:0046649	0.0231704	1.63507	432	653	40	14575	ENSOARG00000000469,ENSOARG00000000569,ENSOARG00000001337,ENSOARG00000001511,ENSOARG00000001620,ENSOARG00000002525,ENSOARG00000005050,ENSOARG00000005154,ENSOARG00000005236,ENSOARG00000005558,ENSOARG00000005907,ENSOARG00000005959,ENSOARG00000006454,ENSOARG00000007765,ENSOARG00000007864,ENSOARG00000007932,ENSOARG00000008091,ENSOARG00000011437,ENSOARG00000011842,ENSOARG00000012748,ENSOARG00000012936,…
GO:BP	regulation of apoptotic process	GO:0042981	0.0244777	1.61123	912	653	69	14575	ENSOARG00000000175,ENSOARG00000000415,ENSOARG00000000569,ENSOARG00000001337,ENSOARG00000002525,ENSOARG00000002640,ENSOARG00000002991,ENSOARG00000003592,ENSOARG00000003908,ENSOARG00000003994,ENSOARG00000004668,ENSOARG00000004717,ENSOARG00000005154,ENSOARG00000005446,ENSOARG00000006358,ENSOARG00000006660,ENSOARG00000007493,ENSOARG00000007524,ENSOARG00000007578,ENSOARG00000007592,ENSOARG00000007894,…
GO:BP	regulation of programmed cell death	GO:0043067	0.0250292	1.60155	930	653	70	14575	ENSOARG00000000175,ENSOARG00000000415,ENSOARG00000000569,ENSOARG00000001337,ENSOARG00000002525,ENSOARG00000002640,ENSOARG00000002991,ENSOARG00000003592,ENSOARG00000003908,ENSOARG00000003994,ENSOARG00000004668,ENSOARG00000004717,ENSOARG00000005154,ENSOARG00000005446,ENSOARG00000006358,ENSOARG00000006660,ENSOARG00000007493,ENSOARG00000007524,ENSOARG00000007578,ENSOARG00000007592,ENSOARG00000007894,…
GO:BP	positive regulation of developmental process	GO:0051094	0.0272313	1.56493	863	653	66	14575	ENSOARG00000000175,ENSOARG00000000569,ENSOARG00000001345,ENSOARG00000001370,ENSOARG00000001511,ENSOARG00000001783,ENSOARG00000002360,ENSOARG00000002682,ENSOARG00000003111,ENSOARG00000003592,ENSOARG00000003991,ENSOARG00000005154,ENSOARG00000006068,ENSOARG00000006660,ENSOARG00000007578,ENSOARG00000007592,ENSOARG00000007797,ENSOARG00000007858,ENSOARG00000008088,ENSOARG00000008578,ENSOARG00000009130,…
GO:BP	developmental growth	GO:0048589	0.0279305	1.55392	420	653	39	14575	ENSOARG00000000776,ENSOARG00000001511,ENSOARG00000002633,ENSOARG00000002682,ENSOARG00000002754,ENSOARG00000004078,ENSOARG00000004676,ENSOARG00000005790,ENSOARG00000006660,ENSOARG00000007210,ENSOARG00000007858,ENSOARG00000007861,ENSOARG00000008065,ENSOARG00000008576,ENSOARG00000008578,ENSOARG00000008605,ENSOARG00000009880,ENSOARG00000010741,ENSOARG00000011074,ENSOARG00000012471,ENSOARG00000013053,…
GO:BP	response to stress	GO:0006950	0.0291846	1.53485	2139	653	135	14575	ENSOARG00000000175,ENSOARG00000000432,ENSOARG00000000569,ENSOARG00000000729,ENSOARG00000000732,ENSOARG00000000776,ENSOARG00000000950,ENSOARG00000001337,ENSOARG00000001370,ENSOARG00000001511,ENSOARG00000001600,ENSOARG00000001783,ENSOARG00000001869,ENSOARG00000002360,ENSOARG00000002525,ENSOARG00000002640,ENSOARG00000002742,ENSOARG00000002743,ENSOARG00000002754,ENSOARG00000002991,ENSOARG00000003314,…
GO:BP	regulation of leukocyte differentiation	GO:1902105	0.0294289	1.53123	177	653	22	14575	ENSOARG00000001783,ENSOARG00000003991,ENSOARG00000005154,ENSOARG00000006989,ENSOARG00000007991,ENSOARG00000008091,ENSOARG00000009833,ENSOARG00000012936,ENSOARG00000013765,ENSOARG00000014260,ENSOARG00000014440,ENSOARG00000014726,ENSOARG00000015078,ENSOARG00000015718,ENSOARG00000016133,ENSOARG00000016171,ENSOARG00000018955,ENSOARG00000019414,ENSOARG00000019793,ENSOARG00000020050,ENSOARG00000021177,…
GO:BP	regulation of cell migration	GO:0030334	0.0300295	1.52245	580	653	49	14575	ENSOARG00000001337,ENSOARG00000001511,ENSOARG00000002633,ENSOARG00000002682,ENSOARG00000002742,ENSOARG00000002991,ENSOARG00000004437,ENSOARG00000004812,ENSOARG00000005050,ENSOARG00000006095,ENSOARG00000006253,ENSOARG00000006358,ENSOARG00000006454,ENSOARG00000007137,ENSOARG00000007932,ENSOARG00000008164,ENSOARG00000008576,ENSOARG00000008605,ENSOARG00000009151,ENSOARG00000009554,ENSOARG00000009627,…
GO:BP	regulation of cell population proliferation	GO:0042127	0.0320627	1.494	972	653	72	14575	ENSOARG00000000569,ENSOARG00000000776,ENSOARG00000001337,ENSOARG00000001511,ENSOARG00000001620,ENSOARG00000002360,ENSOARG00000002525,ENSOARG00000002682,ENSOARG00000003592,ENSOARG00000004717,ENSOARG00000005236,ENSOARG00000005558,ENSOARG00000005941,ENSOARG00000006358,ENSOARG00000006454,ENSOARG00000006660,ENSOARG00000007578,ENSOARG00000007592,ENSOARG00000007765,ENSOARG00000007932,ENSOARG00000008088,…
GO:BP	positive regulation of molecular function	GO:0044093	0.0324961	1.48817	1043	653	76	14575	ENSOARG00000000776,ENSOARG00000001337,ENSOARG00000001370,ENSOARG00000001511,ENSOARG00000001695,ENSOARG00000002633,ENSOARG00000002640,ENSOARG00000002828,ENSOARG00000002900,ENSOARG00000004668,ENSOARG00000005065,ENSOARG00000005950,ENSOARG00000006358,ENSOARG00000006665,ENSOARG00000006916,ENSOARG00000007082,ENSOARG00000007216,ENSOARG00000007313,ENSOARG00000007858,ENSOARG00000008024,ENSOARG00000008088,…
GO:BP	myeloid leukocyte migration	GO:0097529	0.0362996	1.4401	117	653	17	14575	ENSOARG00000002991,ENSOARG00000006454,ENSOARG00000007210,ENSOARG00000007932,ENSOARG00000008605,ENSOARG00000009554,ENSOARG00000009627,ENSOARG00000012367,ENSOARG00000013144,ENSOARG00000013162,ENSOARG00000013347,ENSOARG00000014260,ENSOARG00000015262,ENSOARG00000016133,ENSOARG00000019414,ENSOARG00000019783,ENSOARG00000021088
GO:BP	regulation of protein phosphorylation	GO:0001932	0.0368748	1.43327	906	653	68	14575	ENSOARG00000000175,ENSOARG00000000569,ENSOARG00000000776,ENSOARG00000001326,ENSOARG00000001337,ENSOARG00000001370,ENSOARG00000001374,ENSOARG00000001996,ENSOARG00000002525,ENSOARG00000002633,ENSOARG00000002742,ENSOARG00000002830,ENSOARG00000004668,ENSOARG00000004717,ENSOARG00000005558,ENSOARG00000006095,ENSOARG00000006358,ENSOARG00000006916,ENSOARG00000007210,ENSOARG00000007592,ENSOARG00000007721,…
GO:BP	cell surface receptor signaling pathway	GO:0007166	0.0384866	1.41469	1710	653	112	14575	ENSOARG00000000175,ENSOARG00000000498,ENSOARG00000000569,ENSOARG00000000708,ENSOARG00000000858,ENSOARG00000001326,ENSOARG00000001337,ENSOARG00000001511,ENSOARG00000001783,ENSOARG00000002633,ENSOARG00000002703,ENSOARG00000002830,ENSOARG00000002991,ENSOARG00000003111,ENSOARG00000003592,ENSOARG00000003908,ENSOARG00000004812,ENSOARG00000005154,ENSOARG00000005596,ENSOARG00000005907,ENSOARG00000006253,…
GO:BP	regulation of intracellular signal transduction	GO:1902531	0.0416726	1.38015	1015	653	74	14575	ENSOARG00000000432,ENSOARG00000000569,ENSOARG00000000776,ENSOARG00000001326,ENSOARG00000001337,ENSOARG00000001370,ENSOARG00000001374,ENSOARG00000002360,ENSOARG00000002525,ENSOARG00000002742,ENSOARG00000002991,ENSOARG00000003158,ENSOARG00000003592,ENSOARG00000004437,ENSOARG00000005154,ENSOARG00000006095,ENSOARG00000006358,ENSOARG00000007110,ENSOARG00000007210,ENSOARG00000007592,ENSOARG00000007797,…
GO:BP	regulation of cell communication	GO:0010646	0.0486401	1.31301	2161	653	135	14575	ENSOARG00000000175,ENSOARG00000000432,ENSOARG00000000569,ENSOARG00000000602,ENSOARG00000000769,ENSOARG00000000776,ENSOARG00000001210,ENSOARG00000001326,ENSOARG00000001337,ENSOARG00000001370,ENSOARG00000001374,ENSOARG00000001511,ENSOARG00000002360,ENSOARG00000002525,ENSOARG00000002590,ENSOARG00000002633,ENSOARG00000002703,ENSOARG00000002742,ENSOARG00000002830,ENSOARG00000002991,ENSOARG00000003158,…
GO:CC	cytoplasm	GO:0005737	0.000224548	3.64869	6381	643	342	14540	ENSOARG00000000142,ENSOARG00000000415,ENSOARG00000000432,ENSOARG00000000569,ENSOARG00000000664,ENSOARG00000000708,ENSOARG00000000729,ENSOARG00000000732,ENSOARG00000000769,ENSOARG00000000920,ENSOARG00000000976,ENSOARG00000001155,ENSOARG00000001265,ENSOARG00000001269,ENSOARG00000001326,ENSOARG00000001337,ENSOARG00000001345,ENSOARG00000001370,ENSOARG00000001511,ENSOARG00000001600,ENSOARG00000001620,…
GO:CC	side of membrane	GO:0098552	0.00309817	2.5089	258	643	28	14540	ENSOARG00000001326,ENSOARG00000002862,ENSOARG00000003018,ENSOARG00000003592,ENSOARG00000005117,ENSOARG00000007082,ENSOARG00000008456,ENSOARG00000008605,ENSOARG00000009130,ENSOARG00000009653,ENSOARG00000009791,ENSOARG00000011260,ENSOARG00000012936,ENSOARG00000013053,ENSOARG00000013111,ENSOARG00000013144,ENSOARG00000013645,ENSOARG00000013995,ENSOARG00000014260,ENSOARG00000014312,ENSOARG00000014582,…
GO:CC	cell surface	GO:0009986	0.00340021	2.46849	439	643	40	14540	ENSOARG00000001326,ENSOARG00000001600,ENSOARG00000002862,ENSOARG00000003592,ENSOARG00000004145,ENSOARG00000004668,ENSOARG00000005050,ENSOARG00000005117,ENSOARG00000005596,ENSOARG00000006358,ENSOARG00000006454,ENSOARG00000007110,ENSOARG00000008456,ENSOARG00000008605,ENSOARG00000009000,ENSOARG00000009130,ENSOARG00000010036,ENSOARG00000011260,ENSOARG00000012367,ENSOARG00000012936,ENSOARG00000013111,…
GO:CC	external side of plasma membrane	GO:0009897	0.00357488	2.44674	165	643	21	14540	ENSOARG00000001326,ENSOARG00000002862,ENSOARG00000003592,ENSOARG00000005117,ENSOARG00000008456,ENSOARG00000008605,ENSOARG00000009130,ENSOARG00000011260,ENSOARG00000012936,ENSOARG00000013111,ENSOARG00000013144,ENSOARG00000013645,ENSOARG00000014260,ENSOARG00000014582,ENSOARG00000014726,ENSOARG00000015263,ENSOARG00000015718,ENSOARG00000016047,ENSOARG00000016181,ENSOARG00000020233,ENSOARG00000025180
GO:CC	extracellular matrix	GO:0031012	0.00651719	2.18594	212	643	24	14540	ENSOARG00000001660,ENSOARG00000002682,ENSOARG00000002754,ENSOARG00000003598,ENSOARG00000005315,ENSOARG00000005941,ENSOARG00000006119,ENSOARG00000008507,ENSOARG00000010041,ENSOARG00000010088,ENSOARG00000010344,ENSOARG00000010943,ENSOARG00000012880,ENSOARG00000013298,ENSOARG00000013645,ENSOARG00000014718,ENSOARG00000015081,ENSOARG00000015132,ENSOARG00000015262,ENSOARG00000018035,ENSOARG00000018254,…
GO:MF	protein binding	GO:0005515	1.40224e-06	5.85318	6590	660	362	15078	ENSOARG00000000142,ENSOARG00000000175,ENSOARG00000000198,ENSOARG00000000432,ENSOARG00000000569,ENSOARG00000000876,ENSOARG00000000950,ENSOARG00000000962,ENSOARG00000000976,ENSOARG00000001210,ENSOARG00000001337,ENSOARG00000001511,ENSOARG00000001620,ENSOARG00000001659,ENSOARG00000001660,ENSOARG00000001695,ENSOARG00000001725,ENSOARG00000001783,ENSOARG00000001811,ENSOARG00000001823,ENSOARG00000001869,…
GO:MF	binding	GO:0005488	0.000166549	3.77846	11137	660	541	15078	ENSOARG00000000072,ENSOARG00000000116,ENSOARG00000000142,ENSOARG00000000155,ENSOARG00000000175,ENSOARG00000000198,ENSOARG00000000345,ENSOARG00000000432,ENSOARG00000000469,ENSOARG00000000569,ENSOARG00000000732,ENSOARG00000000769,ENSOARG00000000776,ENSOARG00000000858,ENSOARG00000000876,ENSOARG00000000950,ENSOARG00000000962,ENSOARG00000000976,ENSOARG00000001110,ENSOARG00000001210,ENSOARG00000001269,…
GO:MF	enzyme binding	GO:0019899	0.0016466	2.78341	1439	660	99	15078	ENSOARG00000000142,ENSOARG00000000569,ENSOARG00000000950,ENSOARG00000001337,ENSOARG00000001511,ENSOARG00000001695,ENSOARG00000001811,ENSOARG00000002045,ENSOARG00000002525,ENSOARG00000002640,ENSOARG00000002743,ENSOARG00000002830,ENSOARG00000002900,ENSOARG00000003012,ENSOARG00000003111,ENSOARG00000003314,ENSOARG00000004145,ENSOARG00000005050,ENSOARG00000005558,ENSOARG00000005596,ENSOARG00000005704,…
GO:MF	proteoglycan binding	GO:0043394	0.0147384	1.83155	22	660	7	15078	ENSOARG00000002360,ENSOARG00000003598,ENSOARG00000005941,ENSOARG00000012748,ENSOARG00000015263,ENSOARG00000015718,ENSOARG00000019329
GO:MF	protein kinase binding	GO:0019901	0.046882	1.32899	403	660	35	15078	ENSOARG00000001337,ENSOARG00000001511,ENSOARG00000001811,ENSOARG00000002045,ENSOARG00000002525,ENSOARG00000002830,ENSOARG00000003111,ENSOARG00000005050,ENSOARG00000005558,ENSOARG00000006253,ENSOARG00000007797,ENSOARG00000008088,ENSOARG00000008809,ENSOARG00000009151,ENSOARG00000011109,ENSOARG00000012267,ENSOARG00000012278,ENSOARG00000012367,ENSOARG00000013053,ENSOARG00000013455,ENSOARG00000013691,…
KEGG	Regulation of actin cytoskeleton	KEGG:04810	0.006954910569662729	2157708450050320	183	52	8	6534	ENSOARG00000000498,ENSOARG00000001210,ENSOARG00000005050,ENSOARG00000008576,ENSOARG00000012278,ENSOARG00000013053,ENSOARG00000016937,ENSOARG00000020960
KEGG	Focal adhesion	KEGG:04510	0.04687236449830869	1.32908e+16	184	52	7	6534	ENSOARG00000000498,ENSOARG00000001337,ENSOARG00000002590,ENSOARG00000008576,ENSOARG00000012278,ENSOARG00000014799,ENSOARG00000020960
KEGG	Neuroactive ligand-receptor interaction	KEGG:04080	1	0	268	52	2	6534	ENSOARG00000001210,ENSOARG00000016937
KEGG	Cell cycle	KEGG:04110	1	0	115	52	1	6534	ENSOARG00000010359
KEGG	Mitophagy - animal	KEGG:04137	1	0	60	52	1	6534	ENSOARG00000009833
KEGG	Autophagy - animal	KEGG:04140	1	0	124	52	1	6534	ENSOARG00000021092
KEGG	Lysosome	KEGG:04142	1	0	123	52	1	6534	ENSOARG00000019535
KEGG	Endocytosis	KEGG:04144	1	0	212	52	4	6534	ENSOARG00000001337,ENSOARG00000014726,ENSOARG00000020458,ENSOARG00000020960
KEGG	Phagosome	KEGG:04145	1	0	129	52	1	6534	ENSOARG00000002196
KEGG	mTOR signaling pathway	KEGG:04150	1	0	130	52	2	6534	ENSOARG00000014242,ENSOARG00000016187
KEGG	PI3K-Akt signaling pathway	KEGG:04151	1	0	306	52	5	6534	ENSOARG00000000498,ENSOARG00000001210,ENSOARG00000002590,ENSOARG00000014242,ENSOARG00000016937
KEGG	AMPK signaling pathway	KEGG:04152	1	0	113	52	2	6534	ENSOARG00000008650,ENSOARG00000014674
KEGG	Cellular senescence	KEGG:04218	1	0	136	52	1	6534	ENSOARG00000014726
KEGG	Phospholipase D signaling pathway	KEGG:04072	1	0	130	52	2	6534	ENSOARG00000016937,ENSOARG00000020960
KEGG	Vascular smooth muscle contraction	KEGG:04270	1	0	114	52	1	6534	ENSOARG00000000858
KEGG	TGF-beta signaling pathway	KEGG:04350	1	0	77	52	3	6534	ENSOARG00000010344,ENSOARG00000014726,ENSOARG00000014930
KEGG	Axon guidance	KEGG:04360	1	0	157	52	2	6534	ENSOARG00000017485,ENSOARG00000021032
KEGG	Apelin signaling pathway	KEGG:04371	1	0	119	52	2	6534	ENSOARG00000002590,ENSOARG00000014242
KEGG	Osteoclast differentiation	KEGG:04380	1	0	101	52	2	6534	ENSOARG00000009833,ENSOARG00000014726
KEGG	Hippo signaling pathway	KEGG:04390	1	0	126	52	3	6534	ENSOARG00000002830,ENSOARG00000006660,ENSOARG00000014726
KEGG	Hippo signaling pathway - multiple species	KEGG:04392	1	0	26	52	2	6534	ENSOARG00000002830,ENSOARG00000006660
KEGG	ECM-receptor interaction	KEGG:04512	1	0	82	52	3	6534	ENSOARG00000000498,ENSOARG00000002590,ENSOARG00000014126
KEGG	Cell adhesion molecules	KEGG:04514	1	0	116	52	1	6534	ENSOARG00000000498
KEGG	Adherens junction	KEGG:04520	1	0	67	52	3	6534	ENSOARG00000008576,ENSOARG00000013053,ENSOARG00000014726
KEGG	Tight junction	KEGG:04530	1	0	144	52	2	6534	ENSOARG00000005050,ENSOARG00000008268
KEGG	Signaling pathways regulating pluripotency of stem cells	KEGG:04550	1	0	115	52	1	6534	ENSOARG00000014930
KEGG	Wnt signaling pathway	KEGG:04310	1	0	126	52	1	6534	ENSOARG00000009860
KEGG	Complement and coagulation cascades	KEGG:04610	1	0	72	52	2	6534	ENSOARG00000005117,ENSOARG00000016937
KEGG	Phosphatidylinositol signaling system	KEGG:04070	1	0	88	52	1	6534	ENSOARG00000020960
KEGG	HIF-1 signaling pathway	KEGG:04066	1	0	104	52	1	6534	ENSOARG00000014242
KEGG	Steroid biosynthesis	KEGG:00100	1	0	19	52	1	6534	ENSOARG00000007493
KEGG	Purine metabolism	KEGG:00230	1	0	118	52	2	6534	ENSOARG00000000858,ENSOARG00000003986
KEGG	Glycosaminoglycan biosynthesis - heparan sulfate / heparin	KEGG:00534	1	0	18	52	1	6534	ENSOARG00000018604
KEGG	Inositol phosphate metabolism	KEGG:00562	1	0	69	52	1	6534	ENSOARG00000020960
KEGG	alpha-Linolenic acid metabolism	KEGG:00592	1	0	23	52	1	6534	ENSOARG00000013845
KEGG	Drug metabolism - other enzymes	KEGG:00983	1	0	62	52	1	6534	ENSOARG00000003986
KEGG	Biosynthesis of unsaturated fatty acids	KEGG:01040	1	0	25	52	2	6534	ENSOARG00000013845,ENSOARG00000014674
KEGG	Metabolic pathways	KEGG:01100	1	0	1302	52	8	6534	ENSOARG00000000858,ENSOARG00000003986,ENSOARG00000007493,ENSOARG00000008650,ENSOARG00000013845,ENSOARG00000014674,ENSOARG00000018604,ENSOARG00000020960
KEGG	Carbon metabolism	KEGG:01200	1	0	111	52	1	6534	ENSOARG00000008650
KEGG	Fatty acid metabolism	KEGG:01212	1	0	56	52	2	6534	ENSOARG00000013845,ENSOARG00000014674
KEGG	EGFR tyrosine kinase inhibitor resistance	KEGG:01521	1	0	72	52	1	6534	ENSOARG00000014242
KEGG	FoxO signaling pathway	KEGG:04068	1	0	118	52	1	6534	ENSOARG00000014726
KEGG	Platinum drug resistance	KEGG:01524	1	0	69	52	1	6534	ENSOARG00000014321
KEGG	RNA degradation	KEGG:03018	1	0	75	52	1	6534	ENSOARG00000025175
KEGG	PPAR signaling pathway	KEGG:03320	1	0	72	52	2	6534	ENSOARG00000013845,ENSOARG00000014674
KEGG	MAPK signaling pathway	KEGG:04010	1	0	242	52	3	6534	ENSOARG00000012278,ENSOARG00000014726,ENSOARG00000014799
KEGG	ErbB signaling pathway	KEGG:04012	1	0	78	52	1	6534	ENSOARG00000012278
KEGG	Ras signaling pathway	KEGG:04014	1	0	197	52	2	6534	ENSOARG00000009939,ENSOARG00000014799
KEGG	Rap1 signaling pathway	KEGG:04015	1	0	174	52	2	6534	ENSOARG00000012278,ENSOARG00000016937
KEGG	Calcium signaling pathway	KEGG:04020	1	0	162	52	2	6534	ENSOARG00000001210,ENSOARG00000016937
KEGG	cGMP-PKG signaling pathway	KEGG:04022	1	0	139	52	1	6534	ENSOARG00000000858
KEGG	cAMP signaling pathway	KEGG:04024	1	0	196	52	3	6534	ENSOARG00000000858,ENSOARG00000001210,ENSOARG00000016937
KEGG	Cytokine-cytokine receptor interaction	KEGG:04060	1	0	236	52	1	6534	ENSOARG00000014726
KEGG	Chemokine signaling pathway	KEGG:04062	1	0	166	52	1	6534	ENSOARG00000012278
KEGG	Ribosome	KEGG:03010	1	0	127	52	4	6534	ENSOARG00000003480,ENSOARG00000004976,ENSOARG00000013126,ENSOARG00000014242
KEGG	Platelet activation	KEGG:04611	1	0	112	52	1	6534	ENSOARG00000016937
KEGG	Toll-like receptor signaling pathway	KEGG:04620	1	0	92	52	1	6534	ENSOARG00000002590
KEGG	Th17 cell differentiation	KEGG:04659	1	0	95	52	1	6534	ENSOARG00000014726
KEGG	Staphylococcus aureus infection	KEGG:05150	1	0	73	52	1	6534	ENSOARG00000002196
KEGG	Hepatitis B	KEGG:05161	1	0	142	52	1	6534	ENSOARG00000014726
KEGG	Measles	KEGG:05162	1	0	122	52	1	6534	ENSOARG00000005050
KEGG	Human cytomegalovirus infection	KEGG:05163	1	0	189	52	1	6534	ENSOARG00000012278
KEGG	Human papillomavirus infection	KEGG:05165	1	0	286	52	2	6534	ENSOARG00000000498,ENSOARG00000002590
KEGG	Human T-cell leukemia virus 1 infection	KEGG:05166	1	0	189	52	3	6534	ENSOARG00000012943,ENSOARG00000014726,ENSOARG00000017485
KEGG	Kaposi sarcoma-associated herpesvirus infection	KEGG:05167	1	0	163	52	1	6534	ENSOARG00000021092
KEGG	Herpes simplex virus 1 infection	KEGG:05168	1	0	243	52	1	6534	ENSOARG00000005041
KEGG	Human immunodeficiency virus 1 infection	KEGG:05170	1	0	176	52	1	6534	ENSOARG00000012278
KEGG	Pathways in cancer	KEGG:05200	1	0	453	52	4	6534	ENSOARG00000009833,ENSOARG00000012278,ENSOARG00000014726,ENSOARG00000016937
KEGG	Transcriptional misregulation in cancer	KEGG:05202	1	0	150	52	3	6534	ENSOARG00000009833,ENSOARG00000014726,ENSOARG00000019198
KEGG	Amoebiasis	KEGG:05146	1	0	98	52	1	6534	ENSOARG00000008576
KEGG	Proteoglycans in cancer	KEGG:05205	1	0	176	52	4	6534	ENSOARG00000001337,ENSOARG00000005050,ENSOARG00000013053,ENSOARG00000014242
KEGG	Colorectal cancer	KEGG:05210	1	0	82	52	1	6534	ENSOARG00000014726
KEGG	Renal cell carcinoma	KEGG:05211	1	0	65	52	1	6534	ENSOARG00000012278
KEGG	Pancreatic cancer	KEGG:05212	1	0	70	52	1	6534	ENSOARG00000014726
KEGG	Melanoma	KEGG:05218	1	0	58	52	1	6534	ENSOARG00000009833
KEGG	Chronic myeloid leukemia	KEGG:05220	1	0	69	52	2	6534	ENSOARG00000012278,ENSOARG00000014726
KEGG	Hepatocellular carcinoma	KEGG:05225	1	0	147	52	3	6534	ENSOARG00000004245,ENSOARG00000014726,ENSOARG00000019554
KEGG	Gastric cancer	KEGG:05226	1	0	117	52	1	6534	ENSOARG00000014726
KEGG	Choline metabolism in cancer	KEGG:05231	1	0	91	52	1	6534	ENSOARG00000020960
KEGG	Hypertrophic cardiomyopathy	KEGG:05410	1	0	82	52	1	6534	ENSOARG00000000498
KEGG	Arrhythmogenic right ventricular cardiomyopathy	KEGG:05412	1	0	72	52	1	6534	ENSOARG00000000498
KEGG	Dilated cardiomyopathy	KEGG:05414	1	0	85	52	1	6534	ENSOARG00000000498
KEGG	MicroRNAs in cancer	KEGG:05206	1	0	171	52	1	6534	ENSOARG00000012278
KEGG	Chagas disease	KEGG:05142	1	0	98	52	1	6534	ENSOARG00000014726
KEGG	Yersinia infection	KEGG:05135	1	0	118	52	2	6534	ENSOARG00000012278,ENSOARG00000020960
KEGG	Bacterial invasion of epithelial cells	KEGG:05100	1	0	65	52	3	6534	ENSOARG00000001337,ENSOARG00000008576,ENSOARG00000012278
KEGG	Fc gamma R-mediated phagocytosis	KEGG:04666	1	0	82	52	2	6534	ENSOARG00000012278,ENSOARG00000020960
KEGG	Leukocyte transendothelial migration	KEGG:04670	1	0	103	52	2	6534	ENSOARG00000005050,ENSOARG00000008576
KEGG	Thermogenesis	KEGG:04714	1	0	199	52	3	6534	ENSOARG00000000858,ENSOARG00000004245,ENSOARG00000014242
KEGG	Neurotrophin signaling pathway	KEGG:04722	1	0	110	52	1	6534	ENSOARG00000012278
KEGG	Glutamatergic synapse	KEGG:04724	1	0	93	52	1	6534	ENSOARG00000019480
KEGG	Cholinergic synapse	KEGG:04725	1	0	95	52	1	6534	ENSOARG00000001210
KEGG	GABAergic synapse	KEGG:04727	1	0	82	52	1	6534	ENSOARG00000019480
KEGG	Insulin signaling pathway	KEGG:04910	1	0	122	52	3	6534	ENSOARG00000008650,ENSOARG00000012278,ENSOARG00000014242
KEGG	Melanogenesis	KEGG:04916	1	0	83	52	2	6534	ENSOARG00000009483,ENSOARG00000009833
KEGG	Oxytocin signaling pathway	KEGG:04921	1	0	128	52	1	6534	ENSOARG00000000858
KEGG	Glucagon signaling pathway	KEGG:04922	1	0	99	52	1	6534	ENSOARG00000008650
KEGG	Regulation of lipolysis in adipocytes	KEGG:04923	1	0	47	52	1	6534	ENSOARG00000000858
KEGG	Renin secretion	KEGG:04924	1	0	62	52	1	6534	ENSOARG00000000858
KEGG	Aldosterone synthesis and secretion	KEGG:04925	1	0	81	52	1	6534	ENSOARG00000000858
KEGG	Relaxin signaling pathway	KEGG:04926	1	0	117	52	1	6534	ENSOARG00000014726
KEGG	GnRH secretion	KEGG:04929	1	0	53	52	1	6534	ENSOARG00000002590
KEGG	AGE-RAGE signaling pathway in diabetic complications	KEGG:04933	1	0	97	52	2	6534	ENSOARG00000005117,ENSOARG00000014726
KEGG	Growth hormone synthesis, secretion and action	KEGG:04935	1	0	104	52	1	6534	ENSOARG00000012278
KEGG	Maturity onset diabetes of the young	KEGG:04950	1	0	16	52	1	6534	ENSOARG00000015980
KEGG	Protein digestion and absorption	KEGG:04974	1	0	108	52	1	6534	ENSOARG00000019480
KEGG	Alzheimer disease	KEGG:05010	1	0	295	52	1	6534	ENSOARG00000021092
KEGG	Amyotrophic lateral sclerosis	KEGG:05014	1	0	305	52	1	6534	ENSOARG00000021092
KEGG	Huntington disease	KEGG:05016	1	0	255	52	1	6534	ENSOARG00000021092
KEGG	Spinocerebellar ataxia	KEGG:05017	1	0	130	52	2	6534	ENSOARG00000017236,ENSOARG00000021092
KEGG	Prion disease	KEGG:05020	1	0	220	52	1	6534	ENSOARG00000001337
KEGG	Fructose and mannose metabolism	KEGG:00051	1	0	32	52	1	6534	ENSOARG00000008650
KEGG	Pentose phosphate pathway	KEGG:00030	1	0	27	52	1	6534	ENSOARG00000008650
KEGG	Glycolysis / Gluconeogenesis	KEGG:00010	1	0	61	52	1	6534	ENSOARG00000008650
KEGG	KEGG root term	KEGG:00000	1	0	6534	52	52	6534	ENSOARG00000000498,ENSOARG00000000858,ENSOARG00000001210,ENSOARG00000001337,ENSOARG00000002196,ENSOARG00000002590,ENSOARG00000002830,ENSOARG00000003480,ENSOARG00000003986,ENSOARG00000004245,ENSOARG00000004976,ENSOARG00000005041,ENSOARG00000005050,ENSOARG00000005117,ENSOARG00000006660,ENSOARG00000007493,ENSOARG00000008268,ENSOARG00000008576,ENSOARG00000008650,ENSOARG00000009483,ENSOARG00000009833,…
KEGG	Viral myocarditis	KEGG:05416	1	0	49	52	1	6534	ENSOARG00000001337
KEGG	Fluid shear stress and atherosclerosis	KEGG:05418	1	0	127	52	2	6534	ENSOARG00000001337,ENSOARG00000005117
