# Supplementary material for: Transcriptome Analysis of Neuroendocrine Regulation of Ovine Hypothalamus-Pituitary-Ovary Axis during Ovine Anestrus and the Breeding Season
Source: Genes (Basel). 2021 Nov 24;12(12):1861. doi: 10.3390/genes12121861 (PMC8701943; doi:10.3390/genes12121861)
Supplement: Supplementary file 1 [file genes-12-01861-s001.zip › supplementary/Table S4.xlsx]

## Sheet: Hypothalamic luteal phase
source	term_name	term_id	adjusted_p_value	negative_log10_of_adjusted_p_value	term_size	query_size	intersection_size	effective_domain_size	intersections
GO:CC	ribonucleoprotein complex	GO:1990904	0.00138825	2.85753	485	43	9	15270	ENSOARG00000000142	ENSOARG00000000787	ENSOARG00000002458	ENSOARG00000007894	ENSOARG00000008365	ENSOARG00000011763	ENSOARG00000012691	ENSOARG00000015265	ENSOARG00000020444
GO:CC	ribosome	GO:0005840	0.0028315	2.54798	400	43	8	15270	ENSOARG00000000814	ENSOARG00000002458	ENSOARG00000008365	ENSOARG00000011763	ENSOARG00000012211	ENSOARG00000012691	ENSOARG00000014242	ENSOARG00000019510
GO:CC	small ribosomal subunit	GO:0015935	0.00500012	2.30102	60	43	4	15270	ENSOARG00000002458	ENSOARG00000008365	ENSOARG00000011763	ENSOARG00000012691
GO:MF	structural constituent of ribosome	GO:0003735	0.00830829	2.08049	343	39	7	15311	ENSOARG00000000814	ENSOARG00000002458	ENSOARG00000008365	ENSOARG00000011763	ENSOARG00000012691	ENSOARG00000014242	ENSOARG00000019510
GO:MF	structural molecule activity	GO:0005198	0.046398	1.3335	609	39	8	15311	ENSOARG00000000814	ENSOARG00000002458	ENSOARG00000008365	ENSOARG00000011311	ENSOARG00000011763	ENSOARG00000012691	ENSOARG00000014242	ENSOARG00000019510
GO:BP	antimicrobial humoral immune response mediated by antimicrobial peptide	GO:0061844	0.0717275	1.14431	26	40	3	14920	ENSOARG00000007894	ENSOARG00000008365	ENSOARG00000012691
GO:BP	translation	GO:0006412	0.0717574	1.14413	652	40	9	14920	ENSOARG00000000814	ENSOARG00000002458	ENSOARG00000007894	ENSOARG00000008365	ENSOARG00000011763	ENSOARG00000012691	ENSOARG00000014242	ENSOARG00000015265	ENSOARG00000019510
GO:BP	peptide biosynthetic process	GO:0043043	0.08467	1.07227	666	40	9	14920	ENSOARG00000000814	ENSOARG00000002458	ENSOARG00000007894	ENSOARG00000008365	ENSOARG00000011763	ENSOARG00000012691	ENSOARG00000014242	ENSOARG00000015265	ENSOARG00000019510
GO:CC	protein-containing complex	GO:0032991	0.162399	0.789416	3586	43	20	15270	ENSOARG00000000142	ENSOARG00000000498	ENSOARG00000000787	ENSOARG00000001497	ENSOARG00000002458	ENSOARG00000005560	ENSOARG00000005625	ENSOARG00000007829	ENSOARG00000007894	ENSOARG00000008276	ENSOARG00000008287	ENSOARG00000008365	ENSOARG00000008386	ENSOARG00000011763	ENSOARG00000012691	ENSOARG00000013153	ENSOARG00000013802	ENSOARG00000015265	ENSOARG00000019344	ENSOARG00000020444
GO:BP	cellular amide metabolic process	GO:0043603	0.168322	0.773859	907	40	10	14920	ENSOARG00000000814	ENSOARG00000002458	ENSOARG00000007894	ENSOARG00000008365	ENSOARG00000011763	ENSOARG00000012691	ENSOARG00000014242	ENSOARG00000015265	ENSOARG00000019344	ENSOARG00000019510
GO:BP	mesenchymal cell differentiation involved in kidney development	GO:0072161	0.168408	0.773636	6	40	2	14920	ENSOARG00000006034	ENSOARG00000014623
GO:BP	mesenchymal cell differentiation involved in renal system development	GO:2001012	0.168408	0.773636	6	40	2	14920	ENSOARG00000006034	ENSOARG00000014623
GO:BP	peptide metabolic process	GO:0006518	0.198558	0.702114	744	40	9	14920	ENSOARG00000000814	ENSOARG00000002458	ENSOARG00000007894	ENSOARG00000008365	ENSOARG00000011763	ENSOARG00000012691	ENSOARG00000014242	ENSOARG00000015265	ENSOARG00000019510
GO:BP	amide biosynthetic process	GO:0043604	0.215386	0.666783	752	40	9	14920	ENSOARG00000000814	ENSOARG00000002458	ENSOARG00000007894	ENSOARG00000008365	ENSOARG00000011763	ENSOARG00000012691	ENSOARG00000014242	ENSOARG00000015265	ENSOARG00000019510
GO:BP	antimicrobial humoral response	GO:0019730	0.246105	0.60888	39	40	3	14920	ENSOARG00000007894	ENSOARG00000008365	ENSOARG00000012691
GO:CC	ribosomal subunit	GO:0044391	0.287344	0.541598	172	43	4	15270	ENSOARG00000002458	ENSOARG00000008365	ENSOARG00000011763	ENSOARG00000012691
GO:CC	cytosolic small ribosomal subunit	GO:0022627	0.398196	0.399903	23	43	2	15270	ENSOARG00000008365	ENSOARG00000012691
GO:BP	kidney mesenchyme development	GO:0072074	0.612277	0.213052	11	40	2	14920	ENSOARG00000006034	ENSOARG00000014623

## Sheet: Hypothalamic proestrus
source	term_name	term_id	adjusted_p_value	negative_log10_of_adjusted_p_value	term_size	query_size	intersection_size	effective_domain_size	intersections
GO:BP	visual perception	GO:0007601	4.81947e-12	11.317	107	70	13	14920	ENSOARG00000002219	ENSOARG00000003094	ENSOARG00000003203	ENSOARG00000003871	ENSOARG00000005387	ENSOARG00000007457	ENSOARG00000010594	ENSOARG00000011343	ENSOARG00000011632	ENSOARG00000011679	ENSOARG00000012164	ENSOARG00000012826
GO:BP	sensory perception of light stimulus	GO:0050953	1.1245e-11	10.949	114	70	13	14920	ENSOARG00000021173	ENSOARG00000003094	ENSOARG00000003203	ENSOARG00000003871	ENSOARG00000005387	ENSOARG00000007457	ENSOARG00000010594	ENSOARG00000011343	ENSOARG00000011632	ENSOARG00000011679	ENSOARG00000012164	ENSOARG00000012826	ENSOARG00000021173
GO:CC	photoreceptor outer segment	GO:0001750	5.32357e-09	8.2738	44	71	8	15270	ENSOARG00000003094	ENSOARG00000003203	ENSOARG00000003871	ENSOARG00000007457	ENSOARG00000008386	ENSOARG00000011632	ENSOARG00000011679	ENSOARG00000012164
GO:BP	detection of light stimulus	GO:0009583	7.51667e-09	8.12397	35	70	8	14920	ENSOARG00000002219	ENSOARG00000003094	ENSOARG00000003203	ENSOARG00000003871	ENSOARG00000005387	ENSOARG00000010594	ENSOARG00000012164	ENSOARG00000012826
GO:CC	photoreceptor cell cilium	GO:0097733	1.59111e-07	6.7983	66	71	8	15270	ENSOARG00000003094	ENSOARG00000003203	ENSOARG00000003871	ENSOARG00000007457	ENSOARG00000008386	ENSOARG00000011632	ENSOARG00000011679	ENSOARG00000012164
GO:CC	9+0 non-motile cilium	GO:0097731	3.24332e-07	6.48901	72	71	8	15270	ENSOARG00000003094	ENSOARG00000003203	ENSOARG00000003871	ENSOARG00000007457	ENSOARG00000008386	ENSOARG00000011632	ENSOARG00000011679	ENSOARG00000012164
GO:CC	non-motile cilium	GO:0097730	2.55448e-06	5.5927	93	71	8	15270	ENSOARG00000003094	ENSOARG00000003203	ENSOARG00000003871	ENSOARG00000007457	ENSOARG00000008386	ENSOARG00000011632	ENSOARG00000011679	ENSOARG00000012164
GO:BP	detection of abiotic stimulus	GO:0009582	3.3329e-06	5.47718	72	70	8	14920	ENSOARG00000002219	ENSOARG00000003094	ENSOARG00000003203	ENSOARG00000003871	ENSOARG00000005387	ENSOARG00000010594	ENSOARG00000012164	ENSOARG00000012826
GO:BP	detection of external stimulus	GO:0009581	3.72926e-06	5.42838	73	70	8	14920	ENSOARG00000002219	ENSOARG00000003094	ENSOARG00000003203	ENSOARG00000003871	ENSOARG00000005387	ENSOARG00000010594	ENSOARG00000012164	ENSOARG00000012826
GO:CC	photoreceptor inner segment	GO:0001917	4.71599e-06	5.32643	38	71	6	15270	ENSOARG00000002219	ENSOARG00000003094	ENSOARG00000003203	ENSOARG00000011679	ENSOARG00000012164	ENSOARG00000021173
GO:BP	detection of visible light	GO:0009584	0.000110595	3.95627	22	70	5	14920	ENSOARG00000002219	ENSOARG00000003871	ENSOARG00000010594	ENSOARG00000012164	ENSOARG00000012826
GO:BP	response to light stimulus	GO:0009416	0.000687363	3.16281	195	70	9	14920	ENSOARG00000002219	ENSOARG00000003094	ENSOARG00000003203	ENSOARG00000003871	ENSOARG00000005387	ENSOARG00000005806	ENSOARG00000010594	ENSOARG00000012164	ENSOARG00000012826
GO:CC	troponin complex	GO:0005861	0.00125122	2.90267	8	71	3	15270	ENSOARG00000001811	ENSOARG00000001823	ENSOARG00000006566
GO:BP	detection of light stimulus involved in sensory perception	GO:0050962	0.00132549	2.87762	15	70	4	14920	ENSOARG00000003871	ENSOARG00000010594	ENSOARG00000012164	ENSOARG00000012826
GO:BP	detection of light stimulus involved in visual perception	GO:0050908	0.00132549	2.87762	15	70	4	14920	ENSOARG00000003871	ENSOARG00000010594	ENSOARG00000012164	ENSOARG00000012826
GO:BP	phototransduction	GO:0007602	0.00568958	2.24492	21	70	4	14920	ENSOARG00000002219	ENSOARG00000003094	ENSOARG00000003203	ENSOARG00000005387
GO:CC	striated muscle thin filament	GO:0005865	0.00628424	2.20175	13	71	3	15270	ENSOARG00000001811	ENSOARG00000001823	ENSOARG00000006566
GO:CC	neuron projection	GO:0043005	0.00701692	2.15385	528	71	11	15270	ENSOARG00000003094	ENSOARG00000003203	ENSOARG00000003871	ENSOARG00000005728	ENSOARG00000007457	ENSOARG00000008386	ENSOARG00000011632	ENSOARG00000011679	ENSOARG00000012164	ENSOARG00000013029	ENSOARG00000018489
GO:BP	response to external stimulus	GO:0009605	0.0109911	1.95896	1547	70	21	14920	ENSOARG00000000658	ENSOARG00000001487	ENSOARG00000002219	ENSOARG00000003094	ENSOARG00000003203	ENSOARG00000003871	ENSOARG00000005387	ENSOARG00000005806	ENSOARG00000005849	ENSOARG00000007894	ENSOARG00000010594	ENSOARG00000012164	ENSOARG00000012691	ENSOARG00000012826	ENSOARG00000014753	ENSOARG00000015431	ENSOARG00000016786	ENSOARG00000017490	ENSOARG00000017728	ENSOARG00000019023	ENSOARG00000021078
GO:BP	response to radiation	GO:0009314	0.0112281	1.9497	273	70	9	14920	ENSOARG00000002219	ENSOARG00000003094	ENSOARG00000003203	ENSOARG00000003871	ENSOARG00000005387	ENSOARG00000005806	ENSOARG00000010594	ENSOARG00000012164	ENSOARG00000012826
GO:CC	myofilament	GO:0036379	0.0121821	1.91428	16	71	3	15270	ENSOARG00000001811	ENSOARG00000001823	ENSOARG00000006566
GO:CC	cone photoreceptor outer segment	GO:0120199	0.0299828	1.52313	4	71	2	15270	ENSOARG00000003203	ENSOARG00000011679
GO:CC	rod photoreceptor outer segment	GO:0120200	0.0498208	1.30259	5	71	2	15270	ENSOARG00000008386	ENSOARG00000011679

## Sheet: Pituitary luteal phase
source	term_name	term_id	adjusted_p_value	negative_log10_of_adjusted_p_value	term_size	query_size	intersection_size	effective_domain_size	intersections
GO:CC	photoreceptor inner segment	GO:0001917	0.000713023	3.1469	38	92	5	15270	ENSOARG00000002219	ENSOARG00000003094	ENSOARG00000003203	ENSOARG00000005669	ENSOARG00000011679
GO:CC	photoreceptor outer segment	GO:0001750	0.00149939	2.82409	44	92	5	15270	ENSOARG00000003094	ENSOARG00000003203	ENSOARG00000007457	ENSOARG00000011632	ENSOARG00000011679
GO:CC	photoreceptor cell cilium	GO:0097733	0.0111166	1.95403	66	92	5	15270	ENSOARG00000003094	ENSOARG00000003203	ENSOARG00000007457	ENSOARG00000011632	ENSOARG00000011679
GO:CC	9+0 non-motile cilium	GO:0097731	0.0169166	1.77169	72	92	5	15270	ENSOARG00000003094	ENSOARG00000003203	ENSOARG00000007457	ENSOARG00000011632	ENSOARG00000011679
GO:CC	cone photoreceptor outer segment	GO:0120199	0.0499422	1.30153	4	92	2	15270	ENSOARG00000003203	ENSOARG00000011679
GO:BP	phototransduction	GO:0007602	0.00865738	2.06261	21	86	4	14920	ENSOARG00000001035	ENSOARG00000002219	ENSOARG00000003094	ENSOARG00000003203
GO:BP	canonical Wnt signaling pathway involved in negative regulation of apoptotic process	GO:0044336	0.0497582	1.30314	2	86	2	14920	ENSOARG00000009833	ENSOARG00000013765

## Sheet: Pituitary proestrus
source	term_name		term_id	adjusted_p_value	negative_log10_of_adjusted_p_value	term_size	query_size	intersection_size	effective_domain_size	intersections
GO:BP	visual perception	视觉感知	GO:0007601	0.00188147	2.7255	107	150	9	14920	ENSOARG00000001548		ENSOARG00000003094	ENSOARG00000003871	ENSOARG00000007457	ENSOARG00000011632	ENSOARG00000012795	ENSOARG00000012826	ENSOARG00000019007	ENSOARG00000019262
GO:BP	sensory perception of light stimulus	光刺激的感官知觉	GO:0050953	0.00320444	2.49425	114	150	9	14920	ENSOARG00000001548		ENSOARG00000003094	ENSOARG00000003871	ENSOARG00000007457	ENSOARG00000011632	ENSOARG00000012795	ENSOARG00000012826	ENSOARG00000019007	ENSOARG00000019262
GO:CC	cytoplasm	细胞质	GO:0005737	0.0105722	1.97583	7082	150	94	15270	ENSOARG00000000288		ENSOARG00000000302	ENSOARG00000000708	ENSOARG00000000728	ENSOARG00000000813	ENSOARG00000001345	ENSOARG00000001576	ENSOARG00000001747	ENSOARG00000001779	ENSOARG00000002153	ENSOARG00000002287	ENSOARG00000002343	ENSOARG00000002442	ENSOARG00000002683	ENSOARG00000002924	ENSOARG00000003094	ENSOARG00000003370	ENSOARG00000003418	ENSOARG00000003577	ENSOARG00000003808	ENSOARG00000003906	ENSOARG00000004262	ENSOARG00000005130	ENSOARG00000006178	ENSOARG00000006212	ENSOARG00000006270	ENSOARG00000006476	ENSOARG00000006511	ENSOARG00000006536	ENSOARG00000006566	ENSOARG00000006584	ENSOARG00000006624	ENSOARG00000006982	ENSOARG00000007154	ENSOARG00000007168	ENSOARG00000007229	ENSOARG00000007626	ENSOARG00000007694	ENSOARG00000007727
GO:CC	photoreceptor outer segment	光感受器外节	GO:0001750	0.0177685	1.75035	44	150	5	15270	ENSOARG00000003094		ENSOARG00000003871	ENSOARG00000007457	ENSOARG00000011632	ENSOARG00000019262
GO:BP	regulation of cell differentiation	细胞分化调节	GO:0045595	0.039527	1.40311	1148	150	27	14920	ENSOARG00000001345		ENSOARG00000001576	ENSOARG00000001779	ENSOARG00000002053	ENSOARG00000003370	ENSOARG00000003418	ENSOARG00000006212	ENSOARG00000006476	ENSOARG00000007229	ENSOARG00000007388	ENSOARG00000008180	ENSOARG00000009311	ENSOARG00000009431	ENSOARG00000011881	ENSOARG00000014081	ENSOARG00000016065	ENSOARG00000016244	ENSOARG00000016285	ENSOARG00000016543	ENSOARG00000016760	ENSOARG00000017093	ENSOARG00000017135	ENSOARG00000017317	ENSOARG00000018369	ENSOARG00000018794	ENSOARG00000019381	ENSOARG00000020673
GO:CC	endomembrane system	endomembrane系统	GO:0012505	0.0412262	1.38483	2463	150	42	15270	ENSOARG00000000708		ENSOARG00000000728	ENSOARG00000001779	ENSOARG00000002153	ENSOARG00000002343	ENSOARG00000002442	ENSOARG00000003370	ENSOARG00000003577	ENSOARG00000003906	ENSOARG00000004531	ENSOARG00000005130	ENSOARG00000006178	ENSOARG00000006212	ENSOARG00000006270	ENSOARG00000006476	ENSOARG00000006511	ENSOARG00000006584	ENSOARG00000007229	ENSOARG00000007694	ENSOARG00000007727	ENSOARG00000009431	ENSOARG00000010231	ENSOARG00000010805	ENSOARG00000011027	ENSOARG00000011116	ENSOARG00000011441	ENSOARG00000013029	ENSOARG00000013686	ENSOARG00000013836	ENSOARG00000015104	ENSOARG00000016734	ENSOARG00000017054	ENSOARG00000017093	ENSOARG00000018405	ENSOARG00000018794	ENSOARG00000019024	ENSOARG00000019944	ENSOARG00000020460	ENSOARG00000020552
GO:BP	cellular developmental process	细胞发育过程	GO:0048869	0.0449471	1.3473	2556	150	46	14920	ENSOARG00000000708		ENSOARG00000001345	ENSOARG00000001576	ENSOARG00000001779	ENSOARG00000002053	ENSOARG00000003182	ENSOARG00000003370	ENSOARG00000003418	ENSOARG00000003871	ENSOARG00000006212	ENSOARG00000006476	ENSOARG00000006584	ENSOARG00000007229	ENSOARG00000007388	ENSOARG00000007694	ENSOARG00000008065	ENSOARG00000008180	ENSOARG00000009311	ENSOARG00000009431	ENSOARG00000011881	ENSOARG00000012066	ENSOARG00000013686	ENSOARG00000013956	ENSOARG00000014081	ENSOARG00000014582	ENSOARG00000014799	ENSOARG00000016065	ENSOARG00000016244	ENSOARG00000016285	ENSOARG00000016543	ENSOARG00000016760	ENSOARG00000017093	ENSOARG00000017135	ENSOARG00000017221	ENSOARG00000017317	ENSOARG00000017552	ENSOARG00000018369	ENSOARG00000018649	ENSOARG00000018794
GO:BP	establishment of localization in cell	细胞定位的建立	GO:0051649	0.0458108	1.33903	1225	150	28	14920	ENSOARG00000000452		ENSOARG00000000728	ENSOARG00000002153	ENSOARG00000003182	ENSOARG00000003418	ENSOARG00000003906	ENSOARG00000006476	ENSOARG00000007229	ENSOARG00000007649	ENSOARG00000009431	ENSOARG00000009655	ENSOARG00000010121	ENSOARG00000010231	ENSOARG00000010805	ENSOARG00000011027	ENSOARG00000012137	ENSOARG00000013029	ENSOARG00000013686	ENSOARG00000013836	ENSOARG00000014582	ENSOARG00000015184	ENSOARG00000015194	ENSOARG00000016543	ENSOARG00000017093	ENSOARG00000017135	ENSOARG00000018994	ENSOARG00000020658	ENSOARG00000021147
[truncated: 55 more columns]

## Sheet: Luteal phase of ovary
source	term_name	term_id	adjusted_p_value	negative_log10_of_adjusted_p_value	term_size	query_size	intersection_size	effective_domain_size	intersections
GO:BP	response to external stimulus	GO:0009605	1.42956e-07	6.8448	1547	329	74	14920	ENSOARG00000000072	ENSOARG00000000078	ENSOARG00000000158	ENSOARG00000000193	ENSOARG00000001035	ENSOARG00000001060	ENSOARG00000001094	ENSOARG00000001511	ENSOARG00000001849	ENSOARG00000002463	ENSOARG00000002743	ENSOARG00000003203	ENSOARG00000003740	ENSOARG00000003814	ENSOARG00000004489	ENSOARG00000004814	ENSOARG00000004969	ENSOARG00000005017	ENSOARG00000005236	ENSOARG00000005387	ENSOARG00000006068	ENSOARG00000006298	ENSOARG00000006376	ENSOARG00000006989	ENSOARG00000007065	ENSOARG00000007210	ENSOARG00000007592	ENSOARG00000007932	ENSOARG00000007984	ENSOARG00000008047	ENSOARG00000008181	ENSOARG00000008183	ENSOARG00000008473	ENSOARG00000009019	ENSOARG00000009239	ENSOARG00000009241	ENSOARG00000009740	ENSOARG00000010157	ENSOARG00000010199	ENSOARG00000010231	ENSOARG00000010493
GO:BP	cellular response to chemical stimulus	GO:0070887	2.64936e-06	5.57686	1850	329	80	14920	ENSOARG00000000078	ENSOARG00000000158	ENSOARG00000001060	ENSOARG00000001202	ENSOARG00000001511	ENSOARG00000001849	ENSOARG00000002743	ENSOARG00000003275	ENSOARG00000003352	ENSOARG00000003423	ENSOARG00000003455	ENSOARG00000003592	ENSOARG00000004281	ENSOARG00000004489	ENSOARG00000004936	ENSOARG00000005722	ENSOARG00000006068	ENSOARG00000006376	ENSOARG00000006714	ENSOARG00000006916	ENSOARG00000006950	ENSOARG00000007210	ENSOARG00000007455	ENSOARG00000007592	ENSOARG00000007785	ENSOARG00000007929	ENSOARG00000007932	ENSOARG00000007984	ENSOARG00000008183	ENSOARG00000008809	ENSOARG00000009241	ENSOARG00000009251	ENSOARG00000009740	ENSOARG00000009845	ENSOARG00000009915	ENSOARG00000009983	ENSOARG00000010199	ENSOARG00000010493	ENSOARG00000010543	ENSOARG00000010719	ENSOARG00000010722
GO:BP	animal organ development	GO:0048513	5.59314e-06	5.25234	2157	329	88	14920	ENSOARG00000000072	ENSOARG00000000078	ENSOARG00000000158	ENSOARG00000001035	ENSOARG00000001511	ENSOARG00000001574	ENSOARG00000002053	ENSOARG00000002415	ENSOARG00000003044	ENSOARG00000003592	ENSOARG00000004489	ENSOARG00000004733	ENSOARG00000004936	ENSOARG00000005209	ENSOARG00000005722	ENSOARG00000006034	ENSOARG00000006068	ENSOARG00000006447	ENSOARG00000006674	ENSOARG00000006989	ENSOARG00000007034	ENSOARG00000007134	ENSOARG00000007592	ENSOARG00000007771	ENSOARG00000007785	ENSOARG00000007977	ENSOARG00000007984	ENSOARG00000007991	ENSOARG00000008009	ENSOARG00000008181	ENSOARG00000008183	ENSOARG00000008224	ENSOARG00000009137	ENSOARG00000009239	ENSOARG00000009251	ENSOARG00000009740	ENSOARG00000010157	ENSOARG00000010199	ENSOARG00000010273	ENSOARG00000010493	ENSOARG00000010543
GO:BP	regulation of multicellular organismal process	GO:0051239	1.50755e-05	4.82173	2025	329	83	14920	ENSOARG00000000078	ENSOARG00000000158	ENSOARG00000001060	ENSOARG00000001094	ENSOARG00000001226	ENSOARG00000001511	ENSOARG00000001849	ENSOARG00000002053	ENSOARG00000003592	ENSOARG00000004489	ENSOARG00000004814	ENSOARG00000004936	ENSOARG00000005017	ENSOARG00000005236	ENSOARG00000005722	ENSOARG00000006034	ENSOARG00000006068	ENSOARG00000006298	ENSOARG00000006376	ENSOARG00000006674	ENSOARG00000006737	ENSOARG00000006989	ENSOARG00000007210	ENSOARG00000007592	ENSOARG00000007637	ENSOARG00000007771	ENSOARG00000007932	ENSOARG00000007984	ENSOARG00000007991	ENSOARG00000008147	ENSOARG00000008183	ENSOARG00000008224	ENSOARG00000008473	ENSOARG00000009137	ENSOARG00000009239	ENSOARG00000009436	ENSOARG00000009740	ENSOARG00000010157	ENSOARG00000010199	ENSOARG00000010508	ENSOARG00000010655
GO:BP	response to stimulus	GO:0050896	1.72657e-05	4.76282	6183	329	187	14920	ENSOARG00000000072	ENSOARG00000000078	ENSOARG00000000158	ENSOARG00000000193	ENSOARG00000000653	ENSOARG00000000783	ENSOARG00000001035	ENSOARG00000001060	ENSOARG00000001094	ENSOARG00000001202	ENSOARG00000001226	ENSOARG00000001511	ENSOARG00000001574	ENSOARG00000001849	ENSOARG00000002053	ENSOARG00000002463	ENSOARG00000002743	ENSOARG00000003025	ENSOARG00000003056	ENSOARG00000003203	ENSOARG00000003275	ENSOARG00000003319	ENSOARG00000003339	ENSOARG00000003352	ENSOARG00000003423	ENSOARG00000003455	ENSOARG00000003538	ENSOARG00000003592	ENSOARG00000003740	ENSOARG00000003814	ENSOARG00000004281	ENSOARG00000004489	ENSOARG00000004500	ENSOARG00000004733	ENSOARG00000004814	ENSOARG00000004936	ENSOARG00000004969	ENSOARG00000005017	ENSOARG00000005209	ENSOARG00000005236	ENSOARG00000005315
GO:BP	response to organic substance	GO:0010033	3.07358e-05	4.51236	1745	329	74	14920	ENSOARG00000000078	ENSOARG00000001060	ENSOARG00000001511	ENSOARG00000001849	ENSOARG00000002743	ENSOARG00000003056	ENSOARG00000003275	ENSOARG00000003352	ENSOARG00000003423	ENSOARG00000003455	ENSOARG00000003592	ENSOARG00000004281	ENSOARG00000004489	ENSOARG00000004936	ENSOARG00000004969	ENSOARG00000006068	ENSOARG00000006376	ENSOARG00000006714	ENSOARG00000006950	ENSOARG00000006989	ENSOARG00000007210	ENSOARG00000007455	ENSOARG00000007785	ENSOARG00000007932	ENSOARG00000007984	ENSOARG00000008183	ENSOARG00000008809	ENSOARG00000009251	ENSOARG00000009740	ENSOARG00000009845	ENSOARG00000010199	ENSOARG00000010231	ENSOARG00000010493	ENSOARG00000010719	ENSOARG00000010722	ENSOARG00000010939	ENSOARG00000010969	ENSOARG00000011394	ENSOARG00000011780	ENSOARG00000012176	ENSOARG00000012180
GO:BP	movement of cell or subcellular component	GO:0006928	3.9354e-05	4.40501	1356	329	62	14920	ENSOARG00000000078	ENSOARG00000000158	ENSOARG00000000274	ENSOARG00000000674	ENSOARG00000001060	ENSOARG00000001511	ENSOARG00000001849	ENSOARG00000002415	ENSOARG00000003455	ENSOARG00000003548	ENSOARG00000003730	ENSOARG00000003814	ENSOARG00000004281	ENSOARG00000004489	ENSOARG00000005209	ENSOARG00000006034	ENSOARG00000006737	ENSOARG00000007210	ENSOARG00000007771	ENSOARG00000007932	ENSOARG00000007984	ENSOARG00000008147	ENSOARG00000008183	ENSOARG00000008212	ENSOARG00000008224	ENSOARG00000008473	ENSOARG00000008809	ENSOARG00000009121	ENSOARG00000009241	ENSOARG00000009251	ENSOARG00000010157	ENSOARG00000010199	ENSOARG00000010543	ENSOARG00000010939	ENSOARG00000010962	ENSOARG00000011780	ENSOARG00000012180	ENSOARG00000012400	ENSOARG00000013102	ENSOARG00000013144	ENSOARG00000013498
GO:BP	tube development	GO:0035295	0.000111737	3.9518	745	329	41	14920	ENSOARG00000000078	ENSOARG00000000158	ENSOARG00000001060	ENSOARG00000001511	ENSOARG00000001849	ENSOARG00000002415	ENSOARG00000003592	ENSOARG00000004733	ENSOARG00000004936	ENSOARG00000005209	ENSOARG00000005722	ENSOARG00000006034	ENSOARG00000006674	ENSOARG00000008037	ENSOARG00000008334	ENSOARG00000010157	ENSOARG00000010199	ENSOARG00000010854	ENSOARG00000010939	ENSOARG00000010962	ENSOARG00000011575	ENSOARG00000012180	ENSOARG00000012515	ENSOARG00000013102	ENSOARG00000013740	ENSOARG00000014232	ENSOARG00000015052	ENSOARG00000015082	ENSOARG00000015262	ENSOARG00000016547	ENSOARG00000016607	ENSOARG00000017135	ENSOARG00000017485	ENSOARG00000018070	ENSOARG00000018898	ENSOARG00000019683	ENSOARG00000019734	ENSOARG00000019793	ENSOARG00000020270	ENSOARG00000021001	ENSOARG00000021114
GO:BP	positive regulation of biological process	GO:0048518	0.000123926	3.90684	3989	329	132	14920	ENSOARG00000000072	ENSOARG00000000078	ENSOARG00000000193	ENSOARG00000000226	ENSOARG00000000415	ENSOARG00000000948	ENSOARG00000001060	ENSOARG00000001094	ENSOARG00000001202	ENSOARG00000001226	ENSOARG00000001511	ENSOARG00000001574	ENSOARG00000001849	ENSOARG00000003044	ENSOARG00000003203	ENSOARG00000003352	ENSOARG00000003455	ENSOARG00000003592	ENSOARG00000003681	ENSOARG00000003740	ENSOARG00000003992	ENSOARG00000004489	ENSOARG00000004500	ENSOARG00000004814	ENSOARG00000004936	ENSOARG00000005017	ENSOARG00000005209	ENSOARG00000005236	ENSOARG00000005315	ENSOARG00000005722	ENSOARG00000006034	ENSOARG00000006068	ENSOARG00000006298	ENSOARG00000006376	ENSOARG00000006674	ENSOARG00000006714	ENSOARG00000006771	ENSOARG00000006916	ENSOARG00000007034	ENSOARG00000007134	ENSOARG00000007210
GO:BP	locomotion	GO:0040011	0.000202139	3.69435	1190	329	55	14920	ENSOARG00000000078	ENSOARG00000000158	ENSOARG00000000274	ENSOARG00000000674	ENSOARG00000001060	ENSOARG00000001511	ENSOARG00000001849	ENSOARG00000002415	ENSOARG00000003455	ENSOARG00000003548	ENSOARG00000003730	ENSOARG00000003740	ENSOARG00000003814	ENSOARG00000004489	ENSOARG00000005209	ENSOARG00000006034	ENSOARG00000007210	ENSOARG00000007771	ENSOARG00000007932	ENSOARG00000007984	ENSOARG00000008183	ENSOARG00000008212	ENSOARG00000008224	ENSOARG00000008473	ENSOARG00000008809	ENSOARG00000009121	ENSOARG00000009241	ENSOARG00000010157	ENSOARG00000010199	ENSOARG00000010543	ENSOARG00000010939	ENSOARG00000010962	ENSOARG00000012180	ENSOARG00000012400	ENSOARG00000012673	ENSOARG00000013102	ENSOARG00000013144	ENSOARG00000013498	ENSOARG00000013565	ENSOARG00000013732	ENSOARG00000013987
GO:BP	cellular response to stimulus	GO:0051716	0.000216889	3.66376	5315	329	163	14920	ENSOARG00000000072	ENSOARG00000000078	ENSOARG00000000158	ENSOARG00000000193	ENSOARG00000000653	ENSOARG00000000783	ENSOARG00000001035	ENSOARG00000001060	ENSOARG00000001094	ENSOARG00000001202	ENSOARG00000001226	ENSOARG00000001511	ENSOARG00000001574	ENSOARG00000001849	ENSOARG00000002053	ENSOARG00000002743	ENSOARG00000003025	ENSOARG00000003203	ENSOARG00000003275	ENSOARG00000003339	ENSOARG00000003352	ENSOARG00000003423	ENSOARG00000003455	ENSOARG00000003538	ENSOARG00000003592	ENSOARG00000003740	ENSOARG00000003814	ENSOARG00000004281	ENSOARG00000004489	ENSOARG00000004500	ENSOARG00000004733	ENSOARG00000004814	ENSOARG00000004936	ENSOARG00000005017	ENSOARG00000005315	ENSOARG00000005387	ENSOARG00000005683	ENSOARG00000005722	ENSOARG00000006068	ENSOARG00000006298	ENSOARG00000006342
GO:BP	anatomical structure morphogenesis	GO:0009653	0.000249365	3.60316	1766	329	72	14920	ENSOARG00000000078	ENSOARG00000001035	ENSOARG00000001060	ENSOARG00000001511	ENSOARG00000001849	ENSOARG00000002053	ENSOARG00000002415	ENSOARG00000003025	ENSOARG00000003044	ENSOARG00000003592	ENSOARG00000003814	ENSOARG00000004281	ENSOARG00000004489	ENSOARG00000004733	ENSOARG00000004936	ENSOARG00000005209	ENSOARG00000005722	ENSOARG00000006034	ENSOARG00000006674	ENSOARG00000007034	ENSOARG00000007134	ENSOARG00000007771	ENSOARG00000007984	ENSOARG00000008037	ENSOARG00000008212	ENSOARG00000008224	ENSOARG00000008334	ENSOARG00000009137	ENSOARG00000009239	ENSOARG00000009436	ENSOARG00000010157	ENSOARG00000010199	ENSOARG00000010543	ENSOARG00000010854	ENSOARG00000010939	ENSOARG00000010962	ENSOARG00000011340	ENSOARG00000011553	ENSOARG00000011575	ENSOARG00000012180	ENSOARG00000012515
GO:BP	system development	GO:0048731	0.000252877	3.59709	2972	329	105	14920	ENSOARG00000000072	ENSOARG00000000078	ENSOARG00000000158	ENSOARG00000000653	ENSOARG00000001035	ENSOARG00000001060	ENSOARG00000001511	ENSOARG00000001574	ENSOARG00000001849	ENSOARG00000002053	ENSOARG00000002415	ENSOARG00000003044	ENSOARG00000003275	ENSOARG00000003592	ENSOARG00000003814	ENSOARG00000004281	ENSOARG00000004489	ENSOARG00000004733	ENSOARG00000004936	ENSOARG00000005209	ENSOARG00000005722	ENSOARG00000006034	ENSOARG00000006068	ENSOARG00000006447	ENSOARG00000006674	ENSOARG00000006989	ENSOARG00000007034	ENSOARG00000007134	ENSOARG00000007592	ENSOARG00000007771	ENSOARG00000007785	ENSOARG00000007977	ENSOARG00000007984	ENSOARG00000007991	ENSOARG00000008009	ENSOARG00000008037	ENSOARG00000008181	ENSOARG00000008183	ENSOARG00000008224	ENSOARG00000008334	ENSOARG00000009137
GO:BP	developmental process	GO:0032502	0.000317117	3.49878	3888	329	128	14920	ENSOARG00000000072	ENSOARG00000000078	ENSOARG00000000158	ENSOARG00000000653	ENSOARG00000001035	ENSOARG00000001060	ENSOARG00000001094	ENSOARG00000001226	ENSOARG00000001511	ENSOARG00000001574	ENSOARG00000001660	ENSOARG00000001849	ENSOARG00000002053	ENSOARG00000002415	ENSOARG00000003025	ENSOARG00000003044	ENSOARG00000003275	ENSOARG00000003548	ENSOARG00000003592	ENSOARG00000003681	ENSOARG00000003814	ENSOARG00000004281	ENSOARG00000004489	ENSOARG00000004733	ENSOARG00000004936	ENSOARG00000005209	ENSOARG00000005722	ENSOARG00000006034	ENSOARG00000006068	ENSOARG00000006447	ENSOARG00000006674	ENSOARG00000006989	ENSOARG00000007034	ENSOARG00000007134	ENSOARG00000007210	ENSOARG00000007592	ENSOARG00000007771	ENSOARG00000007785	ENSOARG00000007977	ENSOARG00000007984	ENSOARG00000007991
GO:BP	cell motility	GO:0048870	0.000555385	3.25541	1067	329	50	14920	ENSOARG00000000078	ENSOARG00000000158	ENSOARG00000000274	ENSOARG00000000674	ENSOARG00000001060	ENSOARG00000001511	ENSOARG00000001849	ENSOARG00000002415	ENSOARG00000003455	ENSOARG00000003548	ENSOARG00000003730	ENSOARG00000003814	ENSOARG00000005209	ENSOARG00000006034	ENSOARG00000007210	ENSOARG00000007771	ENSOARG00000007932	ENSOARG00000007984	ENSOARG00000008183	ENSOARG00000008212	ENSOARG00000008224	ENSOARG00000008473	ENSOARG00000008809	ENSOARG00000009121	ENSOARG00000009241	ENSOARG00000010157	ENSOARG00000010199	ENSOARG00000010543	ENSOARG00000010939	ENSOARG00000010962	ENSOARG00000012180	ENSOARG00000012400	ENSOARG00000013102	ENSOARG00000013144	ENSOARG00000013498	ENSOARG00000013565	ENSOARG00000013732	ENSOARG00000013987	ENSOARG00000014960	ENSOARG00000015262	ENSOARG00000016607
GO:BP	localization of cell	GO:0051674	0.000555385	3.25541	1067	329	50	14920	ENSOARG00000000078	ENSOARG00000000158	ENSOARG00000000274	ENSOARG00000000674	ENSOARG00000001060	ENSOARG00000001511	ENSOARG00000001849	ENSOARG00000002415	ENSOARG00000003455	ENSOARG00000003548	ENSOARG00000003730	ENSOARG00000003814	ENSOARG00000005209	ENSOARG00000006034	ENSOARG00000007210	ENSOARG00000007771	ENSOARG00000007932	ENSOARG00000007984	ENSOARG00000008183	ENSOARG00000008212	ENSOARG00000008224	ENSOARG00000008473	ENSOARG00000008809	ENSOARG00000009121	ENSOARG00000009241	ENSOARG00000010157	ENSOARG00000010199	ENSOARG00000010543	ENSOARG00000010939	ENSOARG00000010962	ENSOARG00000012180	ENSOARG00000012400	ENSOARG00000013102	ENSOARG00000013144	ENSOARG00000013498	ENSOARG00000013565	ENSOARG00000013732	ENSOARG00000013987	ENSOARG00000014960	ENSOARG00000015262	ENSOARG00000016607
GO:BP	cellular response to organic substance	GO:0071310	0.000590204	3.229	1428	329	61	14920	ENSOARG00000000078	ENSOARG00000001060	ENSOARG00000001511	ENSOARG00000001849	ENSOARG00000002743	ENSOARG00000003275	ENSOARG00000003352	ENSOARG00000003423	ENSOARG00000003455	ENSOARG00000003592	ENSOARG00000004281	ENSOARG00000004489	ENSOARG00000004936	ENSOARG00000006068	ENSOARG00000006376	ENSOARG00000006714	ENSOARG00000006950	ENSOARG00000007210	ENSOARG00000007455	ENSOARG00000007785	ENSOARG00000007932	ENSOARG00000007984	ENSOARG00000008183	ENSOARG00000008809	ENSOARG00000009251	ENSOARG00000009740	ENSOARG00000009845	ENSOARG00000010199	ENSOARG00000010493	ENSOARG00000010719	ENSOARG00000010722	ENSOARG00000010939	ENSOARG00000011780	ENSOARG00000012176	ENSOARG00000012180	ENSOARG00000012784	ENSOARG00000013111	ENSOARG00000013144	ENSOARG00000013740	ENSOARG00000014631	ENSOARG00000014953
GO:BP	multicellular organismal process	GO:0032501	0.000763564	3.11715	5065	329	155	14920	ENSOARG00000000072	ENSOARG00000000078	ENSOARG00000000158	ENSOARG00000000602	ENSOARG00000000653	ENSOARG00000000674	ENSOARG00000001035	ENSOARG00000001060	ENSOARG00000001094	ENSOARG00000001226	ENSOARG00000001511	ENSOARG00000001574	ENSOARG00000001849	ENSOARG00000002053	ENSOARG00000002415	ENSOARG00000002463	ENSOARG00000003044	ENSOARG00000003203	ENSOARG00000003275	ENSOARG00000003319	ENSOARG00000003548	ENSOARG00000003592	ENSOARG00000003740	ENSOARG00000003814	ENSOARG00000004281	ENSOARG00000004489	ENSOARG00000004500	ENSOARG00000004733	ENSOARG00000004814	ENSOARG00000004936	ENSOARG00000005017	ENSOARG00000005209	ENSOARG00000005236	ENSOARG00000005387	ENSOARG00000005722	ENSOARG00000006034	ENSOARG00000006068	ENSOARG00000006298	ENSOARG00000006376	ENSOARG00000006447	ENSOARG00000006540
GO:BP	positive regulation of metabolic process	GO:0009893	0.00151569	2.81939	2507	329	90	14920	ENSOARG00000000072	ENSOARG00000000078	ENSOARG00000000226	ENSOARG00000001060	ENSOARG00000001094	ENSOARG00000001202	ENSOARG00000001226	ENSOARG00000001511	ENSOARG00000001574	ENSOARG00000001849	ENSOARG00000003044	ENSOARG00000003203	ENSOARG00000003352	ENSOARG00000003455	ENSOARG00000003681	ENSOARG00000004489	ENSOARG00000004500	ENSOARG00000004814	ENSOARG00000004936	ENSOARG00000005017	ENSOARG00000005722	ENSOARG00000006034	ENSOARG00000006068	ENSOARG00000006298	ENSOARG00000006376	ENSOARG00000006674	ENSOARG00000006714	ENSOARG00000006771	ENSOARG00000006916	ENSOARG00000007034	ENSOARG00000007134	ENSOARG00000007210	ENSOARG00000007592	ENSOARG00000007771	ENSOARG00000007932	ENSOARG00000007984	ENSOARG00000008183	ENSOARG00000008224	ENSOARG00000009137	ENSOARG00000009239	ENSOARG00000009740
GO:BP	multicellular organism development	GO:0007275	0.00157199	2.80355	3237	329	109	14920	ENSOARG00000000072	ENSOARG00000000078	ENSOARG00000000158	ENSOARG00000000653	ENSOARG00000001035	ENSOARG00000001060	ENSOARG00000001511	ENSOARG00000001574	ENSOARG00000001849	ENSOARG00000002053	ENSOARG00000002415	ENSOARG00000003044	ENSOARG00000003275	ENSOARG00000003548	ENSOARG00000003592	ENSOARG00000003814	ENSOARG00000004281	ENSOARG00000004489	ENSOARG00000004733	ENSOARG00000004936	ENSOARG00000005209	ENSOARG00000005722	ENSOARG00000006034	ENSOARG00000006068	ENSOARG00000006447	ENSOARG00000006674	ENSOARG00000006989	ENSOARG00000007034	ENSOARG00000007134	ENSOARG00000007592	ENSOARG00000007771	ENSOARG00000007785	ENSOARG00000007977	ENSOARG00000007984	ENSOARG00000007991	ENSOARG00000008009	ENSOARG00000008037	ENSOARG00000008181	ENSOARG00000008183	ENSOARG00000008212	ENSOARG00000008224
GO:BP	anatomical structure development	GO:0048856	0.00181033	2.74224	3602	329	118	14920	ENSOARG00000000072	ENSOARG00000000078	ENSOARG00000000158	ENSOARG00000000653	ENSOARG00000001035	ENSOARG00000001060	ENSOARG00000001511	ENSOARG00000001574	ENSOARG00000001849	ENSOARG00000002053	ENSOARG00000002415	ENSOARG00000003025	ENSOARG00000003044	ENSOARG00000003275	ENSOARG00000003548	ENSOARG00000003592	ENSOARG00000003814	ENSOARG00000004281	ENSOARG00000004489	ENSOARG00000004733	ENSOARG00000004936	ENSOARG00000005209	ENSOARG00000005722	ENSOARG00000006034	ENSOARG00000006068	ENSOARG00000006447	ENSOARG00000006674	ENSOARG00000006989	ENSOARG00000007034	ENSOARG00000007134	ENSOARG00000007592	ENSOARG00000007771	ENSOARG00000007785	ENSOARG00000007977	ENSOARG00000007984	ENSOARG00000007991	ENSOARG00000008009	ENSOARG00000008037	ENSOARG00000008181	ENSOARG00000008183	ENSOARG00000008212
GO:BP	tube morphogenesis	GO:0035239	0.00181558	2.74099	592	329	33	14920	ENSOARG00000001060	ENSOARG00000001511	ENSOARG00000001849	ENSOARG00000002415	ENSOARG00000003592	ENSOARG00000004936	ENSOARG00000005209	ENSOARG00000005722	ENSOARG00000006034	ENSOARG00000008037	ENSOARG00000008334	ENSOARG00000010157	ENSOARG00000010199	ENSOARG00000010854	ENSOARG00000010939	ENSOARG00000010962	ENSOARG00000011575	ENSOARG00000012180	ENSOARG00000013102	ENSOARG00000013740	ENSOARG00000014232	ENSOARG00000015052	ENSOARG00000015262	ENSOARG00000016547	ENSOARG00000016607	ENSOARG00000017135	ENSOARG00000017485	ENSOARG00000018070	ENSOARG00000018898	ENSOARG00000019683	ENSOARG00000019734	ENSOARG00000019793	ENSOARG00000020270
GO:BP	negative regulation of response to stimulus	GO:0048585	0.00185893	2.73074	1079	329	49	14920	ENSOARG00000001849	ENSOARG00000003275	ENSOARG00000003592	ENSOARG00000004814	ENSOARG00000005236	ENSOARG00000006068	ENSOARG00000006298	ENSOARG00000006674	ENSOARG00000006916	ENSOARG00000006950	ENSOARG00000007210	ENSOARG00000007592	ENSOARG00000007785	ENSOARG00000007932	ENSOARG00000007984	ENSOARG00000008181	ENSOARG00000008183	ENSOARG00000008224	ENSOARG00000008473	ENSOARG00000008809	ENSOARG00000009019	ENSOARG00000009137	ENSOARG00000009239	ENSOARG00000010072	ENSOARG00000010157	ENSOARG00000010493	ENSOARG00000010655	ENSOARG00000010939	ENSOARG00000012400	ENSOARG00000012673	ENSOARG00000012784	ENSOARG00000013102	ENSOARG00000013111	ENSOARG00000013288	ENSOARG00000013398	ENSOARG00000014009	ENSOARG00000015262	ENSOARG00000015478	ENSOARG00000016593	ENSOARG00000016607	ENSOARG00000016724
GO:BP	positive regulation of multicellular organismal process	GO:0051240	0.0025927	2.58625	1124	329	50	14920	ENSOARG00000000078	ENSOARG00000001060	ENSOARG00000001094	ENSOARG00000001511	ENSOARG00000001849	ENSOARG00000003592	ENSOARG00000004489	ENSOARG00000004814	ENSOARG00000005017	ENSOARG00000005722	ENSOARG00000006298	ENSOARG00000006376	ENSOARG00000006674	ENSOARG00000007210	ENSOARG00000007592	ENSOARG00000007771	ENSOARG00000007932	ENSOARG00000008183	ENSOARG00000008224	ENSOARG00000009137	ENSOARG00000009239	ENSOARG00000009740	ENSOARG00000010157	ENSOARG00000010199	ENSOARG00000010508	ENSOARG00000010719	ENSOARG00000010939	ENSOARG00000010969	ENSOARG00000012180	ENSOARG00000013102	ENSOARG00000013111	ENSOARG00000013144	ENSOARG00000013509	ENSOARG00000013740	ENSOARG00000014232	ENSOARG00000014953	ENSOARG00000015044	ENSOARG00000015262	ENSOARG00000015876	ENSOARG00000016598	ENSOARG00000017485
GO:BP	signal transduction	GO:0007165	0.00291474	2.5354	4326	329	135	14920	ENSOARG00000000078	ENSOARG00000000158	ENSOARG00000000653	ENSOARG00000000783	ENSOARG00000001035	ENSOARG00000001060	ENSOARG00000001094	ENSOARG00000001226	ENSOARG00000001511	ENSOARG00000001849	ENSOARG00000002053	ENSOARG00000003025	ENSOARG00000003203	ENSOARG00000003275	ENSOARG00000003339	ENSOARG00000003538	ENSOARG00000003592	ENSOARG00000003740	ENSOARG00000004500	ENSOARG00000004733	ENSOARG00000004814	ENSOARG00000004936	ENSOARG00000005017	ENSOARG00000005387	ENSOARG00000005683	ENSOARG00000006068	ENSOARG00000006298	ENSOARG00000006342	ENSOARG00000006376	ENSOARG00000006540	ENSOARG00000006674	ENSOARG00000006714	ENSOARG00000006950	ENSOARG00000007210	ENSOARG00000007455	ENSOARG00000007592	ENSOARG00000007637	ENSOARG00000007771	ENSOARG00000007785	ENSOARG00000007932	ENSOARG00000007984
GO:BP	signaling	GO:0023052	0.00291917	2.53474	4617	329	142	14920	ENSOARG00000000078	ENSOARG00000000158	ENSOARG00000000193	ENSOARG00000000653	ENSOARG00000000783	ENSOARG00000001035	ENSOARG00000001060	ENSOARG00000001094	ENSOARG00000001226	ENSOARG00000001511	ENSOARG00000001849	ENSOARG00000002053	ENSOARG00000003025	ENSOARG00000003203	ENSOARG00000003275	ENSOARG00000003339	ENSOARG00000003538	ENSOARG00000003592	ENSOARG00000003740	ENSOARG00000003992	ENSOARG00000004500	ENSOARG00000004733	ENSOARG00000004814	ENSOARG00000004936	ENSOARG00000005017	ENSOARG00000005387	ENSOARG00000005683	ENSOARG00000006068	ENSOARG00000006298	ENSOARG00000006342	ENSOARG00000006376	ENSOARG00000006540	ENSOARG00000006674	ENSOARG00000006714	ENSOARG00000006737	ENSOARG00000006950	ENSOARG00000007210	ENSOARG00000007455	ENSOARG00000007592	ENSOARG00000007637	ENSOARG00000007771
GO:BP	cell communication	GO:0007154	0.00300429	2.52226	4661	329	143	14920	ENSOARG00000000072	ENSOARG00000000078	ENSOARG00000000158	ENSOARG00000000193	ENSOARG00000000653	ENSOARG00000000783	ENSOARG00000001035	ENSOARG00000001060	ENSOARG00000001094	ENSOARG00000001226	ENSOARG00000001511	ENSOARG00000001849	ENSOARG00000002053	ENSOARG00000003025	ENSOARG00000003203	ENSOARG00000003275	ENSOARG00000003339	ENSOARG00000003538	ENSOARG00000003592	ENSOARG00000003740	ENSOARG00000003992	ENSOARG00000004500	ENSOARG00000004733	ENSOARG00000004814	ENSOARG00000004936	ENSOARG00000005017	ENSOARG00000005387	ENSOARG00000005683	ENSOARG00000006068	ENSOARG00000006298	ENSOARG00000006342	ENSOARG00000006376	ENSOARG00000006540	ENSOARG00000006674	ENSOARG00000006714	ENSOARG00000006950	ENSOARG00000007065	ENSOARG00000007210	ENSOARG00000007455	ENSOARG00000007592	ENSOARG00000007637
GO:BP	cytokine production	GO:0001816	0.00783914	2.10573	518	329	29	14920	ENSOARG00000000078	ENSOARG00000001511	ENSOARG00000003740	ENSOARG00000005017	ENSOARG00000005236	ENSOARG00000006068	ENSOARG00000006298	ENSOARG00000006376	ENSOARG00000007210	ENSOARG00000007932	ENSOARG00000009239	ENSOARG00000009740	ENSOARG00000010719	ENSOARG00000010939	ENSOARG00000010969	ENSOARG00000012515	ENSOARG00000013111	ENSOARG00000013144	ENSOARG00000013398	ENSOARG00000013509	ENSOARG00000014953	ENSOARG00000015044	ENSOARG00000015082	ENSOARG00000015262	ENSOARG00000015876	ENSOARG00000016607	ENSOARG00000018247	ENSOARG00000018832	ENSOARG00000018871
GO:BP	small molecule metabolic process	GO:0044281	0.00973096	2.01184	1211	329	51	14920	ENSOARG00000000226	ENSOARG00000001511	ENSOARG00000002259	ENSOARG00000002377	ENSOARG00000003056	ENSOARG00000003203	ENSOARG00000003423	ENSOARG00000003592	ENSOARG00000004500	ENSOARG00000004814	ENSOARG00000005352	ENSOARG00000005586	ENSOARG00000006342	ENSOARG00000006714	ENSOARG00000006916	ENSOARG00000006989	ENSOARG00000007210	ENSOARG00000007455	ENSOARG00000007592	ENSOARG00000007695	ENSOARG00000008488	ENSOARG00000008923	ENSOARG00000009137	ENSOARG00000009837	ENSOARG00000009915	ENSOARG00000010048	ENSOARG00000010356	ENSOARG00000010493	ENSOARG00000010508	ENSOARG00000010719	ENSOARG00000010939	ENSOARG00000010969	ENSOARG00000012060	ENSOARG00000012400	ENSOARG00000012705	ENSOARG00000013669	ENSOARG00000013745	ENSOARG00000014674	ENSOARG00000014785	ENSOARG00000014960	ENSOARG00000015388
GO:BP	anatomical structure formation involved in morphogenesis	GO:0048646	0.0105016	1.97875	763	329	37	14920	ENSOARG00000001060	ENSOARG00000001511	ENSOARG00000001849	ENSOARG00000003044	ENSOARG00000003592	ENSOARG00000004489	ENSOARG00000004936	ENSOARG00000005209	ENSOARG00000005722	ENSOARG00000006034	ENSOARG00000008037	ENSOARG00000008212	ENSOARG00000008334	ENSOARG00000009137	ENSOARG00000009239	ENSOARG00000010157	ENSOARG00000010199	ENSOARG00000010854	ENSOARG00000010939	ENSOARG00000010962	ENSOARG00000011575	ENSOARG00000012180	ENSOARG00000013102	ENSOARG00000013740	ENSOARG00000014232	ENSOARG00000015262	ENSOARG00000016547	ENSOARG00000016607	ENSOARG00000017135	ENSOARG00000017485	ENSOARG00000018070	ENSOARG00000018832	ENSOARG00000018898	ENSOARG00000019683	ENSOARG00000019734	ENSOARG00000019793	ENSOARG00000020924
GO:BP	regulation of cell population proliferation	GO:0042127	0.0117227	1.93097	988	329	44	14920	ENSOARG00000000078	ENSOARG00000001060	ENSOARG00000001511	ENSOARG00000001574	ENSOARG00000001849	ENSOARG00000003592	ENSOARG00000003681	ENSOARG00000005209	ENSOARG00000005236	ENSOARG00000006034	ENSOARG00000006674	ENSOARG00000006714	ENSOARG00000007592	ENSOARG00000007932	ENSOARG00000008037	ENSOARG00000008183	ENSOARG00000008473	ENSOARG00000008478	ENSOARG00000008809	ENSOARG00000009740	ENSOARG00000009845	ENSOARG00000010157	ENSOARG00000010199	ENSOARG00000010273	ENSOARG00000010939	ENSOARG00000010969	ENSOARG00000012180	ENSOARG00000013229	ENSOARG00000013288	ENSOARG00000013509	ENSOARG00000014232	ENSOARG00000014953	ENSOARG00000015052	ENSOARG00000015319	ENSOARG00000015592	ENSOARG00000015980	ENSOARG00000016547	ENSOARG00000016607	ENSOARG00000017135	ENSOARG00000018871	ENSOARG00000019793
GO:BP	cellular developmental process	GO:0048869	0.0122042	1.91349	2556	329	88	14920	ENSOARG00000000078	ENSOARG00000000158	ENSOARG00000000653	ENSOARG00000001035	ENSOARG00000001094	ENSOARG00000001226	ENSOARG00000001511	ENSOARG00000001574	ENSOARG00000001660	ENSOARG00000001849	ENSOARG00000002053	ENSOARG00000003044	ENSOARG00000003275	ENSOARG00000003592	ENSOARG00000003681	ENSOARG00000003814	ENSOARG00000004281	ENSOARG00000004489	ENSOARG00000004733	ENSOARG00000004936	ENSOARG00000005209	ENSOARG00000005722	ENSOARG00000006034	ENSOARG00000006068	ENSOARG00000006674	ENSOARG00000006989	ENSOARG00000007034	ENSOARG00000007592	ENSOARG00000007771	ENSOARG00000007785	ENSOARG00000007984	ENSOARG00000007991	ENSOARG00000008009	ENSOARG00000008181	ENSOARG00000008183	ENSOARG00000008212	ENSOARG00000008224	ENSOARG00000008334	ENSOARG00000009239	ENSOARG00000009436	ENSOARG00000009740
GO:BP	positive regulation of inflammatory response	GO:0050729	0.0130041	1.88592	77	329	10	14920	ENSOARG00000001511	ENSOARG00000003740	ENSOARG00000007592	ENSOARG00000010719	ENSOARG00000013102	ENSOARG00000013111	ENSOARG00000015044	ENSOARG00000015262	ENSOARG00000015876	ENSOARG00000018871
GO:BP	positive regulation of cellular process	GO:0048522	0.0130565	1.88417	3620	329	115	14920	ENSOARG00000000072	ENSOARG00000000078	ENSOARG00000000193	ENSOARG00000000226	ENSOARG00000000415	ENSOARG00000000948	ENSOARG00000001060	ENSOARG00000001202	ENSOARG00000001226	ENSOARG00000001511	ENSOARG00000001574	ENSOARG00000001849	ENSOARG00000003203	ENSOARG00000003352	ENSOARG00000003455	ENSOARG00000003592	ENSOARG00000003681	ENSOARG00000003992	ENSOARG00000004489	ENSOARG00000004500	ENSOARG00000004814	ENSOARG00000004936	ENSOARG00000005209	ENSOARG00000005315	ENSOARG00000005722	ENSOARG00000006034	ENSOARG00000006068	ENSOARG00000006376	ENSOARG00000006674	ENSOARG00000006714	ENSOARG00000006771	ENSOARG00000006916	ENSOARG00000007034	ENSOARG00000007134	ENSOARG00000007455	ENSOARG00000007592	ENSOARG00000007637	ENSOARG00000007771	ENSOARG00000007932	ENSOARG00000007984	ENSOARG00000008009
GO:BP	lipid metabolic process	GO:0006629	0.0138393	1.85889	898	329	41	14920	ENSOARG00000000078	ENSOARG00000000226	ENSOARG00000003056	ENSOARG00000003423	ENSOARG00000004814	ENSOARG00000005352	ENSOARG00000005586	ENSOARG00000006342	ENSOARG00000006989	ENSOARG00000007378	ENSOARG00000007592	ENSOARG00000008478	ENSOARG00000009137	ENSOARG00000009915	ENSOARG00000010356	ENSOARG00000010508	ENSOARG00000010518	ENSOARG00000010719	ENSOARG00000010939	ENSOARG00000010969	ENSOARG00000011052	ENSOARG00000011729	ENSOARG00000012180	ENSOARG00000012490	ENSOARG00000012705	ENSOARG00000013153	ENSOARG00000013745	ENSOARG00000014674	ENSOARG00000014785	ENSOARG00000014829	ENSOARG00000014960	ENSOARG00000015082	ENSOARG00000015388	ENSOARG00000015478	ENSOARG00000015980	ENSOARG00000016144	ENSOARG00000016724	ENSOARG00000017489	ENSOARG00000017954	ENSOARG00000018980	ENSOARG00000019192
GO:BP	cell population proliferation	GO:0008283	0.016745	1.77611	1201	329	50	14920	ENSOARG00000000078	ENSOARG00000001060	ENSOARG00000001511	ENSOARG00000001574	ENSOARG00000001849	ENSOARG00000003592	ENSOARG00000003681	ENSOARG00000005209	ENSOARG00000005236	ENSOARG00000006034	ENSOARG00000006674	ENSOARG00000006714	ENSOARG00000007592	ENSOARG00000007932	ENSOARG00000008037	ENSOARG00000008181	ENSOARG00000008183	ENSOARG00000008473	ENSOARG00000008478	ENSOARG00000008809	ENSOARG00000009740	ENSOARG00000009845	ENSOARG00000010157	ENSOARG00000010199	ENSOARG00000010273	ENSOARG00000010854	ENSOARG00000010939	ENSOARG00000010969	ENSOARG00000011340	ENSOARG00000012180	ENSOARG00000013229	ENSOARG00000013288	ENSOARG00000013509	ENSOARG00000014232	ENSOARG00000014953	ENSOARG00000015052	ENSOARG00000015082	ENSOARG00000015319	ENSOARG00000015439	ENSOARG00000015592	ENSOARG00000015980
GO:BP	cell differentiation	GO:0030154	0.0167935	1.77486	2500	329	86	14920	ENSOARG00000000078	ENSOARG00000000158	ENSOARG00000000653	ENSOARG00000001035	ENSOARG00000001094	ENSOARG00000001226	ENSOARG00000001511	ENSOARG00000001574	ENSOARG00000001849	ENSOARG00000002053	ENSOARG00000003044	ENSOARG00000003275	ENSOARG00000003592	ENSOARG00000003681	ENSOARG00000003814	ENSOARG00000004281	ENSOARG00000004489	ENSOARG00000004733	ENSOARG00000004936	ENSOARG00000005209	ENSOARG00000005722	ENSOARG00000006034	ENSOARG00000006068	ENSOARG00000006674	ENSOARG00000006989	ENSOARG00000007034	ENSOARG00000007592	ENSOARG00000007771	ENSOARG00000007785	ENSOARG00000007984	ENSOARG00000007991	ENSOARG00000008009	ENSOARG00000008181	ENSOARG00000008183	ENSOARG00000008212	ENSOARG00000008224	ENSOARG00000008334	ENSOARG00000009239	ENSOARG00000009436	ENSOARG00000009740	ENSOARG00000009915
GO:BP	regulation of developmental process	GO:0050793	0.0176149	1.75412	1690	329	64	14920	ENSOARG00000000078	ENSOARG00000000158	ENSOARG00000001060	ENSOARG00000001094	ENSOARG00000001226	ENSOARG00000001511	ENSOARG00000001849	ENSOARG00000002053	ENSOARG00000003025	ENSOARG00000003592	ENSOARG00000003681	ENSOARG00000004489	ENSOARG00000004936	ENSOARG00000006034	ENSOARG00000006068	ENSOARG00000006674	ENSOARG00000006989	ENSOARG00000007592	ENSOARG00000007771	ENSOARG00000007991	ENSOARG00000008183	ENSOARG00000008224	ENSOARG00000009137	ENSOARG00000009436	ENSOARG00000009740	ENSOARG00000010157	ENSOARG00000010199	ENSOARG00000010543	ENSOARG00000010655	ENSOARG00000010719	ENSOARG00000010854	ENSOARG00000010962	ENSOARG00000010969	ENSOARG00000012180	ENSOARG00000013102	ENSOARG00000013229	ENSOARG00000013509	ENSOARG00000013669	ENSOARG00000013732	ENSOARG00000013740	ENSOARG00000014232
GO:BP	positive regulation of developmental process	GO:0051094	0.0205896	1.68635	881	329	40	14920	ENSOARG00000000078	ENSOARG00000001060	ENSOARG00000001511	ENSOARG00000001849	ENSOARG00000003592	ENSOARG00000003681	ENSOARG00000004489	ENSOARG00000004936	ENSOARG00000006068	ENSOARG00000006674	ENSOARG00000007592	ENSOARG00000007771	ENSOARG00000008183	ENSOARG00000008224	ENSOARG00000009137	ENSOARG00000010157	ENSOARG00000010199	ENSOARG00000010543	ENSOARG00000010719	ENSOARG00000010854	ENSOARG00000010962	ENSOARG00000010969	ENSOARG00000012180	ENSOARG00000013102	ENSOARG00000013509	ENSOARG00000013740	ENSOARG00000014232	ENSOARG00000015262	ENSOARG00000016598	ENSOARG00000017485	ENSOARG00000018197	ENSOARG00000018369	ENSOARG00000018832	ENSOARG00000018898	ENSOARG00000019683	ENSOARG00000019734	ENSOARG00000019793	ENSOARG00000020307	ENSOARG00000020573	ENSOARG00000021001
GO:BP	positive regulation of macromolecule metabolic process	GO:0010604	0.0232505	1.63357	2331	329	81	14920	ENSOARG00000000072	ENSOARG00000000078	ENSOARG00000001060	ENSOARG00000001202	ENSOARG00000001226	ENSOARG00000001511	ENSOARG00000001574	ENSOARG00000001849	ENSOARG00000003044	ENSOARG00000003352	ENSOARG00000003455	ENSOARG00000003681	ENSOARG00000004489	ENSOARG00000004500	ENSOARG00000004814	ENSOARG00000004936	ENSOARG00000005017	ENSOARG00000005722	ENSOARG00000006034	ENSOARG00000006068	ENSOARG00000006298	ENSOARG00000006376	ENSOARG00000006674	ENSOARG00000006714	ENSOARG00000006771	ENSOARG00000006916	ENSOARG00000007034	ENSOARG00000007134	ENSOARG00000007210	ENSOARG00000007592	ENSOARG00000007771	ENSOARG00000007932	ENSOARG00000007984	ENSOARG00000008183	ENSOARG00000008224	ENSOARG00000009137	ENSOARG00000009239	ENSOARG00000009740	ENSOARG00000009983	ENSOARG00000010157	ENSOARG00000010199
GO:BP	embryonic organ development	GO:0048568	0.0436097	1.36042	315	329	20	14920	ENSOARG00000000078	ENSOARG00000002053	ENSOARG00000002415	ENSOARG00000005722	ENSOARG00000006034	ENSOARG00000006674	ENSOARG00000007034	ENSOARG00000007134	ENSOARG00000010157	ENSOARG00000010854	ENSOARG00000010939	ENSOARG00000011340	ENSOARG00000011553	ENSOARG00000011575	ENSOARG00000012515	ENSOARG00000013610	ENSOARG00000015592	ENSOARG00000017135	ENSOARG00000018197	ENSOARG00000019793
GO:BP	response to chemical	GO:0042221	0.0472956	1.32518	2957	329	96	14920	ENSOARG00000000078	ENSOARG00000000158	ENSOARG00000001060	ENSOARG00000001202	ENSOARG00000001511	ENSOARG00000001849	ENSOARG00000002743	ENSOARG00000003056	ENSOARG00000003275	ENSOARG00000003352	ENSOARG00000003423	ENSOARG00000003455	ENSOARG00000003592	ENSOARG00000003740	ENSOARG00000003814	ENSOARG00000004281	ENSOARG00000004489	ENSOARG00000004936	ENSOARG00000004969	ENSOARG00000005722	ENSOARG00000006068	ENSOARG00000006376	ENSOARG00000006540	ENSOARG00000006714	ENSOARG00000006916	ENSOARG00000006950	ENSOARG00000006989	ENSOARG00000007210	ENSOARG00000007455	ENSOARG00000007592	ENSOARG00000007785	ENSOARG00000007929	ENSOARG00000007932	ENSOARG00000007984	ENSOARG00000008183	ENSOARG00000008809	ENSOARG00000009241	ENSOARG00000009251	ENSOARG00000009740	ENSOARG00000009845	ENSOARG00000009915
GO:CC	extracellular region	GO:0005576	6.00836e-06	5.22124	1451	323	63	15270	ENSOARG00000000078	ENSOARG00000000948	ENSOARG00000001226	ENSOARG00000001660	ENSOARG00000002053	ENSOARG00000002415	ENSOARG00000003275	ENSOARG00000003814	ENSOARG00000004500	ENSOARG00000004969	ENSOARG00000005049	ENSOARG00000005315	ENSOARG00000005761	ENSOARG00000005888	ENSOARG00000006342	ENSOARG00000006916	ENSOARG00000007378	ENSOARG00000007771	ENSOARG00000007929	ENSOARG00000007977	ENSOARG00000007991	ENSOARG00000008037	ENSOARG00000008473	ENSOARG00000008859	ENSOARG00000009137	ENSOARG00000009241	ENSOARG00000009251	ENSOARG00000009686	ENSOARG00000010157	ENSOARG00000010719	ENSOARG00000010943	ENSOARG00000010962	ENSOARG00000011340	ENSOARG00000011553	ENSOARG00000012515	ENSOARG00000012583	ENSOARG00000012900	ENSOARG00000013153	ENSOARG00000013182	ENSOARG00000013229	ENSOARG00000013498
GO:CC	cell surface	GO:0009986	0.000258232	3.58799	446	323	27	15270	ENSOARG00000000078	ENSOARG00000001849	ENSOARG00000003592	ENSOARG00000004145	ENSOARG00000005209	ENSOARG00000008009	ENSOARG00000008212	ENSOARG00000008473	ENSOARG00000010719	ENSOARG00000010962	ENSOARG00000012176	ENSOARG00000012400	ENSOARG00000013111	ENSOARG00000013144	ENSOARG00000013509	ENSOARG00000015044	ENSOARG00000015052	ENSOARG00000015876	ENSOARG00000016607	ENSOARG00000016828	ENSOARG00000016888	ENSOARG00000017823	ENSOARG00000017880	ENSOARG00000018809	ENSOARG00000018871	ENSOARG00000019734	ENSOARG00000020307
GO:CC	cell projection	GO:0042995	0.00257469	2.58928	1186	323	48	15270	ENSOARG00000000274	ENSOARG00000000653	ENSOARG00000001666	ENSOARG00000002234	ENSOARG00000002415	ENSOARG00000003044	ENSOARG00000003203	ENSOARG00000003455	ENSOARG00000003548	ENSOARG00000003592	ENSOARG00000004281	ENSOARG00000005586	ENSOARG00000006674	ENSOARG00000006737	ENSOARG00000007455	ENSOARG00000007457	ENSOARG00000007592	ENSOARG00000007932	ENSOARG00000008181	ENSOARG00000009121	ENSOARG00000010840	ENSOARG00000011780	ENSOARG00000012400	ENSOARG00000013288	ENSOARG00000013498	ENSOARG00000013565	ENSOARG00000013610	ENSOARG00000013732	ENSOARG00000013879	ENSOARG00000013987	ENSOARG00000014279	ENSOARG00000015199	ENSOARG00000015388	ENSOARG00000015592	ENSOARG00000016607	ENSOARG00000016888	ENSOARG00000017135	ENSOARG00000017295	ENSOARG00000017880	ENSOARG00000018369	ENSOARG00000018809
GO:CC	plasma membrane bounded cell projection	GO:0120025	0.00455972	2.34106	1142	323	46	15270	ENSOARG00000000274	ENSOARG00000000653	ENSOARG00000001666	ENSOARG00000002415	ENSOARG00000003044	ENSOARG00000003203	ENSOARG00000003455	ENSOARG00000003548	ENSOARG00000003592	ENSOARG00000004281	ENSOARG00000005586	ENSOARG00000006674	ENSOARG00000006737	ENSOARG00000007455	ENSOARG00000007457	ENSOARG00000007592	ENSOARG00000007932	ENSOARG00000009121	ENSOARG00000010840	ENSOARG00000011780	ENSOARG00000012400	ENSOARG00000013288	ENSOARG00000013498	ENSOARG00000013565	ENSOARG00000013610	ENSOARG00000013732	ENSOARG00000013879	ENSOARG00000013987	ENSOARG00000014279	ENSOARG00000015199	ENSOARG00000015388	ENSOARG00000015592	ENSOARG00000016607	ENSOARG00000016888	ENSOARG00000017135	ENSOARG00000017295	ENSOARG00000017880	ENSOARG00000018369	ENSOARG00000018809	ENSOARG00000019094	ENSOARG00000019354
GO:CC	extracellular space	GO:0005615	0.0145963	1.83576	684	323	31	15270	ENSOARG00000000078	ENSOARG00000001226	ENSOARG00000002053	ENSOARG00000003275	ENSOARG00000004500	ENSOARG00000004969	ENSOARG00000005049	ENSOARG00000007771	ENSOARG00000007929	ENSOARG00000008473	ENSOARG00000009137	ENSOARG00000009241	ENSOARG00000009686	ENSOARG00000010719	ENSOARG00000010962	ENSOARG00000012515	ENSOARG00000012900	ENSOARG00000013153	ENSOARG00000013509	ENSOARG00000014232	ENSOARG00000014829	ENSOARG00000014953	ENSOARG00000015052	ENSOARG00000015262	ENSOARG00000017880	ENSOARG00000018247	ENSOARG00000018871	ENSOARG00000018875	ENSOARG00000018898	ENSOARG00000019793	ENSOARG00000020307
GO:MF	DNA-binding transcription activator activity, RNA polymerase II-specific	GO:0001228	0.00508562	2.29366	316	322	20	15311	ENSOARG00000001511	ENSOARG00000004489	ENSOARG00000004936	ENSOARG00000005722	ENSOARG00000006034	ENSOARG00000006771	ENSOARG00000007034	ENSOARG00000007134	ENSOARG00000007984	ENSOARG00000009983	ENSOARG00000010199	ENSOARG00000010273	ENSOARG00000010493	ENSOARG00000010722	ENSOARG00000010854	ENSOARG00000010939	ENSOARG00000011851	ENSOARG00000013102	ENSOARG00000015298	ENSOARG00000015980
GO:MF	DNA-binding transcription activator activity	GO:0001216	0.00557629	2.25365	318	322	20	15311	ENSOARG00000001511	ENSOARG00000004489	ENSOARG00000004936	ENSOARG00000005722	ENSOARG00000006034	ENSOARG00000006771	ENSOARG00000007034	ENSOARG00000007134	ENSOARG00000007984	ENSOARG00000009983	ENSOARG00000010199	ENSOARG00000010273	ENSOARG00000010493	ENSOARG00000010722	ENSOARG00000010854	ENSOARG00000010939	ENSOARG00000011851	ENSOARG00000013102	ENSOARG00000015298	ENSOARG00000015980
GO:MF	growth factor binding	GO:0019838	0.0124347	1.90537	95	322	10	15311	ENSOARG00000001060	ENSOARG00000003275	ENSOARG00000005761	ENSOARG00000008037	ENSOARG00000009845	ENSOARG00000012180	ENSOARG00000012900	ENSOARG00000013144	ENSOARG00000016607	ENSOARG00000017485
GO:MF	signaling receptor binding	GO:0005102	0.0166844	1.77769	1013	322	41	15311	ENSOARG00000001060	ENSOARG00000001094	ENSOARG00000001226	ENSOARG00000001849	ENSOARG00000002053	ENSOARG00000003275	ENSOARG00000004500	ENSOARG00000006298	ENSOARG00000006342	ENSOARG00000006376	ENSOARG00000006758	ENSOARG00000007771	ENSOARG00000007984	ENSOARG00000008009	ENSOARG00000008037	ENSOARG00000008334	ENSOARG00000008809	ENSOARG00000009137	ENSOARG00000009241	ENSOARG00000010157	ENSOARG00000010719	ENSOARG00000012583	ENSOARG00000013144	ENSOARG00000013153	ENSOARG00000013229	ENSOARG00000013398	ENSOARG00000013565	ENSOARG00000014953	ENSOARG00000014966	ENSOARG00000015044	ENSOARG00000015262	ENSOARG00000015592	ENSOARG00000016593	ENSOARG00000016607	ENSOARG00000018247	ENSOARG00000018898	ENSOARG00000019683	ENSOARG00000019734	ENSOARG00000019793	ENSOARG00000021001	ENSOARG00000021088
KEGG	Biosynthesis of unsaturated fatty acids	KEGG:01040	0.0455421	1.34159	25	179	5	6534	ENSOARG00000000948	ENSOARG00000005352	ENSOARG00000013745	ENSOARG00000014674	ENSOARG00000015388
[truncated: 146 more columns]

## Sheet: Ovary proestrus
source	term_name	term_id	adjusted_p_value	negative_log10_of_adjusted_p_value	term_size	query_size	intersection_size	effective_domain_size	intersections
GO:CC	cytoplasm	GO:0005737	5.48957e-07	6.26046	7082	266	171	15270	ENSOARG00000000501	ENSOARG00000000654	ENSOARG00000000910	ENSOARG00000001269	ENSOARG00000001278	ENSOARG00000001290	ENSOARG00000001603	ENSOARG00000001725	ENSOARG00000001823	ENSOARG00000001854	ENSOARG00000002236	ENSOARG00000002282	ENSOARG00000002416	ENSOARG00000002624	ENSOARG00000002633	ENSOARG00000002845	ENSOARG00000003018	ENSOARG00000003056	ENSOARG00000003142	ENSOARG00000003314	ENSOARG00000003459	ENSOARG00000003591	ENSOARG00000003674	ENSOARG00000003968	ENSOARG00000004045	ENSOARG00000004318	ENSOARG00000004969	ENSOARG00000005268	ENSOARG00000005281	ENSOARG00000005346	ENSOARG00000005352	ENSOARG00000005462	ENSOARG00000005542	ENSOARG00000005892	ENSOARG00000005920	ENSOARG00000005922	ENSOARG00000006212	ENSOARG00000006239	ENSOARG00000006439	ENSOARG00000006492	ENSOARG00000006504
GO:BP	organic hydroxy compound biosynthetic process	GO:1901617	0.00213822	2.66995	138	265	13	14920	ENSOARG00000001269	ENSOARG00000001725	ENSOARG00000003056	ENSOARG00000007695	ENSOARG00000010870	ENSOARG00000010935	ENSOARG00000011345	ENSOARG00000012581	ENSOARG00000013010	ENSOARG00000014824	ENSOARG00000017264	ENSOARG00000019840	ENSOARG00000021029
GO:MF	oxidoreductase activity, acting on the CH-CH group of donors, NAD or NADP as acceptor	GO:0016628	0.00287471	2.54141	18	253	5	15311	ENSOARG00000005352	ENSOARG00000010508	ENSOARG00000010870	ENSOARG00000012581	ENSOARG00000019350
KEGG	Valine, leucine and isoleucine biosynthesis	KEGG:00290	0.00431358	2.36516	4	149	3	6534	ENSOARG00000007263	ENSOARG00000007382	ENSOARG00000012226
GO:BP	lipid biosynthetic process	GO:0008610	0.00721699	2.14164	375	265	21	14920	ENSOARG00000001269	ENSOARG00000001603	ENSOARG00000002233	ENSOARG00000003056	ENSOARG00000005352	ENSOARG00000006665	ENSOARG00000006989	ENSOARG00000008146	ENSOARG00000010787	ENSOARG00000010870	ENSOARG00000010935	ENSOARG00000011121	ENSOARG00000011136	ENSOARG00000012581	ENSOARG00000013010	ENSOARG00000013745	ENSOARG00000014824	ENSOARG00000017046	ENSOARG00000017264	ENSOARG00000017906	ENSOARG00000019964
GO:BP	isopentenyl diphosphate biosynthetic process	GO:0009240	0.011082	1.95538	3	265	3	14920	ENSOARG00000003056	ENSOARG00000013010	ENSOARG00000014824
GO:BP	isopentenyl diphosphate biosynthetic process, mevalonate pathway	GO:0019287	0.011082	1.95538	3	265	3	14920	ENSOARG00000003056	ENSOARG00000013010	ENSOARG00000014824
GO:BP	isopentenyl diphosphate metabolic process	GO:0046490	0.011082	1.95538	3	265	3	14920	ENSOARG00000003056	ENSOARG00000013010	ENSOARG00000014824
GO:CC	membrane-bounded organelle	GO:0043227	0.0113291	1.94581	7877	266	169	15270	ENSOARG00000000116	ENSOARG00000000345	ENSOARG00000000501	ENSOARG00000000654	ENSOARG00000000865	ENSOARG00000000910	ENSOARG00000001269	ENSOARG00000001278	ENSOARG00000001290	ENSOARG00000001996	ENSOARG00000002236	ENSOARG00000002282	ENSOARG00000002633	ENSOARG00000002693	ENSOARG00000002828	ENSOARG00000003056	ENSOARG00000003117	ENSOARG00000003314	ENSOARG00000003320	ENSOARG00000003459	ENSOARG00000003591	ENSOARG00000003674	ENSOARG00000003968	ENSOARG00000004032	ENSOARG00000004045	ENSOARG00000004206	ENSOARG00000004318	ENSOARG00000004468	ENSOARG00000004856	ENSOARG00000004947	ENSOARG00000004969	ENSOARG00000005191	ENSOARG00000005268	ENSOARG00000005346	ENSOARG00000005352	ENSOARG00000005462	ENSOARG00000005725	ENSOARG00000005892	ENSOARG00000006212	ENSOARG00000006239	ENSOARG00000006321
GO:BP	pentose metabolic process	GO:0019321	0.0128785	1.89014	8	265	4	14920	ENSOARG00000001300	ENSOARG00000008488	ENSOARG00000015176	ENSOARG00000019454
GO:BP	small molecule biosynthetic process	GO:0044283	0.016746	1.77609	396	265	21	14920	ENSOARG00000001269	ENSOARG00000001725	ENSOARG00000002233	ENSOARG00000003056	ENSOARG00000005352	ENSOARG00000006989	ENSOARG00000007382	ENSOARG00000007695	ENSOARG00000010048	ENSOARG00000010870	ENSOARG00000010935	ENSOARG00000011345	ENSOARG00000011550	ENSOARG00000012226	ENSOARG00000012581	ENSOARG00000013010	ENSOARG00000013745	ENSOARG00000014824	ENSOARG00000015176	ENSOARG00000017264	ENSOARG00000019840
GO:BP	small molecule metabolic process	GO:0044281	0.0179201	1.74666	1211	265	43	14920	ENSOARG00000001269	ENSOARG00000001300	ENSOARG00000001456	ENSOARG00000001603	ENSOARG00000001725	ENSOARG00000002233	ENSOARG00000003056	ENSOARG00000005352	ENSOARG00000005462	ENSOARG00000006212	ENSOARG00000006916	ENSOARG00000006989	ENSOARG00000007263	ENSOARG00000007382	ENSOARG00000007695	ENSOARG00000008146	ENSOARG00000008488	ENSOARG00000008923	ENSOARG00000010048	ENSOARG00000010421	ENSOARG00000010508	ENSOARG00000010787	ENSOARG00000010870	ENSOARG00000010935	ENSOARG00000011136	ENSOARG00000011345	ENSOARG00000011550	ENSOARG00000012226	ENSOARG00000012581	ENSOARG00000013010	ENSOARG00000013238	ENSOARG00000013745	ENSOARG00000013995	ENSOARG00000014824	ENSOARG00000015176	ENSOARG00000017264	ENSOARG00000017897	ENSOARG00000017996	ENSOARG00000018062	ENSOARG00000018385	ENSOARG00000019350
GO:CC	cytosol	GO:0005829	0.021151	1.67467	2322	266	64	15270	ENSOARG00000000654	ENSOARG00000001278	ENSOARG00000002236	ENSOARG00000002282	ENSOARG00000002624	ENSOARG00000002633	ENSOARG00000002845	ENSOARG00000003018	ENSOARG00000003056	ENSOARG00000003142	ENSOARG00000003591	ENSOARG00000003674	ENSOARG00000004045	ENSOARG00000004318	ENSOARG00000005268	ENSOARG00000005281	ENSOARG00000005462	ENSOARG00000005542	ENSOARG00000005892	ENSOARG00000005920	ENSOARG00000006212	ENSOARG00000006439	ENSOARG00000006810	ENSOARG00000006916	ENSOARG00000006989	ENSOARG00000007382	ENSOARG00000007452	ENSOARG00000007695	ENSOARG00000007829	ENSOARG00000007858	ENSOARG00000008088	ENSOARG00000008881	ENSOARG00000009101	ENSOARG00000010438	ENSOARG00000010508	ENSOARG00000010578	ENSOARG00000010787	ENSOARG00000010881	ENSOARG00000011046	ENSOARG00000011825	ENSOARG00000013010
GO:BP	isoprenoid metabolic process	GO:0006720	0.0262865	1.58027	62	265	8	14920	ENSOARG00000003056	ENSOARG00000006212	ENSOARG00000006989	ENSOARG00000010421	ENSOARG00000011136	ENSOARG00000013010	ENSOARG00000014824	ENSOARG00000019350
GO:BP	steroid biosynthetic process	GO:0006694	0.0290345	1.53709	82	265	9	14920	ENSOARG00000001269	ENSOARG00000003056	ENSOARG00000008146	ENSOARG00000010870	ENSOARG00000010935	ENSOARG00000012581	ENSOARG00000013010	ENSOARG00000014824	ENSOARG00000017264
GO:CC	endomembrane system	GO:0012505	0.0369759	1.43208	2463	266	66	15270	ENSOARG00000000345	ENSOARG00000000501	ENSOARG00000000910	ENSOARG00000002236	ENSOARG00000004045	ENSOARG00000004856	ENSOARG00000004969	ENSOARG00000005268	ENSOARG00000005346	ENSOARG00000005352	ENSOARG00000006212	ENSOARG00000006239	ENSOARG00000006439	ENSOARG00000006492	ENSOARG00000006665	ENSOARG00000006758	ENSOARG00000006810	ENSOARG00000007390	ENSOARG00000007550	ENSOARG00000007829	ENSOARG00000008088	ENSOARG00000008146	ENSOARG00000008188	ENSOARG00000008331	ENSOARG00000008456	ENSOARG00000008578	ENSOARG00000009020	ENSOARG00000010041	ENSOARG00000010421	ENSOARG00000010509	ENSOARG00000010935	ENSOARG00000011121	ENSOARG00000011136	ENSOARG00000011825	ENSOARG00000012581	ENSOARG00000013305	ENSOARG00000013473	ENSOARG00000013479	ENSOARG00000013652	ENSOARG00000013745	ENSOARG00000013845
GO:BP	iron import into cell	GO:0033212	0.0437439	1.35908	4	265	3	14920	ENSOARG00000013238	ENSOARG00000016448	ENSOARG00000018011
GO:BP	lipid metabolic process	GO:0006629	0.0482697	1.31633	898	265	34	14920	ENSOARG00000001269	ENSOARG00000001603	ENSOARG00000001725	ENSOARG00000002233	ENSOARG00000003056	ENSOARG00000005352	ENSOARG00000006212	ENSOARG00000006665	ENSOARG00000006989	ENSOARG00000007378	ENSOARG00000007432	ENSOARG00000007550	ENSOARG00000008088	ENSOARG00000008146	ENSOARG00000010421	ENSOARG00000010508	ENSOARG00000010787	ENSOARG00000010870	ENSOARG00000010935	ENSOARG00000011121	ENSOARG00000011136	ENSOARG00000011729	ENSOARG00000011876	ENSOARG00000012581	ENSOARG00000013010	ENSOARG00000013745	ENSOARG00000013845	ENSOARG00000014824	ENSOARG00000017046	ENSOARG00000017264	ENSOARG00000017906	ENSOARG00000019093	ENSOARG00000019350	ENSOARG00000019964
[truncated: 130 more columns]

## Sheet: Ovary estrus
source	term_name	term_id	adjusted_p_value	negative_log10_of_adjusted_p_value	term_size	query_size	intersection_size	effective_domain_size	intersections
GO:MF	protein binding	GO:0005515	0.000507324	3.29471	6742	132	86	15311	ENSOARG00000000432	ENSOARG00000001210	ENSOARG00000001337	ENSOARG00000001660	ENSOARG00000001823	ENSOARG00000002590	ENSOARG00000002830	ENSOARG00000003012	ENSOARG00000003111	ENSOARG00000003145	ENSOARG00000003158	ENSOARG00000003598	ENSOARG00000003986	ENSOARG00000005050	ENSOARG00000005075	ENSOARG00000005930	ENSOARG00000005937	ENSOARG00000006660	ENSOARG00000006697	ENSOARG00000007352	ENSOARG00000007493	ENSOARG00000007878	ENSOARG00000007932	ENSOARG00000008190	ENSOARG00000008268	ENSOARG00000008460	ENSOARG00000008576	ENSOARG00000008650	ENSOARG00000008967	ENSOARG00000009483	ENSOARG00000009833	ENSOARG00000009860	ENSOARG00000009880	ENSOARG00000010065	ENSOARG00000010344	ENSOARG00000010359	ENSOARG00000011882	ENSOARG00000012267	ENSOARG00000012278	ENSOARG00000012372	ENSOARG00000012505
GO:MF	kinase binding	GO:0019900	0.0351221	1.45442	468	132	14	15311	ENSOARG00000001337	ENSOARG00000002830	ENSOARG00000003111	ENSOARG00000005050	ENSOARG00000012267	ENSOARG00000012278	ENSOARG00000013053	ENSOARG00000013691	ENSOARG00000013778	ENSOARG00000014321	ENSOARG00000014849	ENSOARG00000016116	ENSOARG00000019198	ENSOARG00000020960
GO:MF	protein kinase binding	GO:0019901	0.0384452	1.41516	412	132	13	15311	ENSOARG00000001337	ENSOARG00000002830	ENSOARG00000003111	ENSOARG00000005050	ENSOARG00000012267	ENSOARG00000012278	ENSOARG00000013053	ENSOARG00000013691	ENSOARG00000013778	ENSOARG00000014321	ENSOARG00000014849	ENSOARG00000016116	ENSOARG00000019198
GO:CC	focal adhesion	GO:0005925	0.0193842	1.71255	120	133	7	15270	ENSOARG00000001337	ENSOARG00000005050	ENSOARG00000008576	ENSOARG00000010065	ENSOARG00000013053	ENSOARG00000017485	ENSOARG00000019446
GO:CC	cell-substrate junction	GO:0030055	0.0263501	1.57922	126	133	7	15270	ENSOARG00000001337	ENSOARG00000005050	ENSOARG00000008576	ENSOARG00000010065	ENSOARG00000013053	ENSOARG00000017485	ENSOARG00000019446
GO:BP	positive regulation of macromolecule metabolic process	GO:0010604	1.07443e-05	4.96882	2331	118	44	14920	ENSOARG00000000469	ENSOARG00000001337	ENSOARG00000001749	ENSOARG00000002246	ENSOARG00000002590	ENSOARG00000002742	ENSOARG00000002830	ENSOARG00000003111	ENSOARG00000005050	ENSOARG00000006660	ENSOARG00000007878	ENSOARG00000007932	ENSOARG00000009833	ENSOARG00000009880	ENSOARG00000010632	ENSOARG00000012925	ENSOARG00000012943	ENSOARG00000013053	ENSOARG00000013120	ENSOARG00000013995	ENSOARG00000014321	ENSOARG00000014340	ENSOARG00000014393	ENSOARG00000014726	ENSOARG00000014849	ENSOARG00000014930	ENSOARG00000015980	ENSOARG00000016074	ENSOARG00000016116	ENSOARG00000016187	ENSOARG00000016937	ENSOARG00000017236	ENSOARG00000017485	ENSOARG00000018238	ENSOARG00000019198	ENSOARG00000019480	ENSOARG00000019535	ENSOARG00000019542	ENSOARG00000019554	ENSOARG00000020839	ENSOARG00000020872
GO:BP	positive regulation of cellular metabolic process	GO:0031325	1.69833e-05	4.76998	2187	118	42	14920	ENSOARG00000000469	ENSOARG00000001337	ENSOARG00000001749	ENSOARG00000002246	ENSOARG00000002590	ENSOARG00000002742	ENSOARG00000002830	ENSOARG00000003111	ENSOARG00000005050	ENSOARG00000006660	ENSOARG00000007878	ENSOARG00000009833	ENSOARG00000009880	ENSOARG00000010632	ENSOARG00000012925	ENSOARG00000012943	ENSOARG00000013053	ENSOARG00000013120	ENSOARG00000013995	ENSOARG00000014321	ENSOARG00000014340	ENSOARG00000014393	ENSOARG00000014726	ENSOARG00000014849	ENSOARG00000014930	ENSOARG00000015980	ENSOARG00000016074	ENSOARG00000016116	ENSOARG00000016187	ENSOARG00000016937	ENSOARG00000017485	ENSOARG00000018238	ENSOARG00000019198	ENSOARG00000019480	ENSOARG00000019535	ENSOARG00000019542	ENSOARG00000019554	ENSOARG00000020839	ENSOARG00000020872	ENSOARG00000021092	ENSOARG00000021114
GO:BP	positive regulation of nitrogen compound metabolic process	GO:0051173	4.09795e-05	4.38743	2076	118	40	14920	ENSOARG00000000469	ENSOARG00000001337	ENSOARG00000001749	ENSOARG00000002246	ENSOARG00000002590	ENSOARG00000002742	ENSOARG00000002830	ENSOARG00000003111	ENSOARG00000005050	ENSOARG00000006660	ENSOARG00000007878	ENSOARG00000009833	ENSOARG00000009880	ENSOARG00000010632	ENSOARG00000012925	ENSOARG00000012943	ENSOARG00000013053	ENSOARG00000014321	ENSOARG00000014340	ENSOARG00000014393	ENSOARG00000014726	ENSOARG00000014849	ENSOARG00000014930	ENSOARG00000015980	ENSOARG00000016074	ENSOARG00000016116	ENSOARG00000016187	ENSOARG00000016937	ENSOARG00000017485	ENSOARG00000018238	ENSOARG00000019198	ENSOARG00000019480	ENSOARG00000019535	ENSOARG00000019542	ENSOARG00000019554	ENSOARG00000020839	ENSOARG00000020872	ENSOARG00000021092	ENSOARG00000021114	ENSOARG00000021177
GO:BP	regulation of macromolecule metabolic process	GO:0060255	8.01702e-05	4.09599	4315	118	62	14920	ENSOARG00000000469	ENSOARG00000001337	ENSOARG00000001749	ENSOARG00000002246	ENSOARG00000002590	ENSOARG00000002685	ENSOARG00000002742	ENSOARG00000002830	ENSOARG00000003111	ENSOARG00000004976	ENSOARG00000005041	ENSOARG00000005050	ENSOARG00000005075	ENSOARG00000006660	ENSOARG00000006704	ENSOARG00000007493	ENSOARG00000007878	ENSOARG00000007932	ENSOARG00000008460	ENSOARG00000008650	ENSOARG00000009833	ENSOARG00000009860	ENSOARG00000009880	ENSOARG00000009939	ENSOARG00000010344	ENSOARG00000010359	ENSOARG00000010632	ENSOARG00000012787	ENSOARG00000012925	ENSOARG00000012943	ENSOARG00000013053	ENSOARG00000013120	ENSOARG00000013691	ENSOARG00000013995	ENSOARG00000014321	ENSOARG00000014340	ENSOARG00000014393	ENSOARG00000014726	ENSOARG00000014849	ENSOARG00000014930	ENSOARG00000015487
GO:BP	regulation of gene expression	GO:0010468	9.75116e-05	4.01094	3181	118	51	14920	ENSOARG00000000469	ENSOARG00000001337	ENSOARG00000001749	ENSOARG00000002246	ENSOARG00000002590	ENSOARG00000002685	ENSOARG00000003111	ENSOARG00000004976	ENSOARG00000005041	ENSOARG00000005050	ENSOARG00000005075	ENSOARG00000006660	ENSOARG00000006704	ENSOARG00000007878	ENSOARG00000007932	ENSOARG00000008460	ENSOARG00000008650	ENSOARG00000009833	ENSOARG00000009860	ENSOARG00000009880	ENSOARG00000010344	ENSOARG00000010359	ENSOARG00000010632	ENSOARG00000012787	ENSOARG00000012925	ENSOARG00000012943	ENSOARG00000013053	ENSOARG00000013691	ENSOARG00000014321	ENSOARG00000014393	ENSOARG00000014726	ENSOARG00000014930	ENSOARG00000015487	ENSOARG00000015980	ENSOARG00000016074	ENSOARG00000016187	ENSOARG00000016937	ENSOARG00000017236	ENSOARG00000018228	ENSOARG00000018238	ENSOARG00000019198
GO:BP	positive regulation of metabolic process	GO:0009893	9.94621e-05	4.00234	2507	118	44	14920	ENSOARG00000000469	ENSOARG00000001337	ENSOARG00000001749	ENSOARG00000002246	ENSOARG00000002590	ENSOARG00000002742	ENSOARG00000002830	ENSOARG00000003111	ENSOARG00000005050	ENSOARG00000006660	ENSOARG00000007878	ENSOARG00000007932	ENSOARG00000009833	ENSOARG00000009880	ENSOARG00000010632	ENSOARG00000012925	ENSOARG00000012943	ENSOARG00000013053	ENSOARG00000013120	ENSOARG00000013995	ENSOARG00000014321	ENSOARG00000014340	ENSOARG00000014393	ENSOARG00000014726	ENSOARG00000014849	ENSOARG00000014930	ENSOARG00000015980	ENSOARG00000016074	ENSOARG00000016116	ENSOARG00000016187	ENSOARG00000016937	ENSOARG00000017236	ENSOARG00000017485	ENSOARG00000018238	ENSOARG00000019198	ENSOARG00000019480	ENSOARG00000019535	ENSOARG00000019542	ENSOARG00000019554	ENSOARG00000020839	ENSOARG00000020872
GO:BP	regulation of RNA metabolic process	GO:0051252	0.000916021	3.03809	2513	118	42	14920	ENSOARG00000000469	ENSOARG00000001337	ENSOARG00000001749	ENSOARG00000002246	ENSOARG00000002590	ENSOARG00000002685	ENSOARG00000003111	ENSOARG00000005041	ENSOARG00000005075	ENSOARG00000006660	ENSOARG00000006704	ENSOARG00000007878	ENSOARG00000008460	ENSOARG00000008650	ENSOARG00000009833	ENSOARG00000009860	ENSOARG00000009880	ENSOARG00000010359	ENSOARG00000010632	ENSOARG00000012787	ENSOARG00000012925	ENSOARG00000012943	ENSOARG00000013691	ENSOARG00000014321	ENSOARG00000014393	ENSOARG00000014930	ENSOARG00000015487	ENSOARG00000015980	ENSOARG00000016074	ENSOARG00000016187	ENSOARG00000016937	ENSOARG00000017236	ENSOARG00000018238	ENSOARG00000019198	ENSOARG00000019480	ENSOARG00000019535	ENSOARG00000019554	ENSOARG00000020839	ENSOARG00000020872	ENSOARG00000020885	ENSOARG00000021114
GO:BP	positive regulation of cellular process	GO:0048522	0.000987329	3.00554	3620	118	53	14920	ENSOARG00000000432	ENSOARG00000000469	ENSOARG00000001337	ENSOARG00000001749	ENSOARG00000002246	ENSOARG00000002590	ENSOARG00000002742	ENSOARG00000002830	ENSOARG00000003111	ENSOARG00000003598	ENSOARG00000005050	ENSOARG00000006660	ENSOARG00000007878	ENSOARG00000007932	ENSOARG00000009833	ENSOARG00000009860	ENSOARG00000009880	ENSOARG00000010359	ENSOARG00000010632	ENSOARG00000012267	ENSOARG00000012278	ENSOARG00000012925	ENSOARG00000012943	ENSOARG00000013053	ENSOARG00000013120	ENSOARG00000013211	ENSOARG00000013995	ENSOARG00000014321	ENSOARG00000014340	ENSOARG00000014393	ENSOARG00000014726	ENSOARG00000014849	ENSOARG00000014930	ENSOARG00000015980	ENSOARG00000016074	ENSOARG00000016116	ENSOARG00000016187	ENSOARG00000016509	ENSOARG00000016937	ENSOARG00000017236	ENSOARG00000017485
GO:BP	regulation of primary metabolic process	GO:0080090	0.00112851	2.94749	4062	118	57	14920	ENSOARG00000000469	ENSOARG00000001337	ENSOARG00000001749	ENSOARG00000002246	ENSOARG00000002590	ENSOARG00000002685	ENSOARG00000002742	ENSOARG00000002830	ENSOARG00000003111	ENSOARG00000004976	ENSOARG00000005041	ENSOARG00000005050	ENSOARG00000005075	ENSOARG00000006660	ENSOARG00000006704	ENSOARG00000007493	ENSOARG00000007878	ENSOARG00000008460	ENSOARG00000008650	ENSOARG00000009833	ENSOARG00000009860	ENSOARG00000009880	ENSOARG00000009939	ENSOARG00000010359	ENSOARG00000010632	ENSOARG00000012787	ENSOARG00000012925	ENSOARG00000012943	ENSOARG00000013053	ENSOARG00000013691	ENSOARG00000013995	ENSOARG00000014321	ENSOARG00000014340	ENSOARG00000014393	ENSOARG00000014726	ENSOARG00000014849	ENSOARG00000014930	ENSOARG00000015487	ENSOARG00000015980	ENSOARG00000016074	ENSOARG00000016116
GO:BP	regulation of nitrogen compound metabolic process	GO:0051171	0.00124447	2.90501	3965	118	56	14920	ENSOARG00000000469	ENSOARG00000001337	ENSOARG00000001749	ENSOARG00000002246	ENSOARG00000002590	ENSOARG00000002685	ENSOARG00000002742	ENSOARG00000002830	ENSOARG00000003111	ENSOARG00000004976	ENSOARG00000005041	ENSOARG00000005050	ENSOARG00000005075	ENSOARG00000006660	ENSOARG00000006704	ENSOARG00000007493	ENSOARG00000007878	ENSOARG00000008460	ENSOARG00000008650	ENSOARG00000009833	ENSOARG00000009860	ENSOARG00000009880	ENSOARG00000009939	ENSOARG00000010359	ENSOARG00000010632	ENSOARG00000012787	ENSOARG00000012925	ENSOARG00000012943	ENSOARG00000013053	ENSOARG00000013691	ENSOARG00000014321	ENSOARG00000014340	ENSOARG00000014393	ENSOARG00000014726	ENSOARG00000014849	ENSOARG00000014930	ENSOARG00000015487	ENSOARG00000015980	ENSOARG00000016074	ENSOARG00000016116	ENSOARG00000016187
GO:BP	regulation of metabolic process	GO:0019222	0.00134655	2.87078	4637	118	62	14920	ENSOARG00000000469	ENSOARG00000001337	ENSOARG00000001749	ENSOARG00000002246	ENSOARG00000002590	ENSOARG00000002685	ENSOARG00000002742	ENSOARG00000002830	ENSOARG00000003111	ENSOARG00000004976	ENSOARG00000005041	ENSOARG00000005050	ENSOARG00000005075	ENSOARG00000006660	ENSOARG00000006704	ENSOARG00000007493	ENSOARG00000007878	ENSOARG00000007932	ENSOARG00000008460	ENSOARG00000008650	ENSOARG00000009833	ENSOARG00000009860	ENSOARG00000009880	ENSOARG00000009939	ENSOARG00000010344	ENSOARG00000010359	ENSOARG00000010632	ENSOARG00000012787	ENSOARG00000012925	ENSOARG00000012943	ENSOARG00000013053	ENSOARG00000013120	ENSOARG00000013691	ENSOARG00000013995	ENSOARG00000014321	ENSOARG00000014340	ENSOARG00000014393	ENSOARG00000014726	ENSOARG00000014849	ENSOARG00000014930	ENSOARG00000015487
GO:BP	regulation of cellular metabolic process	GO:0031323	0.00153466	2.81399	4207	118	58	14920	ENSOARG00000000469	ENSOARG00000001337	ENSOARG00000001749	ENSOARG00000002246	ENSOARG00000002590	ENSOARG00000002685	ENSOARG00000002742	ENSOARG00000002830	ENSOARG00000003111	ENSOARG00000004976	ENSOARG00000005041	ENSOARG00000005050	ENSOARG00000005075	ENSOARG00000006660	ENSOARG00000006704	ENSOARG00000007493	ENSOARG00000007878	ENSOARG00000008460	ENSOARG00000008650	ENSOARG00000009833	ENSOARG00000009860	ENSOARG00000009880	ENSOARG00000009939	ENSOARG00000010359	ENSOARG00000010632	ENSOARG00000012787	ENSOARG00000012925	ENSOARG00000012943	ENSOARG00000013053	ENSOARG00000013120	ENSOARG00000013691	ENSOARG00000013995	ENSOARG00000014321	ENSOARG00000014340	ENSOARG00000014393	ENSOARG00000014726	ENSOARG00000014849	ENSOARG00000014930	ENSOARG00000015487	ENSOARG00000015980	ENSOARG00000016074
GO:BP	regulation of transcription by RNA polymerase II	GO:0006357	0.00154828	2.81015	1325	118	28	14920	ENSOARG00000000469	ENSOARG00000001337	ENSOARG00000001749	ENSOARG00000003111	ENSOARG00000005075	ENSOARG00000006660	ENSOARG00000006704	ENSOARG00000007878	ENSOARG00000008650	ENSOARG00000009833	ENSOARG00000009880	ENSOARG00000010359	ENSOARG00000010632	ENSOARG00000012787	ENSOARG00000012925	ENSOARG00000012943	ENSOARG00000013691	ENSOARG00000014321	ENSOARG00000014393	ENSOARG00000014930	ENSOARG00000015980	ENSOARG00000016074	ENSOARG00000016187	ENSOARG00000018238	ENSOARG00000019198	ENSOARG00000019535	ENSOARG00000020872	ENSOARG00000021114
GO:BP	regulation of cellular macromolecule biosynthetic process	GO:2000112	0.00204302	2.68973	2588	118	42	14920	ENSOARG00000000469	ENSOARG00000001337	ENSOARG00000001749	ENSOARG00000002246	ENSOARG00000002590	ENSOARG00000003111	ENSOARG00000004976	ENSOARG00000005041	ENSOARG00000005075	ENSOARG00000006660	ENSOARG00000006704	ENSOARG00000007878	ENSOARG00000008460	ENSOARG00000008650	ENSOARG00000009833	ENSOARG00000009860	ENSOARG00000009880	ENSOARG00000010359	ENSOARG00000010632	ENSOARG00000012787	ENSOARG00000012925	ENSOARG00000012943	ENSOARG00000013120	ENSOARG00000013691	ENSOARG00000013995	ENSOARG00000014321	ENSOARG00000014393	ENSOARG00000014930	ENSOARG00000015487	ENSOARG00000015980	ENSOARG00000016074	ENSOARG00000016187	ENSOARG00000016937	ENSOARG00000018238	ENSOARG00000019198	ENSOARG00000019535	ENSOARG00000019554	ENSOARG00000020839	ENSOARG00000020872	ENSOARG00000020885	ENSOARG00000021114
GO:BP	negative regulation of biological process	GO:0048519	0.00315474	2.50104	3539	118	51	14920	ENSOARG00000000469	ENSOARG00000001155	ENSOARG00000001337	ENSOARG00000001823	ENSOARG00000002742	ENSOARG00000002830	ENSOARG00000005075	ENSOARG00000005117	ENSOARG00000006660	ENSOARG00000006704	ENSOARG00000007493	ENSOARG00000007878	ENSOARG00000007932	ENSOARG00000008650	ENSOARG00000009833	ENSOARG00000009880	ENSOARG00000009939	ENSOARG00000010344	ENSOARG00000010359	ENSOARG00000012278	ENSOARG00000012372	ENSOARG00000012787	ENSOARG00000012943	ENSOARG00000013053	ENSOARG00000013211	ENSOARG00000013419	ENSOARG00000013691	ENSOARG00000014321	ENSOARG00000014340	ENSOARG00000014393	ENSOARG00000014930	ENSOARG00000015487	ENSOARG00000016047	ENSOARG00000016074	ENSOARG00000016116	ENSOARG00000016187	ENSOARG00000016509	ENSOARG00000016882	ENSOARG00000016937	ENSOARG00000017236	ENSOARG00000018228
GO:BP	transcription by RNA polymerase II	GO:0006366	0.00350642	2.45514	1381	118	28	14920	ENSOARG00000000469	ENSOARG00000001337	ENSOARG00000001749	ENSOARG00000003111	ENSOARG00000005075	ENSOARG00000006660	ENSOARG00000006704	ENSOARG00000007878	ENSOARG00000008650	ENSOARG00000009833	ENSOARG00000009880	ENSOARG00000010359	ENSOARG00000010632	ENSOARG00000012787	ENSOARG00000012925	ENSOARG00000012943	ENSOARG00000013691	ENSOARG00000014321	ENSOARG00000014393	ENSOARG00000014930	ENSOARG00000015980	ENSOARG00000016074	ENSOARG00000016187	ENSOARG00000018238	ENSOARG00000019198	ENSOARG00000019535	ENSOARG00000020872	ENSOARG00000021114
GO:BP	gene expression	GO:0010467	0.00450067	2.34672	4227	118	57	14920	ENSOARG00000000469	ENSOARG00000001337	ENSOARG00000001749	ENSOARG00000002246	ENSOARG00000002590	ENSOARG00000002685	ENSOARG00000003111	ENSOARG00000003480	ENSOARG00000004976	ENSOARG00000005041	ENSOARG00000005050	ENSOARG00000005075	ENSOARG00000006660	ENSOARG00000006704	ENSOARG00000007493	ENSOARG00000007878	ENSOARG00000007932	ENSOARG00000008460	ENSOARG00000008650	ENSOARG00000009833	ENSOARG00000009860	ENSOARG00000009880	ENSOARG00000010344	ENSOARG00000010359	ENSOARG00000010632	ENSOARG00000011882	ENSOARG00000012787	ENSOARG00000012925	ENSOARG00000012943	ENSOARG00000013053	ENSOARG00000013126	ENSOARG00000013691	ENSOARG00000013730	ENSOARG00000014242	ENSOARG00000014321	ENSOARG00000014393	ENSOARG00000014726	ENSOARG00000014930	ENSOARG00000015487	ENSOARG00000015980	ENSOARG00000016074
GO:BP	regulation of macromolecule biosynthetic process	GO:0010556	0.00484305	2.31488	2673	118	42	14920	ENSOARG00000000469	ENSOARG00000001337	ENSOARG00000001749	ENSOARG00000002246	ENSOARG00000002590	ENSOARG00000003111	ENSOARG00000004976	ENSOARG00000005041	ENSOARG00000005075	ENSOARG00000006660	ENSOARG00000006704	ENSOARG00000007878	ENSOARG00000008460	ENSOARG00000008650	ENSOARG00000009833	ENSOARG00000009860	ENSOARG00000009880	ENSOARG00000010359	ENSOARG00000010632	ENSOARG00000012787	ENSOARG00000012925	ENSOARG00000012943	ENSOARG00000013120	ENSOARG00000013691	ENSOARG00000013995	ENSOARG00000014321	ENSOARG00000014393	ENSOARG00000014930	ENSOARG00000015487	ENSOARG00000015980	ENSOARG00000016074	ENSOARG00000016187	ENSOARG00000016937	ENSOARG00000018238	ENSOARG00000019198	ENSOARG00000019535	ENSOARG00000019554	ENSOARG00000020839	ENSOARG00000020872	ENSOARG00000020885	ENSOARG00000021114
GO:BP	regulation of transcription, DNA-templated	GO:0006355	0.00496187	2.30435	2292	118	38	14920	ENSOARG00000000469	ENSOARG00000001337	ENSOARG00000001749	ENSOARG00000002246	ENSOARG00000002590	ENSOARG00000003111	ENSOARG00000005041	ENSOARG00000005075	ENSOARG00000006660	ENSOARG00000006704	ENSOARG00000007878	ENSOARG00000008460	ENSOARG00000008650	ENSOARG00000009833	ENSOARG00000009860	ENSOARG00000009880	ENSOARG00000010359	ENSOARG00000010632	ENSOARG00000012787	ENSOARG00000012925	ENSOARG00000012943	ENSOARG00000013691	ENSOARG00000014321	ENSOARG00000014393	ENSOARG00000014930	ENSOARG00000015487	ENSOARG00000015980	ENSOARG00000016074	ENSOARG00000016187	ENSOARG00000016937	ENSOARG00000018238	ENSOARG00000019198	ENSOARG00000019535	ENSOARG00000019554	ENSOARG00000020839	ENSOARG00000020872	ENSOARG00000020885	ENSOARG00000021114
GO:BP	regulation of nucleobase-containing compound metabolic process	GO:0019219	0.00529196	2.27638	2682	118	42	14920	ENSOARG00000000469	ENSOARG00000001337	ENSOARG00000001749	ENSOARG00000002246	ENSOARG00000002590	ENSOARG00000002685	ENSOARG00000003111	ENSOARG00000005041	ENSOARG00000005075	ENSOARG00000006660	ENSOARG00000006704	ENSOARG00000007878	ENSOARG00000008460	ENSOARG00000008650	ENSOARG00000009833	ENSOARG00000009860	ENSOARG00000009880	ENSOARG00000010359	ENSOARG00000010632	ENSOARG00000012787	ENSOARG00000012925	ENSOARG00000012943	ENSOARG00000013691	ENSOARG00000014321	ENSOARG00000014393	ENSOARG00000014930	ENSOARG00000015487	ENSOARG00000015980	ENSOARG00000016074	ENSOARG00000016187	ENSOARG00000016937	ENSOARG00000017236	ENSOARG00000018238	ENSOARG00000019198	ENSOARG00000019480	ENSOARG00000019535	ENSOARG00000019554	ENSOARG00000020839	ENSOARG00000020872	ENSOARG00000020885	ENSOARG00000021114
GO:BP	positive regulation of RNA metabolic process	GO:0051254	0.00565069	2.2479	1172	118	25	14920	ENSOARG00000000469	ENSOARG00000001749	ENSOARG00000002246	ENSOARG00000002590	ENSOARG00000003111	ENSOARG00000006660	ENSOARG00000007878	ENSOARG00000009833	ENSOARG00000009880	ENSOARG00000010632	ENSOARG00000012925	ENSOARG00000012943	ENSOARG00000014321	ENSOARG00000014393	ENSOARG00000014930	ENSOARG00000015980	ENSOARG00000016074	ENSOARG00000016937	ENSOARG00000018238	ENSOARG00000019198	ENSOARG00000019480	ENSOARG00000019535	ENSOARG00000020839	ENSOARG00000020872	ENSOARG00000021177
GO:BP	transcription, DNA-templated	GO:0006351	0.00633223	2.19844	2410	118	39	14920	ENSOARG00000000469	ENSOARG00000001337	ENSOARG00000001749	ENSOARG00000002246	ENSOARG00000002590	ENSOARG00000003111	ENSOARG00000005041	ENSOARG00000005075	ENSOARG00000006660	ENSOARG00000006704	ENSOARG00000007878	ENSOARG00000008460	ENSOARG00000008650	ENSOARG00000009833	ENSOARG00000009860	ENSOARG00000009880	ENSOARG00000010359	ENSOARG00000010632	ENSOARG00000011882	ENSOARG00000012787	ENSOARG00000012925	ENSOARG00000012943	ENSOARG00000013691	ENSOARG00000014321	ENSOARG00000014393	ENSOARG00000014930	ENSOARG00000015487	ENSOARG00000015980	ENSOARG00000016074	ENSOARG00000016187	ENSOARG00000016937	ENSOARG00000018238	ENSOARG00000019198	ENSOARG00000019535	ENSOARG00000019554	ENSOARG00000020839	ENSOARG00000020872	ENSOARG00000020885	ENSOARG00000021114
GO:BP	negative regulation of cellular process	GO:0048523	0.00708581	2.14961	3215	118	47	14920	ENSOARG00000000469	ENSOARG00000001155	ENSOARG00000001337	ENSOARG00000002742	ENSOARG00000002830	ENSOARG00000005075	ENSOARG00000006660	ENSOARG00000006704	ENSOARG00000007493	ENSOARG00000007878	ENSOARG00000007932	ENSOARG00000008650	ENSOARG00000009833	ENSOARG00000009880	ENSOARG00000009939	ENSOARG00000010344	ENSOARG00000010359	ENSOARG00000012278	ENSOARG00000012372	ENSOARG00000012787	ENSOARG00000012943	ENSOARG00000013053	ENSOARG00000013211	ENSOARG00000013419	ENSOARG00000013691	ENSOARG00000014321	ENSOARG00000014340	ENSOARG00000014393	ENSOARG00000014930	ENSOARG00000015487	ENSOARG00000016047	ENSOARG00000016074	ENSOARG00000016116	ENSOARG00000016187	ENSOARG00000016509	ENSOARG00000016882	ENSOARG00000016937	ENSOARG00000019198	ENSOARG00000019535	ENSOARG00000019542	ENSOARG00000019554
GO:BP	regulation of nucleic acid-templated transcription	GO:1903506	0.00863084	2.06395	2345	118	38	14920	ENSOARG00000000469	ENSOARG00000000469	ENSOARG00000001337	ENSOARG00000001749	ENSOARG00000002246	ENSOARG00000002590	ENSOARG00000003111	ENSOARG00000005041	ENSOARG00000005075	ENSOARG00000006660	ENSOARG00000006704	ENSOARG00000007878	ENSOARG00000008460	ENSOARG00000008650	ENSOARG00000009833	ENSOARG00000009860	ENSOARG00000009880	ENSOARG00000010359	ENSOARG00000010632	ENSOARG00000012787	ENSOARG00000012925	ENSOARG00000012943	ENSOARG00000013691	ENSOARG00000014321	ENSOARG00000014393	ENSOARG00000014930	ENSOARG00000015487	ENSOARG00000015980	ENSOARG00000016074	ENSOARG00000016187	ENSOARG00000016937	ENSOARG00000018238	ENSOARG00000019198	ENSOARG00000019535	ENSOARG00000019554	ENSOARG00000020839	ENSOARG00000020872	ENSOARG00000020885	ENSOARG00000021114
GO:BP	regulation of RNA biosynthetic process	GO:2001141	0.00871969	2.0595	2346	118	38	14920	ENSOARG00000000469	ENSOARG00000001337	ENSOARG00000001749	ENSOARG00000002246	ENSOARG00000002590	ENSOARG00000003111	ENSOARG00000005041	ENSOARG00000005075	ENSOARG00000006660	ENSOARG00000006704	ENSOARG00000007878	ENSOARG00000008460	ENSOARG00000008650	ENSOARG00000009833	ENSOARG00000009860	ENSOARG00000009880	ENSOARG00000010359	ENSOARG00000010632	ENSOARG00000012787	ENSOARG00000012925	ENSOARG00000012943	ENSOARG00000013691	ENSOARG00000014321	ENSOARG00000014393	ENSOARG00000014930	ENSOARG00000015487	ENSOARG00000015980	ENSOARG00000016074	ENSOARG00000016187	ENSOARG00000016937	ENSOARG00000018238	ENSOARG00000019198	ENSOARG00000019535	ENSOARG00000019554	ENSOARG00000020839	ENSOARG00000020872	ENSOARG00000020885	ENSOARG00000021114
GO:BP	positive regulation of nucleobase-containing compound metabolic process	GO:0045935	0.00884428	2.05334	1283	118	26	14920	ENSOARG00000000469	ENSOARG00000001749	ENSOARG00000002246	ENSOARG00000002590	ENSOARG00000003111	ENSOARG00000006660	ENSOARG00000007878	ENSOARG00000009833	ENSOARG00000009880	ENSOARG00000010632	ENSOARG00000012925	ENSOARG00000012943	ENSOARG00000014321	ENSOARG00000014393	ENSOARG00000014930	ENSOARG00000015980	ENSOARG00000016074	ENSOARG00000016937	ENSOARG00000018238	ENSOARG00000019198	ENSOARG00000019480	ENSOARG00000019535	ENSOARG00000019554	ENSOARG00000020839	ENSOARG00000020872	ENSOARG00000021177
GO:BP	positive regulation of biological process	GO:0048518	0.00933934	2.02968	3989	118	54	14920	ENSOARG00000000432	ENSOARG00000000469	ENSOARG00000001337	ENSOARG00000001749	ENSOARG00000002246	ENSOARG00000002590	ENSOARG00000002742	ENSOARG00000002830	ENSOARG00000003111	ENSOARG00000003598	ENSOARG00000005050	ENSOARG00000006660	ENSOARG00000007878	ENSOARG00000007932	ENSOARG00000009833	ENSOARG00000009860	ENSOARG00000009880	ENSOARG00000010359	ENSOARG00000010632	ENSOARG00000012267	ENSOARG00000012278	ENSOARG00000012925	ENSOARG00000012943	ENSOARG00000013053	ENSOARG00000013120	ENSOARG00000013211	ENSOARG00000013995	ENSOARG00000014321	ENSOARG00000014340	ENSOARG00000014393	ENSOARG00000014726	ENSOARG00000014849	ENSOARG00000014930	ENSOARG00000015980	ENSOARG00000016074	ENSOARG00000016116	ENSOARG00000016187	ENSOARG00000016509	ENSOARG00000016937	ENSOARG00000017236	ENSOARG00000017485
GO:BP	nucleic acid-templated transcription	GO:0097659	0.0104837	1.97948	2460	118	39	14920	ENSOARG00000000469	ENSOARG00000001337	ENSOARG00000001749	ENSOARG00000002246	ENSOARG00000002590	ENSOARG00000003111	ENSOARG00000005041	ENSOARG00000005075	ENSOARG00000006660	ENSOARG00000006704	ENSOARG00000007878	ENSOARG00000008460	ENSOARG00000008650	ENSOARG00000009833	ENSOARG00000009860	ENSOARG00000009880	ENSOARG00000010359	ENSOARG00000010632	ENSOARG00000011882	ENSOARG00000012787	ENSOARG00000012925	ENSOARG00000012943	ENSOARG00000013691	ENSOARG00000014321	ENSOARG00000014393	ENSOARG00000014930	ENSOARG00000015487	ENSOARG00000015980	ENSOARG00000016074	ENSOARG00000016187	ENSOARG00000016937	ENSOARG00000018238	ENSOARG00000019198	ENSOARG00000019535	ENSOARG00000019554	ENSOARG00000020839	ENSOARG00000020872	ENSOARG00000020885	ENSOARG00000021114
GO:BP	positive regulation of transcription, DNA-templated	GO:0045893	0.0107287	1.96945	1057	118	23	14920	ENSOARG00000000469	ENSOARG00000001749	ENSOARG00000002246	ENSOARG00000002590	ENSOARG00000003111	ENSOARG00000006660	ENSOARG00000007878	ENSOARG00000009833	ENSOARG00000009880	ENSOARG00000010632	ENSOARG00000012925	ENSOARG00000012943	ENSOARG00000014321	ENSOARG00000014393	ENSOARG00000014930	ENSOARG00000015980	ENSOARG00000016074	ENSOARG00000016937	ENSOARG00000018238	ENSOARG00000019198	ENSOARG00000019535	ENSOARG00000020839	ENSOARG00000020872
GO:BP	regulation of cellular biosynthetic process	GO:0031326	0.0112753	1.94787	2761	118	42	14920	ENSOARG00000000469	ENSOARG00000001337	ENSOARG00000001749	ENSOARG00000002246	ENSOARG00000002590	ENSOARG00000003111	ENSOARG00000004976	ENSOARG00000005041	ENSOARG00000005075	ENSOARG00000006660	ENSOARG00000006704	ENSOARG00000007878	ENSOARG00000008460	ENSOARG00000008650	ENSOARG00000009833	ENSOARG00000009860	ENSOARG00000009880	ENSOARG00000010359	ENSOARG00000010632	ENSOARG00000012787	ENSOARG00000012925	ENSOARG00000012943	ENSOARG00000013120	ENSOARG00000013691	ENSOARG00000013995	ENSOARG00000014321	ENSOARG00000014393	ENSOARG00000014930	ENSOARG00000015487	ENSOARG00000015980	ENSOARG00000016074	ENSOARG00000016187	ENSOARG00000016937	ENSOARG00000018238	ENSOARG00000019198	ENSOARG00000019535	ENSOARG00000019554	ENSOARG00000020839	ENSOARG00000020872	ENSOARG00000020885	ENSOARG00000021114
GO:BP	RNA biosynthetic process	GO:0032774	0.011346	1.94516	2468	118	39	14920	ENSOARG00000000469	ENSOARG00000001337	ENSOARG00000001749	ENSOARG00000002246	ENSOARG00000002590	ENSOARG00000003111	ENSOARG00000005041	ENSOARG00000005075	ENSOARG00000006660	ENSOARG00000006704	ENSOARG00000007878	ENSOARG00000008460	ENSOARG00000008650	ENSOARG00000009833	ENSOARG00000009860	ENSOARG00000009880	ENSOARG00000010359	ENSOARG00000010632	ENSOARG00000011882	ENSOARG00000012787	ENSOARG00000012925	ENSOARG00000012943	ENSOARG00000013691	ENSOARG00000014321	ENSOARG00000014393	ENSOARG00000014930	ENSOARG00000015487	ENSOARG00000015980	ENSOARG00000016074	ENSOARG00000016187	ENSOARG00000016937	ENSOARG00000018238	ENSOARG00000019198	ENSOARG00000019535	ENSOARG00000019554	ENSOARG00000020839	ENSOARG00000020872	ENSOARG00000020885	ENSOARG00000021114
GO:BP	regulation of biosynthetic process	GO:0009889	0.0160065	1.7957	2799	118	42	14920	ENSOARG00000000469	ENSOARG00000001337	ENSOARG00000001749	ENSOARG00000002246	ENSOARG00000002590	ENSOARG00000003111	ENSOARG00000004976	ENSOARG00000005041	ENSOARG00000005075	ENSOARG00000006660	ENSOARG00000006704	ENSOARG00000007878	ENSOARG00000008460	ENSOARG00000008650	ENSOARG00000009833	ENSOARG00000009860	ENSOARG00000009880	ENSOARG00000010359	ENSOARG00000010632	ENSOARG00000012787	ENSOARG00000012925	ENSOARG00000012943	ENSOARG00000013120	ENSOARG00000013691	ENSOARG00000013995	ENSOARG00000014321	ENSOARG00000014393	ENSOARG00000014930	ENSOARG00000015487	ENSOARG00000015980	ENSOARG00000016074	ENSOARG00000016187	ENSOARG00000016937	ENSOARG00000018238	ENSOARG00000019198	ENSOARG00000019535	ENSOARG00000019554	ENSOARG00000020839	ENSOARG00000020872	ENSOARG00000020885	ENSOARG00000021114
GO:BP	cellular macromolecule biosynthetic process	GO:0034645	0.0181021	1.74227	3534	118	49	14920	ENSOARG00000000469	ENSOARG00000001337	ENSOARG00000001749	ENSOARG00000002246	ENSOARG00000002590	ENSOARG00000003111	ENSOARG00000003480	ENSOARG00000003933	ENSOARG00000004976	ENSOARG00000005041	ENSOARG00000005075	ENSOARG00000006660	ENSOARG00000006704	ENSOARG00000007878	ENSOARG00000008460	ENSOARG00000008650	ENSOARG00000009833	ENSOARG00000009860	ENSOARG00000009880	ENSOARG00000010359	ENSOARG00000010632	ENSOARG00000011882	ENSOARG00000012787	ENSOARG00000012925	ENSOARG00000012943	ENSOARG00000013120	ENSOARG00000013126	ENSOARG00000013691	ENSOARG00000013730	ENSOARG00000013995	ENSOARG00000014242	ENSOARG00000014321	ENSOARG00000014393	ENSOARG00000014930	ENSOARG00000015487	ENSOARG00000015980	ENSOARG00000016074	ENSOARG00000016187	ENSOARG00000016937	ENSOARG00000018238	ENSOARG00000018604
GO:BP	positive regulation of macromolecule biosynthetic process	GO:0010557	0.0205414	1.68737	1262	118	25	14920	ENSOARG00000000469	ENSOARG00000001749	ENSOARG00000002246	ENSOARG00000002590	ENSOARG00000003111	ENSOARG00000006660	ENSOARG00000007878	ENSOARG00000009833	ENSOARG00000009880	ENSOARG00000010632	ENSOARG00000012925	ENSOARG00000012943	ENSOARG00000013120	ENSOARG00000013995	ENSOARG00000014321	ENSOARG00000014393	ENSOARG00000014930	ENSOARG00000015980	ENSOARG00000016074	ENSOARG00000016937	ENSOARG00000018238	ENSOARG00000019198	ENSOARG00000019535	ENSOARG00000020839	ENSOARG00000020872
GO:BP	positive regulation of nucleic acid-templated transcription	GO:1903508	0.0230593	1.63715	1108	118	23	14920	ENSOARG00000000469	ENSOARG00000001749	ENSOARG00000002246	ENSOARG00000002590	ENSOARG00000003111	ENSOARG00000006660	ENSOARG00000007878	ENSOARG00000009833	ENSOARG00000009880	ENSOARG00000010632	ENSOARG00000012925	ENSOARG00000012943	ENSOARG00000014321	ENSOARG00000014393	ENSOARG00000014930	ENSOARG00000015980	ENSOARG00000016074	ENSOARG00000016937	ENSOARG00000018238	ENSOARG00000019198	ENSOARG00000019535	ENSOARG00000020839	ENSOARG00000020872
GO:BP	positive regulation of RNA biosynthetic process	GO:1902680	0.0230593	1.63715	1108	118	23	14920	ENSOARG00000000469	ENSOARG00000001749	ENSOARG00000002246	ENSOARG00000002590	ENSOARG00000003111	ENSOARG00000006660	ENSOARG00000007878	ENSOARG00000009833	ENSOARG00000009880	ENSOARG00000010632	ENSOARG00000012925	ENSOARG00000012943	ENSOARG00000014321	ENSOARG00000014393	ENSOARG00000014930	ENSOARG00000015980	ENSOARG00000016074	ENSOARG00000016937	ENSOARG00000018238	ENSOARG00000019198	ENSOARG00000019535	ENSOARG00000020839	ENSOARG00000020872
GO:BP	G2/M transition of mitotic cell cycle	GO:0000086	0.0289807	1.53789	71	118	6	14920	ENSOARG00000002830	ENSOARG00000010359	ENSOARG00000013099	ENSOARG00000014393	ENSOARG00000016116	ENSOARG00000019542
GO:BP	positive regulation of gene expression	GO:0010628	0.0309606	1.50919	1549	118	28	14920	ENSOARG00000000469	ENSOARG00000001337	ENSOARG00000001749	ENSOARG00000002246	ENSOARG00000002590	ENSOARG00000003111	ENSOARG00000005050	ENSOARG00000006660	ENSOARG00000007878	ENSOARG00000007932	ENSOARG00000009833	ENSOARG00000009880	ENSOARG00000010632	ENSOARG00000012925	ENSOARG00000012943	ENSOARG00000014321	ENSOARG00000014393	ENSOARG00000014930	ENSOARG00000015980	ENSOARG00000016074	ENSOARG00000016937	ENSOARG00000017236	ENSOARG00000018238	ENSOARG00000019198	ENSOARG00000019480	ENSOARG00000019535	ENSOARG00000020839	ENSOARG00000020872
GO:BP	cellular macromolecule metabolic process	GO:0044260	0.0343117	1.46456	6150	118	71	14920	ENSOARG00000000469	ENSOARG00000000858	ENSOARG00000001337	ENSOARG00000001749	ENSOARG00000002246	ENSOARG00000002590	ENSOARG00000002742	ENSOARG00000002830	ENSOARG00000003111	ENSOARG00000003480	ENSOARG00000003933	ENSOARG00000004976	ENSOARG00000005041	ENSOARG00000005050	ENSOARG00000005075	ENSOARG00000005937	ENSOARG00000006660	ENSOARG00000006704	ENSOARG00000007493	ENSOARG00000007878	ENSOARG00000008460	ENSOARG00000008650	ENSOARG00000009833	ENSOARG00000009860	ENSOARG00000009880	ENSOARG00000009939	ENSOARG00000010359	ENSOARG00000010632	ENSOARG00000011098	ENSOARG00000011882	ENSOARG00000012372	ENSOARG00000012787	ENSOARG00000012925	ENSOARG00000012943	ENSOARG00000013053	ENSOARG00000013099	ENSOARG00000013120	ENSOARG00000013126	ENSOARG00000013306	ENSOARG00000013691	ENSOARG00000013730
GO:BP	macromolecule biosynthetic process	GO:0009059	0.0375784	1.42506	3626	118	49	14920	ENSOARG00000000469	ENSOARG00000001337	ENSOARG00000001749	ENSOARG00000002246	ENSOARG00000002590	ENSOARG00000003111	ENSOARG00000003480	ENSOARG00000003933	ENSOARG00000004976	ENSOARG00000005041	ENSOARG00000005075	ENSOARG00000006660	ENSOARG00000006704	ENSOARG00000007878	ENSOARG00000008460	ENSOARG00000008650	ENSOARG00000009833	ENSOARG00000009860	ENSOARG00000009880	ENSOARG00000010359	ENSOARG00000010632	ENSOARG00000011882	ENSOARG00000012787	ENSOARG00000012925	ENSOARG00000012943	ENSOARG00000013120	ENSOARG00000013126	ENSOARG00000013691	ENSOARG00000013730	ENSOARG00000013995	ENSOARG00000014242	ENSOARG00000014321	ENSOARG00000014393	ENSOARG00000014930	ENSOARG00000015487	ENSOARG00000015980	ENSOARG00000016074	ENSOARG00000016187	ENSOARG00000016937	ENSOARG00000018238	ENSOARG00000018604
GO:BP	positive regulation of cellular biosynthetic process	GO:0031328	0.0391846	1.40688	1311	118	25	14920	ENSOARG00000000469	ENSOARG00000001749	ENSOARG00000002246	ENSOARG00000002590	ENSOARG00000003111	ENSOARG00000006660	ENSOARG00000007878	ENSOARG00000009833	ENSOARG00000009880	ENSOARG00000010632	ENSOARG00000012925	ENSOARG00000012943	ENSOARG00000013120	ENSOARG00000013995	ENSOARG00000014321	ENSOARG00000014393	ENSOARG00000014930	ENSOARG00000015980	ENSOARG00000016074	ENSOARG00000016937	ENSOARG00000018238	ENSOARG00000019198	ENSOARG00000019535	ENSOARG00000020839	ENSOARG00000020872
GO:BP	Ras protein signal transduction	GO:0007265	0.0406721	1.3907	199	118	9	14920	ENSOARG00000002742	ENSOARG00000007932	ENSOARG00000008650	ENSOARG00000009939	ENSOARG00000013211	ENSOARG00000014799	ENSOARG00000016116	ENSOARG00000016937	ENSOARG00000017485
GO:BP	nucleobase-containing compound biosynthetic process	GO:0034654	0.0429522	1.36701	2810	118	41	14920	ENSOARG00000000469	ENSOARG00000000858	ENSOARG00000001337	ENSOARG00000001749	ENSOARG00000002246	ENSOARG00000002590	ENSOARG00000003111	ENSOARG00000003986	ENSOARG00000005041	ENSOARG00000005075	ENSOARG00000006660	ENSOARG00000006704	ENSOARG00000007878	ENSOARG00000008460	ENSOARG00000008650	ENSOARG00000009833	ENSOARG00000009860	ENSOARG00000009880	ENSOARG00000010359	ENSOARG00000010632	ENSOARG00000011882	ENSOARG00000012787	ENSOARG00000012925	ENSOARG00000012943	ENSOARG00000013691	ENSOARG00000014321	ENSOARG00000014393	ENSOARG00000014930	ENSOARG00000015487	ENSOARG00000015980	ENSOARG00000016074	ENSOARG00000016187	ENSOARG00000016937	ENSOARG00000018238	ENSOARG00000019198	ENSOARG00000019535	ENSOARG00000019554	ENSOARG00000020839	ENSOARG00000020872	ENSOARG00000020885	ENSOARG00000021114
GO:BP	organic cyclic compound biosynthetic process	GO:1901362	0.0490239	1.30959	2927	118	42	14920	ENSOARG00000000469	ENSOARG00000000858	ENSOARG00000001337	ENSOARG00000001749	ENSOARG00000002246	ENSOARG00000002590	ENSOARG00000003111	ENSOARG00000003986	ENSOARG00000005041	ENSOARG00000005075	ENSOARG00000006660	ENSOARG00000006704	ENSOARG00000007493	ENSOARG00000007878	ENSOARG00000008460	ENSOARG00000008650	ENSOARG00000009833	ENSOARG00000009860	ENSOARG00000009880	ENSOARG00000010359	ENSOARG00000010632	ENSOARG00000011882	ENSOARG00000012787	ENSOARG00000012925	ENSOARG00000012943	ENSOARG00000013691	ENSOARG00000014321	ENSOARG00000014393	ENSOARG00000014930	ENSOARG00000015487	ENSOARG00000015980	ENSOARG00000016074	ENSOARG00000016187	ENSOARG00000016937	ENSOARG00000018238	ENSOARG00000019198	ENSOARG00000019535	ENSOARG00000019554	ENSOARG00000020839	ENSOARG00000020872	ENSOARG00000020885
GO:BP	positive regulation of biosynthetic process	GO:0009891	0.0498387	1.30243	1330	118	25	14920	ENSOARG00000000469	ENSOARG00000001749	ENSOARG00000002246	ENSOARG00000002590	ENSOARG00000003111	ENSOARG00000006660	ENSOARG00000007878	ENSOARG00000009833	ENSOARG00000009880	ENSOARG00000010632	ENSOARG00000012925	ENSOARG00000012943	ENSOARG00000013120	ENSOARG00000013995	ENSOARG00000014321	ENSOARG00000014393	ENSOARG00000014930	ENSOARG00000015980	ENSOARG00000016074	ENSOARG00000016937	ENSOARG00000018238	ENSOARG00000019198	ENSOARG00000019535	ENSOARG00000020839	ENSOARG00000020872
[truncated: 45 more columns]
