# Supplementary material for: Transcriptome Analysis of Neuroendocrine Regulation of Ovine Hypothalamus-Pituitary-Ovary Axis during Ovine Anestrus and the Breeding Season
Source: Genes (Basel). 2021 Nov 24;12(12):1861. doi: 10.3390/genes12121861 (PMC8701943; doi:10.3390/genes12121861)
Supplement: Supplementary file 1 [file genes-12-01861-s001.zip › supplementary/Table S5.xlsx]

## Sheet: Hypothalamic luteal phase
#node1	node2	node1_string_id	node2_string_id	neighborhood_on_chromosome	gene_fusion	phylogenetic_cooccurrence	homology	coexpression	experimentally_determined_interaction	database_annotated	automated_textmining	combined_score
A1BG	PTPN11	9940.ENSOARP00000004100	9940.ENSOARP00000010265	0	0	0	0	0	0.182	0	0.392	0.481
A1BG	AHCYL2	9940.ENSOARP00000004100	9940.ENSOARP00000004684	0	0	0	0	0	0	0	0.649	0.649
ABCA12	CEP170	9940.ENSOARP00000020725	9940.ENSOARP00000007175	0	0	0	0	0	0	0	0.435	0.435
ABCA12	SLCO1A2	9940.ENSOARP00000020725	9940.ENSOARP00000021900	0	0	0	0	0	0	0	0.426	0.426
ABCC9	SLC19A3	9940.ENSOARP00000021718	9940.ENSOARP00000022110	0	0	0	0	0	0	0	0.428	0.428
ABCC9	GOLT1B	9940.ENSOARP00000021718	9940.ENSOARP00000021840	0	0	0	0	0	0	0	0.454	0.454
ABCD3	TOMM20	9940.ENSOARP00000018532	9940.ENSOARP00000003693	0	0	0	0	0	0.05	0	0.545	0.549
ABCD3	SLC27A5	9940.ENSOARP00000018532	9940.ENSOARP00000004141	0	0	0	0	0.062	0.067	0	0.374	0.404
ABCD3	TAF2	9940.ENSOARP00000018532	9940.ENSOARP00000017158	0	0	0	0	0.062	0	0	0.394	0.407
ABCD3	AGPS	9940.ENSOARP00000018532	9940.ENSOARP00000018684	0	0	0	0	0.075	0.697	0	0.335	0.797
ABLIM1	CDC42	9940.ENSOARP00000016245	9940.ENSOARP00000008675	0	0	0	0	0	0	0.8	0.086	0.809
ACAD11	TMEM135	9940.ENSOARP00000009569	9940.ENSOARP00000004431	0	0	0	0	0.116	0	0	0.463	0.504
ACAD11	UXT	9940.ENSOARP00000009569	9940.ENSOARP00000013693	0	0	0	0	0	0	0	0.428	0.428
ACAD11	ACBD5	9940.ENSOARP00000009569	9940.ENSOARP00000017151	0	0	0	0	0	0	0	0.438	0.438
ACAD11	ATAD1	9940.ENSOARP00000009569	9940.ENSOARP00000015129	0	0	0	0	0.062	0	0	0.465	0.476
ACAD9	RASA2	9940.ENSOARP00000002817	9940.ENSOARP00000007123	0	0	0	0	0.062	0	0	0.45	0.462
ACAD9	NUBPL	9940.ENSOARP00000002817	9940.ENSOARP00000006808	0	0	0	0	0	0	0	0.509	0.509
ACAD9	OXCT1	9940.ENSOARP00000002817	9940.ENSOARP00000009587	0.092	0	0	0	0.06	0	0	0.482	0.519
ACAP2	MYRIP	9940.ENSOARP00000021903	9940.ENSOARP00000002698	0	0	0	0	0	0	0	0.548	0.548
ACAP2	PIK3C2A	9940.ENSOARP00000021903	9940.ENSOARP00000004688	0	0	0	0	0.448	0.08	0	0	0.47
ACAP2	BDP1	9940.ENSOARP00000021903	9940.ENSOARP00000005750	0	0	0	0	0.17	0	0	0.45	0.523
ACAP2	ARF4	9940.ENSOARP00000021903	9940.ENSOARP00000014542	0	0	0	0	0	0.157	0	0.419	0.489
ACAP2	OCRL	9940.ENSOARP00000021903	9940.ENSOARP00000015851	0	0	0	0	0.062	0.194	0	0.417	0.52
ACAP2	UBR1	9940.ENSOARP00000021903	9940.ENSOARP00000022117	0	0	0	0	0.686	0	0	0	0.686
ACBD5	ACAD11	9940.ENSOARP00000017151	9940.ENSOARP00000009569	0	0	0	0	0	0	0	0.438	0.438
ACBD5	ATAD1	9940.ENSOARP00000017151	9940.ENSOARP00000015129	0	0	0	0	0	0	0	0.504	0.504
ACER3	GALC	9940.ENSOARP00000014185	9940.ENSOARP00000003256	0	0	0	0	0	0	0	0.537	0.537
ACER3	FCHSD2	9940.ENSOARP00000014185	9940.ENSOARP00000007504	0	0	0	0	0	0	0	0.433	0.433
ACER3	SPHK1	9940.ENSOARP00000014185	9940.ENSOARP00000007909	0	0	0	0	0	0.112	0.9	0.438	0.945
ACER3	SMPD2	9940.ENSOARP00000014185	9940.ENSOARP00000011172	0	0	0	0	0	0.219	0	0.576	0.654
ACER3	RPLP2	9940.ENSOARP00000014185	9940.ENSOARP00000019507	0	0	0	0	0	0	0	0.445	0.445
ACER3	SNX14	9940.ENSOARP00000014185	9940.ENSOARP00000014186	0	0	0	0	0	0	0	0.469	0.469
ACSS3	ALDH6A1	9940.ENSOARP00000016296	9940.ENSOARP00000000983	0	0	0	0	0.116	0	0.9	0.141	0.917
ACSS3	MBNL2	9940.ENSOARP00000016296	9940.ENSOARP00000002852	0	0	0	0	0	0	0	0.549	0.549
ACTR3	GMFG	9940.ENSOARP00000012625	9940.ENSOARP00000006454	0	0	0	0	0.093	0.429	0	0.184	0.54
ACTR3	VCL	9940.ENSOARP00000012625	9940.ENSOARP00000009202	0	0	0	0	0	0.193	0	0.427	0.517
ACTR3	VIL1	9940.ENSOARP00000012625	9940.ENSOARP00000021024	0	0	0	0	0.061	0.244	0	0.267	0.434
ACTR3	TWF1	9940.ENSOARP00000012625	9940.ENSOARP00000021118	0	0	0	0	0.078	0.262	0	0.318	0.495
ACTR3	PLS3	9940.ENSOARP00000012625	9940.ENSOARP00000018311	0	0	0	0	0.113	0.191	0	0.373	0.51
ACTR3	NCKAP1	9940.ENSOARP00000012625	9940.ENSOARP00000017993	0	0	0	0	0.061	0.117	0	0.468	0.52
ACTR3	STXBP1	9940.ENSOARP00000012625	9940.ENSOARP00000012684	0	0	0	0	0.061	0.532	0	0.052	0.547
ACTR3	GMFB	9940.ENSOARP00000012625	9940.ENSOARP00000022647	0	0	0	0	0.108	0.429	0	0.184	0.548
ACTR3	WASF3	9940.ENSOARP00000012625	9940.ENSOARP00000013602	0	0	0	0	0.047	0.282	0	0.52	0.643
ADD3	ANKRD29	9940.ENSOARP00000009980	9940.ENSOARP00000008412	0	0	0	0	0	0.629	0	0	0.629
ADD3	ROCK1	9940.ENSOARP00000009980	9940.ENSOARP00000009486	0	0	0	0	0.061	0.461	0	0.112	0.511
ADD3	LIN7C	9940.ENSOARP00000009980	9940.ENSOARP00000016183	0	0	0	0	0.048	0.425	0	0	0.429
ADD3	ROCK2	9940.ENSOARP00000009980	9940.ENSOARP00000017074	0	0	0	0	0.061	0.461	0	0.112	0.511
ADNP	ANLN	9940.ENSOARP00000014871	9940.ENSOARP00000004671	0	0	0	0	0.062	0	0	0.469	0.48
ADNP	SMCHD1	9940.ENSOARP00000014871	9940.ENSOARP00000010505	0	0	0	0	0.062	0	0	0.467	0.478
ADNP	CCNC	9940.ENSOARP00000014871	9940.ENSOARP00000012647	0	0	0	0	0.061	0	0	0.424	0.436
ADNP	SAP18	9940.ENSOARP00000014871	9940.ENSOARP00000014712	0	0	0	0	0.045	0.687	0	0	0.688
AEBP2	GDAP1	9940.ENSOARP00000021988	9940.ENSOARP00000007024	0	0	0	0	0	0	0	0.585	0.585
AEBP2	SUZ12	9940.ENSOARP00000021988	9940.ENSOARP00000013944	0	0	0	0	0.111	0.867	0	0.562	0.943
AEBP2	ARHGAP12	9940.ENSOARP00000021988	9940.ENSOARP00000014751	0	0	0	0	0	0	0	0.647	0.647
AGPS	ALDH6A1	9940.ENSOARP00000018684	9940.ENSOARP00000000983	0	0	0	0	0.062	0	0	0.468	0.479
AGPS	ABCD3	9940.ENSOARP00000018684	9940.ENSOARP00000018532	0	0	0	0	0.075	0.697	0	0.335	0.797
AHCYL2	A1BG	9940.ENSOARP00000004684	9940.ENSOARP00000004100	0	0	0	0	0	0	0	0.649	0.649
AHCYL2	RAB18	9940.ENSOARP00000004684	9940.ENSOARP00000017403	0	0	0	0	0.062	0	0	0.431	0.443
AHCYL2	TTC9C	9940.ENSOARP00000004684	9940.ENSOARP00000018159	0	0	0	0	0	0.5	0	0	0.499
AHCYL2	APRT	9940.ENSOARP00000004684	9940.ENSOARP00000014528	0.056	0	0	0	0.062	0	0	0.526	0.543
AHCYL2	SLC4A10	9940.ENSOARP00000004684	9940.ENSOARP00000007064	0	0	0	0	0	0.459	0	0.246	0.574
AHCYL2	MAT1A	9940.ENSOARP00000004684	9940.ENSOARP00000010917	0.122	0	0	0	0.644	0	0	0.575	0.855
AKIRIN1	RARS2	9940.ENSOARP00000021454	9940.ENSOARP00000013937	0	0	0	0	0.061	0	0	0.621	0.628
AKT3	SLC2A3	9940.ENSOARP00000006511	9940.ENSOARP00000002361	0	0	0	0	0.062	0.288	0	0.239	0.447
AKT3	PHLPP2	9940.ENSOARP00000006511	9940.ENSOARP00000004127	0	0.001	0	0	0.061	0.141	0.8	0.537	0.915
AKT3	MSN	9940.ENSOARP00000006511	9940.ENSOARP00000005414	0	0	0	0	0	0.079	0	0.376	0.4
AKT3	PPP2R2C	9940.ENSOARP00000006511	9940.ENSOARP00000006055	0	0	0	0	0.062	0.149	0.6	0.083	0.668
AKT3	PPP1CB	9940.ENSOARP00000006511	9940.ENSOARP00000020993	0	0	0	0	0.062	0.165	0	0.299	0.403
AKT3	VCL	9940.ENSOARP00000006511	9940.ENSOARP00000009202	0	0	0	0	0.062	0.066	0	0.388	0.417
AKT3	CD274	9940.ENSOARP00000006511	9940.ENSOARP00000014478	0	0	0	0	0	0.047	0	0.416	0.419
AKT3	IQGAP1	9940.ENSOARP00000006511	9940.ENSOARP00000013997	0	0	0	0	0	0.155	0	0.371	0.445
AKT3	PTPN11	9940.ENSOARP00000006511	9940.ENSOARP00000010265	0	0	0	0	0.087	0.153	0	0.346	0.45
AKT3	DOCK1	9940.ENSOARP00000006511	9940.ENSOARP00000014026	0	0	0	0	0.061	0.07	0	0.425	0.454
AKT3	STK32B	9940.ENSOARP00000006511	9940.ENSOARP00000007701	0	0	0.272	0.761	0.113	0.386	0	0.212	0.487
AKT3	EIF4E	9940.ENSOARP00000006511	9940.ENSOARP00000017077	0	0	0	0	0	0.067	0	0.49	0.504
AKT3	PIKFYVE	9940.ENSOARP00000006511	9940.ENSOARP00000020436	0	0	0	0	0.062	0.064	0	0.49	0.513
AKT3	GAPDH	9940.ENSOARP00000006511	9940.ENSOARP00000008476	0	0	0	0	0	0.223	0	0.43	0.538
AKT3	BIRC8	9940.ENSOARP00000006511	9940.ENSOARP00000014796	0	0	0	0	0	0.359	0	0.361	0.572
AKT3	CREB5	9940.ENSOARP00000006511	9940.ENSOARP00000009726	0	0	0	0	0.05	0.075	0.6	0.087	0.636
AKT3	IRS1	9940.ENSOARP00000006511	9940.ENSOARP00000021991	0	0	0	0	0.055	0.17	0	0.615	0.671
AKT3	HSPB1	9940.ENSOARP00000006511	9940.ENSOARP00000014741	0	0	0	0	0	0.483	0	0.469	0.713
AKT3	RICTOR	9940.ENSOARP00000006511	9940.ENSOARP00000010402	0	0	0	0	0.061	0.502	0	0.569	0.781
AKT3	PPP2R5A	9940.ENSOARP00000006511	9940.ENSOARP00000011540	0	0	0	0	0.062	0.426	0.6	0.185	0.8
AKT3	PIK3CB	9940.ENSOARP00000006511	9940.ENSOARP00000007773	0	0	0	0	0.062	0.219	0.8	0.358	0.893
AKT3	CHUK	9940.ENSOARP00000006511	9940.ENSOARP00000014832	0	0	0	0.592	0	0.421	0.8	0.319	0.893
ALAS2	STEAP3	9940.ENSOARP00000006085	9940.ENSOARP00000013252	0	0	0	0	0.06	0	0	0.439	0.45
ALAS2	TFRC	9940.ENSOARP00000006085	9940.ENSOARP00000021809	0	0	0	0	0.048	0	0	0.467	0.47
ALAS2	FLVCR1	9940.ENSOARP00000006085	9940.ENSOARP00000010678	0	0	0	0	0	0	0	0.472	0.472
ALAS2	NMT2	9940.ENSOARP00000006085	9940.ENSOARP00000008608	0	0	0	0	0	0	0	0.679	0.679
ALCAM	PRKCI	9940.ENSOARP00000020121	9940.ENSOARP00000000321	0	0	0	0	0	0	0	0.43	0.43
ALCAM	ITGA6	9940.ENSOARP00000020121	9940.ENSOARP00000001243	0	0	0	0	0	0	0	0.557	0.557
ALCAM	ITGA1	9940.ENSOARP00000020121	9940.ENSOARP00000008893	0	0	0	0	0	0	0	0.492	0.492
ALCAM	ITGAM	9940.ENSOARP00000020121	9940.ENSOARP00000009667	0	0	0	0	0	0	0	0.506	0.506
ALCAM	ALDH1A1	9940.ENSOARP00000020121	9940.ENSOARP00000013613	0	0	0	0	0.061	0	0	0.475	0.485
ALCAM	ROCK2	9940.ENSOARP00000020121	9940.ENSOARP00000017074	0	0	0	0	0	0	0	0.588	0.588
ALDH1A1	ALDH6A1	9940.ENSOARP00000013613	9940.ENSOARP00000000983	0	0	0.383	0.762	0.161	0.154	0	0.556	0.409
ALDH1A1	ITGA6	9940.ENSOARP00000013613	9940.ENSOARP00000001243	0	0	0	0	0	0.042	0	0.416	0.416
ALDH1A1	ALCAM	9940.ENSOARP00000013613	9940.ENSOARP00000020121	0	0	0	0	0.061	0	0	0.475	0.485
ALDH6A1	GLUD1	9940.ENSOARP00000000983	9940.ENSOARP00000000794	0	0	0	0	0.115	0	0	0.438	0.481
ALDH6A1	ALDH1A1	9940.ENSOARP00000000983	9940.ENSOARP00000013613	0	0	0.383	0.762	0.161	0.154	0	0.556	0.409
ALDH6A1	OXCT1	9940.ENSOARP00000000983	9940.ENSOARP00000009587	0	0	0	0	0.062	0	0	0.438	0.45
ALDH6A1	AGPS	9940.ENSOARP00000000983	9940.ENSOARP00000018684	0	0	0	0	0.062	0	0	0.468	0.479
ALDH6A1	PPT1	9940.ENSOARP00000000983	9940.ENSOARP00000021672	0	0	0	0	0	0	0	0.502	0.502
ALDH6A1	MCCC2	9940.ENSOARP00000000983	9940.ENSOARP00000005645	0	0	0	0	0.574	0	0	0.262	0.672
ALDH6A1	ACSS3	9940.ENSOARP00000000983	9940.ENSOARP00000016296	0	0	0	0	0.116	0	0.9	0.141	0.917
ALS2	RAB5B	9940.ENSOARP00000018729	9940.ENSOARP00000011427	0	0	0	0	0.046	0.373	0	0.305	0.547
ALS2	NEK7	9940.ENSOARP00000018729	9940.ENSOARP00000016605	0	0	0	0	0.062	0.483	0	0.043	0.495
ALS2	EEA1	9940.ENSOARP00000018729	9940.ENSOARP00000016984	0	0	0	0	0.061	0.18	0	0.504	0.585
ALS2	CHMP2B	9940.ENSOARP00000018729	9940.ENSOARP00000018245	0	0	0	0	0.06	0	0	0.704	0.71
AMN1	SMPD2	9940.ENSOARP00000020842	9940.ENSOARP00000011172	0	0	0	0	0	0	0	0.718	0.718
ANKRD29	ADD3	9940.ENSOARP00000008412	9940.ENSOARP00000009980	0	0	0	0	0	0.629	0	0	0.629
ANKRD29	UBP1	9940.ENSOARP00000008412	9940.ENSOARP00000017061	0	0	0	0	0	0.738	0	0	0.738
ANKRD44	CDK17	9940.ENSOARP00000016375	9940.ENSOARP00000013346	0	0	0	0	0.062	0.489	0	0.148	0.555
ANKRD44	PPP4R4	9940.ENSOARP00000016375	9940.ENSOARP00000015685	0	0	0	0	0.057	0.072	0	0.441	0.468
ANKRD44	SPTBN5	9940.ENSOARP00000016375	9940.ENSOARP00000021971	0	0	0	0	0.062	0.312	0	0.151	0.404
ANKRD44	PIKFYVE	9940.ENSOARP00000016375	9940.ENSOARP00000020436	0	0	0	0	0.062	0.426	0	0	0.438
ANLN	HELLS	9940.ENSOARP00000004671	9940.ENSOARP00000004811	0	0	0	0	0.407	0	0	0.06	0.418
ANLN	ADNP	9940.ENSOARP00000004671	9940.ENSOARP00000014871	0	0	0	0	0.062	0	0	0.469	0.48
ANLN	CD2AP	9940.ENSOARP00000004671	9940.ENSOARP00000012512	0	0	0	0	0.061	0.191	0	0.469	0.561
ANLN	KNTC1	9940.ENSOARP00000004671	9940.ENSOARP00000010068	0	0	0	0	0.665	0	0	0.083	0.679
ANLN	SMC2	9940.ENSOARP00000004671	9940.ENSOARP00000007938	0	0	0	0	0.677	0	0	0.225	0.738
ANLN	RACGAP1	9940.ENSOARP00000004671	9940.ENSOARP00000019435	0	0	0	0	0.755	0.196	0	0.745	0.945
AP1G1	VAMP4	9940.ENSOARP00000004099	9940.ENSOARP00000014641	0	0	0	0	0.061	0.076	0	0.38	0.415
AP1G1	EPS15	9940.ENSOARP00000004099	9940.ENSOARP00000004830	0	0	0	0	0.099	0.253	0	0.276	0.47
AP1G1	AP2S1	9940.ENSOARP00000004099	9940.ENSOARP00000011575	0	0	0	0	0.061	0.307	0	0.266	0.48
AP1G1	ARL5A	9940.ENSOARP00000004099	9940.ENSOARP00000009068	0	0	0	0	0	0.428	0	0.133	0.482
AP1G1	ARL6	9940.ENSOARP00000004099	9940.ENSOARP00000018708	0	0	0	0	0	0.428	0	0.133	0.482
AP1G1	TRIM23	9940.ENSOARP00000004099	9940.ENSOARP00000006667	0	0	0	0	0.062	0.428	0	0.306	0.595
AP1G1	XPO1	9940.ENSOARP00000004099	9940.ENSOARP00000021667	0	0	0	0	0.663	0	0	0.053	0.667
AP1G1	ARF4	9940.ENSOARP00000004099	9940.ENSOARP00000014542	0	0	0	0	0	0.754	0	0.359	0.835
AP2S1	AP1G1	9940.ENSOARP00000011575	9940.ENSOARP00000004099	0	0	0	0	0.061	0.307	0	0.266	0.48
AP2S1	EPS15	9940.ENSOARP00000011575	9940.ENSOARP00000004830	0	0	0	0	0.062	0.29	0	0.464	0.611
AP2S1	SNAP91	9940.ENSOARP00000011575	9940.ENSOARP00000008112	0	0	0	0	0	0	0	0.436	0.436
AP2S1	AP4E1	9940.ENSOARP00000011575	9940.ENSOARP00000022546	0	0	0	0	0.061	0.307	0	0.179	0.419
AP2S1	ARFGAP1	9940.ENSOARP00000011575	9940.ENSOARP00000012224	0	0	0	0	0.081	0.431	0	0	0.454
AP2S1	BNIP2	9940.ENSOARP00000011575	9940.ENSOARP00000022384	0	0	0	0	0	0	0	0.544	0.544
AP2S1	COPZ1	9940.ENSOARP00000011575	9940.ENSOARP00000017413	0	0	0	0	0.117	0	0	0.536	0.572
AP2S1	EHD2	9940.ENSOARP00000011575	9940.ENSOARP00000012204	0	0	0	0	0.06	0	0.8	0.058	0.807
AP2S1	HIP1	9940.ENSOARP00000011575	9940.ENSOARP00000014160	0	0	0	0	0	0	0.8	0.098	0.811
AP4E1	TRIM23	9940.ENSOARP00000022546	9940.ENSOARP00000006667	0	0	0	0	0.062	0.428	0	0.264	0.57
AP4E1	ARL5A	9940.ENSOARP00000022546	9940.ENSOARP00000009068	0	0	0	0	0.085	0.428	0	0.133	0.506
AP4E1	DNAJC6	9940.ENSOARP00000022546	9940.ENSOARP00000011031	0	0	0	0	0.062	0.243	0	0.302	0.461
AP4E1	AP2S1	9940.ENSOARP00000022546	9940.ENSOARP00000011575	0	0	0	0	0.061	0.307	0	0.179	0.419
AP4E1	SNX14	9940.ENSOARP00000022546	9940.ENSOARP00000014186	0	0	0	0	0.128	0	0	0.425	0.477
AP4E1	ARF4	9940.ENSOARP00000022546	9940.ENSOARP00000014542	0	0	0	0	0	0.428	0	0.134	0.483
AP4E1	ARL6	9940.ENSOARP00000022546	9940.ENSOARP00000018708	0	0	0	0	0	0.428	0	0.133	0.482
API5	PAK2	9940.ENSOARP00000000175	9940.ENSOARP00000021865	0	0	0	0	0.483	0	0	0	0.483
API5	PPP2R5A	9940.ENSOARP00000000175	9940.ENSOARP00000011540	0	0	0	0	0.062	0.553	0	0.138	0.607
API5	SND1	9940.ENSOARP00000000175	9940.ENSOARP00000002279	0	0	0	0	0	0	0	0.64	0.64
APRT	GFM1	9940.ENSOARP00000014528	9940.ENSOARP00000002573	0.083	0	0	0	0.117	0	0	0.336	0.415
APRT	AHCYL2	9940.ENSOARP00000014528	9940.ENSOARP00000004684	0.056	0	0	0	0.062	0	0	0.526	0.543
APRT	UPRT	9940.ENSOARP00000014528	9940.ENSOARP00000019545	0.227	0	0	0	0.062	0	0	0.415	0.538
APRT	RPS15	9940.ENSOARP00000014528	9940.ENSOARP00000016778	0	0	0	0	0.563	0	0	0.076	0.578
APRT	PDE3A	9940.ENSOARP00000014528	9940.ENSOARP00000021967	0	0	0	0	0	0	0.9	0	0.9
AQP5	RNF141	9940.ENSOARP00000019504	9940.ENSOARP00000011942	0	0	0	0	0	0	0	0.506	0.506
ARF4	SND1	9940.ENSOARP00000014542	9940.ENSOARP00000002279	0	0	0	0	0.061	0.079	0	0.738	0.753
ARF4	ARFIP1	9940.ENSOARP00000014542	9940.ENSOARP00000003886	0	0	0	0	0.061	0.234	0	0.358	0.497
ARF4	AP1G1	9940.ENSOARP00000014542	9940.ENSOARP00000004099	0	0	0	0	0	0.754	0	0.359	0.835
ARF4	FUBP3	9940.ENSOARP00000014542	9940.ENSOARP00000008092	0	0	0	0	0	0.738	0	0	0.738
ARF4	RAB6A	9940.ENSOARP00000014542	9940.ENSOARP00000008575	0	0	0	0	0.061	0.357	0	0.269	0.52
ARF4	RAB6B	9940.ENSOARP00000014542	9940.ENSOARP00000008991	0	0	0	0	0.061	0.357	0	0.269	0.52
ARF4	SACM1L	9940.ENSOARP00000014542	9940.ENSOARP00000010901	0	0	0	0	0.062	0.069	0	0.383	0.414
ARF4	RAB5B	9940.ENSOARP00000014542	9940.ENSOARP00000011427	0	0	0	0	0.062	0.245	0	0.261	0.43
ARF4	ARFGAP1	9940.ENSOARP00000014542	9940.ENSOARP00000012224	0	0	0	0	0.062	0.492	0	0.68	0.834
ARF4	COPZ1	9940.ENSOARP00000014542	9940.ENSOARP00000017413	0	0	0	0	0.112	0.118	0	0.301	0.404
ARF4	PPP1CB	9940.ENSOARP00000014542	9940.ENSOARP00000020993	0	0	0.362	0	0.066	0.151	0	0.06	0.46
ARF4	AP4E1	9940.ENSOARP00000014542	9940.ENSOARP00000022546	0	0	0	0	0	0.428	0	0.134	0.483
ARF4	ACAP2	9940.ENSOARP00000014542	9940.ENSOARP00000021903	0	0	0	0	0	0.157	0	0.419	0.489
ARFGAP1	PHLPP2	9940.ENSOARP00000012224	9940.ENSOARP00000004127	0	0	0	0	0.061	0.201	0	0.305	0.433
ARFGAP1	TRIM23	9940.ENSOARP00000012224	9940.ENSOARP00000006667	0	0	0	0	0.062	0.445	0	0.259	0.58
ARFGAP1	ARL5A	9940.ENSOARP00000012224	9940.ENSOARP00000009068	0	0	0	0	0.062	0.445	0	0.478	0.704
ARFGAP1	SACM1L	9940.ENSOARP00000012224	9940.ENSOARP00000010901	0	0	0	0	0.087	0.079	0	0.609	0.643
ARFGAP1	RAB5B	9940.ENSOARP00000012224	9940.ENSOARP00000011427	0	0	0	0	0.047	0.171	0	0.396	0.481
ARFGAP1	AP2S1	9940.ENSOARP00000012224	9940.ENSOARP00000011575	0	0	0	0	0.081	0.431	0	0	0.454
ARFGAP1	VAMP4	9940.ENSOARP00000012224	9940.ENSOARP00000014641	0	0	0	0	0	0.2	0	0.304	0.419
ARFGAP1	ARL6	9940.ENSOARP00000012224	9940.ENSOARP00000018708	0	0	0	0	0.062	0.445	0	0.259	0.58
ARFGAP1	ARF4	9940.ENSOARP00000012224	9940.ENSOARP00000014542	0	0	0	0	0.062	0.492	0	0.68	0.834
ARFIP1	TNKS	9940.ENSOARP00000003886	9940.ENSOARP00000010894	0	0	0	0	0.062	0.047	0	0.427	0.443
ARFIP1	CDC42	9940.ENSOARP00000003886	9940.ENSOARP00000008675	0	0	0	0	0	0.429	0	0.071	0.446
ARFIP1	CTSO	9940.ENSOARP00000003886	9940.ENSOARP00000007227	0	0	0	0	0	0	0	0.477	0.477
ARFIP1	ARF4	9940.ENSOARP00000003886	9940.ENSOARP00000014542	0	0	0	0	0.061	0.234	0	0.358	0.497
ARFIP1	OCIAD2	9940.ENSOARP00000003886	9940.ENSOARP00000019450	0	0	0	0	0.061	0	0	0.52	0.53
ARFIP1	TMC7	9940.ENSOARP00000003886	9940.ENSOARP00000012493	0	0	0	0	0	0	0	0.554	0.554
ARFIP1	RAB2B	9940.ENSOARP00000003886	9940.ENSOARP00000021079	0	0	0	0	0.082	0.234	0	0.467	0.592
ARFIP1	RAB2A	9940.ENSOARP00000003886	9940.ENSOARP00000017235	0	0	0	0	0.085	0.234	0	0.467	0.593
ARHGAP12	GDAP1	9940.ENSOARP00000014751	9940.ENSOARP00000007024	0	0	0	0	0	0	0	0.642	0.642
ARHGAP12	LIN7C	9940.ENSOARP00000014751	9940.ENSOARP00000016183	0	0	0	0	0.061	0	0	0.576	0.584
ARHGAP12	AEBP2	9940.ENSOARP00000014751	9940.ENSOARP00000021988	0	0	0	0	0	0	0	0.647	0.647
ARHGAP18	DNAJC6	9940.ENSOARP00000014722	9940.ENSOARP00000011031	0	0	0	0	0	0.457	0	0.052	0.463
ARHGAP20	RASGEF1B	9940.ENSOARP00000014533	9940.ENSOARP00000000270	0	0	0	0	0	0	0	0.735	0.735
ARHGAP20	ROCK1	9940.ENSOARP00000014533	9940.ENSOARP00000009486	0	0	0	0	0	0.064	0	0.464	0.476
ARHGAP20	ROCK2	9940.ENSOARP00000014533	9940.ENSOARP00000017074	0	0	0	0	0	0.064	0	0.464	0.476
ARHGDIG	LAPTM5	9940.ENSOARP00000012372	9940.ENSOARP00000002209	0	0	0	0	0.578	0	0	0.066	0.589
ARHGDIG	RBMS1	9940.ENSOARP00000012372	9940.ENSOARP00000007363	0	0	0	0	0	0	0	0.414	0.414
ARHGDIG	RRAS2	9940.ENSOARP00000012372	9940.ENSOARP00000007648	0	0	0	0	0.093	0.219	0	0.273	0.44
ARHGDIG	CDC42	9940.ENSOARP00000012372	9940.ENSOARP00000008675	0	0	0	0	0.062	0.429	0	0.176	0.52
ARHGEF12	FBXO11	9940.ENSOARP00000018652	9940.ENSOARP00000005292	0	0	0	0	0	0	0	0.537	0.537
ARHGEF12	CDC42	9940.ENSOARP00000018652	9940.ENSOARP00000008675	0	0	0	0	0	0.358	0	0.122	0.412
ARHGEF12	ROCK1	9940.ENSOARP00000018652	9940.ENSOARP00000009486	0	0	0	0	0.062	0.189	0	0.316	0.434
ARHGEF12	ROCK2	9940.ENSOARP00000018652	9940.ENSOARP00000017074	0	0	0	0	0.062	0.189	0	0.326	0.442
ARL2	RPA2	9940.ENSOARP00000012212	9940.ENSOARP00000003452	0	0	0	0	0.075	0	0	0.465	0.483
ARL2	RAB23	9940.ENSOARP00000012212	9940.ENSOARP00000006164	0	0	0	0	0	0	0	0.53	0.53
ARL2	RAB28	9940.ENSOARP00000012212	9940.ENSOARP00000008930	0	0	0	0	0.061	0	0	0.428	0.439
ARL2	IL5RA	9940.ENSOARP00000012212	9940.ENSOARP00000009296	0	0	0	0	0	0	0	0.44	0.44
ARL5A	RAP1B	9940.ENSOARP00000009068	9940.ENSOARP00000001075	0	0	0	0	0.061	0.112	0	0.358	0.417
ARL5A	AP1G1	9940.ENSOARP00000009068	9940.ENSOARP00000004099	0	0	0	0	0	0.428	0	0.133	0.482
ARL5A	NMT2	9940.ENSOARP00000009068	9940.ENSOARP00000008608	0	0	0	0	0.061	0.105	0	0.377	0.43
ARL5A	AP4E1	9940.ENSOARP00000009068	9940.ENSOARP00000022546	0	0	0	0	0.085	0.428	0	0.133	0.506
ARL5A	ARFGAP1	9940.ENSOARP00000009068	9940.ENSOARP00000012224	0	0	0	0	0.062	0.445	0	0.478	0.704
ARL6	AP1G1	9940.ENSOARP00000018708	9940.ENSOARP00000004099	0	0	0	0	0	0.428	0	0.133	0.482
ARL6	ARL6IP1	9940.ENSOARP00000018708	9940.ENSOARP00000011321	0	0	0	0	0	0.152	0	0.715	0.747
ARL6	ARFGAP1	9940.ENSOARP00000018708	9940.ENSOARP00000012224	0	0	0	0	0.062	0.445	0	0.259	0.58
ARL6	AP4E1	9940.ENSOARP00000018708	9940.ENSOARP00000022546	0	0	0	0	0	0.428	0	0.133	0.482
ARL6IP1	SMG1	9940.ENSOARP00000011321	9940.ENSOARP00000011735	0	0	0	0	0	0	0	0.537	0.537
ARL6IP1	ARL6	9940.ENSOARP00000011321	9940.ENSOARP00000018708	0	0	0	0	0	0.152	0	0.715	0.747
ARL8A	DUSP26	9940.ENSOARP00000008376	9940.ENSOARP00000000479	0	0	0	0	0.06	0.117	0	0.76	0.783
ARL8A	SSR4	9940.ENSOARP00000008376	9940.ENSOARP00000006948	0	0	0	0	0	0.683	0	0	0.683
ARL8A	RAB6A	9940.ENSOARP00000008376	9940.ENSOARP00000008575	0	0	0	0	0.062	0.198	0	0.313	0.438
ARL8A	RAB6B	9940.ENSOARP00000008376	9940.ENSOARP00000008991	0	0	0	0	0.062	0.198	0	0.313	0.438
ARL8A	DNAJC27	9940.ENSOARP00000008376	9940.ENSOARP00000019460	0	0	0	0	0.061	0.407	0	0.15	0.485
ARL8A	KIF5B	9940.ENSOARP00000008376	9940.ENSOARP00000014573	0	0	0	0	0.062	0.144	0	0.535	0.594
ARL8A	RAB2B	9940.ENSOARP00000008376	9940.ENSOARP00000021079	0	0	0	0	0.062	0.56	0	0.192	0.637
ARL8A	RAB2A	9940.ENSOARP00000008376	9940.ENSOARP00000017235	0	0	0	0	0.062	0.56	0	0.192	0.637
ARL8A	PLXNC1	9940.ENSOARP00000008376	9940.ENSOARP00000017069	0	0	0	0	0	0.168	0	0.675	0.718
ARRDC4	VPS26A	9940.ENSOARP00000010847	9940.ENSOARP00000005731	0	0	0	0	0	0	0	0.617	0.617
ARRDC4	TXN	9940.ENSOARP00000010847	9940.ENSOARP00000007408	0	0	0	0	0	0.358	0	0.118	0.409
ARRDC4	PTPN11	9940.ENSOARP00000010847	9940.ENSOARP00000010265	0	0	0	0	0	0.557	0	0	0.557
ARRDC4	VAV3	9940.ENSOARP00000010847	9940.ENSOARP00000020211	0	0	0	0	0	0.516	0	0	0.516
ARRDC4	SASS6	9940.ENSOARP00000010847	9940.ENSOARP00000019236	0	0	0	0	0	0	0	0.559	0.559
ATAD1	TMEM135	9940.ENSOARP00000015129	9940.ENSOARP00000004431	0	0	0	0	0.061	0	0	0.465	0.476
ATAD1	ACAD11	9940.ENSOARP00000015129	9940.ENSOARP00000009569	0	0	0	0	0.062	0	0	0.465	0.476
ATAD1	ACBD5	9940.ENSOARP00000015129	9940.ENSOARP00000017151	0	0	0	0	0	0	0	0.504	0.504
ATAD1	EIF4E	9940.ENSOARP00000015129	9940.ENSOARP00000017077	0	0	0	0	0.681	0	0	0	0.681
ATAD1	CHTF18	9940.ENSOARP00000015129	9940.ENSOARP00000015378	0	0	0	0	0.062	0	0	0.747	0.752
ATF6	EDEM1	9940.ENSOARP00000011178	9940.ENSOARP00000008328	0	0	0	0	0.062	0	0	0.774	0.779
ATF6	RPS18	9940.ENSOARP00000011178	9940.ENSOARP00000009768	0	0	0	0	0	0	0	0.575	0.575
ATF6	RAD21	9940.ENSOARP00000011178	9940.ENSOARP00000011111	0	0	0	0	0.751	0	0	0	0.751
ATF6	EIF2S1	9940.ENSOARP00000011178	9940.ENSOARP00000022752	0	0	0	0	0	0	0	0.484	0.483
ATF6	ATG5	9940.ENSOARP00000011178	9940.ENSOARP00000012000	0	0	0	0	0.061	0	0	0.509	0.519
ATF6	ATP13A3	9940.ENSOARP00000011178	9940.ENSOARP00000021928	0	0	0	0	0.639	0	0	0	0.639
ATG5	TOMM20	9940.ENSOARP00000012000	9940.ENSOARP00000003693	0	0	0	0	0	0	0	0.498	0.498
ATG5	GAPDH	9940.ENSOARP00000012000	9940.ENSOARP00000008476	0	0	0	0	0	0	0	0.476	0.476
ATG5	ATF6	9940.ENSOARP00000012000	9940.ENSOARP00000011178	0	0	0	0	0.061	0	0	0.509	0.519
ATG5	SMG1	9940.ENSOARP00000012000	9940.ENSOARP00000011735	0	0	0	0	0	0.167	0	0.326	0.414
ATG5	CHMP2B	9940.ENSOARP00000012000	9940.ENSOARP00000018245	0	0	0	0	0.061	0	0	0.391	0.404
ATG5	EEA1	9940.ENSOARP00000012000	9940.ENSOARP00000016984	0	0	0	0	0.062	0	0	0.41	0.423
ATG5	PIKFYVE	9940.ENSOARP00000012000	9940.ENSOARP00000020436	0	0	0	0	0	0	0	0.541	0.541
ATG5	UBL3	9940.ENSOARP00000012000	9940.ENSOARP00000012833	0	0	0	0	0	0	0	0.701	0.701
ATP11B	PTGES3	9940.ENSOARP00000022210	9940.ENSOARP00000008885	0	0	0	0	0.06	0	0	0.409	0.42
ATP11B	EHD2	9940.ENSOARP00000022210	9940.ENSOARP00000012204	0	0	0	0	0.062	0.049	0	0.486	0.501
ATP11B	ATP6V1A	9940.ENSOARP00000022210	9940.ENSOARP00000020933	0.042	0	0	0	0.061	0.183	0	0.297	0.414
ATP11B	DLG1	9940.ENSOARP00000022210	9940.ENSOARP00000021884	0	0	0	0	0.071	0.066	0	0.464	0.494
ATP13A3	SLC35F1	9940.ENSOARP00000021928	9940.ENSOARP00000009267	0	0	0	0	0.062	0.05	0	0.537	0.551
ATP13A3	RAD21	9940.ENSOARP00000021928	9940.ENSOARP00000011111	0	0	0	0	0.643	0	0	0.056	0.648
ATP13A3	ATF6	9940.ENSOARP00000021928	9940.ENSOARP00000011178	0	0	0	0	0.639	0	0	0	0.639
ATP6V1A	UBR2	9940.ENSOARP00000020933	9940.ENSOARP00000003864	0	0	0	0	0.062	0.548	0	0	0.557
ATP6V1A	SLC22A2	9940.ENSOARP00000020933	9940.ENSOARP00000005026	0	0	0	0	0	0	0	0.454	0.454
ATP6V1A	SACM1L	9940.ENSOARP00000020933	9940.ENSOARP00000010901	0	0	0	0	0.479	0	0	0	0.479
ATP6V1A	DNAJC6	9940.ENSOARP00000020933	9940.ENSOARP00000011031	0	0	0	0	0.062	0.158	0	0.303	0.401
ATP6V1A	PPA2	9940.ENSOARP00000020933	9940.ENSOARP00000011189	0	0	0	0	0.062	0	0.65	0.055	0.662
ATP6V1A	BIRC8	9940.ENSOARP00000020933	9940.ENSOARP00000014796	0	0	0	0	0	0.507	0	0	0.507
ATP6V1A	LAMTOR3	9940.ENSOARP00000020933	9940.ENSOARP00000015121	0	0	0	0	0.062	0	0.6	0.11	0.636
ATP6V1A	OXR1	9940.ENSOARP00000020933	9940.ENSOARP00000016435	0	0	0	0	0.062	0.165	0	0.302	0.405
ATP6V1A	ATP11B	9940.ENSOARP00000020933	9940.ENSOARP00000022210	0.042	0	0	0	0.061	0.183	0	0.297	0.414
ATP6V1A	PPP1CB	9940.ENSOARP00000020933	9940.ENSOARP00000020993	0	0.025	0	0	0.474	0	0	0.051	0.479
ATP6V1A	DMXL2	9940.ENSOARP00000020933	9940.ENSOARP00000022536	0	0	0	0	0.161	0.193	0	0.463	0.604
ATP6V1A	UBR1	9940.ENSOARP00000020933	9940.ENSOARP00000022117	0	0	0	0	0.062	0.743	0	0	0.748
ATP7A	IBTK	9940.ENSOARP00000019703	9940.ENSOARP00000007776	0	0	0	0	0.062	0	0	0.542	0.552
ATP7A	GPD2	9940.ENSOARP00000019703	9940.ENSOARP00000008551	0.043	0	0	0	0.303	0	0	0.259	0.462
ATP7A	SLC30A9	9940.ENSOARP00000019703	9940.ENSOARP00000014999	0.145	0	0	0	0.061	0	0	0.322	0.408
ATP7A	EIF4E	9940.ENSOARP00000019703	9940.ENSOARP00000017077	0	0	0	0	0.062	0	0	0.761	0.766
ATP7A	SLC11A1	9940.ENSOARP00000019703	9940.ENSOARP00000020985	0.057	0	0	0	0.062	0.172	0	0.332	0.445
ATP7A	UBR1	9940.ENSOARP00000019703	9940.ENSOARP00000022117	0	0	0	0	0.448	0	0	0	0.448
ATP7A	MT4	9940.ENSOARP00000019703	9940.ENSOARP00000019726	0	0	0	0	0	0	0	0.499	0.499
ATP8A1	TTLL5	9940.ENSOARP00000015606	9940.ENSOARP00000002132	0	0	0	0	0	0	0	0.444	0.444
ATP8A1	BDP1	9940.ENSOARP00000015606	9940.ENSOARP00000005750	0	0	0	0	0.061	0	0	0.542	0.551
ATP8A1	STRN	9940.ENSOARP00000015606	9940.ENSOARP00000010800	0	0	0	0	0	0	0	0.494	0.493
BAZ2B	HELLS	9940.ENSOARP00000007892	9940.ENSOARP00000004811	0	0	0	0	0.086	0.526	0	0.201	0.623
BAZ2B	RPA3	9940.ENSOARP00000007892	9940.ENSOARP00000006138	0	0	0	0	0	0	0	0.443	0.443
BAZ2B	TCF12	9940.ENSOARP00000007892	9940.ENSOARP00000022433	0	0	0	0	0.113	0.372	0	0.055	0.427
BDP1	POLR2K	9940.ENSOARP00000005750	9940.ENSOARP00000001540	0	0	0	0	0	0.638	0	0.184	0.691
BDP1	SHPRH	9940.ENSOARP00000005750	9940.ENSOARP00000002190	0	0	0	0	0.439	0.066	0	0	0.453
BDP1	PIK3C2A	9940.ENSOARP00000005750	9940.ENSOARP00000004688	0	0	0	0	0.43	0	0	0	0.43
BDP1	SBNO1	9940.ENSOARP00000005750	9940.ENSOARP00000004726	0	0	0	0	0.46	0	0	0	0.459
BDP1	EPS15	9940.ENSOARP00000005750	9940.ENSOARP00000004830	0	0	0	0	0.088	0	0	0.431	0.459
BDP1	VPS26A	9940.ENSOARP00000005750	9940.ENSOARP00000005731	0	0	0	0	0.048	0	0	0.677	0.679
BDP1	VAMP4	9940.ENSOARP00000005750	9940.ENSOARP00000014641	0	0	0	0	0	0	0	0.406	0.406
BDP1	DMXL2	9940.ENSOARP00000005750	9940.ENSOARP00000022536	0	0	0	0	0.407	0	0	0	0.407
BDP1	N4BP2	9940.ENSOARP00000005750	9940.ENSOARP00000013400	0	0	0	0	0.409	0	0	0	0.408
BDP1	SMARCAD1	9940.ENSOARP00000005750	9940.ENSOARP00000019158	0	0	0	0	0.452	0	0	0	0.452
BDP1	SMG1	9940.ENSOARP00000005750	9940.ENSOARP00000011735	0	0	0	0	0.476	0	0	0	0.476
BDP1	ACAP2	9940.ENSOARP00000005750	9940.ENSOARP00000021903	0	0	0	0	0.17	0	0	0.45	0.523
BDP1	SMCHD1	9940.ENSOARP00000005750	9940.ENSOARP00000010505	0	0	0	0	0.526	0	0	0	0.526
BDP1	ATP8A1	9940.ENSOARP00000005750	9940.ENSOARP00000015606	0	0	0	0	0.061	0	0	0.542	0.551
BDP1	DGKB	9940.ENSOARP00000005750	9940.ENSOARP00000008584	0	0	0	0	0.062	0	0	0.559	0.568
BDP1	UBR1	9940.ENSOARP00000005750	9940.ENSOARP00000022117	0	0	0	0	0.665	0	0	0	0.665
BDP1	PDS5A	9940.ENSOARP00000005750	9940.ENSOARP00000013105	0	0	0	0	0.735	0	0	0	0.735
BDP1	EEA1	9940.ENSOARP00000005750	9940.ENSOARP00000016984	0	0	0	0	0.468	0	0	0.634	0.797
BDP1	TFRC	9940.ENSOARP00000005750	9940.ENSOARP00000021809	0	0	0	0	0.061	0	0	0.797	0.801
BDP1	BTAF1	9940.ENSOARP00000005750	9940.ENSOARP00000017755	0	0	0	0	0.754	0	0	0.358	0.835
BIRC8	AKT3	9940.ENSOARP00000014796	9940.ENSOARP00000006511	0	0	0	0	0	0.359	0	0.361	0.572
BIRC8	CTSO	9940.ENSOARP00000014796	9940.ENSOARP00000007227	0	0	0	0	0.061	0	0.6	0	0.608
BIRC8	SMC2	9940.ENSOARP00000014796	9940.ENSOARP00000007938	0	0	0	0	0.154	0.231	0	0.182	0.421
BIRC8	GAPDH	9940.ENSOARP00000014796	9940.ENSOARP00000008476	0	0	0	0	0.061	0	0	0.393	0.406
BIRC8	MAP3K7	9940.ENSOARP00000014796	9940.ENSOARP00000013207	0	0	0	0	0.062	0.199	0	0.38	0.493
BIRC8	UBE2N	9940.ENSOARP00000014796	9940.ENSOARP00000021574	0	0	0	0	0.061	0.359	0	0.085	0.401
BIRC8	FASLG	9940.ENSOARP00000014796	9940.ENSOARP00000015641	0	0	0	0	0	0.163	0	0.359	0.44
BIRC8	ATP6V1A	9940.ENSOARP00000014796	9940.ENSOARP00000020933	0	0	0	0	0	0.507	0	0	0.507
BIRC8	TNFSF10	9940.ENSOARP00000014796	9940.ENSOARP00000022291	0	0	0	0	0	0.062	0	0.527	0.537
BMPR1A	FSTL1	9940.ENSOARP00000000669	9940.ENSOARP00000021367	0	0	0	0	0.06	0.137	0	0.329	0.408
BMPR1A	FST	9940.ENSOARP00000000669	9940.ENSOARP00000008709	0	0	0	0	0.061	0.18	0	0.401	0.498
BNIP2	AP2S1	9940.ENSOARP00000022384	9940.ENSOARP00000011575	0	0	0	0	0	0	0	0.544	0.544
BNIP2	KIF5B	9940.ENSOARP00000022384	9940.ENSOARP00000014573	0	0	0	0	0.061	0	0	0.465	0.476
BTAF1	SHPRH	9940.ENSOARP00000017755	9940.ENSOARP00000002190	0	0	0	0.54	0.651	0.18	0	0.339	0.744
BTAF1	UBR2	9940.ENSOARP00000017755	9940.ENSOARP00000003864	0	0	0	0	0.434	0	0	0.043	0.435
BTAF1	PSME4	9940.ENSOARP00000017755	9940.ENSOARP00000004036	0	0	0	0	0.631	0	0	0.654	0.867
BTAF1	SBNO1	9940.ENSOARP00000017755	9940.ENSOARP00000004726	0	0	0	0	0.756	0	0	0	0.756
BTAF1	HELLS	9940.ENSOARP00000017755	9940.ENSOARP00000004811	0	0	0	0.683	0.113	0.291	0	0.415	0.425
BTAF1	HLTF	9940.ENSOARP00000017755	9940.ENSOARP00000005581	0	0	0	0.565	0.133	0.18	0	0.599	0.446
BTAF1	BDP1	9940.ENSOARP00000017755	9940.ENSOARP00000005750	0	0	0	0	0.754	0	0	0.358	0.835
BTAF1	SMCHD1	9940.ENSOARP00000017755	9940.ENSOARP00000010505	0	0	0	0	0.463	0	0	0	0.463
BTAF1	PDS5A	9940.ENSOARP00000017755	9940.ENSOARP00000013105	0	0	0	0	0.682	0	0	0.051	0.685
BTAF1	SAP18	9940.ENSOARP00000017755	9940.ENSOARP00000014712	0	0	0	0	0	0	0	0.463	0.463
BTAF1	KAT2B	9940.ENSOARP00000017755	9940.ENSOARP00000016961	0	0	0	0	0.062	0.128	0	0.359	0.429
BTAF1	TAF2	9940.ENSOARP00000017755	9940.ENSOARP00000017158	0	0	0	0	0.17	0	0	0.771	0.801
BTAF1	TCF12	9940.ENSOARP00000017755	9940.ENSOARP00000022433	0	0	0	0	0	0	0	0.44	0.44
BTAF1	TRPM7	9940.ENSOARP00000017755	9940.ENSOARP00000022552	0	0	0	0	0.466	0	0	0	0.465
BTAF1	PIKFYVE	9940.ENSOARP00000017755	9940.ENSOARP00000020436	0	0	0	0	0.48	0	0	0	0.48
BTAF1	SENP1	9940.ENSOARP00000017755	9940.ENSOARP00000020744	0	0	0	0	0.07	0.431	0	0.111	0.488
BTAF1	SENP7	9940.ENSOARP00000017755	9940.ENSOARP00000019712	0	0	0	0	0.075	0.357	0	0.261	0.522
BTAF1	TAF13	9940.ENSOARP00000017755	9940.ENSOARP00000020446	0	0	0	0	0.061	0	0	0.537	0.546
BTAF1	UBR1	9940.ENSOARP00000017755	9940.ENSOARP00000022117	0	0	0	0	0.661	0	0	0.043	0.661
BTBD16	SPATA18	9940.ENSOARP00000007837	9940.ENSOARP00000019891	0	0	0	0	0	0	0	0.469	0.469
C20orf194	SNAP91	9940.ENSOARP00000003312	9940.ENSOARP00000008112	0	0	0	0	0	0	0	0.494	0.494
C20orf194	VPS26A	9940.ENSOARP00000003312	9940.ENSOARP00000005731	0	0	0	0	0	0	0	0.606	0.606
C5orf22	SLCO1A2	9940.ENSOARP00000013368	9940.ENSOARP00000021900	0	0	0	0	0.643	0	0	0	0.643
CAB39	OXSR1	9940.ENSOARP00000022215	9940.ENSOARP00000001135	0	0	0	0	0.062	0.297	0	0.541	0.671
CAB39	STK39	9940.ENSOARP00000022215	9940.ENSOARP00000004606	0	0	0	0	0.062	0.297	0	0.8	0.856
CAB39	SBNO1	9940.ENSOARP00000022215	9940.ENSOARP00000004726	0	0	0	0	0	0	0	0.715	0.715
CAB39	FNDC3A	9940.ENSOARP00000022215	9940.ENSOARP00000008989	0	0	0	0	0	0	0	0.428	0.428
CAB39	SLC12A1	9940.ENSOARP00000022215	9940.ENSOARP00000022595	0	0	0	0	0	0	0	0.683	0.683
CACHD1	DNAJC6	9940.ENSOARP00000010727	9940.ENSOARP00000011031	0	0	0	0	0	0	0	0.579	0.579
CACNA2D1	RPS6KA6	9940.ENSOARP00000017506	9940.ENSOARP00000001786	0	0	0	0	0	0	0	0.454	0.454
CACNA2D1	PPP2R2C	9940.ENSOARP00000017506	9940.ENSOARP00000006055	0	0	0	0	0.062	0	0.6	0	0.608
CACNA2D1	ROCK1	9940.ENSOARP00000017506	9940.ENSOARP00000009486	0	0	0	0	0.062	0	0	0.388	0.401
CACNA2D1	PPP2R5A	9940.ENSOARP00000017506	9940.ENSOARP00000011540	0	0	0	0	0.047	0	0.6	0	0.602
CACNA2D1	PPP1CB	9940.ENSOARP00000017506	9940.ENSOARP00000020993	0	0	0	0	0.061	0	0.6	0	0.608
CALCR	CTSO	9940.ENSOARP00000000735	9940.ENSOARP00000007227	0	0	0	0	0.045	0	0	0.477	0.479
CALCR	SAMD9	9940.ENSOARP00000000735	9940.ENSOARP00000019982	0	0	0	0	0	0	0	0.795	0.795
CALCR	CALCRL	9940.ENSOARP00000000735	9940.ENSOARP00000017774	0	0	0	0.946	0	0	0.8	0.625	0.806
CALCRL	CALCR	9940.ENSOARP00000017774	9940.ENSOARP00000000735	0	0	0	0.946	0	0	0.8	0.625	0.806
CALCRL	RAPGEF4	9940.ENSOARP00000017774	9940.ENSOARP00000000889	0	0	0	0	0	0	0	0.428	0.428
CALCRL	GPR182	9940.ENSOARP00000017774	9940.ENSOARP00000008515	0	0	0	0	0	0	0	0.466	0.465
CALCRL	SAMD9	9940.ENSOARP00000017774	9940.ENSOARP00000019982	0	0	0	0	0	0	0	0.554	0.554
CALY	PARVB	9940.ENSOARP00000000842	9940.ENSOARP00000020694	0	0	0	0	0	0	0	0.648	0.648
CAPRIN1	DDX6	9940.ENSOARP00000019372	9940.ENSOARP00000012283	0	0	0	0	0.113	0	0	0.415	0.459
CAPRIN1	SCAF1	9940.ENSOARP00000019372	9940.ENSOARP00000014257	0	0	0	0	0.092	0	0	0.377	0.41
CAPRIN1	PAK2	9940.ENSOARP00000019372	9940.ENSOARP00000021865	0	0	0	0	0.407	0	0	0	0.407
CAPRIN1	TIA1	9940.ENSOARP00000019372	9940.ENSOARP00000021169	0	0	0	0	0.113	0	0	0.571	0.603
CAPRIN1	XPO1	9940.ENSOARP00000019372	9940.ENSOARP00000021667	0	0	0	0	0.081	0	0	0.649	0.663
CARD11	CASK	9940.ENSOARP00000004667	9940.ENSOARP00000002906	0	0	0	0	0	0.6	0	0.174	0.655
CARD11	LIN7C	9940.ENSOARP00000004667	9940.ENSOARP00000016183	0	0	0	0	0	0.309	0	0.184	0.412
CARD11	TSPAN13	9940.ENSOARP00000004667	9940.ENSOARP00000009594	0	0	0	0	0	0	0	0.417	0.417
CARD11	DPP4	9940.ENSOARP00000004667	9940.ENSOARP00000006914	0.053	0	0	0	0.06	0.18	0	0.326	0.442
CARD11	SYK	9940.ENSOARP00000004667	9940.ENSOARP00000008390	0	0	0	0	0.062	0.152	0	0.418	0.496
CARD11	MAP3K7	9940.ENSOARP00000004667	9940.ENSOARP00000013207	0	0	0	0	0	0.416	0	0.205	0.515
CARD11	CHUK	9940.ENSOARP00000004667	9940.ENSOARP00000014832	0	0	0	0	0.048	0.393	0	0.266	0.539
CARD11	DOCK8	9940.ENSOARP00000004667	9940.ENSOARP00000014138	0	0	0	0	0.427	0	0	0.291	0.576
CASK	DLK1	9940.ENSOARP00000002906	9940.ENSOARP00000002442	0	0	0	0	0	0.429	0	0	0.429
CASK	CD2AP	9940.ENSOARP00000002906	9940.ENSOARP00000012512	0	0	0	0	0	0.082	0	0.39	0.416
CASK	FBLN1	9940.ENSOARP00000002906	9940.ENSOARP00000020846	0	0	0	0	0	0.429	0	0	0.429
CASK	GRID2	9940.ENSOARP00000002906	9940.ENSOARP00000019575	0	0	0	0	0.061	0.427	0	0.084	0.464
CASK	EFCAB11	9940.ENSOARP00000002906	9940.ENSOARP00000003608	0	0	0	0	0	0.489	0	0.07	0.504
CASK	MPDZ	9940.ENSOARP00000002906	9940.ENSOARP00000014885	0	0	0	0	0.076	0.212	0	0.375	0.505
CASK	KCNIP1	9940.ENSOARP00000002906	9940.ENSOARP00000003493	0	0	0	0	0.062	0.489	0	0.057	0.508
CASK	KCNIP4	9940.ENSOARP00000002906	9940.ENSOARP00000005521	0	0	0	0	0.062	0.489	0	0.057	0.508
CASK	DTNA	9940.ENSOARP00000002906	9940.ENSOARP00000006218	0	0	0	0	0.055	0	0	0.543	0.549
CASK	CARD11	9940.ENSOARP00000002906	9940.ENSOARP00000004667	0	0	0	0	0	0.6	0	0.174	0.655
CASK	DLG1	9940.ENSOARP00000002906	9940.ENSOARP00000021884	0	0	0	0.586	0.061	0.6	0	0.48	0.682
CASK	GAPDH	9940.ENSOARP00000002906	9940.ENSOARP00000008476	0.044	0	0	0	0.059	0.637	0	0.143	0.682
CASK	LIN7C	9940.ENSOARP00000002906	9940.ENSOARP00000016183	0	0	0	0	0.062	0.822	0	0.572	0.922
CBFB	FLNA	9940.ENSOARP00000002838	9940.ENSOARP00000005603	0	0	0	0	0	0.153	0	0.47	0.532
CBX3	NMT2	9940.ENSOARP00000010784	9940.ENSOARP00000008608	0	0	0	0	0	0	0	0.414	0.414
CBX3	SUZ12	9940.ENSOARP00000010784	9940.ENSOARP00000013944	0	0	0	0	0	0.408	0	0.203	0.508
CCDC50	INTS2	9940.ENSOARP00000021965	9940.ENSOARP00000016668	0	0	0	0	0	0	0	0.468	0.468
CCNC	CDK19	9940.ENSOARP00000012647	9940.ENSOARP00000010692	0	0	0	0	0.116	0.816	0	0.585	0.926
CCNC	ADNP	9940.ENSOARP00000012647	9940.ENSOARP00000014871	0	0	0	0	0.061	0	0	0.424	0.436
CCNC	CDK17	9940.ENSOARP00000012647	9940.ENSOARP00000013346	0	0	0	0	0.061	0.372	0	0.24	0.512
CCNT2	NOXA1	9940.ENSOARP00000012066	9940.ENSOARP00000001349	0	0	0	0	0	0.408	0	0	0.408
CCNT2	CDK19	9940.ENSOARP00000012066	9940.ENSOARP00000010692	0	0	0	0	0.065	0.431	0	0.323	0.608
CCNT2	TIA1	9940.ENSOARP00000012066	9940.ENSOARP00000021169	0	0	0	0	0.109	0.425	0	0	0.465
CCNT2	KAT2B	9940.ENSOARP00000012066	9940.ENSOARP00000016961	0	0	0	0	0.062	0.15	0	0.385	0.467
CD274	AKT3	9940.ENSOARP00000014478	9940.ENSOARP00000006511	0	0	0	0	0	0.047	0	0.416	0.419
CD274	ITGAM	9940.ENSOARP00000014478	9940.ENSOARP00000009667	0	0	0	0	0.048	0	0	0.612	0.615
CD274	PTPN11	9940.ENSOARP00000014478	9940.ENSOARP00000010265	0	0	0	0	0.061	0.18	0	0.449	0.539
CD2AP	CASK	9940.ENSOARP00000012512	9940.ENSOARP00000002906	0	0	0	0	0	0.082	0	0.39	0.416
CD2AP	ANLN	9940.ENSOARP00000012512	9940.ENSOARP00000004671	0	0	0	0	0.061	0.191	0	0.469	0.561
CD2AP	PICALM	9940.ENSOARP00000012512	9940.ENSOARP00000004979	0	0	0	0	0.062	0	0	0.748	0.753
CD2AP	FAM91A1	9940.ENSOARP00000012512	9940.ENSOARP00000010341	0	0	0	0	0.414	0	0	0	0.414
CD2AP	RPS27A	9940.ENSOARP00000012512	9940.ENSOARP00000016023	0	0	0	0	0	0.647	0	0	0.647
CD47	KDR	9940.ENSOARP00000020269	9940.ENSOARP00000001106	0	0	0	0	0	0	0	0.56	0.56
CD47	PTPN11	9940.ENSOARP00000020269	9940.ENSOARP00000010265	0	0	0	0	0.061	0	0	0.394	0.406
CD99	N4BP2	9940.ENSOARP00000008798	9940.ENSOARP00000013400	0	0	0	0	0	0	0	0.522	0.522
CDC27	CHORDC1	9940.ENSOARP00000012487	9940.ENSOARP00000003415	0	0	0	0	0.07	0.143	0	0.426	0.502
CDC27	PPP2R2C	9940.ENSOARP00000012487	9940.ENSOARP00000006055	0	0	0	0	0	0.639	0	0.086	0.655
CDC27	SPHK1	9940.ENSOARP00000012487	9940.ENSOARP00000007909	0	0	0	0	0.085	0.473	0	0.084	0.519
CDC27	SMC2	9940.ENSOARP00000012487	9940.ENSOARP00000007938	0	0	0	0	0.649	0.066	0	0.252	0.733
CDC27	STAG1	9940.ENSOARP00000012487	9940.ENSOARP00000008447	0	0	0	0	0.449	0	0	0	0.449
CDC27	RAD21	9940.ENSOARP00000012487	9940.ENSOARP00000011111	0	0	0	0	0.568	0.057	0	0.311	0.694
CDC27	PPP2R5A	9940.ENSOARP00000012487	9940.ENSOARP00000011540	0	0	0	0	0.062	0.817	0	0	0.821
CDC27	SARNP	9940.ENSOARP00000012487	9940.ENSOARP00000012021	0	0	0	0	0.584	0	0	0	0.584
CDC27	STAG2	9940.ENSOARP00000012487	9940.ENSOARP00000014918	0	0	0	0	0.449	0	0	0.055	0.457
CDC27	RBX1	9940.ENSOARP00000012487	9940.ENSOARP00000019147	0	0	0	0	0.061	0.197	0	0.377	0.489
CDC27	CDK17	9940.ENSOARP00000012487	9940.ENSOARP00000013346	0	0	0	0	0.062	0.363	0	0.306	0.549
CDC27	PPP3CA	9940.ENSOARP00000012487	9940.ENSOARP00000014611	0	0	0	0	0.061	0.171	0.6	0.084	0.676
CDC27	SLC25A24	9940.ENSOARP00000012487	9940.ENSOARP00000020225	0	0	0	0	0.061	0.679	0	0	0.685
CDC42	PRKCI	9940.ENSOARP00000008675	9940.ENSOARP00000000321	0	0	0	0	0.046	0.237	0.8	0.148	0.859
CDC42	KDR	9940.ENSOARP00000008675	9940.ENSOARP00000001106	0	0	0	0	0	0.067	0.8	0.174	0.832
CDC42	ARFIP1	9940.ENSOARP00000008675	9940.ENSOARP00000003886	0	0	0	0	0	0.429	0	0.071	0.446
CDC42	PRKCE	9940.ENSOARP00000008675	9940.ENSOARP00000006275	0	0	0	0	0.047	0.357	0	0.112	0.408
CDC42	PIK3CB	9940.ENSOARP00000008675	9940.ENSOARP00000007773	0	0	0	0	0	0.193	0.8	0.043	0.832
CDC42	SYK	9940.ENSOARP00000008675	9940.ENSOARP00000008390	0	0	0	0	0.061	0.152	0	0.327	0.417
CDC42	ARHGEF12	9940.ENSOARP00000008675	9940.ENSOARP00000018652	0	0	0	0	0	0.358	0	0.122	0.412
CDC42	GNAQ	9940.ENSOARP00000008675	9940.ENSOARP00000013278	0	0	0	0	0	0.373	0	0.109	0.417
CDC42	ROCK1	9940.ENSOARP00000008675	9940.ENSOARP00000009486	0	0	0	0	0	0.211	0	0.32	0.44
CDC42	PIKFYVE	9940.ENSOARP00000008675	9940.ENSOARP00000020436	0	0	0	0	0.061	0.107	0	0.397	0.45
CDC42	FNBP1L	9940.ENSOARP00000008675	9940.ENSOARP00000018106	0	0	0	0	0	0.214	0	0.4	0.508
CDC42	ARHGDIG	9940.ENSOARP00000008675	9940.ENSOARP00000012372	0	0	0	0	0.062	0.429	0	0.176	0.52
CDC42	DOCK1	9940.ENSOARP00000008675	9940.ENSOARP00000014026	0	0	0	0	0.061	0.262	0	0.389	0.54
CDC42	DOCK8	9940.ENSOARP00000008675	9940.ENSOARP00000014138	0	0	0	0	0.045	0.29	0	0.448	0.593
CDC42	OCRL	9940.ENSOARP00000008675	9940.ENSOARP00000015851	0	0	0	0	0	0.07	0	0.594	0.606
CDC42	ABLIM1	9940.ENSOARP00000008675	9940.ENSOARP00000016245	0	0	0	0	0	0	0.8	0.086	0.809
CDC42	VAV3	9940.ENSOARP00000008675	9940.ENSOARP00000020211	0	0	0	0	0.045	0.356	0.8	0.126	0.878
CDC42	PAK2	9940.ENSOARP00000008675	9940.ENSOARP00000021865	0	0	0	0	0.061	0.376	0.8	0.133	0.884
CDC42	IQGAP1	9940.ENSOARP00000008675	9940.ENSOARP00000013997	0	0	0	0	0.061	0.191	0.8	0.591	0.929
CDHR5	SLC4A10	9940.ENSOARP00000006902	9940.ENSOARP00000007064	0	0	0	0	0	0	0	0.425	0.424
CDK17	RPA2	9940.ENSOARP00000013346	9940.ENSOARP00000003452	0	0	0	0	0.145	0.285	0	0.202	0.469
CDK17	PPP2R2C	9940.ENSOARP00000013346	9940.ENSOARP00000006055	0	0	0	0	0.062	0.427	0	0.182	0.521
CDK17	DUSP23	9940.ENSOARP00000013346	9940.ENSOARP00000008404	0	0	0	0	0.062	0.372	0	0.157	0.46
CDK17	RB1	9940.ENSOARP00000013346	9940.ENSOARP00000008850	0	0	0	0	0.062	0.43	0	0.169	0.516
CDK17	TRAPPC6B	9940.ENSOARP00000013346	9940.ENSOARP00000009196	0	0	0	0	0.061	0	0	0.464	0.475
CDK17	CDC27	9940.ENSOARP00000013346	9940.ENSOARP00000012487	0	0	0	0	0.062	0.363	0	0.306	0.549
CDK17	CCNC	9940.ENSOARP00000013346	9940.ENSOARP00000012647	0	0	0	0	0.061	0.372	0	0.24	0.512
CDK17	WEE1	9940.ENSOARP00000013346	9940.ENSOARP00000013241	0	0	0	0	0.077	0.451	0	0.195	0.556
CDK17	ANKRD44	9940.ENSOARP00000013346	9940.ENSOARP00000016375	0	0	0	0	0.062	0.489	0	0.148	0.555
CDK19	CCNT2	9940.ENSOARP00000010692	9940.ENSOARP00000012066	0	0	0	0	0.065	0.431	0	0.323	0.608
CDK19	CCNC	9940.ENSOARP00000010692	9940.ENSOARP00000012647	0	0	0	0	0.116	0.816	0	0.585	0.926
CDKL2	PAG1	9940.ENSOARP00000016628	9940.ENSOARP00000009507	0	0	0	0	0	0	0	0.468	0.468
CDS1	CPD	9940.ENSOARP00000003422	9940.ENSOARP00000011393	0	0	0	0	0	0	0	0.429	0.429
CDS1	PCYT1A	9940.ENSOARP00000003422	9940.ENSOARP00000021820	0.1	0	0	0	0.062	0	0	0.392	0.441
CDS1	CDS2	9940.ENSOARP00000003422	9940.ENSOARP00000018560	0	0	0	0.977	0.06	0	0.8	0.537	0.806
CDS1	DGKB	9940.ENSOARP00000003422	9940.ENSOARP00000008584	0	0	0	0	0.062	0	0.65	0.534	0.833
CDS2	CDS1	9940.ENSOARP00000018560	9940.ENSOARP00000003422	0	0	0	0.977	0.06	0	0.8	0.537	0.806
CDS2	DGKB	9940.ENSOARP00000018560	9940.ENSOARP00000008584	0	0	0	0	0.061	0	0.65	0.754	0.912
CDS2	CPD	9940.ENSOARP00000018560	9940.ENSOARP00000011393	0	0	0	0	0	0	0	0.429	0.429
CDS2	PCYT1A	9940.ENSOARP00000018560	9940.ENSOARP00000021820	0.1	0	0	0	0.062	0	0	0.392	0.441
CENPH	KNTC1	9940.ENSOARP00000006165	9940.ENSOARP00000010068	0	0	0	0	0.58	0	0	0.272	0.681
CENPH	SMC2	9940.ENSOARP00000006165	9940.ENSOARP00000007938	0	0	0	0	0.687	0	0	0.183	0.733
CEP135	TTLL5	9940.ENSOARP00000003206	9940.ENSOARP00000002132	0	0	0	0	0.087	0.426	0	0	0.453
CEP135	CEP170	9940.ENSOARP00000003206	9940.ENSOARP00000007175	0	0	0	0	0.061	0	0	0.469	0.48
CEP135	PCM1	9940.ENSOARP00000003206	9940.ENSOARP00000009665	0	0	0	0	0.062	0.054	0	0.471	0.489
CEP135	SASS6	9940.ENSOARP00000003206	9940.ENSOARP00000019236	0	0	0	0	0.1	0.18	0	0.912	0.929
CEP170	CEP135	9940.ENSOARP00000007175	9940.ENSOARP00000003206	0	0	0	0	0.061	0	0	0.469	0.48
CEP170	ABCA12	9940.ENSOARP00000007175	9940.ENSOARP00000020725	0	0	0	0	0	0	0	0.435	0.435
CEP170	SASS6	9940.ENSOARP00000007175	9940.ENSOARP00000019236	0	0	0	0	0	0	0	0.455	0.455
CEP170	HAUS2	9940.ENSOARP00000007175	9940.ENSOARP00000022070	0	0	0	0	0	0.045	0	0.532	0.533
CHL1	PTPRA	9940.ENSOARP00000009744	9940.ENSOARP00000005313	0	0	0	0	0.048	0.412	0	0.083	0.441
CHL1	CNTN1	9940.ENSOARP00000009744	9940.ENSOARP00000021350	0	0	0	0.7	0.081	0.484	0	0.264	0.54
CHMP2B	VPS36	9940.ENSOARP00000018245	9940.ENSOARP00000010013	0	0	0	0	0.062	0.192	0	0.578	0.652
CHMP2B	ATG5	9940.ENSOARP00000018245	9940.ENSOARP00000012000	0	0	0	0	0.061	0	0	0.391	0.404
CHMP2B	ALS2	9940.ENSOARP00000018245	9940.ENSOARP00000018729	0	0	0	0	0.06	0	0	0.704	0.71
CHORDC1	PTGES3	9940.ENSOARP00000003415	9940.ENSOARP00000008885	0	0	0	0	0.311	0	0	0.182	0.412
CHORDC1	UBA3	9940.ENSOARP00000003415	9940.ENSOARP00000010829	0	0	0	0	0.481	0	0	0	0.481
CHORDC1	CDC27	9940.ENSOARP00000003415	9940.ENSOARP00000012487	0	0	0	0	0.07	0.143	0	0.426	0.502
CHTF18	RPA2	9940.ENSOARP00000015378	9940.ENSOARP00000003452	0	0	0	0	0.643	0.044	0	0.352	0.759
CHTF18	SMC2	9940.ENSOARP00000015378	9940.ENSOARP00000007938	0	0	0	0	0.742	0.149	0	0.209	0.811
CHTF18	KNTC1	9940.ENSOARP00000015378	9940.ENSOARP00000010068	0	0	0	0	0.48	0	0	0	0.48
CHTF18	RAD21	9940.ENSOARP00000015378	9940.ENSOARP00000011111	0	0	0	0	0.169	0.355	0	0.678	0.812
CHTF18	PDS5A	9940.ENSOARP00000015378	9940.ENSOARP00000013105	0	0	0	0	0.212	0	0	0.74	0.786
CHTF18	ATAD1	9940.ENSOARP00000015378	9940.ENSOARP00000015129	0	0	0	0	0.062	0	0	0.747	0.752
CHTF18	RPUSD1	9940.ENSOARP00000015378	9940.ENSOARP00000015303	0	0	0	0	0.062	0	0	0.606	0.614
CHUK	DDX3X	9940.ENSOARP00000014832	9940.ENSOARP00000002591	0	0	0	0	0.07	0.152	0	0.358	0.449
CHUK	CARD11	9940.ENSOARP00000014832	9940.ENSOARP00000004667	0	0	0	0	0.048	0.393	0	0.266	0.539
CHUK	AKT3	9940.ENSOARP00000014832	9940.ENSOARP00000006511	0	0	0	0.592	0	0.421	0.8	0.319	0.893
CHUK	MAP3K7	9940.ENSOARP00000014832	9940.ENSOARP00000013207	0	0	0	0.578	0.087	0.612	0.8	0.572	0.94
CHUK	SNAP23	9940.ENSOARP00000014832	9940.ENSOARP00000022064	0	0	0	0	0.062	0.242	0	0.303	0.461
CHUK	GNAI1	9940.ENSOARP00000014832	9940.ENSOARP00000018654	0	0	0	0	0.062	0.081	0	0.469	0.502
CHUK	IRS1	9940.ENSOARP00000014832	9940.ENSOARP00000021991	0	0	0	0	0	0.18	0.8	0.182	0.854
CHURC1	TIMM10	9940.ENSOARP00000022739	9940.ENSOARP00000010649	0	0	0	0	0.141	0	0	0.428	0.487
CISD1	STX12	9940.ENSOARP00000013856	9940.ENSOARP00000003522	0	0	0	0	0	0.817	0	0	0.817
CISD1	TXN	9940.ENSOARP00000013856	9940.ENSOARP00000007408	0	0	0	0	0.643	0	0	0.15	0.683
CISD1	DNAJC6	9940.ENSOARP00000013856	9940.ENSOARP00000011031	0	0	0	0	0	0	0	0.413	0.412
CISD1	RHOT1	9940.ENSOARP00000013856	9940.ENSOARP00000012210	0	0	0	0	0.061	0	0	0.555	0.564
CLEC7A	SYK	9940.ENSOARP00000022583	9940.ENSOARP00000008390	0	0	0	0	0.062	0.058	0	0.774	0.783
CLEC7A	ITGAM	9940.ENSOARP00000022583	9940.ENSOARP00000009667	0	0	0	0	0.068	0.042	0	0.397	0.415
CMIP	FLNA	9940.ENSOARP00000009445	9940.ENSOARP00000005603	0	0	0	0	0	0.18	0	0.682	0.728
CMIP	GNPTAB	9940.ENSOARP00000009445	9940.ENSOARP00000016461	0	0	0	0	0	0	0	0.441	0.441
CMPK1	SLC35A3	9940.ENSOARP00000003823	9940.ENSOARP00000019151	0	0	0	0	0.061	0	0	0.467	0.478
CMPK1	ETNK1	9940.ENSOARP00000003823	9940.ENSOARP00000021600	0	0	0	0	0.081	0	0	0.46	0.482
CMPK1	LAMTOR3	9940.ENSOARP00000003823	9940.ENSOARP00000015121	0	0	0	0	0.062	0	0	0.49	0.501
CMPK1	IPMK	9940.ENSOARP00000003823	9940.ENSOARP00000013867	0	0	0	0	0.048	0	0	0.523	0.526
CMPK1	UGDH	9940.ENSOARP00000003823	9940.ENSOARP00000012737	0.041	0	0	0	0.062	0	0	0.565	0.574
CMPK1	SPAG17	9940.ENSOARP00000003823	9940.ENSOARP00000021862	0	0	0	0	0.062	0	0	0.592	0.6
CMPK1	UPRT	9940.ENSOARP00000003823	9940.ENSOARP00000019545	0.107	0	0	0	0.086	0	0.9	0.306	0.935
CNBD1	CPNE3	9940.ENSOARP00000012300	9940.ENSOARP00000012930	0	0	0	0	0	0	0	0.847	0.847
CNKSR2	RRAS2	9940.ENSOARP00000016982	9940.ENSOARP00000007648	0	0	0	0	0	0.427	0	0.086	0.453
CNKSR2	SHOC2	9940.ENSOARP00000016982	9940.ENSOARP00000011329	0	0	0	0	0	0.073	0	0.453	0.471
CNKSR2	IFT74	9940.ENSOARP00000016982	9940.ENSOARP00000015604	0	0	0	0	0	0	0	0.49	0.489
CNOT7	PABPC1	9940.ENSOARP00000010123	9940.ENSOARP00000000076	0	0	0	0	0.062	0.43	0	0.307	0.597
CNOT7	PUM1	9940.ENSOARP00000010123	9940.ENSOARP00000001997	0	0	0	0	0.062	0.658	0	0.33	0.766
CNOT7	MEX3C	9940.ENSOARP00000010123	9940.ENSOARP00000005001	0	0	0	0	0.066	0.082	0	0.646	0.669
CNOT7	MMP7	9940.ENSOARP00000010123	9940.ENSOARP00000006547	0	0	0	0	0.062	0.757	0	0	0.762
CNOT7	PARN	9940.ENSOARP00000010123	9940.ENSOARP00000008127	0	0	0	0	0.062	0	0	0.429	0.441
CNOT7	EIF4E	9940.ENSOARP00000010123	9940.ENSOARP00000017077	0	0	0	0	0.062	0.224	0	0.332	0.471
CNOT7	PAN3	9940.ENSOARP00000010123	9940.ENSOARP00000013179	0	0	0	0	0.137	0	0	0.429	0.486
CNOT7	PUM2	9940.ENSOARP00000010123	9940.ENSOARP00000018503	0	0	0	0	0.062	0.658	0	0.33	0.766
CNOT7	DDX6	9940.ENSOARP00000010123	9940.ENSOARP00000012283	0	0	0	0	0.1	0.668	0	0.534	0.848
CNTN1	PTPRA	9940.ENSOARP00000021350	9940.ENSOARP00000005313	0	0	0	0	0.048	0.592	0	0.083	0.612
CNTN1	CHL1	9940.ENSOARP00000021350	9940.ENSOARP00000009744	0	0	0	0.7	0.081	0.484	0	0.264	0.54
CNTN1	NCAM2	9940.ENSOARP00000021350	9940.ENSOARP00000016688	0	0	0	0.567	0.112	0.193	0	0.512	0.411
CNTN4	PTPRA	9940.ENSOARP00000009390	9940.ENSOARP00000005313	0	0	0	0	0.048	0.412	0	0.083	0.441
CNTN4	KBTBD8	9940.ENSOARP00000009390	9940.ENSOARP00000011225	0	0	0	0	0	0	0	0.706	0.706
COL1A1	ITGA6	9940.ENSOARP00000005233	9940.ENSOARP00000001243	0	0	0	0	0.062	0.06	0.6	0.164	0.665
COL1A1	IBSP	9940.ENSOARP00000005233	9940.ENSOARP00000003131	0	0	0	0	0.048	0	0	0.605	0.608
COL1A1	SOST	9940.ENSOARP00000005233	9940.ENSOARP00000006271	0	0	0	0	0	0	0	0.49	0.49
COL1A1	GAPDH	9940.ENSOARP00000005233	9940.ENSOARP00000008476	0	0	0	0	0.075	0	0	0.573	0.588
COL1A1	ITGB8	9940.ENSOARP00000005233	9940.ENSOARP00000010756	0	0	0	0	0.047	0.048	0.6	0.076	0.619
COL1A1	FSTL1	9940.ENSOARP00000005233	9940.ENSOARP00000021367	0	0	0	0	0.589	0	0	0.126	0.625
COL1A1	ITGA1	9940.ENSOARP00000005233	9940.ENSOARP00000008893	0	0	0	0	0.062	0.095	0.6	0.153	0.674
COL1A1	FBLN1	9940.ENSOARP00000005233	9940.ENSOARP00000020846	0	0	0	0	0.591	0.067	0	0.222	0.677
COL1A1	SERPINF1	9940.ENSOARP00000005233	9940.ENSOARP00000015280	0	0	0	0	0.447	0.308	0	0.358	0.732
COL1A1	COL6A2	9940.ENSOARP00000005233	9940.ENSOARP00000013817	0	0	0.423	0.61	0.772	0.082	0	0.544	0.853
COL1A1	ITGA2	9940.ENSOARP00000005233	9940.ENSOARP00000008810	0	0	0	0	0.061	0.18	0.8	0.252	0.869
COL24A1	PSME4	9940.ENSOARP00000015535	9940.ENSOARP00000004036	0	0	0	0	0	0	0	0.573	0.573
COL24A1	FAM91A1	9940.ENSOARP00000015535	9940.ENSOARP00000010341	0	0	0	0	0	0	0	0.7	0.7
COL6A2	ITGA6	9940.ENSOARP00000013817	9940.ENSOARP00000001243	0	0	0	0	0.06	0.044	0.6	0.107	0.636
COL6A2	COL1A1	9940.ENSOARP00000013817	9940.ENSOARP00000005233	0	0	0.423	0.61	0.772	0.082	0	0.544	0.853
COL6A2	ITGA2	9940.ENSOARP00000013817	9940.ENSOARP00000008810	0	0	0	0	0.054	0.044	0.6	0.103	0.632
COL6A2	ITGA1	9940.ENSOARP00000013817	9940.ENSOARP00000008893	0	0	0	0	0.061	0.044	0.6	0.18	0.666
COL6A2	ITGB8	9940.ENSOARP00000013817	9940.ENSOARP00000010756	0	0	0	0	0.047	0.048	0.6	0.106	0.632
COL6A2	FBLN1	9940.ENSOARP00000013817	9940.ENSOARP00000020846	0	0	0	0	0.448	0.067	0	0.214	0.559
COPZ1	AP2S1	9940.ENSOARP00000017413	9940.ENSOARP00000011575	0	0	0	0	0.117	0	0	0.536	0.572
COPZ1	ARF4	9940.ENSOARP00000017413	9940.ENSOARP00000014542	0	0	0	0	0.112	0.118	0	0.301	0.404
CPD	CDS1	9940.ENSOARP00000011393	9940.ENSOARP00000003422	0	0	0	0	0	0	0	0.429	0.429
CPD	CDS2	9940.ENSOARP00000011393	9940.ENSOARP00000018560	0	0	0	0	0	0	0	0.429	0.429
CPE	GFM1	9940.ENSOARP00000017342	9940.ENSOARP00000002573	0	0	0	0	0	0	0	0.469	0.469
CPE	ST6GAL2	9940.ENSOARP00000017342	9940.ENSOARP00000022521	0	0	0	0	0	0	0	0.466	0.465
CPE	POMC	9940.ENSOARP00000017342	9940.ENSOARP00000019583	0	0	0	0	0.062	0	0	0.525	0.536
CPNE3	RAB14	9940.ENSOARP00000012930	9940.ENSOARP00000005899	0	0	0	0	0	0	0	0.474	0.474
CPNE3	SNAP91	9940.ENSOARP00000012930	9940.ENSOARP00000008112	0	0	0	0	0.06	0	0	0.482	0.492
CPNE3	CNBD1	9940.ENSOARP00000012930	9940.ENSOARP00000012300	0	0	0	0	0	0	0	0.847	0.847
CPT1A	SLC27A5	9940.ENSOARP00000017732	9940.ENSOARP00000004141	0	0	0	0	0.06	0	0	0.418	0.429
CPT1A	GPAM	9940.ENSOARP00000017732	9940.ENSOARP00000011769	0	0	0	0	0.061	0	0	0.476	0.487
CPT1A	FADS1	9940.ENSOARP00000017732	9940.ENSOARP00000014742	0	0	0	0	0.062	0	0	0.44	0.452
CPXM1	DOCK1	9940.ENSOARP00000006083	9940.ENSOARP00000014026	0	0	0	0	0	0	0	0.573	0.573
CPXM1	GDAP1	9940.ENSOARP00000006083	9940.ENSOARP00000007024	0	0	0	0	0.05	0	0	0.704	0.706
CREB5	NALCN	9940.ENSOARP00000009726	9940.ENSOARP00000005068	0	0	0	0	0.046	0	0	0.565	0.567
CREB5	AKT3	9940.ENSOARP00000009726	9940.ENSOARP00000006511	0	0	0	0	0.05	0.075	0.6	0.087	0.636
CREB5	TMTC1	9940.ENSOARP00000009726	9940.ENSOARP00000021014	0	0	0	0	0.046	0.094	0	0.383	0.42
CREB5	RAPGEF5	9940.ENSOARP00000009726	9940.ENSOARP00000012690	0	0	0	0	0	0	0	0.489	0.489
CREB5	PRKG2	9940.ENSOARP00000009726	9940.ENSOARP00000020488	0	0	0	0	0	0	0.6	0	0.6
CREB5	PPP1CB	9940.ENSOARP00000009726	9940.ENSOARP00000020993	0	0	0	0	0	0.041	0.6	0.065	0.61
CTDSPL2	TMEM135	9940.ENSOARP00000003867	9940.ENSOARP00000004431	0	0	0	0	0	0	0	0.671	0.671
CTNNAL1	UTRN	9940.ENSOARP00000007589	9940.ENSOARP00000001982	0	0	0	0	0.062	0.522	0	0.213	0.616
CTNNAL1	DTNA	9940.ENSOARP00000007589	9940.ENSOARP00000006218	0	0	0	0	0	0.555	0	0.538	0.785
CTNNAL1	EHBP1	9940.ENSOARP00000007589	9940.ENSOARP00000021591	0	0	0	0	0.061	0.432	0	0.139	0.5
CTNNAL1	VCL	9940.ENSOARP00000007589	9940.ENSOARP00000009202	0	0	0	0	0.062	0	0	0.608	0.616
CTSO	CALCR	9940.ENSOARP00000007227	9940.ENSOARP00000000735	0	0	0	0	0.045	0	0	0.477	0.479
CTSO	ARFIP1	9940.ENSOARP00000007227	9940.ENSOARP00000003886	0	0	0	0	0	0	0	0.477	0.477
CTSO	ROCK2	9940.ENSOARP00000007227	9940.ENSOARP00000017074	0	0	0	0	0.048	0	0	0.474	0.477
CTSO	OCIAD2	9940.ENSOARP00000007227	9940.ENSOARP00000019450	0	0	0	0	0	0	0	0.561	0.561
CTSO	DCUN1D4	9940.ENSOARP00000007227	9940.ENSOARP00000019666	0	0	0	0	0	0	0	0.606	0.606
CTSO	BIRC8	9940.ENSOARP00000007227	9940.ENSOARP00000014796	0	0	0	0	0.061	0	0.6	0	0.608
CUL4B	MTM1	9940.ENSOARP00000014203	9940.ENSOARP00000009582	0	0	0	0	0.08	0.165	0	0.376	0.478
CUL4B	UBA3	9940.ENSOARP00000014203	9940.ENSOARP00000010829	0	0	0	0	0.115	0.16	0	0.574	0.656
CUL4B	SPOPL	9940.ENSOARP00000014203	9940.ENSOARP00000011009	0	0	0	0	0.086	0.429	0	0.139	0.511
CUL4B	STAG2	9940.ENSOARP00000014203	9940.ENSOARP00000014918	0	0	0	0	0.402	0	0	0	0.402
CUL4B	ZDHHC9	9940.ENSOARP00000014203	9940.ENSOARP00000016192	0	0	0	0	0.062	0	0	0.428	0.44
CUL4B	DCUN1D4	9940.ENSOARP00000014203	9940.ENSOARP00000019666	0	0	0	0	0.062	0.373	0	0.191	0.482
CUL4B	ZFX	9940.ENSOARP00000014203	9940.ENSOARP00000018390	0	0	0	0	0.066	0.079	0	0.522	0.552
CUL4B	DCUN1D1	9940.ENSOARP00000014203	9940.ENSOARP00000022205	0	0	0	0	0.062	0.373	0	0.305	0.555
CUL4B	RBX1	9940.ENSOARP00000014203	9940.ENSOARP00000019147	0	0	0	0	0.061	0.874	0	0.835	0.978
CYB5A	MTPN	9940.ENSOARP00000005022	9940.ENSOARP00000010367	0	0	0	0	0	0.484	0	0	0.483
DCT	GAPDH	9940.ENSOARP00000000633	9940.ENSOARP00000008476	0	0	0	0	0	0	0	0.425	0.425
DCT	RAB27A	9940.ENSOARP00000000633	9940.ENSOARP00000022470	0	0	0	0	0.062	0	0	0.465	0.477
DCT	GPNMB	9940.ENSOARP00000000633	9940.ENSOARP00000013657	0	0	0	0	0.095	0	0	0.564	0.589
DCUN1D1	UBA3	9940.ENSOARP00000022205	9940.ENSOARP00000010829	0	0	0	0	0.093	0	0	0.563	0.586
DCUN1D1	CUL4B	9940.ENSOARP00000022205	9940.ENSOARP00000014203	0	0	0	0	0.062	0.373	0	0.305	0.555
DCUN1D1	PUM2	9940.ENSOARP00000022205	9940.ENSOARP00000018503	0	0	0	0	0.061	0	0	0.451	0.462
DCUN1D1	RBX1	9940.ENSOARP00000022205	9940.ENSOARP00000019147	0	0	0	0	0.062	0.83	0	0.561	0.923
DCUN1D4	CTSO	9940.ENSOARP00000019666	9940.ENSOARP00000007227	0	0	0	0	0	0	0	0.606	0.606
DCUN1D4	UBA3	9940.ENSOARP00000019666	9940.ENSOARP00000010829	0	0	0	0	0.117	0	0	0.391	0.439
DCUN1D4	CUL4B	9940.ENSOARP00000019666	9940.ENSOARP00000014203	0	0	0	0	0.062	0.373	0	0.191	0.482
DCUN1D4	INTS2	9940.ENSOARP00000019666	9940.ENSOARP00000016668	0	0	0	0	0.061	0	0	0.571	0.579
DCUN1D4	RBX1	9940.ENSOARP00000019666	9940.ENSOARP00000019147	0	0	0	0	0.061	0.635	0	0.319	0.746
DCUN1D4	SPATA18	9940.ENSOARP00000019666	9940.ENSOARP00000019891	0	0	0	0	0	0	0	0.442	0.442
DDX18	PABPC1	9940.ENSOARP00000012913	9940.ENSOARP00000000076	0	0	0	0	0.141	0.118	0	0.358	0.471
DDX18	DDX3X	9940.ENSOARP00000012913	9940.ENSOARP00000002591	0	0	0.434	0.654	0.133	0.093	0	0.798	0.488
DDX18	DHX30	9940.ENSOARP00000012913	9940.ENSOARP00000003082	0	0	0	0	0.062	0.156	0	0.477	0.549
DDX18	RPL23A	9940.ENSOARP00000012913	9940.ENSOARP00000003711	0	0	0	0	0.086	0.435	0	0	0.461
DDX18	RPA3	9940.ENSOARP00000012913	9940.ENSOARP00000006138	0	0	0	0	0.046	0	0	0.5	0.502
DDX18	DHX29	9940.ENSOARP00000012913	9940.ENSOARP00000008415	0	0	0	0	0.062	0.156	0	0.481	0.553
DDX18	TCTE1	9940.ENSOARP00000012913	9940.ENSOARP00000010298	0	0	0	0	0	0.156	0	0.374	0.449
DDX18	RPL23	9940.ENSOARP00000012913	9940.ENSOARP00000010754	0	0	0	0	0.062	0.431	0	0.052	0.449
DDX18	XPO1	9940.ENSOARP00000012913	9940.ENSOARP00000021667	0	0	0	0	0.062	0.057	0	0.397	0.42
DDX18	EIF1	9940.ENSOARP00000012913	9940.ENSOARP00000018685	0	0	0	0	0	0.067	0	0.431	0.446
DDX18	HFM1	9940.ENSOARP00000012913	9940.ENSOARP00000016988	0	0	0	0	0.062	0.244	0	0.305	0.464
DDX18	EIF2S1	9940.ENSOARP00000012913	9940.ENSOARP00000022752	0	0	0	0	0.386	0.161	0	0.055	0.47
DDX18	YTHDC2	9940.ENSOARP00000012913	9940.ENSOARP00000017431	0	0	0	0	0.137	0.172	0	0.578	0.672
DDX18	NVL	9940.ENSOARP00000012913	9940.ENSOARP00000017208	0	0	0	0	0.668	0.056	0	0.05	0.676
DDX18	EIF4E	9940.ENSOARP00000012913	9940.ENSOARP00000017077	0	0	0	0	0.117	0.163	0	0.666	0.732
DDX3X	PABPC1	9940.ENSOARP00000002591	9940.ENSOARP00000000076	0	0	0	0	0.329	0.195	0	0.457	0.681
DDX3X	GNAI1	9940.ENSOARP00000002591	9940.ENSOARP00000018654	0	0	0	0	0.109	0	0	0.359	0.404
DDX3X	TIA1	9940.ENSOARP00000002591	9940.ENSOARP00000021169	0	0	0	0	0.062	0.146	0	0.33	0.416
DDX3X	CHUK	9940.ENSOARP00000002591	9940.ENSOARP00000014832	0	0	0	0	0.07	0.152	0	0.358	0.449
DDX3X	DDX18	9940.ENSOARP00000002591	9940.ENSOARP00000012913	0	0	0.434	0.654	0.133	0.093	0	0.798	0.488
DDX3X	HFM1	9940.ENSOARP00000002591	9940.ENSOARP00000016988	0	0	0	0	0.092	0.244	0	0.376	0.534
DDX3X	HNRNPA1	9940.ENSOARP00000002591	9940.ENSOARP00000017439	0	0	0	0	0.062	0.179	0	0.45	0.54
DDX3X	USP24	9940.ENSOARP00000002591	9940.ENSOARP00000008238	0	0	0	0	0.062	0.293	0	0.377	0.55
DDX3X	YTHDC2	9940.ENSOARP00000002591	9940.ENSOARP00000017431	0	0	0	0	0.114	0.172	0	0.475	0.581
DDX3X	ZFX	9940.ENSOARP00000002591	9940.ENSOARP00000018390	0	0	0	0	0.113	0.054	0	0.574	0.611
DDX3X	DDX6	9940.ENSOARP00000002591	9940.ENSOARP00000012283	0	0	0.447	0.732	0.112	0.429	0	0.857	0.638
DDX3X	DHX30	9940.ENSOARP00000002591	9940.ENSOARP00000003082	0	0	0	0	0.071	0.156	0	0.586	0.647
DDX3X	DHX29	9940.ENSOARP00000002591	9940.ENSOARP00000008415	0	0	0	0	0.071	0.156	0	0.602	0.661
DDX3X	XPO1	9940.ENSOARP00000002591	9940.ENSOARP00000021667	0	0	0	0	0.062	0.18	0	0.747	0.788
DDX3X	EIF4E	9940.ENSOARP00000002591	9940.ENSOARP00000017077	0	0	0	0	0.062	0.55	0	0.601	0.817
DDX6	PABPC1	9940.ENSOARP00000012283	9940.ENSOARP00000000076	0	0	0	0	0.062	0.237	0	0.587	0.678
DDX6	PUM1	9940.ENSOARP00000012283	9940.ENSOARP00000001997	0	0	0	0	0.116	0.074	0	0.538	0.588
DDX6	DDX3X	9940.ENSOARP00000012283	9940.ENSOARP00000002591	0	0	0.447	0.732	0.112	0.429	0	0.857	0.638
DDX6	DHX30	9940.ENSOARP00000012283	9940.ENSOARP00000003082	0	0	0	0	0.11	0.156	0	0.668	0.728
DDX6	STAU2	9940.ENSOARP00000012283	9940.ENSOARP00000006440	0	0	0	0	0	0.108	0	0.376	0.419
DDX6	TXN	9940.ENSOARP00000012283	9940.ENSOARP00000007408	0	0	0	0	0.113	0.058	0	0.376	0.433
DDX6	LSM5	9940.ENSOARP00000012283	9940.ENSOARP00000007438	0	0	0	0	0.064	0.2	0	0.331	0.455
DDX6	PARN	9940.ENSOARP00000012283	9940.ENSOARP00000008127	0	0	0	0	0.062	0	0	0.391	0.404
DDX6	DHX29	9940.ENSOARP00000012283	9940.ENSOARP00000008415	0	0	0	0	0.11	0.156	0	0.628	0.696
DDX6	CNOT7	9940.ENSOARP00000012283	9940.ENSOARP00000010123	0	0	0	0	0.1	0.668	0	0.534	0.848
DDX6	PPIH	9940.ENSOARP00000012283	9940.ENSOARP00000021959	0	0	0	0	0	0.193	0	0.305	0.415
DDX6	PAN3	9940.ENSOARP00000012283	9940.ENSOARP00000013179	0	0	0	0	0.046	0.373	0	0.141	0.441
DDX6	CAPRIN1	9940.ENSOARP00000012283	9940.ENSOARP00000019372	0	0	0	0	0.113	0	0	0.415	0.459
DDX6	XPO1	9940.ENSOARP00000012283	9940.ENSOARP00000021667	0	0	0	0	0.076	0.057	0	0.49	0.516
DDX6	HFM1	9940.ENSOARP00000012283	9940.ENSOARP00000016988	0	0	0	0	0.057	0.244	0	0.396	0.531
DDX6	TIA1	9940.ENSOARP00000012283	9940.ENSOARP00000021169	0	0	0	0	0.065	0.146	0	0.469	0.538
DDX6	PUM2	9940.ENSOARP00000012283	9940.ENSOARP00000018503	0	0	0	0	0.116	0.074	0	0.538	0.588
DDX6	YTHDC2	9940.ENSOARP00000012283	9940.ENSOARP00000017431	0	0	0	0	0.133	0.172	0	0.606	0.692
DDX6	ZDHHC20	9940.ENSOARP00000012283	9940.ENSOARP00000014599	0	0	0	0	0.738	0	0	0	0.738
DDX6	EIF4E	9940.ENSOARP00000012283	9940.ENSOARP00000017077	0	0	0	0	0.087	0.221	0	0.747	0.805
DENR	POLR2K	9940.ENSOARP00000009129	9940.ENSOARP00000001540	0.138	0	0	0	0.576	0	0	0	0.618
DENR	TOMM20	9940.ENSOARP00000009129	9940.ENSOARP00000003693	0	0	0	0	0.085	0	0	0.375	0.403
DENR	EIF1	9940.ENSOARP00000009129	9940.ENSOARP00000018685	0	0	0	0	0.061	0	0	0.437	0.448
DENR	EIF4E	9940.ENSOARP00000009129	9940.ENSOARP00000017077	0	0	0	0	0.114	0	0	0.403	0.448
DENR	RPS23	9940.ENSOARP00000009129	9940.ENSOARP00000016626	0	0	0	0	0.088	0.705	0	0.071	0.728
DENR	RPS27A	9940.ENSOARP00000009129	9940.ENSOARP00000016023	0	0	0	0	0.075	0.747	0	0	0.755
DENR	RPS27L	9940.ENSOARP00000009129	9940.ENSOARP00000022347	0	0	0	0	0.115	0.699	0	0.157	0.755
DENR	RPS26	9940.ENSOARP00000009129	9940.ENSOARP00000012973	0	0	0	0	0.062	0.741	0	0.083	0.757
DENR	RPS15	9940.ENSOARP00000009129	9940.ENSOARP00000016778	0.122	0	0	0	0.062	0.765	0	0.05	0.791
DENR	EIF2S1	9940.ENSOARP00000009129	9940.ENSOARP00000022752	0	0	0	0	0.605	0.448	0	0.244	0.82
DENR	RPS18	9940.ENSOARP00000009129	9940.ENSOARP00000009768	0	0	0	0	0.07	0.824	0	0.131	0.845
DENR	EIF2S2	9940.ENSOARP00000009129	9940.ENSOARP00000009841	0	0	0	0	0.579	0.479	0	0.576	0.898
DGKB	CDS1	9940.ENSOARP00000008584	9940.ENSOARP00000003422	0	0	0	0	0.062	0	0.65	0.534	0.833
DGKB	BDP1	9940.ENSOARP00000008584	9940.ENSOARP00000005750	0	0	0	0	0.062	0	0	0.559	0.568
DGKB	GPD2	9940.ENSOARP00000008584	9940.ENSOARP00000008551	0	0	0	0	0.138	0	0.8	0	0.82
DGKB	FADS1	9940.ENSOARP00000008584	9940.ENSOARP00000014742	0	0	0	0	0.061	0	0	0.463	0.474
DGKB	PLCB1	9940.ENSOARP00000008584	9940.ENSOARP00000009872	0	0	0	0	0.062	0	0.65	0.212	0.718
DGKB	PLCB4	9940.ENSOARP00000008584	9940.ENSOARP00000010242	0	0	0	0	0.061	0	0.65	0.212	0.718
DGKB	CDS2	9940.ENSOARP00000008584	9940.ENSOARP00000018560	0	0	0	0	0.061	0	0.65	0.754	0.912
DHX29	DDX3X	9940.ENSOARP00000008415	9940.ENSOARP00000002591	0	0	0	0	0.071	0.156	0	0.602	0.661
DHX29	HFM1	9940.ENSOARP00000008415	9940.ENSOARP00000016988	0	0	0	0	0.062	0.303	0	0.174	0.412
DHX29	EIF4E	9940.ENSOARP00000008415	9940.ENSOARP00000017077	0	0	0	0	0.062	0	0	0.47	0.481
DHX29	DDX18	9940.ENSOARP00000008415	9940.ENSOARP00000012913	0	0	0	0	0.062	0.156	0	0.481	0.553
DHX29	DDX6	9940.ENSOARP00000008415	9940.ENSOARP00000012283	0	0	0	0	0.11	0.156	0	0.628	0.696
DHX29	EIF1	9940.ENSOARP00000008415	9940.ENSOARP00000018685	0	0	0	0	0	0.069	0	0.728	0.735
DHX30	GFM1	9940.ENSOARP00000003082	9940.ENSOARP00000002573	0	0	0	0	0.061	0.271	0	0.428	0.574
DHX30	DDX3X	9940.ENSOARP00000003082	9940.ENSOARP00000002591	0	0	0	0	0.071	0.156	0	0.586	0.647
DHX30	SLIRP	9940.ENSOARP00000003082	9940.ENSOARP00000002802	0	0	0	0	0.061	0.17	0	0.305	0.411
DHX30	HFM1	9940.ENSOARP00000003082	9940.ENSOARP00000016988	0	0	0	0	0.062	0.303	0	0.171	0.41
DHX30	MCCC2	9940.ENSOARP00000003082	9940.ENSOARP00000005645	0	0	0	0	0	0	0	0.537	0.537
DHX30	DDX18	9940.ENSOARP00000003082	9940.ENSOARP00000012913	0	0	0	0	0.062	0.156	0	0.477	0.549
DHX30	GRSF1	9940.ENSOARP00000003082	9940.ENSOARP00000012757	0	0	0	0	0.061	0.082	0	0.702	0.72
DHX30	DDX6	9940.ENSOARP00000003082	9940.ENSOARP00000012283	0	0	0	0	0.11	0.156	0	0.668	0.728
DIP2B	STK32B	9940.ENSOARP00000018838	9940.ENSOARP00000007701	0	0	0	0	0	0	0	0.578	0.578
DLG1	PRKCI	9940.ENSOARP00000021884	9940.ENSOARP00000000321	0	0	0	0	0	0.179	0	0.477	0.552
DLG1	CASK	9940.ENSOARP00000021884	9940.ENSOARP00000002906	0	0	0	0.586	0.061	0.6	0	0.48	0.682
DLG1	LIN7C	9940.ENSOARP00000021884	9940.ENSOARP00000016183	0	0	0	0.726	0.061	0.514	0	0.363	0.567
DLG1	NCAM2	9940.ENSOARP00000021884	9940.ENSOARP00000016688	0	0	0	0	0.046	0.449	0	0.352	0.629
DLG1	SHANK3	9940.ENSOARP00000021884	9940.ENSOARP00000021495	0	0	0	0	0.072	0.245	0	0.284	0.454
DLG1	ATP11B	9940.ENSOARP00000021884	9940.ENSOARP00000022210	0	0	0	0	0.071	0.066	0	0.464	0.494
DLK1	CASK	9940.ENSOARP00000002442	9940.ENSOARP00000002906	0	0	0	0	0	0.429	0	0	0.429
DMXL2	BDP1	9940.ENSOARP00000022536	9940.ENSOARP00000005750	0	0	0	0	0.407	0	0	0	0.407
DMXL2	OXR1	9940.ENSOARP00000022536	9940.ENSOARP00000016435	0	0	0	0	0.081	0.052	0	0.468	0.496
DMXL2	PIKFYVE	9940.ENSOARP00000022536	9940.ENSOARP00000020436	0	0	0	0	0.588	0	0	0.143	0.631
DMXL2	ATP6V1A	9940.ENSOARP00000022536	9940.ENSOARP00000020933	0	0	0	0	0.161	0.193	0	0.463	0.604
DMXL2	MPP5	9940.ENSOARP00000022536	9940.ENSOARP00000022750	0	0	0	0	0.062	0	0	0.471	0.482
DNAJC15	PPP3CA	9940.ENSOARP00000007974	9940.ENSOARP00000014611	0	0	0	0	0.062	0	0	0.399	0.412
DNAJC15	STEAP3	9940.ENSOARP00000007974	9940.ENSOARP00000013252	0	0	0	0	0	0	0	0.428	0.428
DNAJC15	UBXN2B	9940.ENSOARP00000007974	9940.ENSOARP00000016466	0	0	0	0	0.047	0	0	0.447	0.45
DNAJC15	TIMM10	9940.ENSOARP00000007974	9940.ENSOARP00000010649	0	0	0	0	0.16	0.104	0	0.391	0.501
DNAJC15	DNAJC28	9940.ENSOARP00000007974	9940.ENSOARP00000008306	0	0	0	0	0	0	0	0.578	0.578
DNAJC27	RAB14	9940.ENSOARP00000019460	9940.ENSOARP00000005899	0	0	0.331	0.794	0.217	0.427	0	0.439	0.598
DNAJC27	ARL8A	9940.ENSOARP00000019460	9940.ENSOARP00000008376	0	0	0	0	0.061	0.407	0	0.15	0.485
DNAJC27	RAB6A	9940.ENSOARP00000019460	9940.ENSOARP00000008575	0	0	0.323	0.751	0.142	0.314	0	0.326	0.473
DNAJC27	RAB6B	9940.ENSOARP00000019460	9940.ENSOARP00000008991	0	0	0.258	0.732	0.142	0.314	0	0.326	0.469
DNAJC27	SMPD2	9940.ENSOARP00000019460	9940.ENSOARP00000011172	0	0	0	0	0	0	0	0.536	0.536
DNAJC27	RAB18	9940.ENSOARP00000019460	9940.ENSOARP00000017403	0	0	0.312	0.79	0.141	0.422	0	0.437	0.555
DNAJC27	ZNF512	9940.ENSOARP00000019460	9940.ENSOARP00000020825	0	0	0	0	0	0.076	0	0.418	0.439
DNAJC28	DNAJC15	9940.ENSOARP00000008306	9940.ENSOARP00000007974	0	0	0	0	0	0	0	0.578	0.578
DNAJC28	DNAJC6	9940.ENSOARP00000008306	9940.ENSOARP00000011031	0	0	0	0	0.06	0	0	0.459	0.469
DNAJC6	PICALM	9940.ENSOARP00000011031	9940.ENSOARP00000004979	0	0	0	0	0.062	0.194	0	0.377	0.487
DNAJC6	SNAP91	9940.ENSOARP00000011031	9940.ENSOARP00000008112	0	0	0	0	0.062	0.194	0	0.377	0.487
DNAJC6	DNAJC28	9940.ENSOARP00000011031	9940.ENSOARP00000008306	0	0	0	0	0.06	0	0	0.459	0.469
DNAJC6	RICTOR	9940.ENSOARP00000011031	9940.ENSOARP00000010402	0	0	0	0	0.062	0.155	0	0.416	0.496
DNAJC6	CACHD1	9940.ENSOARP00000011031	9940.ENSOARP00000010727	0	0	0	0	0	0	0	0.579	0.579
DNAJC6	ATP6V1A	9940.ENSOARP00000011031	9940.ENSOARP00000020933	0	0	0	0	0.062	0.158	0	0.303	0.401
DNAJC6	CISD1	9940.ENSOARP00000011031	9940.ENSOARP00000013856	0	0	0	0	0	0	0	0.413	0.412
DNAJC6	RHOT1	9940.ENSOARP00000011031	9940.ENSOARP00000012210	0	0	0	0	0.061	0.179	0	0.333	0.441
DNAJC6	AP4E1	9940.ENSOARP00000011031	9940.ENSOARP00000022546	0	0	0	0	0.062	0.243	0	0.302	0.461
DNAJC6	ARHGAP18	9940.ENSOARP00000011031	9940.ENSOARP00000014722	0	0	0	0	0	0.457	0	0.052	0.463
DNAJC6	HIP1	9940.ENSOARP00000011031	9940.ENSOARP00000014160	0	0	0	0	0.138	0.268	0	0.466	0.633
DOCK1	CPXM1	9940.ENSOARP00000014026	9940.ENSOARP00000006083	0	0	0	0	0	0	0	0.573	0.573
DOCK1	AKT3	9940.ENSOARP00000014026	9940.ENSOARP00000006511	0	0	0	0	0.061	0.07	0	0.425	0.454
DOCK1	CDC42	9940.ENSOARP00000014026	9940.ENSOARP00000008675	0	0	0	0	0.061	0.262	0	0.389	0.54
DOCK1	SOS1	9940.ENSOARP00000014026	9940.ENSOARP00000009040	0	0	0	0	0.087	0.153	0	0.326	0.433
DOCK1	VAV3	9940.ENSOARP00000014026	9940.ENSOARP00000020211	0	0	0	0	0.062	0.079	0	0.364	0.402
DOCK8	CARD11	9940.ENSOARP00000014138	9940.ENSOARP00000004667	0	0	0	0	0.427	0	0	0.291	0.576
DOCK8	LRCH1	9940.ENSOARP00000014138	9940.ENSOARP00000008610	0	0	0	0	0.061	0.816	0	0.415	0.89
DOCK8	CDC42	9940.ENSOARP00000014138	9940.ENSOARP00000008675	0	0	0	0	0.045	0.29	0	0.448	0.593
DOCK8	TMEM9	9940.ENSOARP00000014138	9940.ENSOARP00000019211	0	0	0	0	0	0	0	0.646	0.646
DOCK8	LRCH2	9940.ENSOARP00000014138	9940.ENSOARP00000018373	0	0	0	0	0.061	0.73	0	0.213	0.783
DOCK8	LRCH3	9940.ENSOARP00000014138	9940.ENSOARP00000021769	0	0	0	0	0.061	0.816	0	0.15	0.84
DPM3	MAN1A1	9940.ENSOARP00000007133	9940.ENSOARP00000009019	0	0	0	0	0.047	0	0	0.397	0.4
DPM3	ROMO1	9940.ENSOARP00000007133	9940.ENSOARP00000015822	0	0	0	0	0.404	0	0	0	0.404
DPP4	CARD11	9940.ENSOARP00000006914	9940.ENSOARP00000004667	0.053	0	0	0	0.06	0.18	0	0.326	0.442
DPP4	TAC1	9940.ENSOARP00000006914	9940.ENSOARP00000004941	0	0	0	0	0.061	0.107	0	0.358	0.414
DPP4	DPP8	9940.ENSOARP00000006914	9940.ENSOARP00000019263	0	0	0.413	0.625	0.062	0	0	0.739	0.417
DPP4	TFRC	9940.ENSOARP00000006914	9940.ENSOARP00000021809	0	0	0	0	0.062	0	0	0.552	0.561
DPP8	UBR2	9940.ENSOARP00000019263	9940.ENSOARP00000003864	0	0	0	0	0.466	0	0	0	0.465
DPP8	PREPL	9940.ENSOARP00000019263	9940.ENSOARP00000006639	0	0	0	0	0.062	0.07	0	0.428	0.457
DPP8	DPP4	9940.ENSOARP00000019263	9940.ENSOARP00000006914	0	0	0.413	0.625	0.062	0	0	0.739	0.417
DPY19L1	PPP3CA	9940.ENSOARP00000006139	9940.ENSOARP00000014611	0	0	0	0	0.474	0	0	0	0.474
DPY19L1	FNDC3A	9940.ENSOARP00000006139	9940.ENSOARP00000008989	0	0	0	0	0	0	0	0.501	0.501
DPY19L1	FAM114A1	9940.ENSOARP00000006139	9940.ENSOARP00000011016	0	0	0	0	0	0	0	0.536	0.536
DTNA	UTRN	9940.ENSOARP00000006218	9940.ENSOARP00000001982	0	0	0	0.615	0.061	0.561	0	0.47	0.644
DTNA	CASK	9940.ENSOARP00000006218	9940.ENSOARP00000002906	0	0	0	0	0.055	0	0	0.543	0.549
DTNA	STX12	9940.ENSOARP00000006218	9940.ENSOARP00000003522	0	0	0	0	0	0	0	0.728	0.728
DTNA	SYNE2	9940.ENSOARP00000006218	9940.ENSOARP00000022729	0	0	0	0	0.046	0.192	0	0.343	0.449
DTNA	SNAP23	9940.ENSOARP00000006218	9940.ENSOARP00000022064	0	0	0	0	0.048	0	0	0.538	0.541
DTNA	CTNNAL1	9940.ENSOARP00000006218	9940.ENSOARP00000007589	0	0	0	0	0	0.555	0	0.538	0.785
DUSP23	PPP2R2C	9940.ENSOARP00000008404	9940.ENSOARP00000006055	0	0	0	0	0	0.245	0	0.252	0.411
DUSP23	RAD21	9940.ENSOARP00000008404	9940.ENSOARP00000011111	0	0	0	0	0.062	0.308	0	0.233	0.458
DUSP23	CDK17	9940.ENSOARP00000008404	9940.ENSOARP00000013346	0	0	0	0	0.062	0.372	0	0.157	0.46
DUSP23	WEE1	9940.ENSOARP00000008404	9940.ENSOARP00000013241	0	0	0	0	0.062	0.428	0	0.261	0.568
DUSP26	ARL8A	9940.ENSOARP00000000479	9940.ENSOARP00000008376	0	0	0	0	0.06	0.117	0	0.76	0.783
DYNLT3	UBE2N	9940.ENSOARP00000000106	9940.ENSOARP00000021574	0	0	0	0	0	0.168	0	0.32	0.41
DYNLT3	PRRG1	9940.ENSOARP00000000106	9940.ENSOARP00000020312	0	0	0	0	0	0	0	0.467	0.467
DYNLT3	KIF5B	9940.ENSOARP00000000106	9940.ENSOARP00000014573	0	0	0	0	0.061	0	0	0.578	0.586
DYNLT3	WDR63	9940.ENSOARP00000000106	9940.ENSOARP00000015289	0	0	0	0	0.062	0.587	0	0.266	0.69
DZIP1	PPP2R5A	9940.ENSOARP00000002215	9940.ENSOARP00000011540	0	0	0	0	0	0.727	0	0	0.727
DZIP3	PIK3C2A	9940.ENSOARP00000020415	9940.ENSOARP00000004688	0	0	0	0	0.046	0	0	0.588	0.59
DZIP3	NMT2	9940.ENSOARP00000020415	9940.ENSOARP00000008608	0	0	0	0	0.046	0	0	0.466	0.468
DZIP3	RPS27A	9940.ENSOARP00000020415	9940.ENSOARP00000016023	0	0	0	0	0	0.396	0	0.05	0.401
DZIP3	FAM102B	9940.ENSOARP00000020415	9940.ENSOARP00000020261	0	0	0	0	0.053	0	0	0.543	0.548
DZIP3	TIA1	9940.ENSOARP00000020415	9940.ENSOARP00000021169	0	0	0	0	0.062	0.387	0	0.042	0.401
DZIP3	SNAP23	9940.ENSOARP00000020415	9940.ENSOARP00000022064	0	0	0	0	0.062	0	0	0.537	0.547
EAAT1	SLC2A3	9940.ENSOARP00000011507	9940.ENSOARP00000002361	0	0	0	0	0.062	0	0	0.587	0.596
EAAT1	XPR1	9940.ENSOARP00000011507	9940.ENSOARP00000019622	0	0	0	0	0.062	0	0	0.414	0.426
EAAT1	ZMYM4	9940.ENSOARP00000011507	9940.ENSOARP00000020915	0	0	0	0	0	0	0	0.451	0.451
EAAT1	SLC38A2	9940.ENSOARP00000011507	9940.ENSOARP00000020927	0	0	0	0	0.062	0.08	0	0.796	0.809
EAF1	RSPRY1	9940.ENSOARP00000016190	9940.ENSOARP00000020334	0	0	0	0	0	0	0	0.739	0.739
EDEM1	EDEM3	9940.ENSOARP00000008328	9940.ENSOARP00000002962	0	0	0	0.847	0.062	0.428	0.8	0.671	0.895
EDEM1	STXBP5L	9940.ENSOARP00000008328	9940.ENSOARP00000021451	0	0	0	0	0.062	0	0	0.443	0.455
EDEM1	UGGT1	9940.ENSOARP00000008328	9940.ENSOARP00000017117	0	0	0	0	0.117	0	0	0.41	0.456
EDEM1	ATF6	9940.ENSOARP00000008328	9940.ENSOARP00000011178	0	0	0	0	0.062	0	0	0.774	0.779
EDEM3	UBE2Q1	9940.ENSOARP00000002962	9940.ENSOARP00000002972	0	0	0	0	0	0	0	0.416	0.416
EDEM3	RAP1GAP2	9940.ENSOARP00000002962	9940.ENSOARP00000017851	0	0	0	0	0	0	0	0.436	0.436
EDEM3	UGGT1	9940.ENSOARP00000002962	9940.ENSOARP00000017117	0	0	0	0	0.409	0	0	0.385	0.62
EDEM3	HSPB1	9940.ENSOARP00000002962	9940.ENSOARP00000014741	0	0	0	0	0	0.663	0	0	0.663
EDEM3	PSMD1	9940.ENSOARP00000002962	9940.ENSOARP00000022226	0	0	0	0	0	0.663	0	0	0.663
EDEM3	EDEM1	9940.ENSOARP00000002962	9940.ENSOARP00000008328	0	0	0	0.847	0.062	0.428	0.8	0.671	0.895
EDNRA	GNAI1	9940.ENSOARP00000008763	9940.ENSOARP00000018654	0	0	0	0	0.046	0.198	0.6	0.148	0.704
EDNRA	GNAQ	9940.ENSOARP00000008763	9940.ENSOARP00000013278	0	0	0	0	0.045	0.168	0.8	0.108	0.839
EEA1	STX12	9940.ENSOARP00000016984	9940.ENSOARP00000003522	0	0	0	0	0.061	0.18	0	0.505	0.585
EEA1	RABEP1	9940.ENSOARP00000016984	9940.ENSOARP00000004252	0	0	0	0	0.062	0.18	0	0.61	0.673
EEA1	EPS15	9940.ENSOARP00000016984	9940.ENSOARP00000004830	0	0	0	0	0.061	0	0	0.523	0.533
EEA1	VPS26A	9940.ENSOARP00000016984	9940.ENSOARP00000005731	0	0	0	0	0.062	0	0	0.678	0.686
EEA1	BDP1	9940.ENSOARP00000016984	9940.ENSOARP00000005750	0	0	0	0	0.468	0	0	0.634	0.797
EEA1	SNX6	9940.ENSOARP00000016984	9940.ENSOARP00000007240	0	0	0	0	0.048	0	0	0.431	0.436
EEA1	RAB5B	9940.ENSOARP00000016984	9940.ENSOARP00000011427	0	0	0	0	0.062	0.816	0.8	0.579	0.983
EEA1	ATG5	9940.ENSOARP00000016984	9940.ENSOARP00000012000	0	0	0	0	0.062	0	0	0.41	0.423
EEA1	OCRL	9940.ENSOARP00000016984	9940.ENSOARP00000015851	0	0	0	0	0.061	0	0	0.589	0.597
EEA1	SAMD9	9940.ENSOARP00000016984	9940.ENSOARP00000019982	0	0	0	0	0	0.406	0	0	0.406
EEA1	ALS2	9940.ENSOARP00000016984	9940.ENSOARP00000018729	0	0	0	0	0.061	0.18	0	0.504	0.585
EEA1	TFRC	9940.ENSOARP00000016984	9940.ENSOARP00000021809	0	0	0	0	0.061	0	0	0.808	0.812
EFCAB11	CASK	9940.ENSOARP00000003608	9940.ENSOARP00000002906	0	0	0	0	0	0.489	0	0.07	0.504
EFCAB11	TPRA1	9940.ENSOARP00000003608	9940.ENSOARP00000007709	0	0	0	0	0	0	0	0.467	0.467
EFCAB11	PPP3CA	9940.ENSOARP00000003608	9940.ENSOARP00000014611	0	0	0	0	0.062	0.391	0	0.146	0.469
EFCAB11	TMBIM6	9940.ENSOARP00000003608	9940.ENSOARP00000019683	0	0	0	0	0.078	0.167	0	0.392	0.493
EFR3A	GAL-1	9940.ENSOARP00000007763	9940.ENSOARP00000014976	0	0	0	0	0.061	0	0	0.465	0.476
EFR3A	SLC9A6	9940.ENSOARP00000007763	9940.ENSOARP00000012317	0	0.026	0	0	0.054	0	0	0.537	0.543
EFR3B	KATNAL2	9940.ENSOARP00000019524	9940.ENSOARP00000003721	0	0	0	0	0.061	0	0	0.467	0.478
EHBP1	EPS15	9940.ENSOARP00000021591	9940.ENSOARP00000004830	0	0	0	0	0.062	0	0	0.449	0.461
EHBP1	CTNNAL1	9940.ENSOARP00000021591	9940.ENSOARP00000007589	0	0	0	0	0.061	0.432	0	0.139	0.5
EHBP1	VCL	9940.ENSOARP00000021591	9940.ENSOARP00000009202	0	0	0	0	0.061	0.432	0	0.139	0.5
EHBP1	EHD2	9940.ENSOARP00000021591	9940.ENSOARP00000012204	0	0	0	0	0.086	0.18	0	0.738	0.786
EHD2	AP2S1	9940.ENSOARP00000012204	9940.ENSOARP00000011575	0	0	0	0	0.06	0	0.8	0.058	0.807
EHD2	TCAP	9940.ENSOARP00000012204	9940.ENSOARP00000012406	0	0	0	0	0.062	0	0	0.433	0.445
EHD2	ATP11B	9940.ENSOARP00000012204	9940.ENSOARP00000022210	0	0	0	0	0.062	0.049	0	0.486	0.501
EHD2	EHBP1	9940.ENSOARP00000012204	9940.ENSOARP00000021591	0	0	0	0	0.086	0.18	0	0.738	0.786
EIF1	PRKCI	9940.ENSOARP00000018685	9940.ENSOARP00000000321	0	0	0	0	0	0.067	0	0.489	0.502
EIF1	DHX29	9940.ENSOARP00000018685	9940.ENSOARP00000008415	0	0	0	0	0	0.069	0	0.728	0.735
EIF1	DENR	9940.ENSOARP00000018685	9940.ENSOARP00000009129	0	0	0	0	0.061	0	0	0.437	0.448
EIF1	RPS18	9940.ENSOARP00000018685	9940.ENSOARP00000009768	0	0	0	0	0.068	0.918	0	0.305	0.942
EIF1	EIF2S2	9940.ENSOARP00000018685	9940.ENSOARP00000009841	0	0	0	0	0.097	0.701	0	0.526	0.86
EIF1	DDX18	9940.ENSOARP00000018685	9940.ENSOARP00000012913	0	0	0	0	0	0.067	0	0.431	0.446
EIF1	RPS26	9940.ENSOARP00000018685	9940.ENSOARP00000012973	0	0	0	0	0.062	0.706	0	0.13	0.739
EIF1	RPS27A	9940.ENSOARP00000018685	9940.ENSOARP00000016023	0	0	0	0	0.16	0.83	0	0.059	0.853
EIF1	RPS23	9940.ENSOARP00000018685	9940.ENSOARP00000016626	0	0	0	0	0.162	0.962	0	0.184	0.972
EIF1	RPS15	9940.ENSOARP00000018685	9940.ENSOARP00000016778	0.122	0	0	0	0.092	0.708	0	0.104	0.763
EIF1	EIF4E	9940.ENSOARP00000018685	9940.ENSOARP00000017077	0	0	0	0	0.092	0	0	0.658	0.676
EIF1	EIF5A2	9940.ENSOARP00000018685	9940.ENSOARP00000022321	0.107	0	0	0	0.402	0.197	0	0.156	0.589
EIF1	EIF2S1	9940.ENSOARP00000018685	9940.ENSOARP00000022752	0	0	0	0	0.142	0.7	0	0.465	0.85
EIF1	RPS27L	9940.ENSOARP00000018685	9940.ENSOARP00000022347	0	0	0	0	0.168	0.83	0	0.102	0.861
EIF2S1	PABPC1	9940.ENSOARP00000022752	9940.ENSOARP00000000076	0	0	0	0	0.407	0	0	0.144	0.47
EIF2S1	GFM1	9940.ENSOARP00000022752	9940.ENSOARP00000002573	0	0	0	0	0.451	0	0	0.149	0.512
EIF2S1	TOMM20	9940.ENSOARP00000022752	9940.ENSOARP00000003693	0	0	0	0	0.589	0	0	0	0.589
EIF2S1	RPL23A	9940.ENSOARP00000022752	9940.ENSOARP00000003711	0	0	0	0	0.448	0	0	0.221	0.551
EIF2S1	STRN3	9940.ENSOARP00000022752	9940.ENSOARP00000006151	0	0	0	0	0.062	0.542	0	0	0.552
EIF2S1	NUDT14	9940.ENSOARP00000022752	9940.ENSOARP00000009006	0	0	0	0	0.062	0.378	0	0.083	0.418
EIF2S1	DENR	9940.ENSOARP00000022752	9940.ENSOARP00000009129	0	0	0	0	0.605	0.448	0	0.244	0.82
EIF2S1	RPS18	9940.ENSOARP00000022752	9940.ENSOARP00000009768	0	0	0	0	0.754	0.979	0	0	0.994
EIF2S1	EIF2S2	9940.ENSOARP00000022752	9940.ENSOARP00000009841	0	0	0	0	0.761	0.828	0.8	0.707	0.997
EIF2S1	RPL23	9940.ENSOARP00000022752	9940.ENSOARP00000010754	0	0	0	0	0.456	0	0	0	0.456
EIF2S1	STRN	9940.ENSOARP00000022752	9940.ENSOARP00000010800	0	0	0	0	0.062	0.736	0	0	0.741
EIF2S1	ATF6	9940.ENSOARP00000022752	9940.ENSOARP00000011178	0	0	0	0	0	0	0	0.484	0.483
EIF2S1	DDX18	9940.ENSOARP00000022752	9940.ENSOARP00000012913	0	0	0	0	0.386	0.161	0	0.055	0.47
EIF2S1	RPS26	9940.ENSOARP00000022752	9940.ENSOARP00000012973	0	0	0	0	0.681	0.64	0	0	0.88
EIF2S1	RARS2	9940.ENSOARP00000022752	9940.ENSOARP00000013937	0	0	0	0	0.475	0	0	0	0.475
EIF2S1	OXR1	9940.ENSOARP00000022752	9940.ENSOARP00000016435	0	0	0	0	0	0	0	0.42	0.42
EIF2S1	RPS23	9940.ENSOARP00000022752	9940.ENSOARP00000016626	0	0	0	0	0.48	0.962	0	0	0.979
EIF2S1	RPS15	9940.ENSOARP00000022752	9940.ENSOARP00000016778	0	0	0	0	0.205	0.64	0	0.086	0.715
EIF2S1	EIF4E	9940.ENSOARP00000022752	9940.ENSOARP00000017077	0	0	0	0	0.581	0.072	0	0.697	0.871
EIF2S1	EIF1	9940.ENSOARP00000022752	9940.ENSOARP00000018685	0	0	0	0	0.142	0.7	0	0.465	0.85
EIF2S1	RPLP2	9940.ENSOARP00000022752	9940.ENSOARP00000019507	0	0	0	0	0.366	0	0	0.171	0.451
EIF2S1	PSMD1	9940.ENSOARP00000022752	9940.ENSOARP00000022226	0	0	0	0	0.578	0	0	0.072	0.591
EIF2S1	RPS27L	9940.ENSOARP00000022752	9940.ENSOARP00000022347	0.131	0	0	0	0.165	0.83	0	0	0.865
EIF2S1	PSMA3	9940.ENSOARP00000022752	9940.ENSOARP00000022685	0	0	0	0	0.643	0.119	0	0.111	0.695
EIF2S2	DENR	9940.ENSOARP00000009841	9940.ENSOARP00000009129	0	0	0	0	0.579	0.479	0	0.576	0.898
EIF2S2	RPS18	9940.ENSOARP00000009841	9940.ENSOARP00000009768	0	0	0	0	0.649	0	0	0.184	0.701
EIF2S2	IFT74	9940.ENSOARP00000009841	9940.ENSOARP00000015604	0	0	0	0	0	0	0	0.429	0.429
EIF2S2	EIF5A2	9940.ENSOARP00000009841	9940.ENSOARP00000022321	0	0	0	0	0.14	0.372	0	0.186	0.521
EIF2S2	EIF4E	9940.ENSOARP00000009841	9940.ENSOARP00000017077	0	0	0	0	0.271	0	0	0.389	0.535
EIF2S2	RPS27A	9940.ENSOARP00000009841	9940.ENSOARP00000016023	0	0	0	0	0.58	0.06	0	0.042	0.588
EIF2S2	RPS26	9940.ENSOARP00000009841	9940.ENSOARP00000012973	0	0	0	0	0.56	0	0	0.14	0.605
EIF2S2	RPS15	9940.ENSOARP00000009841	9940.ENSOARP00000016778	0	0	0	0	0.581	0	0	0.305	0.696
EIF2S2	PSMD1	9940.ENSOARP00000009841	9940.ENSOARP00000022226	0	0	0	0	0.588	0	0	0.44	0.759
EIF2S2	EIF1	9940.ENSOARP00000009841	9940.ENSOARP00000018685	0	0	0	0	0.097	0.701	0	0.526	0.86
EIF2S2	EIF2S1	9940.ENSOARP00000009841	9940.ENSOARP00000022752	0	0	0	0	0.761	0.828	0.8	0.707	0.997
EIF4E	PABPC1	9940.ENSOARP00000017077	9940.ENSOARP00000000076	0	0	0	0	0.062	0.436	0	0.731	0.845
EIF4E	PUM1	9940.ENSOARP00000017077	9940.ENSOARP00000001997	0	0	0	0	0.06	0.172	0	0.46	0.543
EIF4E	DDX3X	9940.ENSOARP00000017077	9940.ENSOARP00000002591	0	0	0	0	0.062	0.55	0	0.601	0.817
EIF4E	AKT3	9940.ENSOARP00000017077	9940.ENSOARP00000006511	0	0	0	0	0	0.067	0	0.49	0.504
EIF4E	PARN	9940.ENSOARP00000017077	9940.ENSOARP00000008127	0	0	0	0	0.079	0	0	0.537	0.555
EIF4E	SYK	9940.ENSOARP00000017077	9940.ENSOARP00000008390	0	0	0	0	0.046	0.067	0	0.391	0.411
EIF4E	DHX29	9940.ENSOARP00000017077	9940.ENSOARP00000008415	0	0	0	0	0.062	0	0	0.47	0.481
EIF4E	GAPDH	9940.ENSOARP00000017077	9940.ENSOARP00000008476	0	0	0	0	0.062	0	0	0.398	0.411
EIF4E	DENR	9940.ENSOARP00000017077	9940.ENSOARP00000009129	0	0	0	0	0.114	0	0	0.403	0.448
EIF4E	EIF2S2	9940.ENSOARP00000017077	9940.ENSOARP00000009841	0	0	0	0	0.271	0	0	0.389	0.535
EIF4E	CNOT7	9940.ENSOARP00000017077	9940.ENSOARP00000010123	0	0	0	0	0.062	0.224	0	0.332	0.471
EIF4E	RICTOR	9940.ENSOARP00000017077	9940.ENSOARP00000010402	0	0	0	0	0	0	0	0.642	0.642
EIF4E	SMG1	9940.ENSOARP00000017077	9940.ENSOARP00000011735	0	0	0	0	0.062	0.237	0	0.375	0.513
EIF4E	DDX6	9940.ENSOARP00000017077	9940.ENSOARP00000012283	0	0	0	0	0.087	0.221	0	0.747	0.805
EIF4E	DDX18	9940.ENSOARP00000017077	9940.ENSOARP00000012913	0	0	0	0	0.117	0.163	0	0.666	0.732
EIF4E	HSPB1	9940.ENSOARP00000017077	9940.ENSOARP00000014741	0	0	0	0	0	0.136	0	0.521	0.569
EIF4E	ATAD1	9940.ENSOARP00000017077	9940.ENSOARP00000015129	0	0	0	0	0.681	0	0	0	0.681
EIF4E	LIN7C	9940.ENSOARP00000017077	9940.ENSOARP00000016183	0	0	0	0	0.455	0	0	0	0.455
EIF4E	RPS6KA3	9940.ENSOARP00000017077	9940.ENSOARP00000016603	0	0	0	0	0.062	0	0	0.519	0.53
EIF4E	HNRNPA1	9940.ENSOARP00000017077	9940.ENSOARP00000017439	0	0	0	0	0.062	0.237	0	0.242	0.41
EIF4E	UBE2N	9940.ENSOARP00000017077	9940.ENSOARP00000021574	0	0	0	0	0.43	0.053	0	0.055	0.445
EIF4E	YTHDC2	9940.ENSOARP00000017077	9940.ENSOARP00000017431	0	0	0	0	0.078	0	0	0.451	0.472
EIF4E	IRS1	9940.ENSOARP00000017077	9940.ENSOARP00000021991	0	0	0	0	0	0.18	0	0.465	0.543
EIF4E	XPO1	9940.ENSOARP00000017077	9940.ENSOARP00000021667	0	0	0	0	0.062	0	0	0.538	0.548
EIF4E	PUM2	9940.ENSOARP00000017077	9940.ENSOARP00000018503	0	0	0	0	0.06	0.172	0	0.49	0.568
EIF4E	TIA1	9940.ENSOARP00000017077	9940.ENSOARP00000021169	0	0	0	0	0.062	0.157	0	0.563	0.624
EIF4E	EIF1	9940.ENSOARP00000017077	9940.ENSOARP00000018685	0	0	0	0	0.092	0	0	0.658	0.676
EIF4E	ATP7A	9940.ENSOARP00000017077	9940.ENSOARP00000019703	0	0	0	0	0.062	0	0	0.761	0.766
EIF4E	EIF2S1	9940.ENSOARP00000017077	9940.ENSOARP00000022752	0	0	0	0	0.581	0.072	0	0.697	0.871
EIF5A2	GFM1	9940.ENSOARP00000022321	9940.ENSOARP00000002573	0.056	0	0	0	0.209	0.126	0	0.191	0.401
EIF5A2	RPL23A	9940.ENSOARP00000022321	9940.ENSOARP00000003711	0	0	0	0	0.191	0.373	0	0.113	0.51
EIF5A2	RPL10	9940.ENSOARP00000022321	9940.ENSOARP00000005329	0	0	0	0	0.483	0.379	0	0.109	0.688
EIF5A2	PTGES3	9940.ENSOARP00000022321	9940.ENSOARP00000008885	0	0	0	0	0.46	0	0	0	0.459
EIF5A2	RPS18	9940.ENSOARP00000022321	9940.ENSOARP00000009768	0.133	0	0	0	0.643	0.636	0	0.268	0.906
EIF5A2	EIF2S2	9940.ENSOARP00000022321	9940.ENSOARP00000009841	0	0	0	0	0.14	0.372	0	0.186	0.521
EIF5A2	RPL23	9940.ENSOARP00000022321	9940.ENSOARP00000010754	0	0	0	0	0.171	0.416	0	0.087	0.519
EIF5A2	MAT1A	9940.ENSOARP00000022321	9940.ENSOARP00000010917	0.122	0	0	0	0.095	0	0	0.317	0.409
EIF5A2	RPS26	9940.ENSOARP00000022321	9940.ENSOARP00000012973	0	0	0	0	0.397	0.31	0	0	0.566
EIF5A2	RPS27A	9940.ENSOARP00000022321	9940.ENSOARP00000016023	0	0.021	0	0	0.59	0.391	0	0.147	0.768
EIF5A2	RPS23	9940.ENSOARP00000022321	9940.ENSOARP00000016626	0	0	0	0	0.611	0.471	0	0.149	0.809
EIF5A2	RPS15	9940.ENSOARP00000022321	9940.ENSOARP00000016778	0	0	0	0	0.633	0.551	0	0.151	0.847
EIF5A2	EIF1	9940.ENSOARP00000022321	9940.ENSOARP00000018685	0.107	0	0	0	0.402	0.197	0	0.156	0.589
EIF5A2	RPLP2	9940.ENSOARP00000022321	9940.ENSOARP00000019507	0	0	0	0	0.648	0.194	0	0.132	0.732
EIF5A2	XPO1	9940.ENSOARP00000022321	9940.ENSOARP00000021667	0	0	0	0	0.062	0.138	0	0.494	0.555
EIF5A2	RPS27L	9940.ENSOARP00000022321	9940.ENSOARP00000022347	0	0	0	0	0.572	0.31	0	0	0.692
ELAVL2	STAU2	9940.ENSOARP00000015519	9940.ENSOARP00000006440	0	0	0	0	0.062	0.056	0	0.613	0.627
ELAVL2	PUM2	9940.ENSOARP00000015519	9940.ENSOARP00000018503	0	0	0	0	0	0.262	0	0.231	0.408
ELAVL2	TCF12	9940.ENSOARP00000015519	9940.ENSOARP00000022433	0	0	0	0	0.045	0.075	0	0.398	0.422
ELAVL2	LANCL1	9940.ENSOARP00000015519	9940.ENSOARP00000020621	0	0	0	0	0.061	0	0	0.423	0.435
ENOSF1	TFRC	9940.ENSOARP00000010111	9940.ENSOARP00000021809	0	0	0	0	0	0	0	0.426	0.426
EPM2AIP1	NFU1	9940.ENSOARP00000015016	9940.ENSOARP00000021269	0	0	0	0	0	0	0	0.584	0.584
EPS15	PSTPIP2	9940.ENSOARP00000004830	9940.ENSOARP00000003027	0	0	0	0	0.115	0.248	0	0.182	0.408
EPS15	AP1G1	9940.ENSOARP00000004830	9940.ENSOARP00000004099	0	0	0	0	0.099	0.253	0	0.276	0.47
EPS15	SNX9	9940.ENSOARP00000004830	9940.ENSOARP00000004588	0	0	0	0	0.048	0	0	0.6	0.602
EPS15	BDP1	9940.ENSOARP00000004830	9940.ENSOARP00000005750	0	0	0	0	0.088	0	0	0.431	0.459
EPS15	EHBP1	9940.ENSOARP00000004830	9940.ENSOARP00000021591	0	0	0	0	0.062	0	0	0.449	0.461
EPS15	OCRL	9940.ENSOARP00000004830	9940.ENSOARP00000015851	0	0	0	0	0.062	0.225	0	0.322	0.464
EPS15	EEA1	9940.ENSOARP00000004830	9940.ENSOARP00000016984	0	0	0	0	0.061	0	0	0.523	0.533
EPS15	TFRC	9940.ENSOARP00000004830	9940.ENSOARP00000021809	0	0	0	0	0.049	0.164	0	0.509	0.575
EPS15	SPOPL	9940.ENSOARP00000004830	9940.ENSOARP00000011009	0	0	0	0	0.062	0.235	0	0.464	0.581
EPS15	AP2S1	9940.ENSOARP00000004830	9940.ENSOARP00000011575	0	0	0	0	0.062	0.29	0	0.464	0.611
EPS15	PDGFRA	9940.ENSOARP00000004830	9940.ENSOARP00000020481	0	0	0	0	0	0	0.6	0.17	0.653
EPS15	HIP1	9940.ENSOARP00000004830	9940.ENSOARP00000014160	0	0	0	0	0.062	0.429	0	0.428	0.666
EPS15	FCHO2	9940.ENSOARP00000004830	9940.ENSOARP00000005359	0	0	0	0	0.115	0.248	0	0.567	0.686
EPS15	PICALM	9940.ENSOARP00000004830	9940.ENSOARP00000004979	0	0	0	0	0.062	0.482	0	0.438	0.703
EPS15	SNAP91	9940.ENSOARP00000004830	9940.ENSOARP00000008112	0	0	0	0	0.062	0.482	0	0.767	0.877
ETNK1	PRKCI	9940.ENSOARP00000021600	9940.ENSOARP00000000321	0	0	0	0	0.061	0.141	0	0.386	0.461
ETNK1	CMPK1	9940.ENSOARP00000021600	9940.ENSOARP00000003823	0	0	0	0	0.081	0	0	0.46	0.482
ETNK1	IPMK	9940.ENSOARP00000021600	9940.ENSOARP00000013867	0	0	0	0	0.092	0.049	0	0.54	0.568
ETNK1	LAMTOR3	9940.ENSOARP00000021600	9940.ENSOARP00000015121	0	0	0	0	0.047	0	0	0.49	0.493
ETNK1	GPCPD1	9940.ENSOARP00000021600	9940.ENSOARP00000018918	0	0	0	0	0.061	0	0.9	0.083	0.906
ETNK1	PCYT1A	9940.ENSOARP00000021600	9940.ENSOARP00000021820	0.049	0	0	0	0.087	0	0	0.428	0.459
ETNK1	GOLT1B	9940.ENSOARP00000021600	9940.ENSOARP00000021840	0	0	0	0	0.062	0	0	0.552	0.561
EXD1	NUBPL	9940.ENSOARP00000021835	9940.ENSOARP00000006808	0	0	0	0	0.06	0	0	0.538	0.547
EXD1	NAA16	9940.ENSOARP00000021835	9940.ENSOARP00000007565	0	0	0	0	0	0	0	0.404	0.404
EXOC5	SCFD1	9940.ENSOARP00000022678	9940.ENSOARP00000005739	0	0	0	0	0.061	0.075	0	0.468	0.497
EXOC5	SNAP25	9940.ENSOARP00000022678	9940.ENSOARP00000011011	0	0	0	0	0	0.102	0	0.471	0.504
EXOC5	STXBP1	9940.ENSOARP00000022678	9940.ENSOARP00000012684	0	0	0	0	0.062	0.146	0	0.451	0.521
EXOC5	VAMP4	9940.ENSOARP00000022678	9940.ENSOARP00000014641	0	0	0	0	0.046	0.149	0	0.441	0.506
EXOC5	SNAP23	9940.ENSOARP00000022678	9940.ENSOARP00000022064	0	0	0	0	0.061	0.102	0	0.383	0.434
EXOC5	GMFB	9940.ENSOARP00000022678	9940.ENSOARP00000022647	0	0	0	0	0.07	0	0	0.39	0.408
FADS1	DGKB	9940.ENSOARP00000014742	9940.ENSOARP00000008584	0	0	0	0	0.061	0	0	0.463	0.474
FADS1	CPT1A	9940.ENSOARP00000014742	9940.ENSOARP00000017732	0	0	0	0	0.062	0	0	0.44	0.452
FAM102B	SGTB	9940.ENSOARP00000020261	9940.ENSOARP00000006544	0	0	0	0	0	0	0	0.606	0.606
FAM102B	WDR44	9940.ENSOARP00000020261	9940.ENSOARP00000018048	0	0	0	0	0	0	0	0.484	0.483
FAM102B	DZIP3	9940.ENSOARP00000020261	9940.ENSOARP00000020415	0	0	0	0	0.053	0	0	0.543	0.548
FAM114A1	DPY19L1	9940.ENSOARP00000011016	9940.ENSOARP00000006139	0	0	0	0	0	0	0	0.536	0.536
FAM114A1	FNDC3A	9940.ENSOARP00000011016	9940.ENSOARP00000008989	0	0	0	0	0.061	0	0	0.425	0.436
FAM114A1	UGDH	9940.ENSOARP00000011016	9940.ENSOARP00000012737	0	0	0	0	0.061	0	0	0.485	0.495
FAM114A1	PDS5A	9940.ENSOARP00000011016	9940.ENSOARP00000013105	0	0	0	0	0	0	0	0.645	0.645
FAM122B	UBE2Q1	9940.ENSOARP00000012847	9940.ENSOARP00000002972	0	0	0	0	0	0	0	0.55	0.55
FAM133B	SAMD9	9940.ENSOARP00000019884	9940.ENSOARP00000019982	0	0	0	0	0	0	0	0.56	0.56
FAM91A1	RAB6A	9940.ENSOARP00000010341	9940.ENSOARP00000008575	0	0	0	0	0.062	0	0	0.464	0.475
FAM91A1	CD2AP	9940.ENSOARP00000010341	9940.ENSOARP00000012512	0	0	0	0	0.414	0	0	0	0.414
FAM91A1	COL24A1	9940.ENSOARP00000010341	9940.ENSOARP00000015535	0	0	0	0	0	0	0	0.7	0.7
FASLG	GALC	9940.ENSOARP00000015641	9940.ENSOARP00000003256	0	0	0	0	0	0	0	0.562	0.562
FASLG	MMP7	9940.ENSOARP00000015641	9940.ENSOARP00000006547	0	0	0	0	0	0.054	0	0.409	0.417
FASLG	BIRC8	9940.ENSOARP00000015641	9940.ENSOARP00000014796	0	0	0	0	0	0.163	0	0.359	0.44
FBLN1	CASK	9940.ENSOARP00000020846	9940.ENSOARP00000002906	0	0	0	0	0	0.429	0	0	0.429
FBLN1	COL1A1	9940.ENSOARP00000020846	9940.ENSOARP00000005233	0	0	0	0	0.591	0.067	0	0.222	0.677
FBLN1	COL6A2	9940.ENSOARP00000020846	9940.ENSOARP00000013817	0	0	0	0	0.448	0.067	0	0.214	0.559
FBLN1	MPP5	9940.ENSOARP00000020846	9940.ENSOARP00000022750	0	0	0	0	0	0.484	0	0	0.483
FBLN1	GXYLT1	9940.ENSOARP00000020846	9940.ENSOARP00000021284	0	0	0	0	0.052	0.069	0	0.485	0.505
FBXO11	PSME4	9940.ENSOARP00000005292	9940.ENSOARP00000004036	0	0	0	0	0.082	0	0	0.729	0.74
FBXO11	TRPM7	9940.ENSOARP00000005292	9940.ENSOARP00000022552	0	0	0	0	0.404	0	0	0	0.404
FBXO11	ARHGEF12	9940.ENSOARP00000005292	9940.ENSOARP00000018652	0	0	0	0	0	0	0	0.537	0.537
FBXO11	FBXO45	9940.ENSOARP00000005292	9940.ENSOARP00000021852	0	0	0	0	0.062	0	0	0.537	0.547
FBXO11	KCNK12	9940.ENSOARP00000005292	9940.ENSOARP00000005488	0	0	0	0	0	0	0	0.712	0.712
FBXO45	NMNAT2	9940.ENSOARP00000021852	9940.ENSOARP00000001003	0	0	0	0	0	0	0	0.469	0.469
FBXO45	FBXO11	9940.ENSOARP00000021852	9940.ENSOARP00000005292	0	0	0	0	0.062	0	0	0.537	0.547
FBXO45	PLCB1	9940.ENSOARP00000021852	9940.ENSOARP00000009872	0	0	0	0	0	0	0	0.536	0.536
FBXO45	TP73	9940.ENSOARP00000021852	9940.ENSOARP00000017005	0	0	0	0	0	0.142	0	0.465	0.521
FCHO2	SNX9	9940.ENSOARP00000005359	9940.ENSOARP00000004588	0	0	0	0	0.048	0	0	0.429	0.433
FCHO2	EPS15	9940.ENSOARP00000005359	9940.ENSOARP00000004830	0	0	0	0	0.115	0.248	0	0.567	0.686
FCHO2	PICALM	9940.ENSOARP00000005359	9940.ENSOARP00000004979	0	0	0	0	0.062	0.314	0	0.233	0.463
FCHO2	FNBP1L	9940.ENSOARP00000005359	9940.ENSOARP00000018106	0	0	0	0	0.062	0.097	0	0.376	0.425
FCHO2	VCL	9940.ENSOARP00000005359	9940.ENSOARP00000009202	0	0	0	0	0.062	0	0	0.442	0.454
FCHO2	SNAP91	9940.ENSOARP00000005359	9940.ENSOARP00000008112	0	0	0	0	0.062	0.191	0	0.348	0.462
FCHO2	LRCH1	9940.ENSOARP00000005359	9940.ENSOARP00000008610	0	0	0	0	0.061	0	0	0.465	0.476
FCHO2	FNBP1	9940.ENSOARP00000005359	9940.ENSOARP00000008807	0	0	0	0	0.061	0.147	0	0.607	0.657
FCHSD2	SNX9	9940.ENSOARP00000007504	9940.ENSOARP00000004588	0	0	0	0	0	0.2	0	0.358	0.464
FCHSD2	FNBP1	9940.ENSOARP00000007504	9940.ENSOARP00000008807	0	0	0	0	0.06	0	0	0.39	0.402
FCHSD2	ACER3	9940.ENSOARP00000007504	9940.ENSOARP00000014185	0	0	0	0	0	0	0	0.433	0.433
FLNA	ITGA6	9940.ENSOARP00000005603	9940.ENSOARP00000001243	0	0	0	0	0.062	0.372	0.6	0.154	0.773
FLNA	CBFB	9940.ENSOARP00000005603	9940.ENSOARP00000002838	0	0	0	0	0	0.153	0	0.47	0.532
FLNA	ITGAM	9940.ENSOARP00000005603	9940.ENSOARP00000009667	0	0	0	0	0.062	0.372	0	0.096	0.421
FLNA	IQGAP1	9940.ENSOARP00000005603	9940.ENSOARP00000013997	0	0	0	0	0.062	0.048	0	0.467	0.482
FLNA	SYK	9940.ENSOARP00000005603	9940.ENSOARP00000008390	0	0	0	0	0.062	0.142	0	0.411	0.484
FLNA	PAK2	9940.ENSOARP00000005603	9940.ENSOARP00000021865	0	0	0	0	0.061	0.201	0	0.377	0.491
FLNA	RPS6KA3	9940.ENSOARP00000005603	9940.ENSOARP00000016603	0	0	0	0	0.061	0	0	0.575	0.583
FLNA	STRN	9940.ENSOARP00000005603	9940.ENSOARP00000010800	0	0	0	0	0	0.05	0	0.606	0.609
FLNA	VCL	9940.ENSOARP00000005603	9940.ENSOARP00000009202	0	0	0	0	0.314	0.201	0	0.51	0.708
FLNA	CMIP	9940.ENSOARP00000005603	9940.ENSOARP00000009445	0	0	0	0	0	0.18	0	0.682	0.728
FLNA	ITGA2	9940.ENSOARP00000005603	9940.ENSOARP00000008810	0	0	0	0	0.062	0.372	0.6	0.076	0.753
FLNA	ITGA1	9940.ENSOARP00000005603	9940.ENSOARP00000008893	0	0	0	0	0.062	0.372	0.6	0.153	0.773
FLNA	ITGB8	9940.ENSOARP00000005603	9940.ENSOARP00000010756	0	0	0	0	0.062	0.501	0.6	0.056	0.799
FLNA	TXNDC16	9940.ENSOARP00000005603	9940.ENSOARP00000018939	0	0	0	0	0.048	0.816	0	0	0.817
FLVCR1	ALAS2	9940.ENSOARP00000010678	9940.ENSOARP00000006085	0	0	0	0	0	0	0	0.472	0.472
FLVCR1	TFRC	9940.ENSOARP00000010678	9940.ENSOARP00000021809	0	0	0	0	0	0	0	0.4	0.4
FMNL2	FNBP1	9940.ENSOARP00000008871	9940.ENSOARP00000008807	0	0	0	0	0.061	0.069	0	0.463	0.489
FNBP1	PSTPIP2	9940.ENSOARP00000008807	9940.ENSOARP00000003027	0	0	0	0	0.061	0.064	0	0.492	0.514
FNBP1	SNX9	9940.ENSOARP00000008807	9940.ENSOARP00000004588	0	0	0	0	0	0.156	0	0.401	0.472
FNBP1	FCHO2	9940.ENSOARP00000008807	9940.ENSOARP00000005359	0	0	0	0	0.061	0.147	0	0.607	0.657
FNBP1	FCHSD2	9940.ENSOARP00000008807	9940.ENSOARP00000007504	0	0	0	0	0.06	0	0	0.39	0.402
FNBP1	PIK3CB	9940.ENSOARP00000008807	9940.ENSOARP00000007773	0	0	0	0	0.058	0.119	0	0.442	0.497
FNBP1	TNKS	9940.ENSOARP00000008807	9940.ENSOARP00000010894	0	0	0	0	0	0.18	0	0.306	0.406
FNBP1	NCKAP1	9940.ENSOARP00000008807	9940.ENSOARP00000017993	0	0	0	0	0.061	0.187	0	0.349	0.459
FNBP1	FMNL2	9940.ENSOARP00000008807	9940.ENSOARP00000008871	0	0	0	0	0.061	0.069	0	0.463	0.489
FNBP1	WASF3	9940.ENSOARP00000008807	9940.ENSOARP00000013602	0	0	0	0	0	0.55	0	0.212	0.63
FNBP1L	SNX9	9940.ENSOARP00000018106	9940.ENSOARP00000004588	0	0	0	0	0	0.156	0	0.398	0.47
FNBP1L	FCHO2	9940.ENSOARP00000018106	9940.ENSOARP00000005359	0	0	0	0	0.062	0.097	0	0.376	0.425
FNBP1L	CDC42	9940.ENSOARP00000018106	9940.ENSOARP00000008675	0	0	0	0	0	0.214	0	0.4	0.508
FNBP1L	WASF3	9940.ENSOARP00000018106	9940.ENSOARP00000013602	0	0	0	0	0.061	0.55	0	0.441	0.743
FNBP1L	RAB33B	9940.ENSOARP00000018106	9940.ENSOARP00000014431	0	0	0	0	0	0	0	0.494	0.493
FNBP1L	NCKAP1	9940.ENSOARP00000018106	9940.ENSOARP00000017993	0	0	0	0	0.062	0.187	0	0.349	0.46
FNDC3A	MBNL1	9940.ENSOARP00000008989	9940.ENSOARP00000003951	0	0	0	0	0.062	0	0	0.488	0.499
FNDC3A	DPY19L1	9940.ENSOARP00000008989	9940.ENSOARP00000006139	0	0	0	0	0	0	0	0.501	0.501
FNDC3A	CAB39	9940.ENSOARP00000008989	9940.ENSOARP00000022215	0	0	0	0	0	0	0	0.428	0.428
FNDC3A	FAM114A1	9940.ENSOARP00000008989	9940.ENSOARP00000011016	0	0	0	0	0.061	0	0	0.425	0.436
FOXN2	SHPRH	9940.ENSOARP00000005100	9940.ENSOARP00000002190	0	0	0	0	0.061	0.08	0	0.676	0.695
FOXN2	PIP4K2B	9940.ENSOARP00000005100	9940.ENSOARP00000010554	0	0	0	0	0	0	0	0.44	0.44
FOXN2	HLTF	9940.ENSOARP00000005100	9940.ENSOARP00000005581	0	0	0	0	0.061	0.08	0	0.588	0.613
FRMD3	TMC7	9940.ENSOARP00000009711	9940.ENSOARP00000012493	0	0	0	0	0	0	0	0.485	0.485
FRMD6	STK4	9940.ENSOARP00000022248	9940.ENSOARP00000005063	0	0	0	0	0	0.189	0	0.321	0.425
FST	BMPR1A	9940.ENSOARP00000008709	9940.ENSOARP00000000669	0	0	0	0	0.061	0.18	0	0.401	0.498
FST	TGFBR3	9940.ENSOARP00000008709	9940.ENSOARP00000017239	0	0	0	0	0.061	0	0	0.427	0.439
FST	ZFX	9940.ENSOARP00000008709	9940.ENSOARP00000018390	0	0	0	0	0	0	0	0.498	0.497
FST	GUCY2F	9940.ENSOARP00000008709	9940.ENSOARP00000019391	0	0	0	0	0	0	0	0.605	0.605
FST	WFIKKN1	9940.ENSOARP00000008709	9940.ENSOARP00000013464	0	0	0	0	0.062	0	0	0.63	0.638
FSTL1	BMPR1A	9940.ENSOARP00000021367	9940.ENSOARP00000000669	0	0	0	0	0.06	0.137	0	0.329	0.408
FSTL1	UTRN	9940.ENSOARP00000021367	9940.ENSOARP00000001982	0	0	0	0	0.061	0	0	0.658	0.665
FSTL1	COL1A1	9940.ENSOARP00000021367	9940.ENSOARP00000005233	0	0	0	0	0.589	0	0	0.126	0.625
FSTL1	SOST	9940.ENSOARP00000021367	9940.ENSOARP00000006271	0	0	0	0	0	0	0	0.572	0.572
FUBP3	PARN	9940.ENSOARP00000008092	9940.ENSOARP00000008127	0	0	0	0	0.061	0.136	0	0.352	0.428
FUBP3	LRCH1	9940.ENSOARP00000008092	9940.ENSOARP00000008610	0	0	0	0	0.058	0	0	0.578	0.585
FUBP3	TIA1	9940.ENSOARP00000008092	9940.ENSOARP00000021169	0	0	0	0	0.062	0.221	0	0.557	0.648
FUBP3	ARF4	9940.ENSOARP00000008092	9940.ENSOARP00000014542	0	0	0	0	0	0.738	0	0	0.738
GABRA5	KCNS1	9940.ENSOARP00000009979	9940.ENSOARP00000005163	0	0	0	0	0.062	0	0	0.456	0.467
GABRA5	PREPL	9940.ENSOARP00000009979	9940.ENSOARP00000006639	0	0	0	0	0.061	0	0	0.399	0.411
GAD1	GLUD1	9940.ENSOARP00000002472	9940.ENSOARP00000000794	0	0	0	0	0.061	0	0.9	0.139	0.912
GAD1	GBE1	9940.ENSOARP00000002472	9940.ENSOARP00000018090	0	0	0	0	0.45	0	0	0.058	0.459
GAD1	USP46	9940.ENSOARP00000002472	9940.ENSOARP00000019927	0	0	0	0	0.053	0	0	0.467	0.473
GAD1	SNAP25	9940.ENSOARP00000002472	9940.ENSOARP00000011011	0	0	0	0	0.462	0	0	0.371	0.647
GAD1	GGT5	9940.ENSOARP00000002472	9940.ENSOARP00000014726	0	0	0	0	0.061	0	0.9	0.125	0.91
GAL-1	RPL10	9940.ENSOARP00000014976	9940.ENSOARP00000005329	0	0	0	0	0	0	0	0.445	0.445
GAL-1	EFR3A	9940.ENSOARP00000014976	9940.ENSOARP00000007763	0	0	0	0	0.061	0	0	0.465	0.476
GAL-1	SLC9A6	9940.ENSOARP00000014976	9940.ENSOARP00000012317	0	0	0	0	0	0.043	0	0.401	0.402
GALC	ACER3	9940.ENSOARP00000003256	9940.ENSOARP00000014185	0	0	0	0	0	0	0	0.537	0.537
GALC	FASLG	9940.ENSOARP00000003256	9940.ENSOARP00000015641	0	0	0	0	0	0	0	0.562	0.562
GALC	SMPD2	9940.ENSOARP00000003256	9940.ENSOARP00000011172	0	0	0	0	0	0	0.9	0.165	0.912
GALNT2	GOLIM4	9940.ENSOARP00000003318	9940.ENSOARP00000001127	0	0	0	0	0.062	0	0	0.479	0.49
GALNT2	UBR1	9940.ENSOARP00000003318	9940.ENSOARP00000022117	0	0	0	0	0	0	0	0.467	0.467
GALNT2	TTC39B	9940.ENSOARP00000003318	9940.ENSOARP00000014990	0	0	0	0	0	0	0	0.468	0.468
GALNT2	SLC35A3	9940.ENSOARP00000003318	9940.ENSOARP00000019151	0	0	0	0	0	0	0	0.47	0.47
GALNT2	PCYT1A	9940.ENSOARP00000003318	9940.ENSOARP00000021820	0	0	0	0	0.061	0	0	0.474	0.484
GALNT3	SLC34A3	9940.ENSOARP00000005513	9940.ENSOARP00000002692	0	0	0	0	0	0	0	0.466	0.465
GALNT3	SCN1A	9940.ENSOARP00000005513	9940.ENSOARP00000005213	0	0	0	0	0	0	0	0.411	0.411
GALNT3	SAMD9	9940.ENSOARP00000005513	9940.ENSOARP00000019982	0	0	0	0	0.046	0	0	0.444	0.446
GALNT3	ST6GAL2	9940.ENSOARP00000005513	9940.ENSOARP00000022521	0	0	0	0	0	0	0	0.469	0.469
GAPDH	DCT	9940.ENSOARP00000008476	9940.ENSOARP00000000633	0	0	0	0	0	0	0	0.425	0.425
GAPDH	KDR	9940.ENSOARP00000008476	9940.ENSOARP00000001106	0	0	0	0	0	0	0	0.488	0.488
GAPDH	CASK	9940.ENSOARP00000008476	9940.ENSOARP00000002906	0.044	0	0	0	0.059	0.637	0	0.143	0.682
GAPDH	COL1A1	9940.ENSOARP00000008476	9940.ENSOARP00000005233	0	0	0	0	0.075	0	0	0.573	0.588
GAPDH	AKT3	9940.ENSOARP00000008476	9940.ENSOARP00000006511	0	0	0	0	0	0.223	0	0.43	0.538
GAPDH	MMP7	9940.ENSOARP00000008476	9940.ENSOARP00000006547	0	0	0	0	0	0	0	0.483	0.483
GAPDH	TXN	9940.ENSOARP00000008476	9940.ENSOARP00000007408	0.044	0	0	0	0.062	0.159	0	0.359	0.451
GAPDH	BIRC8	9940.ENSOARP00000008476	9940.ENSOARP00000014796	0	0	0	0	0.061	0	0	0.393	0.406
GAPDH	EIF4E	9940.ENSOARP00000008476	9940.ENSOARP00000017077	0	0	0	0	0.062	0	0	0.398	0.411
GAPDH	MAT1A	9940.ENSOARP00000008476	9940.ENSOARP00000010917	0.112	0	0	0	0.072	0	0	0.357	0.424
GAPDH	IRS1	9940.ENSOARP00000008476	9940.ENSOARP00000021991	0	0	0	0	0	0	0	0.425	0.425
GAPDH	PPP3CA	9940.ENSOARP00000008476	9940.ENSOARP00000014611	0	0	0	0	0.061	0.372	0	0.127	0.44
GAPDH	RPS18	9940.ENSOARP00000008476	9940.ENSOARP00000009768	0.122	0	0	0	0.099	0	0	0.354	0.445
GAPDH	VCL	9940.ENSOARP00000008476	9940.ENSOARP00000009202	0	0	0	0	0	0	0	0.463	0.463
GAPDH	TFRC	9940.ENSOARP00000008476	9940.ENSOARP00000021809	0	0	0	0	0	0	0	0.467	0.467
GAPDH	ATG5	9940.ENSOARP00000008476	9940.ENSOARP00000012000	0	0	0	0	0	0	0	0.476	0.476
GAPDH	ITGAM	9940.ENSOARP00000008476	9940.ENSOARP00000009667	0	0	0	0	0	0	0	0.536	0.536
GBE1	GAD1	9940.ENSOARP00000018090	9940.ENSOARP00000002472	0	0	0	0	0.45	0	0	0.058	0.459
GBE1	HIPK3	9940.ENSOARP00000018090	9940.ENSOARP00000018660	0	0	0	0	0.577	0	0	0	0.577
GDAP1	CPXM1	9940.ENSOARP00000007024	9940.ENSOARP00000006083	0	0	0	0	0.05	0	0	0.704	0.706
GDAP1	RAPGEF5	9940.ENSOARP00000007024	9940.ENSOARP00000012690	0	0	0	0	0	0	0	0.404	0.404
GDAP1	RAB6A	9940.ENSOARP00000007024	9940.ENSOARP00000008575	0	0	0	0	0.079	0	0	0.484	0.504
GDAP1	AEBP2	9940.ENSOARP00000007024	9940.ENSOARP00000021988	0	0	0	0	0	0	0	0.585	0.585
GDAP1	SBF2	9940.ENSOARP00000007024	9940.ENSOARP00000012522	0	0	0	0	0	0	0	0.633	0.633
GDAP1	ARHGAP12	9940.ENSOARP00000007024	9940.ENSOARP00000014751	0	0	0	0	0	0	0	0.642	0.642
GDAP1	RAB6B	9940.ENSOARP00000007024	9940.ENSOARP00000008991	0	0	0	0	0.079	0	0	0.673	0.685
GFM1	EIF5A2	9940.ENSOARP00000002573	9940.ENSOARP00000022321	0.056	0	0	0	0.209	0.126	0	0.191	0.401
GFM1	APRT	9940.ENSOARP00000002573	9940.ENSOARP00000014528	0.083	0	0	0	0.117	0	0	0.336	0.415
GFM1	RPLP2	9940.ENSOARP00000002573	9940.ENSOARP00000019507	0	0	0	0	0.159	0.315	0	0.084	0.426
GFM1	MCCC2	9940.ENSOARP00000002573	9940.ENSOARP00000005645	0	0	0	0	0.054	0	0	0.421	0.428
GFM1	RPS27L	9940.ENSOARP00000002573	9940.ENSOARP00000022347	0	0	0	0	0.086	0.431	0	0	0.457
GFM1	CPE	9940.ENSOARP00000002573	9940.ENSOARP00000017342	0	0	0	0	0	0	0	0.469	0.469
GFM1	EIF2S1	9940.ENSOARP00000002573	9940.ENSOARP00000022752	0	0	0	0	0.451	0	0	0.149	0.512
GFM1	HFM1	9940.ENSOARP00000002573	9940.ENSOARP00000016988	0	0	0	0	0.062	0.471	0	0.16	0.546
GFM1	DHX30	9940.ENSOARP00000002573	9940.ENSOARP00000003082	0	0	0	0	0.061	0.271	0	0.428	0.574
GFM1	RPL23A	9940.ENSOARP00000002573	9940.ENSOARP00000003711	0.083	0	0	0	0.291	0.361	0	0.11	0.58
GFM1	RPL10	9940.ENSOARP00000002573	9940.ENSOARP00000005329	0.083	0	0	0	0.323	0.372	0	0.111	0.607
GFM1	RPS26	9940.ENSOARP00000002573	9940.ENSOARP00000012973	0	0	0	0	0.143	0.502	0	0.235	0.644
GFM1	RPL23	9940.ENSOARP00000002573	9940.ENSOARP00000010754	0.094	0	0	0	0.359	0.383	0	0.125	0.644
GFM1	RPS23	9940.ENSOARP00000002573	9940.ENSOARP00000016626	0.106	0	0	0	0.452	0.44	0	0.158	0.738
GFM1	RPS15	9940.ENSOARP00000002573	9940.ENSOARP00000016778	0.122	0	0	0	0.578	0.515	0	0.201	0.837
GFM1	RPS18	9940.ENSOARP00000002573	9940.ENSOARP00000009768	0.131	0	0	0	0.643	0.604	0	0.26	0.896
GGT5	GLUD1	9940.ENSOARP00000014726	9940.ENSOARP00000000794	0	0	0	0	0	0	0.8	0.262	0.846
GGT5	GAD1	9940.ENSOARP00000014726	9940.ENSOARP00000002472	0	0	0	0	0.061	0	0.9	0.125	0.91
GKAP1	PRKG2	9940.ENSOARP00000009657	9940.ENSOARP00000020488	0	0	0	0	0.046	0.232	0	0.417	0.535
GLMN	UBA3	9940.ENSOARP00000017419	9940.ENSOARP00000010829	0	0	0	0	0.072	0	0	0.467	0.484
GLMN	RBX1	9940.ENSOARP00000017419	9940.ENSOARP00000019147	0	0	0	0	0.06	0.817	0	0.562	0.918
GLUD1	ALDH6A1	9940.ENSOARP00000000794	9940.ENSOARP00000000983	0	0	0	0	0.115	0	0	0.438	0.481
GLUD1	GPD2	9940.ENSOARP00000000794	9940.ENSOARP00000008551	0.11	0	0	0	0.085	0.2	0	0.368	0.533
GLUD1	GGT5	9940.ENSOARP00000000794	9940.ENSOARP00000014726	0	0	0	0	0	0	0.8	0.262	0.846
GLUD1	GAD1	9940.ENSOARP00000000794	9940.ENSOARP00000002472	0	0	0	0	0.061	0	0.9	0.139	0.912
GMFB	ACTR3	9940.ENSOARP00000022647	9940.ENSOARP00000012625	0	0	0	0	0.108	0.429	0	0.184	0.548
GMFB	TWF1	9940.ENSOARP00000022647	9940.ENSOARP00000021118	0	0	0	0	0.114	0.09	0	0.428	0.498
GMFB	EXOC5	9940.ENSOARP00000022647	9940.ENSOARP00000022678	0	0	0	0	0.07	0	0	0.39	0.408
GMFG	TAS1R3	9940.ENSOARP00000006454	9940.ENSOARP00000004590	0	0	0	0	0	0	0	0.42	0.42
GMFG	TWF1	9940.ENSOARP00000006454	9940.ENSOARP00000021118	0	0	0	0	0.112	0.09	0	0.428	0.497
GMFG	ACTR3	9940.ENSOARP00000006454	9940.ENSOARP00000012625	0	0	0	0	0.093	0.429	0	0.184	0.54
GNAI1	RAPGEF4	9940.ENSOARP00000018654	9940.ENSOARP00000000889	0	0	0	0	0.058	0	0.9	0	0.901
GNAI1	DDX3X	9940.ENSOARP00000018654	9940.ENSOARP00000002591	0	0	0	0	0.109	0	0	0.359	0.404
GNAI1	PHLPP2	9940.ENSOARP00000018654	9940.ENSOARP00000004127	0	0	0	0	0.061	0.403	0	0.277	0.559
GNAI1	SCN1A	9940.ENSOARP00000018654	9940.ENSOARP00000005213	0	0	0	0	0.061	0.07	0.6	0	0.62
GNAI1	PRKCE	9940.ENSOARP00000018654	9940.ENSOARP00000006275	0	0	0	0	0.061	0.064	0.6	0.15	0.661
GNAI1	PIK3CB	9940.ENSOARP00000018654	9940.ENSOARP00000007773	0	0	0	0	0	0.104	0.6	0.084	0.643
GNAI1	EDNRA	9940.ENSOARP00000018654	9940.ENSOARP00000008763	0	0	0	0	0.046	0.198	0.6	0.148	0.704
GNAI1	PLCB1	9940.ENSOARP00000018654	9940.ENSOARP00000009872	0	0	0	0	0.06	0.143	0.8	0.351	0.881
GNAI1	PLCB4	9940.ENSOARP00000018654	9940.ENSOARP00000010242	0	0	0	0	0.048	0.143	0.8	0.549	0.916
GNAI1	RGS5	9940.ENSOARP00000018654	9940.ENSOARP00000011907	0	0	0	0	0.079	0.311	0	0.182	0.435
GNAI1	GNG12	9940.ENSOARP00000018654	9940.ENSOARP00000012180	0	0	0	0	0.048	0.372	0	0.181	0.467
GNAI1	CHUK	9940.ENSOARP00000018654	9940.ENSOARP00000014832	0	0	0	0	0.062	0.081	0	0.469	0.502
GNAI1	SSTR1	9940.ENSOARP00000018654	9940.ENSOARP00000018834	0	0	0	0	0.06	0.198	0.6	0.196	0.725
GNAQ	HELLS	9940.ENSOARP00000013278	9940.ENSOARP00000004811	0	0	0	0	0	0	0	0.54	0.54
GNAQ	RRAS2	9940.ENSOARP00000013278	9940.ENSOARP00000007648	0	0	0	0	0.048	0.172	0.6	0.258	0.734
GNAQ	CDC42	9940.ENSOARP00000013278	9940.ENSOARP00000008675	0	0	0	0	0	0.373	0	0.109	0.417
GNAQ	EDNRA	9940.ENSOARP00000013278	9940.ENSOARP00000008763	0	0	0	0	0.045	0.168	0.8	0.108	0.839
GNAQ	PLCB1	9940.ENSOARP00000013278	9940.ENSOARP00000009872	0	0	0	0	0.061	0.201	0.8	0.42	0.901
GNAQ	PLCB4	9940.ENSOARP00000013278	9940.ENSOARP00000010242	0	0	0	0	0.061	0.201	0.8	0.375	0.893
GNAQ	RGS5	9940.ENSOARP00000013278	9940.ENSOARP00000011907	0	0	0	0	0.062	0.214	0	0.405	0.523
GNAQ	GNG12	9940.ENSOARP00000013278	9940.ENSOARP00000012180	0	0	0	0	0.062	0.428	0	0.262	0.569
GNAQ	PTAFR	9940.ENSOARP00000013278	9940.ENSOARP00000021304	0	0	0	0	0	0	0.6	0.043	0.6
GNG12	PIK3C2A	9940.ENSOARP00000012180	9940.ENSOARP00000004688	0	0	0	0	0.06	0.044	0	0.484	0.495
GNG12	GNAI1	9940.ENSOARP00000012180	9940.ENSOARP00000018654	0	0	0	0	0.048	0.372	0	0.181	0.467
GNG12	GNAQ	9940.ENSOARP00000012180	9940.ENSOARP00000013278	0	0	0	0	0.062	0.428	0	0.262	0.569
GNPTAB	CMIP	9940.ENSOARP00000016461	9940.ENSOARP00000009445	0	0	0	0	0	0	0	0.441	0.441
GNPTAB	PIKFYVE	9940.ENSOARP00000016461	9940.ENSOARP00000020436	0	0	0	0	0.061	0	0	0.488	0.498
GOLIM4	VPS26A	9940.ENSOARP00000001127	9940.ENSOARP00000005731	0	0	0	0	0.062	0	0	0.451	0.463
GOLIM4	GALNT2	9940.ENSOARP00000001127	9940.ENSOARP00000003318	0	0	0	0	0.062	0	0	0.479	0.49
GOLT1B	POGK	9940.ENSOARP00000021840	9940.ENSOARP00000012638	0	0	0	0	0	0	0	0.556	0.556
GOLT1B	ZDHHC17	9940.ENSOARP00000021840	9940.ENSOARP00000015989	0	0	0	0	0.061	0.066	0	0.376	0.404
GOLT1B	ETNK1	9940.ENSOARP00000021840	9940.ENSOARP00000021600	0	0	0	0	0.062	0	0	0.552	0.561
GOLT1B	ABCC9	9940.ENSOARP00000021840	9940.ENSOARP00000021718	0	0	0	0	0	0	0	0.454	0.454
GPAM	GPD2	9940.ENSOARP00000011769	9940.ENSOARP00000008551	0.042	0	0	0	0.046	0	0.9	0.242	0.921
GPAM	CPT1A	9940.ENSOARP00000011769	9940.ENSOARP00000017732	0	0	0	0	0.061	0	0	0.476	0.487
GPAM	LPGAT1	9940.ENSOARP00000011769	9940.ENSOARP00000012183	0.082	0	0	0	0.048	0	0	0.68	0.695
GPCPD1	PNPLA7	9940.ENSOARP00000018918	9940.ENSOARP00000000958	0	0	0	0	0.062	0	0	0.468	0.479
GPCPD1	XPR1	9940.ENSOARP00000018918	9940.ENSOARP00000019622	0	0	0	0	0.053	0	0	0.577	0.582
GPCPD1	PCYT1A	9940.ENSOARP00000018918	9940.ENSOARP00000021820	0.095	0	0	0	0.062	0	0	0.554	0.588
GPCPD1	ETNK1	9940.ENSOARP00000018918	9940.ENSOARP00000021600	0	0	0	0	0.061	0	0.9	0.083	0.906
GPD2	GLUD1	9940.ENSOARP00000008551	9940.ENSOARP00000000794	0.11	0	0	0	0.085	0.2	0	0.368	0.533
GPD2	ATP7A	9940.ENSOARP00000008551	9940.ENSOARP00000019703	0.043	0	0	0	0.303	0	0	0.259	0.462
GPD2	DGKB	9940.ENSOARP00000008551	9940.ENSOARP00000008584	0	0	0	0	0.138	0	0.8	0	0.82
GPD2	GPAM	9940.ENSOARP00000008551	9940.ENSOARP00000011769	0.042	0	0	0	0.046	0	0.9	0.242	0.921
GPM6A	SYT1	9940.ENSOARP00000006976	9940.ENSOARP00000016119	0	0	0	0	0.166	0	0	0.327	0.414
GPM6A	SNAP25	9940.ENSOARP00000006976	9940.ENSOARP00000011011	0	0	0	0	0.306	0	0	0.272	0.473
GPM6A	TMEM14A	9940.ENSOARP00000006976	9940.ENSOARP00000015787	0	0	0	0	0.061	0	0	0.588	0.596
GPNMB	DCT	9940.ENSOARP00000013657	9940.ENSOARP00000000633	0	0	0	0	0.095	0	0	0.564	0.589
GPNMB	TRPM6	9940.ENSOARP00000013657	9940.ENSOARP00000013549	0	0	0	0	0	0	0	0.537	0.537
GPR182	CALCRL	9940.ENSOARP00000008515	9940.ENSOARP00000017774	0	0	0	0	0	0	0	0.466	0.465
GRID2	CASK	9940.ENSOARP00000019575	9940.ENSOARP00000002906	0	0	0	0	0.061	0.427	0	0.084	0.464
GRSF1	SLIRP	9940.ENSOARP00000012757	9940.ENSOARP00000002802	0	0	0	0	0.06	0.198	0	0.403	0.51
GRSF1	DHX30	9940.ENSOARP00000012757	9940.ENSOARP00000003082	0	0	0	0	0.061	0.082	0	0.702	0.72
GUCY2F	POLR2K	9940.ENSOARP00000019391	9940.ENSOARP00000001540	0	0	0	0	0	0	0.65	0	0.65
GUCY2F	RBMS1	9940.ENSOARP00000019391	9940.ENSOARP00000007363	0	0	0	0	0	0	0	0.674	0.674
GUCY2F	FST	9940.ENSOARP00000019391	9940.ENSOARP00000008709	0	0	0	0	0	0	0	0.605	0.605
GUCY2F	PDE3A	9940.ENSOARP00000019391	9940.ENSOARP00000021967	0	0	0	0	0	0	0.65	0.261	0.73
GUCY2F	PRKG2	9940.ENSOARP00000019391	9940.ENSOARP00000020488	0.043	0	0	0	0.092	0.155	0	0.804	0.837
GXYLT1	UGGT1	9940.ENSOARP00000021284	9940.ENSOARP00000017117	0	0	0	0	0.17	0	0	0.771	0.801
GXYLT1	FBLN1	9940.ENSOARP00000021284	9940.ENSOARP00000020846	0	0	0	0	0.052	0.069	0	0.485	0.505
HAUS2	CEP170	9940.ENSOARP00000022070	9940.ENSOARP00000007175	0	0	0	0	0	0.045	0	0.532	0.533
HELLS	RPA2	9940.ENSOARP00000004811	9940.ENSOARP00000003452	0	0	0	0	0.161	0.307	0	0.06	0.405
HELLS	SMARCC1	9940.ENSOARP00000004811	9940.ENSOARP00000003488	0	0	0	0	0.274	0.429	0	0.212	0.644
HELLS	ANLN	9940.ENSOARP00000004811	9940.ENSOARP00000004671	0	0	0	0	0.407	0	0	0.06	0.418
HELLS	BTAF1	9940.ENSOARP00000004811	9940.ENSOARP00000017755	0	0	0	0.683	0.113	0.291	0	0.415	0.425
HELLS	SMARCAD1	9940.ENSOARP00000004811	9940.ENSOARP00000019158	0	0	0.446	0.753	0.221	0.141	0	0.379	0.429
HELLS	TM9SF3	9940.ENSOARP00000004811	9940.ENSOARP00000008927	0	0	0	0	0	0	0	0.439	0.439
HELLS	TRPM7	9940.ENSOARP00000004811	9940.ENSOARP00000022552	0	0	0	0	0	0	0	0.452	0.452
HELLS	RACGAP1	9940.ENSOARP00000004811	9940.ENSOARP00000019435	0	0	0	0	0.461	0.054	0	0.103	0.502
HELLS	NVL	9940.ENSOARP00000004811	9940.ENSOARP00000017208	0.041	0	0	0	0.062	0.134	0	0.467	0.529
HELLS	GNAQ	9940.ENSOARP00000004811	9940.ENSOARP00000013278	0	0	0	0	0	0	0	0.54	0.54
HELLS	HLTF	9940.ENSOARP00000004811	9940.ENSOARP00000005581	0	0	0.439	0.587	0.115	0.309	0	0.404	0.554
HELLS	KAT2B	9940.ENSOARP00000004811	9940.ENSOARP00000016961	0	0	0	0	0.088	0.432	0	0.244	0.574
HELLS	BAZ2B	9940.ENSOARP00000004811	9940.ENSOARP00000007892	0	0	0	0	0.086	0.526	0	0.201	0.623
HELLS	KNTC1	9940.ENSOARP00000004811	9940.ENSOARP00000010068	0	0	0	0	0.644	0	0	0	0.644
HELLS	SMC2	9940.ENSOARP00000004811	9940.ENSOARP00000007938	0.044	0	0	0	0.752	0.153	0	0.06	0.785
HFM1	SHPRH	9940.ENSOARP00000016988	9940.ENSOARP00000002190	0.062	0	0	0	0.112	0	0	0.339	0.401
HFM1	GFM1	9940.ENSOARP00000016988	9940.ENSOARP00000002573	0	0	0	0	0.062	0.471	0	0.16	0.546
HFM1	DDX3X	9940.ENSOARP00000016988	9940.ENSOARP00000002591	0	0	0	0	0.092	0.244	0	0.376	0.534
HFM1	DHX30	9940.ENSOARP00000016988	9940.ENSOARP00000003082	0	0	0	0	0.062	0.303	0	0.171	0.41
HFM1	TSSC4	9940.ENSOARP00000016988	9940.ENSOARP00000003216	0	0	0	0	0	0.409	0	0.056	0.418
HFM1	DHX29	9940.ENSOARP00000016988	9940.ENSOARP00000008415	0	0	0	0	0.062	0.303	0	0.174	0.412
HFM1	DDX6	9940.ENSOARP00000016988	9940.ENSOARP00000012283	0	0	0	0	0.057	0.244	0	0.396	0.531
HFM1	DDX18	9940.ENSOARP00000016988	9940.ENSOARP00000012913	0	0	0	0	0.062	0.244	0	0.305	0.464
HFM1	ZNF644	9940.ENSOARP00000016988	9940.ENSOARP00000016894	0	0	0	0	0	0.041	0	0.679	0.679
HFM1	YTHDC2	9940.ENSOARP00000016988	9940.ENSOARP00000017431	0	0	0	0	0.062	0.303	0	0.578	0.7
HIP1	RABEP1	9940.ENSOARP00000014160	9940.ENSOARP00000004252	0	0	0	0	0	0	0	0.428	0.428
HIP1	EPS15	9940.ENSOARP00000014160	9940.ENSOARP00000004830	0	0	0	0	0.062	0.429	0	0.428	0.666
HIP1	PICALM	9940.ENSOARP00000014160	9940.ENSOARP00000004979	0	0	0	0	0.062	0.518	0	0.428	0.718
HIP1	SNAP91	9940.ENSOARP00000014160	9940.ENSOARP00000008112	0	0	0	0	0.062	0.518	0	0.428	0.718
HIP1	DNAJC6	9940.ENSOARP00000014160	9940.ENSOARP00000011031	0	0	0	0	0.138	0.268	0	0.466	0.633
HIP1	AP2S1	9940.ENSOARP00000014160	9940.ENSOARP00000011575	0	0	0	0	0	0	0.8	0.098	0.811
HIP1	VAMP4	9940.ENSOARP00000014160	9940.ENSOARP00000014641	0	0	0	0	0.049	0	0	0.417	0.421
HIP1	PLS3	9940.ENSOARP00000014160	9940.ENSOARP00000018311	0	0	0	0	0.046	0.195	0	0.371	0.474
HIPK3	GBE1	9940.ENSOARP00000018660	9940.ENSOARP00000018090	0	0	0	0	0.577	0	0	0	0.577
HIPK3	SENP1	9940.ENSOARP00000018660	9940.ENSOARP00000020744	0	0	0	0	0.061	0.136	0	0.333	0.411
HIPK3	TRA2B	9940.ENSOARP00000018660	9940.ENSOARP00000022084	0	0	0	0	0.051	0.166	0	0.467	0.541
HLTF	SHPRH	9940.ENSOARP00000005581	9940.ENSOARP00000002190	0	0	0	0.55	0.423	0.146	0	0.763	0.66
HLTF	HELLS	9940.ENSOARP00000005581	9940.ENSOARP00000004811	0	0	0.439	0.587	0.115	0.309	0	0.404	0.554
HLTF	FOXN2	9940.ENSOARP00000005581	9940.ENSOARP00000005100	0	0	0	0	0.061	0.08	0	0.588	0.613
HLTF	BTAF1	9940.ENSOARP00000005581	9940.ENSOARP00000017755	0	0	0	0.565	0.133	0.18	0	0.599	0.446
HLTF	PPP2R5A	9940.ENSOARP00000005581	9940.ENSOARP00000011540	0	0	0	0	0.077	0.043	0	0.442	0.464
HLTF	SMARCAD1	9940.ENSOARP00000005581	9940.ENSOARP00000019158	0	0	0.429	0.57	0.129	0.184	0	0.466	0.504
HLTF	UBE2N	9940.ENSOARP00000005581	9940.ENSOARP00000021574	0	0	0	0	0.062	0.413	0	0.537	0.722
HNRNPA1	DDX3X	9940.ENSOARP00000017439	9940.ENSOARP00000002591	0	0	0	0	0.062	0.179	0	0.45	0.54
HNRNPA1	RPS18	9940.ENSOARP00000017439	9940.ENSOARP00000009768	0	0	0	0	0.062	0.403	0	0	0.416
HNRNPA1	EIF4E	9940.ENSOARP00000017439	9940.ENSOARP00000017077	0	0	0	0	0.062	0.237	0	0.242	0.41
HNRNPA1	YTHDC2	9940.ENSOARP00000017439	9940.ENSOARP00000017431	0	0	0	0	0.062	0.509	0	0.193	0.595
HNRNPA1	XPO1	9940.ENSOARP00000017439	9940.ENSOARP00000021667	0	0	0	0	0.062	0.07	0	0.381	0.413
HNRNPA1	TRA2B	9940.ENSOARP00000017439	9940.ENSOARP00000022084	0	0	0.328	0	0.453	0.252	0	0.147	0.734
HSPB1	EDEM3	9940.ENSOARP00000014741	9940.ENSOARP00000002962	0	0	0	0	0	0.663	0	0	0.663
HSPB1	AKT3	9940.ENSOARP00000014741	9940.ENSOARP00000006511	0	0	0	0	0	0.483	0	0.469	0.713
HSPB1	RPS6KA3	9940.ENSOARP00000014741	9940.ENSOARP00000016603	0	0	0	0	0	0.067	0	0.431	0.446
HSPB1	EIF4E	9940.ENSOARP00000014741	9940.ENSOARP00000017077	0	0	0	0	0	0.136	0	0.521	0.569
IBSP	ITGA6	9940.ENSOARP00000003131	9940.ENSOARP00000001243	0	0	0	0	0.062	0	0.6	0.055	0.614
IBSP	SOST	9940.ENSOARP00000003131	9940.ENSOARP00000006271	0	0	0	0	0	0	0	0.552	0.552
IBSP	PRKG2	9940.ENSOARP00000003131	9940.ENSOARP00000020488	0	0	0	0	0.062	0	0	0.555	0.564
IBSP	COL1A1	9940.ENSOARP00000003131	9940.ENSOARP00000005233	0	0	0	0	0.048	0	0	0.605	0.608
IBSP	ITGA2	9940.ENSOARP00000003131	9940.ENSOARP00000008810	0	0	0	0	0.062	0	0.6	0.058	0.615
IBSP	ITGA1	9940.ENSOARP00000003131	9940.ENSOARP00000008893	0	0	0	0	0.062	0	0.6	0.06	0.616
IBSP	ITGB8	9940.ENSOARP00000003131	9940.ENSOARP00000010756	0	0	0	0	0	0.096	0.6	0	0.622
IBTK	RBX1	9940.ENSOARP00000007776	9940.ENSOARP00000019147	0	0	0	0	0	0.312	0	0.231	0.448
IBTK	ATP7A	9940.ENSOARP00000007776	9940.ENSOARP00000019703	0	0	0	0	0.062	0	0	0.542	0.552
IFT74	RAB23	9940.ENSOARP00000015604	9940.ENSOARP00000006164	0	0	0	0	0.061	0	0	0.465	0.476
IFT74	EIF2S2	9940.ENSOARP00000015604	9940.ENSOARP00000009841	0	0	0	0	0	0	0	0.429	0.429
IFT74	CNKSR2	9940.ENSOARP00000015604	9940.ENSOARP00000016982	0	0	0	0	0	0	0	0.49	0.489
IL13RA1	JAK1	9940.ENSOARP00000017797	9940.ENSOARP00000010851	0	0	0	0	0.047	0.071	0.6	0.404	0.76
IL5RA	ARL2	9940.ENSOARP00000009296	9940.ENSOARP00000012212	0	0	0	0	0	0	0	0.44	0.44
IL5RA	SDCBP	9940.ENSOARP00000009296	9940.ENSOARP00000016700	0	0	0	0	0	0.18	0	0.595	0.653
IL5RA	JAK1	9940.ENSOARP00000009296	9940.ENSOARP00000010851	0	0	0	0	0	0.142	0.6	0.107	0.666
IL6R	JAK1	9940.ENSOARP00000002722	9940.ENSOARP00000010851	0	0	0	0	0.058	0.18	0.8	0.471	0.907
INTS2	TTLL5	9940.ENSOARP00000016668	9940.ENSOARP00000002132	0	0	0	0	0	0	0	0.427	0.426
INTS2	TSSC4	9940.ENSOARP00000016668	9940.ENSOARP00000003216	0	0	0	0	0.048	0	0	0.578	0.581
INTS2	CCDC50	9940.ENSOARP00000016668	9940.ENSOARP00000021965	0	0	0	0	0	0	0	0.468	0.468
INTS2	DCUN1D4	9940.ENSOARP00000016668	9940.ENSOARP00000019666	0	0	0	0	0.061	0	0	0.571	0.579
IPMK	CMPK1	9940.ENSOARP00000013867	9940.ENSOARP00000003823	0	0	0	0	0.048	0	0	0.523	0.526
IPMK	PIK3CB	9940.ENSOARP00000013867	9940.ENSOARP00000007773	0	0	0	0	0.062	0.063	0	0.427	0.452
IPMK	PLCB1	9940.ENSOARP00000013867	9940.ENSOARP00000009872	0	0	0	0	0.062	0.107	0.65	0.195	0.732
IPMK	PLCB4	9940.ENSOARP00000013867	9940.ENSOARP00000010242	0	0	0	0	0.062	0.107	0.65	0.195	0.732
IPMK	ETNK1	9940.ENSOARP00000013867	9940.ENSOARP00000021600	0	0	0	0	0.092	0.049	0	0.54	0.568
IPMK	LAMTOR3	9940.ENSOARP00000013867	9940.ENSOARP00000015121	0	0	0	0	0	0	0	0.582	0.582
IPMK	MAP4K5	9940.ENSOARP00000013867	9940.ENSOARP00000022189	0	0	0	0	0.086	0	0	0.597	0.616
IQGAP1	KDR	9940.ENSOARP00000013997	9940.ENSOARP00000001106	0	0	0	0	0.048	0.18	0	0.398	0.489
IQGAP1	PSTPIP2	9940.ENSOARP00000013997	9940.ENSOARP00000003027	0	0	0	0	0.064	0.2	0	0.377	0.492
IQGAP1	FLNA	9940.ENSOARP00000013997	9940.ENSOARP00000005603	0	0	0	0	0.062	0.048	0	0.467	0.482
IQGAP1	AKT3	9940.ENSOARP00000013997	9940.ENSOARP00000006511	0	0	0	0	0	0.155	0	0.371	0.445
IQGAP1	CDC42	9940.ENSOARP00000013997	9940.ENSOARP00000008675	0	0	0	0	0.061	0.191	0.8	0.591	0.929
IRS1	KDR	9940.ENSOARP00000021991	9940.ENSOARP00000001106	0	0	0	0	0.046	0	0.6	0.147	0.646
IRS1	PRKCE	9940.ENSOARP00000021991	9940.ENSOARP00000006275	0	0	0	0	0	0.117	0.8	0.086	0.824
IRS1	AKT3	9940.ENSOARP00000021991	9940.ENSOARP00000006511	0	0	0	0	0.055	0.17	0	0.615	0.671
IRS1	PIK3CB	9940.ENSOARP00000021991	9940.ENSOARP00000007773	0	0	0	0	0.061	0.437	0.8	0.429	0.931
IRS1	GAPDH	9940.ENSOARP00000021991	9940.ENSOARP00000008476	0	0	0	0	0	0	0	0.425	0.425
IRS1	PTPN11	9940.ENSOARP00000021991	9940.ENSOARP00000010265	0	0	0	0	0	0.979	0.8	0.653	0.998
IRS1	MTPN	9940.ENSOARP00000021991	9940.ENSOARP00000010367	0	0	0	0	0.65	0.093	0	0.084	0.683
IRS1	RICTOR	9940.ENSOARP00000021991	9940.ENSOARP00000010402	0	0	0	0	0	0	0	0.642	0.642
IRS1	JAK1	9940.ENSOARP00000021991	9940.ENSOARP00000010851	0	0	0	0	0	0.199	0	0.465	0.553
IRS1	CHUK	9940.ENSOARP00000021991	9940.ENSOARP00000014832	0	0	0	0	0	0.18	0.8	0.182	0.854
IRS1	ROCK2	9940.ENSOARP00000021991	9940.ENSOARP00000017074	0	0	0	0	0	0.17	0	0.417	0.495
IRS1	EIF4E	9940.ENSOARP00000021991	9940.ENSOARP00000017077	0	0	0	0	0	0.18	0	0.465	0.543
IRS1	PDGFRA	9940.ENSOARP00000021991	9940.ENSOARP00000020481	0	0	0	0	0.061	0	0.6	0.103	0.633
ISLR	LRRC40	9940.ENSOARP00000018797	9940.ENSOARP00000012663	0	0	0	0.56	0.046	0.294	0	0.478	0.438
ITGA1	IBSP	9940.ENSOARP00000008893	9940.ENSOARP00000003131	0	0	0	0	0.062	0	0.6	0.06	0.616
ITGA1	COL1A1	9940.ENSOARP00000008893	9940.ENSOARP00000005233	0	0	0	0	0.062	0.095	0.6	0.153	0.674
ITGA1	FLNA	9940.ENSOARP00000008893	9940.ENSOARP00000005603	0	0	0	0	0.062	0.372	0.6	0.153	0.773
ITGA1	ALCAM	9940.ENSOARP00000008893	9940.ENSOARP00000020121	0	0	0	0	0	0	0	0.492	0.492
ITGA1	PARVA	9940.ENSOARP00000008893	9940.ENSOARP00000008904	0	0	0	0	0.062	0	0.6	0.098	0.632
ITGA1	COL6A2	9940.ENSOARP00000008893	9940.ENSOARP00000013817	0	0	0	0	0.061	0.044	0.6	0.18	0.666
ITGA1	ITGB8	9940.ENSOARP00000008893	9940.ENSOARP00000010756	0	0	0	0	0.062	0.357	0.8	0.301	0.904
ITGA2	IBSP	9940.ENSOARP00000008810	9940.ENSOARP00000003131	0	0	0	0	0.062	0	0.6	0.058	0.615
ITGA2	COL1A1	9940.ENSOARP00000008810	9940.ENSOARP00000005233	0	0	0	0	0.061	0.18	0.8	0.252	0.869
ITGA2	FLNA	9940.ENSOARP00000008810	9940.ENSOARP00000005603	0	0	0	0	0.062	0.372	0.6	0.076	0.753
ITGA2	PIK3CB	9940.ENSOARP00000008810	9940.ENSOARP00000007773	0	0	0	0	0.048	0	0.6	0	0.602
ITGA2	SYK	9940.ENSOARP00000008810	9940.ENSOARP00000008390	0	0	0	0	0.061	0.152	0	0.415	0.493
ITGA2	COL6A2	9940.ENSOARP00000008810	9940.ENSOARP00000013817	0	0	0	0	0.054	0.044	0.6	0.103	0.632
ITGA2	PARVA	9940.ENSOARP00000008810	9940.ENSOARP00000008904	0	0	0	0	0.061	0	0.6	0.214	0.678
ITGA2	TCF12	9940.ENSOARP00000008810	9940.ENSOARP00000022433	0	0	0	0	0	0	0	0.69	0.69
ITGA2	ITGB8	9940.ENSOARP00000008810	9940.ENSOARP00000010756	0	0	0	0	0.062	0.357	0.8	0.365	0.913
ITGA6	ALDH1A1	9940.ENSOARP00000001243	9940.ENSOARP00000013613	0	0	0	0	0	0.042	0	0.416	0.416
ITGA6	ALCAM	9940.ENSOARP00000001243	9940.ENSOARP00000020121	0	0	0	0	0	0	0	0.557	0.557
ITGA6	IBSP	9940.ENSOARP00000001243	9940.ENSOARP00000003131	0	0	0	0	0.062	0	0.6	0.055	0.614
ITGA6	COL6A2	9940.ENSOARP00000001243	9940.ENSOARP00000013817	0	0	0	0	0.06	0.044	0.6	0.107	0.636
ITGA6	PARVA	9940.ENSOARP00000001243	9940.ENSOARP00000008904	0	0	0	0	0.062	0	0.6	0.149	0.652
ITGA6	COL1A1	9940.ENSOARP00000001243	9940.ENSOARP00000005233	0	0	0	0	0.062	0.06	0.6	0.164	0.665
ITGA6	FLNA	9940.ENSOARP00000001243	9940.ENSOARP00000005603	0	0	0	0	0.062	0.372	0.6	0.154	0.773
ITGA6	ITGB8	9940.ENSOARP00000001243	9940.ENSOARP00000010756	0	0	0	0	0.062	0.357	0.8	0.324	0.907
ITGAM	RAP1B	9940.ENSOARP00000009667	9940.ENSOARP00000001075	0	0	0	0	0	0	0.8	0.095	0.811
ITGAM	FLNA	9940.ENSOARP00000009667	9940.ENSOARP00000005603	0	0	0	0	0.062	0.372	0	0.096	0.421
ITGAM	PIK3CB	9940.ENSOARP00000009667	9940.ENSOARP00000007773	0	0	0	0	0.056	0	0.8	0.085	0.812
ITGAM	SYK	9940.ENSOARP00000009667	9940.ENSOARP00000008390	0	0	0	0	0.062	0.152	0	0.359	0.446
ITGAM	GAPDH	9940.ENSOARP00000009667	9940.ENSOARP00000008476	0	0	0	0	0	0	0	0.536	0.536
ITGAM	ITGB8	9940.ENSOARP00000009667	9940.ENSOARP00000010756	0	0	0	0	0.062	0.357	0	0.105	0.413
ITGAM	CLEC7A	9940.ENSOARP00000009667	9940.ENSOARP00000022583	0	0	0	0	0.068	0.042	0	0.397	0.415
ITGAM	ALCAM	9940.ENSOARP00000009667	9940.ENSOARP00000020121	0	0	0	0	0	0	0	0.506	0.506
ITGAM	CD274	9940.ENSOARP00000009667	9940.ENSOARP00000014478	0	0	0	0	0.048	0	0	0.612	0.615
ITGB8	ITGA6	9940.ENSOARP00000010756	9940.ENSOARP00000001243	0	0	0	0	0.062	0.357	0.8	0.324	0.907
ITGB8	IBSP	9940.ENSOARP00000010756	9940.ENSOARP00000003131	0	0	0	0	0	0.096	0.6	0	0.622
ITGB8	COL1A1	9940.ENSOARP00000010756	9940.ENSOARP00000005233	0	0	0	0	0.047	0.048	0.6	0.076	0.619
ITGB8	FLNA	9940.ENSOARP00000010756	9940.ENSOARP00000005603	0	0	0	0	0.062	0.501	0.6	0.056	0.799
ITGB8	ITGA2	9940.ENSOARP00000010756	9940.ENSOARP00000008810	0	0	0	0	0.062	0.357	0.8	0.365	0.913
ITGB8	ITGA1	9940.ENSOARP00000010756	9940.ENSOARP00000008893	0	0	0	0	0.062	0.357	0.8	0.301	0.904
ITGB8	PARVA	9940.ENSOARP00000010756	9940.ENSOARP00000008904	0	0	0	0	0.061	0.208	0.6	0.182	0.724
ITGB8	SLC35F1	9940.ENSOARP00000010756	9940.ENSOARP00000009267	0	0	0	0	0.062	0	0	0.551	0.56
ITGB8	ITGAM	9940.ENSOARP00000010756	9940.ENSOARP00000009667	0	0	0	0	0.062	0.357	0	0.105	0.413
ITGB8	RAPGEF5	9940.ENSOARP00000010756	9940.ENSOARP00000012690	0	0	0	0	0	0.078	0	0.386	0.409
ITGB8	COL6A2	9940.ENSOARP00000010756	9940.ENSOARP00000013817	0	0	0	0	0.047	0.048	0.6	0.106	0.632
JAK1	KDR	9940.ENSOARP00000010851	9940.ENSOARP00000001106	0	0	0	0.558	0	0.143	0.8	0.199	0.834
JAK1	IL6R	9940.ENSOARP00000010851	9940.ENSOARP00000002722	0	0	0	0	0.058	0.18	0.8	0.471	0.907
JAK1	PIK3CB	9940.ENSOARP00000010851	9940.ENSOARP00000007773	0	0	0	0	0.056	0.143	0.6	0.101	0.67
JAK1	IL5RA	9940.ENSOARP00000010851	9940.ENSOARP00000009296	0	0	0	0	0	0.142	0.6	0.107	0.666
JAK1	PTPN11	9940.ENSOARP00000010851	9940.ENSOARP00000010265	0	0	0	0	0.062	0.37	0.8	0.616	0.948
JAK1	IRS1	9940.ENSOARP00000010851	9940.ENSOARP00000021991	0	0	0	0	0	0.199	0	0.465	0.553
JAK1	MPL	9940.ENSOARP00000010851	9940.ENSOARP00000022055	0	0	0	0	0	0.207	0.6	0.303	0.759
JAK1	IL13RA1	9940.ENSOARP00000010851	9940.ENSOARP00000017797	0	0	0	0	0.047	0.071	0.6	0.404	0.76
JAK1	PDGFRA	9940.ENSOARP00000010851	9940.ENSOARP00000020481	0	0	0	0.555	0	0.18	0.8	0.139	0.836
KAT2B	TADA2A	9940.ENSOARP00000016961	9940.ENSOARP00000002102	0	0	0	0	0.07	0.676	0	0.563	0.856
KAT2B	SMARCC1	9940.ENSOARP00000016961	9940.ENSOARP00000003488	0	0	0	0	0.095	0.305	0	0.182	0.44
KAT2B	HELLS	9940.ENSOARP00000016961	9940.ENSOARP00000004811	0	0	0	0	0.088	0.432	0	0.244	0.574
KAT2B	CCNT2	9940.ENSOARP00000016961	9940.ENSOARP00000012066	0	0	0	0	0.062	0.15	0	0.385	0.467
KAT2B	SETD7	9940.ENSOARP00000016961	9940.ENSOARP00000013992	0	0	0	0	0	0.199	0	0.321	0.432
KAT2B	TCF12	9940.ENSOARP00000016961	9940.ENSOARP00000022433	0	0	0	0	0.062	0.372	0	0.084	0.413
KAT2B	BTAF1	9940.ENSOARP00000016961	9940.ENSOARP00000017755	0	0	0	0	0.062	0.128	0	0.359	0.429
KATNAL2	TBC1D12	9940.ENSOARP00000003721	9940.ENSOARP00000004581	0	0	0	0	0	0	0	0.414	0.414
KATNAL2	EFR3B	9940.ENSOARP00000003721	9940.ENSOARP00000019524	0	0	0	0	0.061	0	0	0.467	0.478
KATNAL2	PSMD1	9940.ENSOARP00000003721	9940.ENSOARP00000022226	0	0	0	0	0.218	0.437	0	0.169	0.602
KBTBD8	CNTN4	9940.ENSOARP00000011225	9940.ENSOARP00000009390	0	0	0	0	0	0	0	0.706	0.706
KCNAB1	KCNB1	9940.ENSOARP00000003213	9940.ENSOARP00000013492	0	0	0	0	0.061	0.2	0	0.538	0.622
KCNAB2	KCNB1	9940.ENSOARP00000014899	9940.ENSOARP00000013492	0	0	0	0	0.062	0.2	0	0.465	0.563
KCNB1	KCNAB1	9940.ENSOARP00000013492	9940.ENSOARP00000003213	0	0	0	0	0.061	0.2	0	0.538	0.622
KCNB1	KCNIP1	9940.ENSOARP00000013492	9940.ENSOARP00000003493	0	0	0	0	0.062	0.18	0	0.67	0.724
KCNB1	SCN1A	9940.ENSOARP00000013492	9940.ENSOARP00000005213	0	0	0	0	0.062	0.059	0	0.385	0.41
KCNB1	RPS18	9940.ENSOARP00000013492	9940.ENSOARP00000009768	0	0	0	0	0.317	0.395	0	0.058	0.576
KCNB1	SNAP25	9940.ENSOARP00000013492	9940.ENSOARP00000011011	0	0	0	0	0.075	0.18	0	0.382	0.491
KCNB1	RPS26	9940.ENSOARP00000013492	9940.ENSOARP00000012973	0	0	0	0	0.219	0.312	0	0.077	0.46
KCNB1	RPS15	9940.ENSOARP00000013492	9940.ENSOARP00000016778	0	0	0	0	0.237	0.312	0	0.05	0.457
KCNB1	KCNAB2	9940.ENSOARP00000013492	9940.ENSOARP00000014899	0	0	0	0	0.062	0.2	0	0.465	0.563
KCNG1	KCNIP4	9940.ENSOARP00000015197	9940.ENSOARP00000005521	0	0	0	0	0.074	0.18	0	0.319	0.437
KCNG1	RPS18	9940.ENSOARP00000015197	9940.ENSOARP00000009768	0	0	0	0	0.317	0.395	0	0.148	0.617
KCNG1	RPS26	9940.ENSOARP00000015197	9940.ENSOARP00000012973	0	0	0	0	0.219	0.312	0	0.077	0.46
KCNG1	RPS15	9940.ENSOARP00000015197	9940.ENSOARP00000016778	0	0	0	0	0.237	0.312	0	0.05	0.457
KCNG1	RPLP2	9940.ENSOARP00000015197	9940.ENSOARP00000019507	0	0	0	0	0.149	0.243	0	0.24	0.467
KCNIP1	CASK	9940.ENSOARP00000003493	9940.ENSOARP00000002906	0	0	0	0	0.062	0.489	0	0.057	0.508
KCNIP1	SHOC2	9940.ENSOARP00000003493	9940.ENSOARP00000011329	0	0	0	0	0	0.05	0	0.446	0.451
KCNIP1	KCNB1	9940.ENSOARP00000003493	9940.ENSOARP00000013492	0	0	0	0	0.062	0.18	0	0.67	0.724
KCNIP1	KCNIP4	9940.ENSOARP00000003493	9940.ENSOARP00000005521	0	0	0	0.971	0.092	0.816	0	0.614	0.828
KCNIP4	CASK	9940.ENSOARP00000005521	9940.ENSOARP00000002906	0	0	0	0	0.062	0.489	0	0.057	0.508
KCNIP4	KCNIP1	9940.ENSOARP00000005521	9940.ENSOARP00000003493	0	0	0	0.971	0.092	0.816	0	0.614	0.828
KCNIP4	KCNG1	9940.ENSOARP00000005521	9940.ENSOARP00000015197	0	0	0	0	0.074	0.18	0	0.319	0.437
KCNK12	PSME4	9940.ENSOARP00000005488	9940.ENSOARP00000004036	0	0	0	0	0	0	0	0.74	0.74
KCNK12	KCNS1	9940.ENSOARP00000005488	9940.ENSOARP00000005163	0	0	0	0	0.062	0	0	0.72	0.726
KCNK12	FBXO11	9940.ENSOARP00000005488	9940.ENSOARP00000005292	0	0	0	0	0	0	0	0.712	0.712
KCNK12	VAV3	9940.ENSOARP00000005488	9940.ENSOARP00000020211	0	0	0	0	0	0	0	0.418	0.418
KCNS1	RPS15	9940.ENSOARP00000005163	9940.ENSOARP00000016778	0	0	0	0	0.237	0.312	0	0.05	0.457
KCNS1	RPS26	9940.ENSOARP00000005163	9940.ENSOARP00000012973	0	0	0	0	0.219	0.312	0	0.077	0.46
KCNS1	GABRA5	9940.ENSOARP00000005163	9940.ENSOARP00000009979	0	0	0	0	0.062	0	0	0.456	0.467
KCNS1	RPS18	9940.ENSOARP00000005163	9940.ENSOARP00000009768	0	0	0	0	0.317	0.395	0	0.058	0.576
KCNS1	KCNK12	9940.ENSOARP00000005163	9940.ENSOARP00000005488	0	0	0	0	0.062	0	0	0.72	0.726
KDR	LRP1B	9940.ENSOARP00000001106	9940.ENSOARP00000010810	0	0	0	0	0.045	0.116	0	0.347	0.4
KDR	GAPDH	9940.ENSOARP00000001106	9940.ENSOARP00000008476	0	0	0	0	0	0	0	0.488	0.488
KDR	IQGAP1	9940.ENSOARP00000001106	9940.ENSOARP00000013997	0	0	0	0	0.048	0.18	0	0.398	0.489
KDR	PTPRJ	9940.ENSOARP00000001106	9940.ENSOARP00000008800	0	0	0	0	0	0.18	0	0.468	0.545
KDR	CD47	9940.ENSOARP00000001106	9940.ENSOARP00000020269	0	0	0	0	0	0	0	0.56	0.56
KDR	PTPN11	9940.ENSOARP00000001106	9940.ENSOARP00000010265	0	0	0	0	0.062	0.372	0	0.319	0.564
KDR	IRS1	9940.ENSOARP00000001106	9940.ENSOARP00000021991	0	0	0	0	0.046	0	0.6	0.147	0.646
KDR	PLCB1	9940.ENSOARP00000001106	9940.ENSOARP00000009872	0	0	0	0	0	0.222	0.6	0	0.675
KDR	PLCB4	9940.ENSOARP00000001106	9940.ENSOARP00000010242	0	0	0	0	0.06	0.222	0.6	0.085	0.696
KDR	CDC42	9940.ENSOARP00000001106	9940.ENSOARP00000008675	0	0	0	0	0	0.067	0.8	0.174	0.832
KDR	JAK1	9940.ENSOARP00000001106	9940.ENSOARP00000010851	0	0	0	0.558	0	0.143	0.8	0.199	0.834
KDR	PIK3CB	9940.ENSOARP00000001106	9940.ENSOARP00000007773	0	0	0	0	0	0.237	0.8	0.189	0.865
KIF5B	DYNLT3	9940.ENSOARP00000014573	9940.ENSOARP00000000106	0	0	0	0	0.061	0	0	0.578	0.586
KIF5B	ARL8A	9940.ENSOARP00000014573	9940.ENSOARP00000008376	0	0	0	0	0.062	0.144	0	0.535	0.594
KIF5B	RHOT1	9940.ENSOARP00000014573	9940.ENSOARP00000012210	0	0	0	0	0.062	0.144	0	0.437	0.508
KIF5B	KTN1	9940.ENSOARP00000014573	9940.ENSOARP00000022672	0	0	0	0	0.141	0.18	0	0.297	0.461
KIF5B	BNIP2	9940.ENSOARP00000014573	9940.ENSOARP00000022384	0	0	0	0	0.061	0	0	0.465	0.476
KIF5B	SNAP23	9940.ENSOARP00000014573	9940.ENSOARP00000022064	0	0	0	0	0.062	0.152	0	0.463	0.535
KIF5B	ROCK2	9940.ENSOARP00000014573	9940.ENSOARP00000017074	0	0	0	0	0.76	0.111	0	0.071	0.784
KLHL24	MOSPD2	9940.ENSOARP00000022190	9940.ENSOARP00000012753	0	0	0	0	0.061	0.072	0	0.394	0.425
KNTC1	ANLN	9940.ENSOARP00000010068	9940.ENSOARP00000004671	0	0	0	0	0.665	0	0	0.083	0.679
KNTC1	HELLS	9940.ENSOARP00000010068	9940.ENSOARP00000004811	0	0	0	0	0.644	0	0	0	0.644
KNTC1	CENPH	9940.ENSOARP00000010068	9940.ENSOARP00000006165	0	0	0	0	0.58	0	0	0.272	0.681
KNTC1	SMC2	9940.ENSOARP00000010068	9940.ENSOARP00000007938	0	0	0	0	0.753	0	0	0	0.753
KNTC1	CHTF18	9940.ENSOARP00000010068	9940.ENSOARP00000015378	0	0	0	0	0.48	0	0	0	0.48
KNTC1	RACGAP1	9940.ENSOARP00000010068	9940.ENSOARP00000019435	0	0	0	0	0.665	0	0	0.068	0.674
KPNA3	KPNA4	9940.ENSOARP00000009249	9940.ENSOARP00000002084	0	0	0	0.983	0.171	0.816	0	0.706	0.842
KPNA3	TSSC4	9940.ENSOARP00000009249	9940.ENSOARP00000003216	0	0	0	0	0	0.547	0	0	0.547
KPNA3	LRCH1	9940.ENSOARP00000009249	9940.ENSOARP00000008610	0	0	0	0	0	0	0	0.572	0.572
KPNA3	SPAG17	9940.ENSOARP00000009249	9940.ENSOARP00000021862	0	0	0	0	0.062	0.155	0	0.332	0.424
KPNA3	SENP2	9940.ENSOARP00000009249	9940.ENSOARP00000022092	0	0	0	0	0.06	0.429	0	0.132	0.493
KPNA3	SENP1	9940.ENSOARP00000009249	9940.ENSOARP00000020744	0	0	0	0	0.061	0.571	0	0.195	0.647
KPNA3	XPO1	9940.ENSOARP00000009249	9940.ENSOARP00000021667	0	0	0	0	0.112	0.202	0	0.64	0.722
KPNA4	SENP2	9940.ENSOARP00000002084	9940.ENSOARP00000022092	0	0	0	0	0.06	0.429	0	0.132	0.493
KPNA4	SENP1	9940.ENSOARP00000002084	9940.ENSOARP00000020744	0	0	0	0	0.061	0.571	0	0.195	0.647
KPNA4	XPO1	9940.ENSOARP00000002084	9940.ENSOARP00000021667	0	0	0	0	0.112	0.202	0	0.64	0.722
KPNA4	KPNA3	9940.ENSOARP00000002084	9940.ENSOARP00000009249	0	0	0	0.983	0.171	0.816	0	0.706	0.842
KPNA5	SPAG17	9940.ENSOARP00000009679	9940.ENSOARP00000021862	0	0	0	0	0.062	0.155	0	0.377	0.463
KPNA5	XPO1	9940.ENSOARP00000009679	9940.ENSOARP00000021667	0	0	0	0	0.112	0.202	0	0.324	0.479
KPNA5	SENP2	9940.ENSOARP00000009679	9940.ENSOARP00000022092	0	0	0	0	0.06	0.429	0	0.132	0.493
KPNA5	SENP1	9940.ENSOARP00000009679	9940.ENSOARP00000020744	0	0	0	0	0.062	0.571	0	0.195	0.647
KTN1	RABEP1	9940.ENSOARP00000022672	9940.ENSOARP00000004252	0	0	0	0	0	0	0	0.47	0.47
KTN1	PCM1	9940.ENSOARP00000022672	9940.ENSOARP00000009665	0	0	0	0	0.456	0	0	0.252	0.575
KTN1	KIF5B	9940.ENSOARP00000022672	9940.ENSOARP00000014573	0	0	0	0	0.141	0.18	0	0.297	0.461
LAMTOR3	CMPK1	9940.ENSOARP00000015121	9940.ENSOARP00000003823	0	0	0	0	0.062	0	0	0.49	0.501
LAMTOR3	IPMK	9940.ENSOARP00000015121	9940.ENSOARP00000013867	0	0	0	0	0	0	0	0.582	0.582
LAMTOR3	SLC38A2	9940.ENSOARP00000015121	9940.ENSOARP00000020927	0	0	0	0	0.046	0.407	0	0.147	0.475
LAMTOR3	ETNK1	9940.ENSOARP00000015121	9940.ENSOARP00000021600	0	0	0	0	0.047	0	0	0.49	0.493
LAMTOR3	ATP6V1A	9940.ENSOARP00000015121	9940.ENSOARP00000020933	0	0	0	0	0.062	0	0.6	0.11	0.636
LANCL1	STXBP1	9940.ENSOARP00000020621	9940.ENSOARP00000012684	0	0	0	0	0.061	0	0	0.48	0.49
LANCL1	ELAVL2	9940.ENSOARP00000020621	9940.ENSOARP00000015519	0	0	0	0	0.061	0	0	0.423	0.435
LAPTM5	SERINC2	9940.ENSOARP00000002209	9940.ENSOARP00000001580	0	0	0	0	0	0	0	0.606	0.606
LAPTM5	ARHGDIG	9940.ENSOARP00000002209	9940.ENSOARP00000012372	0	0	0	0	0.578	0	0	0.066	0.589
LEMD3	SRPK3	9940.ENSOARP00000003245	9940.ENSOARP00000007108	0	0	0	0	0.074	0.147	0	0.315	0.411
LEMD3	SYNE2	9940.ENSOARP00000003245	9940.ENSOARP00000022729	0	0	0	0	0	0.052	0	0.409	0.416
LIN52	RPS27L	9940.ENSOARP00000001000	9940.ENSOARP00000022347	0	0	0	0	0	0	0	0.428	0.428
LIN52	RB1	9940.ENSOARP00000001000	9940.ENSOARP00000008850	0	0	0	0	0.061	0.667	0	0.319	0.768
LIN7C	CASK	9940.ENSOARP00000016183	9940.ENSOARP00000002906	0	0	0	0	0.062	0.822	0	0.572	0.922
LIN7C	CARD11	9940.ENSOARP00000016183	9940.ENSOARP00000004667	0	0	0	0	0	0.309	0	0.184	0.412
LIN7C	RAB23	9940.ENSOARP00000016183	9940.ENSOARP00000006164	0	0	0	0	0	0	0	0.49	0.489
LIN7C	STAU2	9940.ENSOARP00000016183	9940.ENSOARP00000006440	0	0	0	0	0	0	0	0.42	0.42
LIN7C	ADD3	9940.ENSOARP00000016183	9940.ENSOARP00000009980	0	0	0	0	0.048	0.425	0	0	0.429
LIN7C	ARHGAP12	9940.ENSOARP00000016183	9940.ENSOARP00000014751	0	0	0	0	0.061	0	0	0.576	0.584
LIN7C	MPDZ	9940.ENSOARP00000016183	9940.ENSOARP00000014885	0	0	0	0.712	0	0.537	0	0.405	0.587
LIN7C	RPS15	9940.ENSOARP00000016183	9940.ENSOARP00000016778	0	0	0	0	0	0	0	0.447	0.447
LIN7C	EIF4E	9940.ENSOARP00000016183	9940.ENSOARP00000017077	0	0	0	0	0.455	0	0	0	0.455
LIN7C	DLG1	9940.ENSOARP00000016183	9940.ENSOARP00000021884	0	0	0	0.726	0.061	0.514	0	0.363	0.567
LIN7C	MPP5	9940.ENSOARP00000016183	9940.ENSOARP00000022750	0	0	0	0	0.062	0.69	0	0.733	0.915
LPGAT1	PPP2R5A	9940.ENSOARP00000012183	9940.ENSOARP00000011540	0	0	0	0	0	0	0	0.68	0.68
LPGAT1	GPAM	9940.ENSOARP00000012183	9940.ENSOARP00000011769	0.082	0	0	0	0.048	0	0	0.68	0.695
LRCH1	FCHO2	9940.ENSOARP00000008610	9940.ENSOARP00000005359	0	0	0	0	0.061	0	0	0.465	0.476
LRCH1	FUBP3	9940.ENSOARP00000008610	9940.ENSOARP00000008092	0	0	0	0	0.058	0	0	0.578	0.585
LRCH1	KPNA3	9940.ENSOARP00000008610	9940.ENSOARP00000009249	0	0	0	0	0	0	0	0.572	0.572
LRCH1	LRCH3	9940.ENSOARP00000008610	9940.ENSOARP00000021769	0	0	0	0.878	0	0.817	0	0.324	0.823
LRCH1	DOCK8	9940.ENSOARP00000008610	9940.ENSOARP00000014138	0	0	0	0	0.061	0.816	0	0.415	0.89
LRCH2	DOCK8	9940.ENSOARP00000018373	9940.ENSOARP00000014138	0	0	0	0	0.061	0.73	0	0.213	0.783
LRCH2	NEK7	9940.ENSOARP00000018373	9940.ENSOARP00000016605	0	0	0	0	0	0	0	0.461	0.461
LRCH2	LRCH3	9940.ENSOARP00000018373	9940.ENSOARP00000021769	0	0	0	0.887	0	0.629	0	0.239	0.637
LRCH3	UBR2	9940.ENSOARP00000021769	9940.ENSOARP00000003864	0	0	0	0	0.462	0	0	0	0.461
LRCH3	LRCH1	9940.ENSOARP00000021769	9940.ENSOARP00000008610	0	0	0	0.878	0	0.817	0	0.324	0.823
LRCH3	DOCK8	9940.ENSOARP00000021769	9940.ENSOARP00000014138	0	0	0	0	0.061	0.816	0	0.15	0.84
LRCH3	LRCH2	9940.ENSOARP00000021769	9940.ENSOARP00000018373	0	0	0	0.887	0	0.629	0	0.239	0.637
LRCH3	PUM2	9940.ENSOARP00000021769	9940.ENSOARP00000018503	0	0	0	0	0.407	0	0	0	0.407
LRCH3	RMND5A	9940.ENSOARP00000021769	9940.ENSOARP00000022263	0	0	0	0	0.07	0	0	0.463	0.479
LRCH3	PCYT1A	9940.ENSOARP00000021769	9940.ENSOARP00000021820	0	0	0	0	0	0	0	0.697	0.697
LRP1B	KDR	9940.ENSOARP00000010810	9940.ENSOARP00000001106	0	0	0	0	0.045	0.116	0	0.347	0.4
LRRC40	ISLR	9940.ENSOARP00000012663	9940.ENSOARP00000018797	0	0	0	0.56	0.046	0.294	0	0.478	0.438
LRRC61	PPP1CB	9940.ENSOARP00000001469	9940.ENSOARP00000020993	0	0	0	0	0.061	0.409	0	0.147	0.485
LRRC61	PIK3CB	9940.ENSOARP00000001469	9940.ENSOARP00000007773	0	0	0	0	0	0.067	0	0.474	0.488
LSM5	POLR2K	9940.ENSOARP00000007438	9940.ENSOARP00000001540	0	0	0	0	0.645	0	0	0	0.645
LSM5	RPA3	9940.ENSOARP00000007438	9940.ENSOARP00000006138	0	0	0	0	0.736	0	0	0	0.736
LSM5	DDX6	9940.ENSOARP00000007438	9940.ENSOARP00000012283	0	0	0	0	0.064	0.2	0	0.331	0.455
LSM5	TIMM10	9940.ENSOARP00000007438	9940.ENSOARP00000010649	0	0	0	0	0.644	0	0	0	0.644
LSM5	PPIH	9940.ENSOARP00000007438	9940.ENSOARP00000021959	0	0	0	0	0.183	0.979	0	0	0.982
LST1	RBMS1	9940.ENSOARP00000008759	9940.ENSOARP00000007363	0	0	0	0	0	0	0	0.481	0.481
MAGT1	SSR4	9940.ENSOARP00000019794	9940.ENSOARP00000006948	0	0	0	0	0.685	0.817	0	0.052	0.94
MAGT1	TM9SF3	9940.ENSOARP00000019794	9940.ENSOARP00000008927	0	0	0	0	0.543	0	0	0	0.543
MAGT1	TRPM6	9940.ENSOARP00000019794	9940.ENSOARP00000013549	0	0	0	0	0.062	0	0	0.468	0.479
MAGT1	UGGT1	9940.ENSOARP00000019794	9940.ENSOARP00000017117	0	0	0	0	0.114	0.185	0	0.267	0.424
MAGT1	SNAP23	9940.ENSOARP00000019794	9940.ENSOARP00000022064	0	0	0	0	0.48	0	0	0	0.48
MAGT1	TRPM7	9940.ENSOARP00000019794	9940.ENSOARP00000022552	0	0	0	0	0.062	0	0	0.486	0.497
MAN1A1	PLEKHA2	9940.ENSOARP00000009019	9940.ENSOARP00000001790	0	0	0	0	0	0	0	0.439	0.439
MAN1A1	DPM3	9940.ENSOARP00000009019	9940.ENSOARP00000007133	0	0	0	0	0.047	0	0	0.397	0.4
MAN1A1	STRN	9940.ENSOARP00000009019	9940.ENSOARP00000010800	0	0	0	0	0	0	0	0.414	0.414
MAP3K7	CARD11	9940.ENSOARP00000013207	9940.ENSOARP00000004667	0	0	0	0	0	0.416	0	0.205	0.515
MAP3K7	PRKCE	9940.ENSOARP00000013207	9940.ENSOARP00000006275	0	0	0	0.558	0.062	0.43	0	0.068	0.449
MAP3K7	SYK	9940.ENSOARP00000013207	9940.ENSOARP00000008390	0	0	0	0.577	0	0.368	0	0.183	0.407
MAP3K7	VAV3	9940.ENSOARP00000013207	9940.ENSOARP00000020211	0	0	0	0	0	0.191	0	0.356	0.456
MAP3K7	BIRC8	9940.ENSOARP00000013207	9940.ENSOARP00000014796	0	0	0	0	0.062	0.199	0	0.38	0.493
MAP3K7	UBE2N	9940.ENSOARP00000013207	9940.ENSOARP00000021574	0	0	0	0	0.061	0.827	0	0.326	0.88
MAP3K7	CHUK	9940.ENSOARP00000013207	9940.ENSOARP00000014832	0	0	0	0.578	0.087	0.612	0.8	0.572	0.94
MAP4K5	IPMK	9940.ENSOARP00000022189	9940.ENSOARP00000013867	0	0	0	0	0.086	0	0	0.597	0.616
MAT1A	AHCYL2	9940.ENSOARP00000010917	9940.ENSOARP00000004684	0.122	0	0	0	0.644	0	0	0.575	0.855
MAT1A	GAPDH	9940.ENSOARP00000010917	9940.ENSOARP00000008476	0.112	0	0	0	0.072	0	0	0.357	0.424
MAT1A	EIF5A2	9940.ENSOARP00000010917	9940.ENSOARP00000022321	0.122	0	0	0	0.095	0	0	0.317	0.409
MAT1A	PCYT1A	9940.ENSOARP00000010917	9940.ENSOARP00000021820	0.041	0	0	0	0.062	0	0	0.485	0.496
MBNL1	FNDC3A	9940.ENSOARP00000003951	9940.ENSOARP00000008989	0	0	0	0	0.062	0	0	0.488	0.499
MBNL1	TIA1	9940.ENSOARP00000003951	9940.ENSOARP00000021169	0	0	0	0	0.062	0.3	0	0.469	0.62
MBNL2	ACSS3	9940.ENSOARP00000002852	9940.ENSOARP00000016296	0	0	0	0	0	0	0	0.549	0.549
MBNL2	TIA1	9940.ENSOARP00000002852	9940.ENSOARP00000021169	0	0	0	0	0.061	0.527	0	0.39	0.705
MCCC2	ALDH6A1	9940.ENSOARP00000005645	9940.ENSOARP00000000983	0	0	0	0	0.574	0	0	0.262	0.672
MCCC2	GFM1	9940.ENSOARP00000005645	9940.ENSOARP00000002573	0	0	0	0	0.054	0	0	0.421	0.428
MCCC2	DHX30	9940.ENSOARP00000005645	9940.ENSOARP00000003082	0	0	0	0	0	0	0	0.537	0.537
MEX3C	CNOT7	9940.ENSOARP00000005001	9940.ENSOARP00000010123	0	0	0	0	0.066	0.082	0	0.646	0.669
MMP7	FASLG	9940.ENSOARP00000006547	9940.ENSOARP00000015641	0	0	0	0	0	0.054	0	0.409	0.417
MMP7	GAPDH	9940.ENSOARP00000006547	9940.ENSOARP00000008476	0	0	0	0	0	0	0	0.483	0.483
MMP7	CNOT7	9940.ENSOARP00000006547	9940.ENSOARP00000010123	0	0	0	0	0.062	0.757	0	0	0.762
MOSPD2	TRIM23	9940.ENSOARP00000012753	9940.ENSOARP00000006667	0	0	0	0	0.062	0.079	0	0.528	0.556
MOSPD2	SSR4	9940.ENSOARP00000012753	9940.ENSOARP00000006948	0	0	0	0	0	0.421	0	0	0.42
MOSPD2	SACM1L	9940.ENSOARP00000012753	9940.ENSOARP00000010901	0	0	0	0	0.082	0.193	0	0.476	0.577
MOSPD2	KLHL24	9940.ENSOARP00000012753	9940.ENSOARP00000022190	0	0	0	0	0.061	0.072	0	0.394	0.425
MPDZ	PRKCI	9940.ENSOARP00000014885	9940.ENSOARP00000000321	0	0	0	0	0.06	0.429	0	0.442	0.674
MPDZ	CASK	9940.ENSOARP00000014885	9940.ENSOARP00000002906	0	0	0	0	0.076	0.212	0	0.375	0.505
MPDZ	MSN	9940.ENSOARP00000014885	9940.ENSOARP00000005414	0	0	0	0	0.055	0.288	0	0.278	0.472
MPDZ	TRPC1	9940.ENSOARP00000014885	9940.ENSOARP00000006425	0	0	0	0	0.076	0.571	0	0.187	0.649
MPDZ	ZDHHC9	9940.ENSOARP00000014885	9940.ENSOARP00000016192	0	0	0	0	0	0	0	0.504	0.504
MPDZ	LIN7C	9940.ENSOARP00000014885	9940.ENSOARP00000016183	0	0	0	0.712	0	0.537	0	0.405	0.587
MPDZ	MPP5	9940.ENSOARP00000014885	9940.ENSOARP00000022750	0	0	0	0	0.061	0.743	0	0.653	0.909
MPL	JAK1	9940.ENSOARP00000022055	9940.ENSOARP00000010851	0	0	0	0	0	0.207	0.6	0.303	0.759
MPP5	PRKCI	9940.ENSOARP00000022750	9940.ENSOARP00000000321	0	0	0	0	0.061	0.193	0	0.782	0.82
MPP5	MPDZ	9940.ENSOARP00000022750	9940.ENSOARP00000014885	0	0	0	0	0.061	0.743	0	0.653	0.909
MPP5	LIN7C	9940.ENSOARP00000022750	9940.ENSOARP00000016183	0	0	0	0	0.062	0.69	0	0.733	0.915
MPP5	FBLN1	9940.ENSOARP00000022750	9940.ENSOARP00000020846	0	0	0	0	0	0.484	0	0	0.483
MPP5	DMXL2	9940.ENSOARP00000022750	9940.ENSOARP00000022536	0	0	0	0	0.062	0	0	0.471	0.482
MRPS18A	RPL10	9940.ENSOARP00000008878	9940.ENSOARP00000005329	0	0	0	0	0.146	0.375	0	0.06	0.454
MRPS18A	RPS15	9940.ENSOARP00000008878	9940.ENSOARP00000016778	0	0	0	0	0.103	0.305	0	0.207	0.462
MRPS18A	SNAP23	9940.ENSOARP00000008878	9940.ENSOARP00000022064	0	0	0	0	0	0	0	0.49	0.489
MRPS18A	RPL23	9940.ENSOARP00000008878	9940.ENSOARP00000010754	0	0	0	0	0.114	0.445	0	0.086	0.511
MRPS18A	RPS23	9940.ENSOARP00000008878	9940.ENSOARP00000016626	0	0	0	0	0.16	0.472	0	0.103	0.567
MRPS18A	RPS18	9940.ENSOARP00000008878	9940.ENSOARP00000009768	0	0	0	0	0.062	0.495	0	0.323	0.651
MSN	AKT3	9940.ENSOARP00000005414	9940.ENSOARP00000006511	0	0	0	0	0	0.079	0	0.376	0.4
MSN	MPDZ	9940.ENSOARP00000005414	9940.ENSOARP00000014885	0	0	0	0	0.055	0.288	0	0.278	0.472
MSN	VCL	9940.ENSOARP00000005414	9940.ENSOARP00000009202	0	0	0	0	0.062	0.068	0	0.482	0.507
MSN	SYK	9940.ENSOARP00000005414	9940.ENSOARP00000008390	0	0	0	0	0.062	0.18	0	0.433	0.526
MSN	ROCK1	9940.ENSOARP00000005414	9940.ENSOARP00000009486	0	0	0	0	0.062	0.221	0	0.423	0.542
MSN	ROCK2	9940.ENSOARP00000005414	9940.ENSOARP00000017074	0	0	0	0	0.061	0.221	0	0.659	0.729
MSN	PLS3	9940.ENSOARP00000005414	9940.ENSOARP00000018311	0	0	0	0	0.06	0.756	0	0.101	0.775
MT4	ATP7A	9940.ENSOARP00000019726	9940.ENSOARP00000019703	0	0	0	0	0	0	0	0.499	0.499
MTM1	PIK3C2A	9940.ENSOARP00000009582	9940.ENSOARP00000004688	0	0	0	0	0.062	0.179	0.65	0.459	0.834
MTM1	CUL4B	9940.ENSOARP00000009582	9940.ENSOARP00000014203	0	0	0	0	0.08	0.165	0	0.376	0.478
MTM1	RNF114	9940.ENSOARP00000009582	9940.ENSOARP00000014091	0	0	0	0	0	0	0	0.512	0.512
MTM1	PLCB4	9940.ENSOARP00000009582	9940.ENSOARP00000010242	0	0	0	0	0	0	0.65	0.058	0.656
MTM1	PLCB1	9940.ENSOARP00000009582	9940.ENSOARP00000009872	0	0	0	0	0	0	0.65	0.058	0.656
MTM1	PIP4K2B	9940.ENSOARP00000009582	9940.ENSOARP00000010554	0	0	0	0	0.061	0.043	0.65	0.086	0.674
MTM1	SACM1L	9940.ENSOARP00000009582	9940.ENSOARP00000010901	0	0	0	0	0.062	0	0.65	0.236	0.727
MTM1	PIKFYVE	9940.ENSOARP00000009582	9940.ENSOARP00000020436	0	0	0	0	0.065	0	0.9	0.556	0.954
MTPN	CYB5A	9940.ENSOARP00000010367	9940.ENSOARP00000005022	0	0	0	0	0	0.484	0	0	0.483
MTPN	IRS1	9940.ENSOARP00000010367	9940.ENSOARP00000021991	0	0	0	0	0.65	0.093	0	0.084	0.683
MTPN	TCF12	9940.ENSOARP00000010367	9940.ENSOARP00000022433	0	0	0	0	0.687	0.044	0	0	0.687
MYO1B	STK4	9940.ENSOARP00000015081	9940.ENSOARP00000005063	0	0.003	0	0	0.404	0	0	0	0.404
MYO1B	PPP3CA	9940.ENSOARP00000015081	9940.ENSOARP00000014611	0	0	0	0	0.333	0.158	0	0	0.414
MYO1D	STK4	9940.ENSOARP00000010865	9940.ENSOARP00000005063	0	0.004	0	0	0.404	0	0	0	0.404
MYO1D	PLS3	9940.ENSOARP00000010865	9940.ENSOARP00000018311	0	0	0	0	0.085	0.118	0	0.33	0.412
MYO1D	PPP3CA	9940.ENSOARP00000010865	9940.ENSOARP00000014611	0	0	0	0	0.333	0.158	0	0	0.414
MYRIP	STXBP1	9940.ENSOARP00000002698	9940.ENSOARP00000012684	0	0	0	0	0.062	0	0	0.455	0.466
MYRIP	ACAP2	9940.ENSOARP00000002698	9940.ENSOARP00000021903	0	0	0	0	0	0	0	0.548	0.548
MYRIP	RAB27A	9940.ENSOARP00000002698	9940.ENSOARP00000022470	0	0	0	0	0	0.158	0	0.882	0.897
N4BP2	BDP1	9940.ENSOARP00000013400	9940.ENSOARP00000005750	0	0	0	0	0.409	0	0	0	0.408
N4BP2	CD99	9940.ENSOARP00000013400	9940.ENSOARP00000008798	0	0	0	0	0	0	0	0.522	0.522
NAA16	EXD1	9940.ENSOARP00000007565	9940.ENSOARP00000021835	0	0	0	0	0	0	0	0.404	0.404
NAA16	PSMD1	9940.ENSOARP00000007565	9940.ENSOARP00000022226	0	0	0	0	0.089	0.109	0	0.376	0.449
NALCN	TAC1	9940.ENSOARP00000005068	9940.ENSOARP00000004941	0	0	0	0	0.062	0	0	0.567	0.576
NALCN	PLCB4	9940.ENSOARP00000005068	9940.ENSOARP00000010242	0	0	0	0	0.061	0	0	0.416	0.428
NALCN	TMTC1	9940.ENSOARP00000005068	9940.ENSOARP00000021014	0	0	0	0	0.062	0	0	0.445	0.457
NALCN	SYT1	9940.ENSOARP00000005068	9940.ENSOARP00000016119	0	0	0	0	0.217	0.107	0	0.381	0.529
NALCN	RAPGEF5	9940.ENSOARP00000005068	9940.ENSOARP00000012690	0	0	0	0	0.061	0	0	0.551	0.56
NALCN	CREB5	9940.ENSOARP00000005068	9940.ENSOARP00000009726	0	0	0	0	0.046	0	0	0.565	0.567
NAPA	STX12	9940.ENSOARP00000012052	9940.ENSOARP00000003522	0	0	0	0	0.062	0.638	0	0.42	0.785
NAPA	VAMP7	9940.ENSOARP00000012052	9940.ENSOARP00000004019	0	0	0	0	0.091	0.425	0	0.382	0.648
NAPA	SCFD1	9940.ENSOARP00000012052	9940.ENSOARP00000005739	0	0	0	0	0.082	0.675	0	0.409	0.808
NAPA	SNAP25	9940.ENSOARP00000012052	9940.ENSOARP00000011011	0	0	0	0	0.107	0.784	0	0.485	0.891
NAPA	STXBP1	9940.ENSOARP00000012052	9940.ENSOARP00000012684	0	0	0	0	0.114	0.25	0	0.389	0.558
NAPA	SNAP23	9940.ENSOARP00000012052	9940.ENSOARP00000022064	0	0	0	0	0.062	0.613	0	0.344	0.741
NAPA	VAMP4	9940.ENSOARP00000012052	9940.ENSOARP00000014641	0	0	0	0	0.075	0.626	0	0.338	0.75
NAPA	STX7	9940.ENSOARP00000012052	9940.ENSOARP00000015351	0	0	0	0	0.062	0.594	0	0.485	0.786
NAPB	STX12	9940.ENSOARP00000005879	9940.ENSOARP00000003522	0	0	0	0	0.062	0.57	0	0.319	0.701
NAPB	VAMP7	9940.ENSOARP00000005879	9940.ENSOARP00000004019	0	0	0	0	0.091	0.425	0	0.382	0.648
NAPB	SCFD1	9940.ENSOARP00000005879	9940.ENSOARP00000005739	0	0	0	0	0.082	0.675	0	0.409	0.808
NAPB	STXBP1	9940.ENSOARP00000005879	9940.ENSOARP00000012684	0	0	0	0	0.114	0.25	0	0.389	0.558
NAPB	STX7	9940.ENSOARP00000005879	9940.ENSOARP00000015351	0	0	0	0	0.062	0.57	0	0.312	0.698
NAPB	VAMP4	9940.ENSOARP00000005879	9940.ENSOARP00000014641	0	0	0	0	0.075	0.626	0	0.338	0.75
NAPB	SNAP23	9940.ENSOARP00000005879	9940.ENSOARP00000022064	0	0	0	0	0.062	0.613	0	0.466	0.789
NAPB	SNAP25	9940.ENSOARP00000005879	9940.ENSOARP00000011011	0	0	0	0	0.107	0.707	0	0.462	0.846
NCAM2	CNTN1	9940.ENSOARP00000016688	9940.ENSOARP00000021350	0	0	0	0.567	0.112	0.193	0	0.512	0.411
NCAM2	DLG1	9940.ENSOARP00000016688	9940.ENSOARP00000021884	0	0	0	0	0.046	0.449	0	0.352	0.629
NCKAP1	FNBP1	9940.ENSOARP00000017993	9940.ENSOARP00000008807	0	0	0	0	0.061	0.187	0	0.349	0.459
NCKAP1	ACTR3	9940.ENSOARP00000017993	9940.ENSOARP00000012625	0	0	0	0	0.061	0.117	0	0.468	0.52
NCKAP1	WASF3	9940.ENSOARP00000017993	9940.ENSOARP00000013602	0	0	0	0	0.062	0.737	0	0.526	0.872
NCKAP1	FNBP1L	9940.ENSOARP00000017993	9940.ENSOARP00000018106	0	0	0	0	0.062	0.187	0	0.349	0.46
NDFIP2	PRSS22	9940.ENSOARP00000000419	9940.ENSOARP00000000135	0	0	0	0	0	0	0	0.469	0.469
NDFIP2	STXBP1	9940.ENSOARP00000000419	9940.ENSOARP00000012684	0	0	0	0	0	0.067	0	0.39	0.406
NDFIP2	SLC11A1	9940.ENSOARP00000000419	9940.ENSOARP00000020985	0	0	0	0	0.092	0.247	0	0.252	0.443
NEK7	LRCH2	9940.ENSOARP00000016605	9940.ENSOARP00000018373	0	0	0	0	0	0	0	0.461	0.461
NEK7	ALS2	9940.ENSOARP00000016605	9940.ENSOARP00000018729	0	0	0	0	0.062	0.483	0	0.043	0.495
NFU1	NUBPL	9940.ENSOARP00000021269	9940.ENSOARP00000006808	0.122	0	0	0	0.095	0	0	0.465	0.537
NFU1	EPM2AIP1	9940.ENSOARP00000021269	9940.ENSOARP00000015016	0	0	0	0	0	0	0	0.584	0.584
NMNAT2	FBXO45	9940.ENSOARP00000001003	9940.ENSOARP00000021852	0	0	0	0	0	0	0	0.469	0.469
NMNAT2	SNAP25	9940.ENSOARP00000001003	9940.ENSOARP00000011011	0	0	0	0	0.422	0	0	0.213	0.525
NMNAT2	TNKS	9940.ENSOARP00000001003	9940.ENSOARP00000010894	0	0	0	0	0	0	0	0.579	0.579
NMT2	ALAS2	9940.ENSOARP00000008608	9940.ENSOARP00000006085	0	0	0	0	0	0	0	0.679	0.679
NMT2	CBX3	9940.ENSOARP00000008608	9940.ENSOARP00000010784	0	0	0	0	0	0	0	0.414	0.414
NMT2	ARL5A	9940.ENSOARP00000008608	9940.ENSOARP00000009068	0	0	0	0	0.061	0.105	0	0.377	0.43
NMT2	DZIP3	9940.ENSOARP00000008608	9940.ENSOARP00000020415	0	0	0	0	0.046	0	0	0.466	0.468
NMT2	NVL	9940.ENSOARP00000008608	9940.ENSOARP00000017208	0	0	0	0	0.061	0	0	0.537	0.546
NOXA1	CCNT2	9940.ENSOARP00000001349	9940.ENSOARP00000012066	0	0	0	0	0	0.408	0	0	0.408
NUBPL	ACAD9	9940.ENSOARP00000006808	9940.ENSOARP00000002817	0	0	0	0	0	0	0	0.509	0.509
NUBPL	NFU1	9940.ENSOARP00000006808	9940.ENSOARP00000021269	0.122	0	0	0	0.095	0	0	0.465	0.537
NUBPL	EXD1	9940.ENSOARP00000006808	9940.ENSOARP00000021835	0	0	0	0	0.06	0	0	0.538	0.547
NUBPL	ZMYM4	9940.ENSOARP00000006808	9940.ENSOARP00000020915	0	0	0	0	0	0	0	0.738	0.738
NUDT14	RPS26	9940.ENSOARP00000009006	9940.ENSOARP00000012973	0	0	0	0	0.062	0.399	0	0	0.412
NUDT14	EIF2S1	9940.ENSOARP00000009006	9940.ENSOARP00000022752	0	0	0	0	0.062	0.378	0	0.083	0.418
NUDT14	RPS15	9940.ENSOARP00000009006	9940.ENSOARP00000016778	0	0	0	0	0.062	0.418	0	0.051	0.436
NUDT14	RPS18	9940.ENSOARP00000009006	9940.ENSOARP00000009768	0	0	0	0	0.062	0.465	0	0	0.476
NUDT14	SLC9A6	9940.ENSOARP00000009006	9940.ENSOARP00000012317	0	0	0	0	0	0	0	0.487	0.487
NUS1	UPRT	9940.ENSOARP00000009298	9940.ENSOARP00000019545	0.157	0	0	0	0	0	0	0.319	0.401
NVL	HELLS	9940.ENSOARP00000017208	9940.ENSOARP00000004811	0.041	0	0	0	0.062	0.134	0	0.467	0.529
NVL	NMT2	9940.ENSOARP00000017208	9940.ENSOARP00000008608	0	0	0	0	0.061	0	0	0.537	0.546
NVL	DDX18	9940.ENSOARP00000017208	9940.ENSOARP00000012913	0	0	0	0	0.668	0.056	0	0.05	0.676
NVL	YTHDC2	9940.ENSOARP00000017208	9940.ENSOARP00000017431	0	0	0	0	0.643	0	0	0.06	0.65
OCIAD2	ARFIP1	9940.ENSOARP00000019450	9940.ENSOARP00000003886	0	0	0	0	0.061	0	0	0.52	0.53
OCIAD2	CTSO	9940.ENSOARP00000019450	9940.ENSOARP00000007227	0	0	0	0	0	0	0	0.561	0.561
OCRL	SNX9	9940.ENSOARP00000015851	9940.ENSOARP00000004588	0	0	0	0	0.048	0.139	0	0.598	0.641
OCRL	PIK3C2A	9940.ENSOARP00000015851	9940.ENSOARP00000004688	0	0	0	0	0.062	0.079	0.65	0.182	0.719
OCRL	EPS15	9940.ENSOARP00000015851	9940.ENSOARP00000004830	0	0	0	0	0.062	0.225	0	0.322	0.464
OCRL	PIK3CB	9940.ENSOARP00000015851	9940.ENSOARP00000007773	0	0	0	0	0.062	0.079	0.65	0.052	0.675
OCRL	RAB6A	9940.ENSOARP00000015851	9940.ENSOARP00000008575	0	0	0	0	0.062	0.581	0	0.397	0.742
OCRL	CDC42	9940.ENSOARP00000015851	9940.ENSOARP00000008675	0	0	0	0	0	0.07	0	0.594	0.606
OCRL	RAB28	9940.ENSOARP00000015851	9940.ENSOARP00000008930	0	0	0	0	0.061	0.373	0	0.154	0.458
OCRL	RAB6B	9940.ENSOARP00000015851	9940.ENSOARP00000008991	0	0	0	0	0.062	0.581	0	0.083	0.608
OCRL	PLCB1	9940.ENSOARP00000015851	9940.ENSOARP00000009872	0	0	0	0	0	0.152	0.65	0.136	0.721
OCRL	PLCB4	9940.ENSOARP00000015851	9940.ENSOARP00000010242	0	0	0	0	0	0.152	0.65	0.176	0.734
OCRL	PIP4K2B	9940.ENSOARP00000015851	9940.ENSOARP00000010554	0	0	0	0	0.062	0	0.65	0.151	0.696
OCRL	SACM1L	9940.ENSOARP00000015851	9940.ENSOARP00000010901	0	0.012	0	0	0.062	0.115	0.65	0.483	0.829
OCRL	RAB5B	9940.ENSOARP00000015851	9940.ENSOARP00000011427	0	0	0	0	0.061	0.21	0	0.306	0.44
OCRL	TMOD3	9940.ENSOARP00000015851	9940.ENSOARP00000022524	0	0	0	0	0	0	0	0.44	0.44
OCRL	ACAP2	9940.ENSOARP00000015851	9940.ENSOARP00000021903	0	0	0	0	0.062	0.194	0	0.417	0.52
OCRL	EEA1	9940.ENSOARP00000015851	9940.ENSOARP00000016984	0	0	0	0	0.061	0	0	0.589	0.597
OCRL	ZDHHC9	9940.ENSOARP00000015851	9940.ENSOARP00000016192	0	0	0	0	0.141	0	0	0.579	0.622
OTUD6B	WDR48	9940.ENSOARP00000010734	9940.ENSOARP00000001969	0	0	0	0	0.091	0	0	0.377	0.409
OTUD6B	SNX13	9940.ENSOARP00000010734	9940.ENSOARP00000010098	0	0	0	0	0.407	0	0	0	0.407
OTUD6B	USP37	9940.ENSOARP00000010734	9940.ENSOARP00000021053	0	0	0	0	0	0	0	0.487	0.487
OXCT1	ALDH6A1	9940.ENSOARP00000009587	9940.ENSOARP00000000983	0	0	0	0	0.062	0	0	0.438	0.45
OXCT1	ACAD9	9940.ENSOARP00000009587	9940.ENSOARP00000002817	0.092	0	0	0	0.06	0	0	0.482	0.519
OXCT1	TMEM9	9940.ENSOARP00000009587	9940.ENSOARP00000019211	0	0	0	0	0	0.745	0	0	0.745
OXR1	OXSR1	9940.ENSOARP00000016435	9940.ENSOARP00000001135	0	0	0	0	0.061	0	0	0.538	0.547
OXR1	RAB6A	9940.ENSOARP00000016435	9940.ENSOARP00000008575	0	0	0	0	0.062	0	0	0.445	0.457
OXR1	RAB6B	9940.ENSOARP00000016435	9940.ENSOARP00000008991	0	0	0	0	0.062	0	0	0.644	0.651
OXR1	RNF144B	9940.ENSOARP00000016435	9940.ENSOARP00000010892	0	0	0	0	0	0	0	0.418	0.418
OXR1	ATP6V1A	9940.ENSOARP00000016435	9940.ENSOARP00000020933	0	0	0	0	0.062	0.165	0	0.302	0.405
OXR1	EIF2S1	9940.ENSOARP00000016435	9940.ENSOARP00000022752	0	0	0	0	0	0	0	0.42	0.42
OXR1	DMXL2	9940.ENSOARP00000016435	9940.ENSOARP00000022536	0	0	0	0	0.081	0.052	0	0.468	0.496
OXSR1	UBE2N	9940.ENSOARP00000001135	9940.ENSOARP00000021574	0	0	0	0	0.062	0	0	0.461	0.472
OXSR1	OXR1	9940.ENSOARP00000001135	9940.ENSOARP00000016435	0	0	0	0	0.061	0	0	0.538	0.547
OXSR1	SLC12A1	9940.ENSOARP00000001135	9940.ENSOARP00000022595	0	0	0	0	0	0.197	0	0.543	0.618
OXSR1	CAB39	9940.ENSOARP00000001135	9940.ENSOARP00000022215	0	0	0	0	0.062	0.297	0	0.541	0.671
PABPC1	PPP1CB	9940.ENSOARP00000000076	9940.ENSOARP00000020993	0	0	0	0	0.053	0.428	0	0	0.435
PABPC1	PAPOLG	9940.ENSOARP00000000076	9940.ENSOARP00000001641	0	0	0	0	0.062	0.207	0	0.306	0.438
PABPC1	RBMS1	9940.ENSOARP00000000076	9940.ENSOARP00000007363	0	0	0	0.612	0.062	0.431	0	0.105	0.457
PABPC1	EIF2S1	9940.ENSOARP00000000076	9940.ENSOARP00000022752	0	0	0	0	0.407	0	0	0.144	0.47
PABPC1	DDX18	9940.ENSOARP00000000076	9940.ENSOARP00000012913	0	0	0	0	0.141	0.118	0	0.358	0.471
PABPC1	PUM2	9940.ENSOARP00000000076	9940.ENSOARP00000018503	0	0	0	0	0.062	0.198	0	0.389	0.5
PABPC1	PUM1	9940.ENSOARP00000000076	9940.ENSOARP00000001997	0	0	0	0	0.064	0.198	0	0.399	0.509
PABPC1	XPO1	9940.ENSOARP00000000076	9940.ENSOARP00000021667	0	0	0	0	0.062	0.237	0	0.376	0.514
PABPC1	CNOT7	9940.ENSOARP00000000076	9940.ENSOARP00000010123	0	0	0	0	0.062	0.43	0	0.307	0.597
PABPC1	PAN3	9940.ENSOARP00000000076	9940.ENSOARP00000013179	0	0	0	0	0.062	0.372	0	0.377	0.6
PABPC1	PARN	9940.ENSOARP00000000076	9940.ENSOARP00000008127	0	0	0	0	0.06	0.164	0	0.581	0.641
PABPC1	DDX6	9940.ENSOARP00000000076	9940.ENSOARP00000012283	0	0	0	0	0.062	0.237	0	0.587	0.678
PABPC1	DDX3X	9940.ENSOARP00000000076	9940.ENSOARP00000002591	0	0	0	0	0.329	0.195	0	0.457	0.681
PABPC1	EIF4E	9940.ENSOARP00000000076	9940.ENSOARP00000017077	0	0	0	0	0.062	0.436	0	0.731	0.845
PABPC1	SMG1	9940.ENSOARP00000000076	9940.ENSOARP00000011735	0	0	0	0	0.061	0.829	0	0.309	0.879
PAG1	STK32B	9940.ENSOARP00000009507	9940.ENSOARP00000007701	0	0	0	0	0	0	0	0.464	0.463
PAG1	CDKL2	9940.ENSOARP00000009507	9940.ENSOARP00000016628	0	0	0	0	0	0	0	0.468	0.468
PAG1	SERPINF2	9940.ENSOARP00000009507	9940.ENSOARP00000015112	0	0	0	0	0	0	0	0.536	0.536
PAK2	API5	9940.ENSOARP00000021865	9940.ENSOARP00000000175	0	0	0	0	0.483	0	0	0	0.483
PAK2	FLNA	9940.ENSOARP00000021865	9940.ENSOARP00000005603	0	0	0	0	0.061	0.201	0	0.377	0.491
PAK2	RRAS2	9940.ENSOARP00000021865	9940.ENSOARP00000007648	0	0	0	0	0.056	0.239	0	0.246	0.411
PAK2	CDC42	9940.ENSOARP00000021865	9940.ENSOARP00000008675	0	0	0	0	0.061	0.376	0.8	0.133	0.884
PAK2	CAPRIN1	9940.ENSOARP00000021865	9940.ENSOARP00000019372	0	0	0	0	0.407	0	0	0	0.407
PAN3	PABPC1	9940.ENSOARP00000013179	9940.ENSOARP00000000076	0	0	0	0	0.062	0.372	0	0.377	0.6
PAN3	RGS22	9940.ENSOARP00000013179	9940.ENSOARP00000001779	0	0	0	0	0	0	0	0.465	0.465
PAN3	CNOT7	9940.ENSOARP00000013179	9940.ENSOARP00000010123	0	0	0	0	0.137	0	0	0.429	0.486
PAN3	SMG1	9940.ENSOARP00000013179	9940.ENSOARP00000011735	0	0	0	0	0.466	0	0	0	0.465
PAN3	DDX6	9940.ENSOARP00000013179	9940.ENSOARP00000012283	0	0	0	0	0.046	0.373	0	0.141	0.441
PAN3	PUM2	9940.ENSOARP00000013179	9940.ENSOARP00000018503	0	0	0	0	0.448	0	0	0.055	0.456
PAN3	PPP1CB	9940.ENSOARP00000013179	9940.ENSOARP00000020993	0	0	0	0	0.585	0	0	0	0.585
PAPOLG	PABPC1	9940.ENSOARP00000001641	9940.ENSOARP00000000076	0	0	0	0	0.062	0.207	0	0.306	0.438
PAPOLG	PUS10	9940.ENSOARP00000001641	9940.ENSOARP00000001379	0	0	0	0	0	0	0	0.519	0.519
PAPOLG	XPO1	9940.ENSOARP00000001641	9940.ENSOARP00000021667	0	0	0	0	0.081	0	0	0.383	0.408
PAPOLG	ZFR	9940.ENSOARP00000001641	9940.ENSOARP00000013112	0	0	0	0	0.154	0	0	0.462	0.525
PAPOLG	PPP1CB	9940.ENSOARP00000001641	9940.ENSOARP00000020993	0	0	0	0	0.087	0.572	0	0.11	0.621
PAPOLG	YTHDC2	9940.ENSOARP00000001641	9940.ENSOARP00000017431	0	0	0	0	0.144	0.623	0	0.328	0.764
PARN	PABPC1	9940.ENSOARP00000008127	9940.ENSOARP00000000076	0	0	0	0	0.06	0.164	0	0.581	0.641
PARN	PUM1	9940.ENSOARP00000008127	9940.ENSOARP00000001997	0	0	0	0	0.221	0	0	0.471	0.57
PARN	RBMS1	9940.ENSOARP00000008127	9940.ENSOARP00000007363	0	0	0	0	0.59	0	0	0	0.59
PARN	FUBP3	9940.ENSOARP00000008127	9940.ENSOARP00000008092	0	0	0	0	0.061	0.136	0	0.352	0.428
PARN	DDX6	9940.ENSOARP00000008127	9940.ENSOARP00000012283	0	0	0	0	0.062	0	0	0.391	0.404
PARN	CNOT7	9940.ENSOARP00000008127	9940.ENSOARP00000010123	0	0	0	0	0.062	0	0	0.429	0.441
PARN	EIF4E	9940.ENSOARP00000008127	9940.ENSOARP00000017077	0	0	0	0	0.079	0	0	0.537	0.555
PARN	PUM2	9940.ENSOARP00000008127	9940.ENSOARP00000018503	0	0	0	0	0.221	0	0	0.459	0.56
PARVA	ITGA6	9940.ENSOARP00000008904	9940.ENSOARP00000001243	0	0	0	0	0.062	0	0.6	0.149	0.652
PARVA	SLC22A18	9940.ENSOARP00000008904	9940.ENSOARP00000002715	0	0	0	0	0	0	0	0.778	0.778
PARVA	TXN	9940.ENSOARP00000008904	9940.ENSOARP00000007408	0	0	0	0	0.046	0	0	0.429	0.432
PARVA	STAG1	9940.ENSOARP00000008904	9940.ENSOARP00000008447	0	0	0	0	0	0	0	0.644	0.644
PARVA	ITGA2	9940.ENSOARP00000008904	9940.ENSOARP00000008810	0	0	0	0	0.061	0	0.6	0.214	0.678
PARVA	ITGA1	9940.ENSOARP00000008904	9940.ENSOARP00000008893	0	0	0	0	0.062	0	0.6	0.098	0.632
PARVA	VPS36	9940.ENSOARP00000008904	9940.ENSOARP00000010013	0	0	0	0	0	0	0	0.483	0.483
PARVA	VCL	9940.ENSOARP00000008904	9940.ENSOARP00000009202	0	0	0	0	0.062	0	0	0.544	0.553
PARVA	ITGB8	9940.ENSOARP00000008904	9940.ENSOARP00000010756	0	0	0	0	0.061	0.208	0.6	0.182	0.724
PARVA	PARVB	9940.ENSOARP00000008904	9940.ENSOARP00000020694	0	0	0	0.974	0	0.816	0	0.744	0.819
PARVB	CALY	9940.ENSOARP00000020694	9940.ENSOARP00000000842	0	0	0	0	0	0	0	0.648	0.648
PARVB	STAG1	9940.ENSOARP00000020694	9940.ENSOARP00000008447	0	0	0	0	0	0	0	0.486	0.485
PARVB	PARVA	9940.ENSOARP00000020694	9940.ENSOARP00000008904	0	0	0	0.974	0	0.816	0	0.744	0.819
PARVB	VCL	9940.ENSOARP00000020694	9940.ENSOARP00000009202	0	0	0	0	0.062	0	0	0.544	0.553
PARVB	VPS36	9940.ENSOARP00000020694	9940.ENSOARP00000010013	0	0	0	0	0	0	0	0.483	0.483
PARVB	TCAP	9940.ENSOARP00000020694	9940.ENSOARP00000012406	0	0	0	0	0	0	0	0.434	0.434
PCM1	PNPLA7	9940.ENSOARP00000009665	9940.ENSOARP00000000958	0	0	0	0	0	0.405	0	0	0.405
PCM1	CEP135	9940.ENSOARP00000009665	9940.ENSOARP00000003206	0	0	0	0	0.062	0.054	0	0.471	0.489
PCM1	PRKAR2B	9940.ENSOARP00000009665	9940.ENSOARP00000005311	0	0	0	0	0	0.666	0	0.042	0.666
PCM1	TM9SF3	9940.ENSOARP00000009665	9940.ENSOARP00000008927	0	0	0	0	0.499	0	0	0	0.499
PCM1	PRKG2	9940.ENSOARP00000009665	9940.ENSOARP00000020488	0	0	0	0	0	0.405	0	0	0.405
PCM1	SNX13	9940.ENSOARP00000009665	9940.ENSOARP00000010098	0	0	0	0	0.407	0	0	0	0.407
PCM1	KTN1	9940.ENSOARP00000009665	9940.ENSOARP00000022672	0	0	0	0	0.456	0	0	0.252	0.575
PCM1	PRKAR2A	9940.ENSOARP00000009665	9940.ENSOARP00000017324	0	0	0	0	0	0.666	0	0.042	0.666
PCYT1A	GALNT2	9940.ENSOARP00000021820	9940.ENSOARP00000003318	0	0	0	0	0.061	0	0	0.474	0.484
PCYT1A	CDS1	9940.ENSOARP00000021820	9940.ENSOARP00000003422	0.1	0	0	0	0.062	0	0	0.392	0.441
PCYT1A	MAT1A	9940.ENSOARP00000021820	9940.ENSOARP00000010917	0.041	0	0	0	0.062	0	0	0.485	0.496
PCYT1A	CDS2	9940.ENSOARP00000021820	9940.ENSOARP00000018560	0.1	0	0	0	0.062	0	0	0.392	0.441
PCYT1A	GPCPD1	9940.ENSOARP00000021820	9940.ENSOARP00000018918	0.095	0	0	0	0.062	0	0	0.554	0.588
PCYT1A	ETNK1	9940.ENSOARP00000021820	9940.ENSOARP00000021600	0.049	0	0	0	0.087	0	0	0.428	0.459
PCYT1A	LRCH3	9940.ENSOARP00000021820	9940.ENSOARP00000021769	0	0	0	0	0	0	0	0.697	0.697
PDE3A	APRT	9940.ENSOARP00000021967	9940.ENSOARP00000014528	0	0	0	0	0	0	0.9	0	0.9
PDE3A	GUCY2F	9940.ENSOARP00000021967	9940.ENSOARP00000019391	0	0	0	0	0	0	0.65	0.261	0.73
PDE4DIP	PRKAR2B	9940.ENSOARP00000022004	9940.ENSOARP00000005311	0	0	0	0	0	0.518	0	0.069	0.532
PDE4DIP	SLC30A9	9940.ENSOARP00000022004	9940.ENSOARP00000014999	0	0	0	0	0	0	0	0.441	0.441
PDE4DIP	PRKAR2A	9940.ENSOARP00000022004	9940.ENSOARP00000017324	0	0	0	0	0	0.518	0	0.069	0.532
PDGFRA	EPS15	9940.ENSOARP00000020481	9940.ENSOARP00000004830	0	0	0	0	0	0	0.6	0.17	0.653
PDGFRA	PIK3CB	9940.ENSOARP00000020481	9940.ENSOARP00000007773	0	0	0	0	0	0.193	0.6	0.228	0.729
PDGFRA	SOS1	9940.ENSOARP00000020481	9940.ENSOARP00000009040	0	0	0	0	0	0.158	0.6	0.07	0.659
PDGFRA	PLCB1	9940.ENSOARP00000020481	9940.ENSOARP00000009872	0	0	0	0	0	0.222	0.6	0	0.675
PDGFRA	PLCB4	9940.ENSOARP00000020481	9940.ENSOARP00000010242	0	0	0	0	0.06	0.222	0.6	0	0.681
PDGFRA	PTPN11	9940.ENSOARP00000020481	9940.ENSOARP00000010265	0	0	0	0	0.062	0.242	0.8	0.342	0.894
PDGFRA	JAK1	9940.ENSOARP00000020481	9940.ENSOARP00000010851	0	0	0	0.555	0	0.18	0.8	0.139	0.836
PDGFRA	IRS1	9940.ENSOARP00000020481	9940.ENSOARP00000021991	0	0	0	0	0.061	0	0.6	0.103	0.633
PDS5A	XPOT	9940.ENSOARP00000013105	9940.ENSOARP00000003748	0	0	0	0	0.074	0	0	0.456	0.474
PDS5A	SBNO1	9940.ENSOARP00000013105	9940.ENSOARP00000004726	0	0	0	0	0.742	0	0	0	0.742
PDS5A	BDP1	9940.ENSOARP00000013105	9940.ENSOARP00000005750	0	0	0	0	0.735	0	0	0	0.735
PDS5A	SMC2	9940.ENSOARP00000013105	9940.ENSOARP00000007938	0	0	0	0	0.63	0.373	0	0.358	0.838
PDS5A	STAG1	9940.ENSOARP00000013105	9940.ENSOARP00000008447	0	0	0	0	0.644	0.66	0	0.595	0.946
PDS5A	SMCHD1	9940.ENSOARP00000013105	9940.ENSOARP00000010505	0	0	0	0	0.74	0	0	0.082	0.751
PDS5A	FAM114A1	9940.ENSOARP00000013105	9940.ENSOARP00000011016	0	0	0	0	0	0	0	0.645	0.645
PDS5A	RAD21	9940.ENSOARP00000013105	9940.ENSOARP00000011111	0	0	0	0	0.186	0.72	0	0.765	0.941
PDS5A	SHOC2	9940.ENSOARP00000013105	9940.ENSOARP00000011329	0	0	0	0	0	0	0	0.485	0.485
PDS5A	PUM2	9940.ENSOARP00000013105	9940.ENSOARP00000018503	0	0	0	0	0.414	0	0	0	0.414
PDS5A	QSER1	9940.ENSOARP00000013105	9940.ENSOARP00000018144	0	0	0	0	0.426	0	0	0	0.426
PDS5A	SUZ12	9940.ENSOARP00000013105	9940.ENSOARP00000013944	0	0	0	0	0.45	0	0	0.052	0.456
PDS5A	UBR1	9940.ENSOARP00000013105	9940.ENSOARP00000022117	0	0	0	0	0.458	0	0	0.084	0.482
PDS5A	TBL1XR1	9940.ENSOARP00000013105	9940.ENSOARP00000022267	0	0	0	0	0.17	0	0	0.443	0.517
PDS5A	TRPM7	9940.ENSOARP00000013105	9940.ENSOARP00000022552	0	0	0	0	0.68	0	0	0	0.68
PDS5A	BTAF1	9940.ENSOARP00000013105	9940.ENSOARP00000017755	0	0	0	0	0.682	0	0	0.051	0.685
PDS5A	CHTF18	9940.ENSOARP00000013105	9940.ENSOARP00000015378	0	0	0	0	0.212	0	0	0.74	0.786
PDS5A	STAG2	9940.ENSOARP00000013105	9940.ENSOARP00000014918	0	0	0	0	0.644	0.816	0	0.479	0.962
PDZD11	PRKCI	9940.ENSOARP00000016758	9940.ENSOARP00000000321	0	0	0	0	0	0.429	0	0.123	0.477
PDZD11	XPOT	9940.ENSOARP00000016758	9940.ENSOARP00000003748	0	0	0	0	0	0	0	0.469	0.469
PDZD11	RPS27A	9940.ENSOARP00000016758	9940.ENSOARP00000016023	0	0	0	0	0	0.183	0	0.377	0.469
PHLPP2	RAP1B	9940.ENSOARP00000004127	9940.ENSOARP00000001075	0	0	0	0	0.061	0.397	0	0.182	0.496
PHLPP2	WDR48	9940.ENSOARP00000004127	9940.ENSOARP00000001969	0	0	0	0	0.08	0.189	0	0.306	0.436
PHLPP2	ARFGAP1	9940.ENSOARP00000004127	9940.ENSOARP00000012224	0	0	0	0	0.061	0.201	0	0.305	0.433
PHLPP2	SMG1	9940.ENSOARP00000004127	9940.ENSOARP00000011735	0	0	0	0	0.161	0.309	0	0.237	0.519
PHLPP2	STK32B	9940.ENSOARP00000004127	9940.ENSOARP00000007701	0	0	0	0	0.061	0.395	0	0.241	0.531
PHLPP2	USP46	9940.ENSOARP00000004127	9940.ENSOARP00000019927	0	0	0	0	0.047	0.302	0	0.376	0.548
PHLPP2	SOS1	9940.ENSOARP00000004127	9940.ENSOARP00000009040	0	0	0	0	0.117	0.192	0	0.428	0.556
PHLPP2	GNAI1	9940.ENSOARP00000004127	9940.ENSOARP00000018654	0	0	0	0	0.061	0.403	0	0.277	0.559
PHLPP2	PRKAR2A	9940.ENSOARP00000004127	9940.ENSOARP00000017324	0.089	0	0	0	0.062	0.309	0	0.358	0.57
PHLPP2	PRKAR2B	9940.ENSOARP00000004127	9940.ENSOARP00000005311	0.089	0	0	0	0.062	0.309	0	0.358	0.57
PHLPP2	RRAS2	9940.ENSOARP00000004127	9940.ENSOARP00000007648	0	0	0	0	0.061	0.397	0	0.35	0.599
PHLPP2	AKT3	9940.ENSOARP00000004127	9940.ENSOARP00000006511	0	0.001	0	0	0.061	0.141	0.8	0.537	0.915
PICALM	PIK3C2A	9940.ENSOARP00000004979	9940.ENSOARP00000004688	0	0	0	0	0.061	0.547	0	0.141	0.602
PICALM	EPS15	9940.ENSOARP00000004979	9940.ENSOARP00000004830	0	0	0	0	0.062	0.482	0	0.438	0.703
PICALM	STXBP1	9940.ENSOARP00000004979	9940.ENSOARP00000012684	0	0	0	0	0.125	0.194	0	0.241	0.417
PICALM	SYT1	9940.ENSOARP00000004979	9940.ENSOARP00000016119	0	0	0	0	0.093	0.171	0	0.311	0.436
PICALM	FCHO2	9940.ENSOARP00000004979	9940.ENSOARP00000005359	0	0	0	0	0.062	0.314	0	0.233	0.463
PICALM	DNAJC6	9940.ENSOARP00000004979	9940.ENSOARP00000011031	0	0	0	0	0.062	0.194	0	0.377	0.487
PICALM	VAMP4	9940.ENSOARP00000004979	9940.ENSOARP00000014641	0	0	0	0	0.062	0.139	0	0.47	0.534
PICALM	ZDHHC17	9940.ENSOARP00000004979	9940.ENSOARP00000015989	0	0	0	0	0	0.638	0	0	0.638
PICALM	HIP1	9940.ENSOARP00000004979	9940.ENSOARP00000014160	0	0	0	0	0.062	0.518	0	0.428	0.718
PICALM	CD2AP	9940.ENSOARP00000004979	9940.ENSOARP00000012512	0	0	0	0	0.062	0	0	0.748	0.753
PICALM	VCL	9940.ENSOARP00000004979	9940.ENSOARP00000009202	0	0	0	0	0.06	0.796	0	0.214	0.836
PIK3C2A	BDP1	9940.ENSOARP00000004688	9940.ENSOARP00000005750	0	0	0	0	0.43	0	0	0	0.43
PIK3C2A	RRAS2	9940.ENSOARP00000004688	9940.ENSOARP00000007648	0	0	0	0	0.046	0.186	0	0.361	0.46
PIK3C2A	ACAP2	9940.ENSOARP00000004688	9940.ENSOARP00000021903	0	0	0	0	0.448	0.08	0	0	0.47
PIK3C2A	UBR1	9940.ENSOARP00000004688	9940.ENSOARP00000022117	0	0	0	0	0.463	0	0	0.055	0.47
PIK3C2A	RICTOR	9940.ENSOARP00000004688	9940.ENSOARP00000010402	0	0	0	0	0.062	0.408	0	0.148	0.485
PIK3C2A	GNG12	9940.ENSOARP00000004688	9940.ENSOARP00000012180	0	0	0	0	0.06	0.044	0	0.484	0.495
PIK3C2A	SBF2	9940.ENSOARP00000004688	9940.ENSOARP00000012522	0	0	0	0	0.087	0.221	0	0.469	0.589
PIK3C2A	DZIP3	9940.ENSOARP00000004688	9940.ENSOARP00000020415	0	0	0	0	0.046	0	0	0.588	0.59
PIK3C2A	PICALM	9940.ENSOARP00000004688	9940.ENSOARP00000004979	0	0	0	0	0.061	0.547	0	0.141	0.602
PIK3C2A	PLCB1	9940.ENSOARP00000004688	9940.ENSOARP00000009872	0	0	0	0	0.061	0.146	0.65	0.059	0.7
PIK3C2A	PLCB4	9940.ENSOARP00000004688	9940.ENSOARP00000010242	0	0	0	0	0.062	0.146	0.65	0.059	0.7
PIK3C2A	OCRL	9940.ENSOARP00000004688	9940.ENSOARP00000015851	0	0	0	0	0.062	0.079	0.65	0.182	0.719
PIK3C2A	MTM1	9940.ENSOARP00000004688	9940.ENSOARP00000009582	0	0	0	0	0.062	0.179	0.65	0.459	0.834
PIK3C2A	SACM1L	9940.ENSOARP00000004688	9940.ENSOARP00000010901	0	0	0	0	0.062	0.093	0.9	0.105	0.913
PIK3C2A	PIKFYVE	9940.ENSOARP00000004688	9940.ENSOARP00000020436	0	0	0	0	0.11	0.154	0.9	0.267	0.937
PIK3CB	PRKCI	9940.ENSOARP00000007773	9940.ENSOARP00000000321	0	0	0	0	0.06	0.143	0.6	0.083	0.664
PIK3CB	RAP1B	9940.ENSOARP00000007773	9940.ENSOARP00000001075	0	0	0	0	0.06	0.232	0.6	0.108	0.707
PIK3CB	KDR	9940.ENSOARP00000007773	9940.ENSOARP00000001106	0	0	0	0	0	0.237	0.8	0.189	0.865
PIK3CB	LRRC61	9940.ENSOARP00000007773	9940.ENSOARP00000001469	0	0	0	0	0	0.067	0	0.474	0.488
PIK3CB	AKT3	9940.ENSOARP00000007773	9940.ENSOARP00000006511	0	0	0	0	0.062	0.219	0.8	0.358	0.893
PIK3CB	RRAS2	9940.ENSOARP00000007773	9940.ENSOARP00000007648	0	0	0	0	0.05	0.757	0.6	0.12	0.907
PIK3CB	IPMK	9940.ENSOARP00000007773	9940.ENSOARP00000013867	0	0	0	0	0.062	0.063	0	0.427	0.452
PIK3CB	PUM2	9940.ENSOARP00000007773	9940.ENSOARP00000018503	0	0	0	0	0.062	0.063	0	0.428	0.453
PIK3CB	FNBP1	9940.ENSOARP00000007773	9940.ENSOARP00000008807	0	0	0	0	0.058	0.119	0	0.442	0.497
PIK3CB	RICTOR	9940.ENSOARP00000007773	9940.ENSOARP00000010402	0	0	0	0	0.086	0.408	0	0.251	0.559
PIK3CB	ITGA2	9940.ENSOARP00000007773	9940.ENSOARP00000008810	0	0	0	0	0.048	0	0.6	0	0.602
PIK3CB	GNAI1	9940.ENSOARP00000007773	9940.ENSOARP00000018654	0	0	0	0	0	0.104	0.6	0.084	0.643
PIK3CB	JAK1	9940.ENSOARP00000007773	9940.ENSOARP00000010851	0	0	0	0	0.056	0.143	0.6	0.101	0.67
PIK3CB	VAV3	9940.ENSOARP00000007773	9940.ENSOARP00000020211	0	0	0	0	0.082	0	0.65	0.067	0.674
PIK3CB	OCRL	9940.ENSOARP00000007773	9940.ENSOARP00000015851	0	0	0	0	0.062	0.079	0.65	0.052	0.675
PIK3CB	PLCB1	9940.ENSOARP00000007773	9940.ENSOARP00000009872	0	0	0	0	0.048	0.146	0.65	0.059	0.696
PIK3CB	PLCB4	9940.ENSOARP00000007773	9940.ENSOARP00000010242	0	0	0	0	0.048	0.146	0.65	0.059	0.696
PIK3CB	PIP4K2B	9940.ENSOARP00000007773	9940.ENSOARP00000010554	0	0	0	0	0.062	0.154	0.65	0.114	0.72
PIK3CB	PDGFRA	9940.ENSOARP00000007773	9940.ENSOARP00000020481	0	0	0	0	0	0.193	0.6	0.228	0.729
PIK3CB	ITGAM	9940.ENSOARP00000007773	9940.ENSOARP00000009667	0	0	0	0	0.056	0	0.8	0.085	0.812
PIK3CB	CDC42	9940.ENSOARP00000007773	9940.ENSOARP00000008675	0	0	0	0	0	0.193	0.8	0.043	0.832
PIK3CB	PTPN11	9940.ENSOARP00000007773	9940.ENSOARP00000010265	0	0	0	0	0.061	0.106	0.8	0.126	0.833
PIK3CB	SYK	9940.ENSOARP00000007773	9940.ENSOARP00000008390	0	0	0	0	0.062	0.143	0.8	0.094	0.834
PIK3CB	IRS1	9940.ENSOARP00000007773	9940.ENSOARP00000021991	0	0	0	0	0.061	0.437	0.8	0.429	0.931
PIKFYVE	WDR48	9940.ENSOARP00000020436	9940.ENSOARP00000001969	0	0	0	0	0.473	0	0	0	0.473
PIKFYVE	SHPRH	9940.ENSOARP00000020436	9940.ENSOARP00000002190	0	0	0	0	0.556	0.043	0	0	0.556
PIKFYVE	PIK3C2A	9940.ENSOARP00000020436	9940.ENSOARP00000004688	0	0	0	0	0.11	0.154	0.9	0.267	0.937
PIKFYVE	AKT3	9940.ENSOARP00000020436	9940.ENSOARP00000006511	0	0	0	0	0.062	0.064	0	0.49	0.513
PIKFYVE	SYK	9940.ENSOARP00000020436	9940.ENSOARP00000008390	0	0	0	0	0	0.064	0	0.489	0.502
PIKFYVE	CDC42	9940.ENSOARP00000020436	9940.ENSOARP00000008675	0	0	0	0	0.061	0.107	0	0.397	0.45
PIKFYVE	ROCK1	9940.ENSOARP00000020436	9940.ENSOARP00000009486	0	0	0	0	0.062	0.064	0.6	0.105	0.643
PIKFYVE	MTM1	9940.ENSOARP00000020436	9940.ENSOARP00000009582	0	0	0	0	0.065	0	0.9	0.556	0.954
PIKFYVE	PLCB1	9940.ENSOARP00000020436	9940.ENSOARP00000009872	0	0	0	0	0	0.127	0.65	0.084	0.695
PIKFYVE	PLCB4	9940.ENSOARP00000020436	9940.ENSOARP00000010242	0	0	0	0	0	0.127	0.65	0.084	0.695
PIKFYVE	PIP4K2B	9940.ENSOARP00000020436	9940.ENSOARP00000010554	0	0	0	0.571	0.062	0	0.9	0.359	0.916
PIKFYVE	SACM1L	9940.ENSOARP00000020436	9940.ENSOARP00000010901	0	0	0	0	0.062	0.279	0.9	0.551	0.965
PIKFYVE	SMG1	9940.ENSOARP00000020436	9940.ENSOARP00000011735	0	0	0	0	0.173	0.154	0	0.214	0.402
PIKFYVE	ATG5	9940.ENSOARP00000020436	9940.ENSOARP00000012000	0	0	0	0	0	0	0	0.541	0.541
PIKFYVE	SBF2	9940.ENSOARP00000020436	9940.ENSOARP00000012522	0	0	0	0	0.125	0	0	0.538	0.578
PIKFYVE	ANKRD44	9940.ENSOARP00000020436	9940.ENSOARP00000016375	0	0	0	0	0.062	0.426	0	0	0.438
PIKFYVE	GNPTAB	9940.ENSOARP00000020436	9940.ENSOARP00000016461	0	0	0	0	0.061	0	0	0.488	0.498
PIKFYVE	ROCK2	9940.ENSOARP00000020436	9940.ENSOARP00000017074	0	0	0	0	0.062	0.064	0.6	0.221	0.689
PIKFYVE	TAF2	9940.ENSOARP00000020436	9940.ENSOARP00000017158	0	0	0	0	0.474	0	0	0	0.474
PIKFYVE	BTAF1	9940.ENSOARP00000020436	9940.ENSOARP00000017755	0	0	0	0	0.48	0	0	0	0.48
PIKFYVE	DMXL2	9940.ENSOARP00000020436	9940.ENSOARP00000022536	0	0	0	0	0.588	0	0	0.143	0.631
PIP4K2B	FOXN2	9940.ENSOARP00000010554	9940.ENSOARP00000005100	0	0	0	0	0	0	0	0.44	0.44
PIP4K2B	PIK3CB	9940.ENSOARP00000010554	9940.ENSOARP00000007773	0	0	0	0	0.062	0.154	0.65	0.114	0.72
PIP4K2B	ROCK1	9940.ENSOARP00000010554	9940.ENSOARP00000009486	0	0	0	0	0.062	0.064	0.6	0	0.618
PIP4K2B	MTM1	9940.ENSOARP00000010554	9940.ENSOARP00000009582	0	0	0	0	0.061	0.043	0.65	0.086	0.674
PIP4K2B	PLCB1	9940.ENSOARP00000010554	9940.ENSOARP00000009872	0	0	0	0	0	0.127	0.65	0.084	0.695
PIP4K2B	PLCB4	9940.ENSOARP00000010554	9940.ENSOARP00000010242	0	0	0	0	0	0.127	0.65	0.084	0.695
PIP4K2B	SACM1L	9940.ENSOARP00000010554	9940.ENSOARP00000010901	0	0	0	0	0.063	0.241	0	0.277	0.44
PIP4K2B	ROCK2	9940.ENSOARP00000010554	9940.ENSOARP00000017074	0	0	0	0	0.062	0.064	0.6	0.05	0.621
PIP4K2B	OCRL	9940.ENSOARP00000010554	9940.ENSOARP00000015851	0	0	0	0	0.062	0	0.65	0.151	0.696
PIP4K2B	PIKFYVE	9940.ENSOARP00000010554	9940.ENSOARP00000020436	0	0	0	0.571	0.062	0	0.9	0.359	0.916
PIWIL3	YTHDC2	9940.ENSOARP00000019851	9940.ENSOARP00000017431	0	0	0	0	0.07	0.2	0	0.271	0.41
PLCB1	KDR	9940.ENSOARP00000009872	9940.ENSOARP00000001106	0	0	0	0	0	0.222	0.6	0	0.675
PLCB1	PIK3C2A	9940.ENSOARP00000009872	9940.ENSOARP00000004688	0	0	0	0	0.061	0.146	0.65	0.059	0.7
PLCB1	PIK3CB	9940.ENSOARP00000009872	9940.ENSOARP00000007773	0	0	0	0	0.048	0.146	0.65	0.059	0.696
PLCB1	DGKB	9940.ENSOARP00000009872	9940.ENSOARP00000008584	0	0	0	0	0.062	0	0.65	0.212	0.718
PLCB1	MTM1	9940.ENSOARP00000009872	9940.ENSOARP00000009582	0	0	0	0	0	0	0.65	0.058	0.656
PLCB1	ROCK2	9940.ENSOARP00000009872	9940.ENSOARP00000017074	0	0	0	0	0	0.184	0	0.333	0.432
PLCB1	FBXO45	9940.ENSOARP00000009872	9940.ENSOARP00000021852	0	0	0	0	0	0	0	0.536	0.536
PLCB1	PPP3CA	9940.ENSOARP00000009872	9940.ENSOARP00000014611	0	0	0	0	0.062	0.103	0.6	0.083	0.65
PLCB1	SACM1L	9940.ENSOARP00000009872	9940.ENSOARP00000010901	0	0	0	0	0.049	0	0.65	0.05	0.656
PLCB1	PLCB4	9940.ENSOARP00000009872	9940.ENSOARP00000010242	0	0	0	0.89	0.06	0	0.65	0.494	0.674
PLCB1	PDGFRA	9940.ENSOARP00000009872	9940.ENSOARP00000020481	0	0	0	0	0	0.222	0.6	0	0.675
PLCB1	PIKFYVE	9940.ENSOARP00000009872	9940.ENSOARP00000020436	0	0	0	0	0	0.127	0.65	0.084	0.695
PLCB1	PIP4K2B	9940.ENSOARP00000009872	9940.ENSOARP00000010554	0	0	0	0	0	0.127	0.65	0.084	0.695
PLCB1	OCRL	9940.ENSOARP00000009872	9940.ENSOARP00000015851	0	0	0	0	0	0.152	0.65	0.136	0.721
PLCB1	IPMK	9940.ENSOARP00000009872	9940.ENSOARP00000013867	0	0	0	0	0.062	0.107	0.65	0.195	0.732
PLCB1	PRKG2	9940.ENSOARP00000009872	9940.ENSOARP00000020488	0	0	0	0	0.062	0.082	0.8	0.182	0.84
PLCB1	GNAI1	9940.ENSOARP00000009872	9940.ENSOARP00000018654	0	0	0	0	0.06	0.143	0.8	0.351	0.881
PLCB1	GNAQ	9940.ENSOARP00000009872	9940.ENSOARP00000013278	0	0	0	0	0.061	0.201	0.8	0.42	0.901
PLCB4	KDR	9940.ENSOARP00000010242	9940.ENSOARP00000001106	0	0	0	0	0.06	0.222	0.6	0.085	0.696
PLCB4	PIK3C2A	9940.ENSOARP00000010242	9940.ENSOARP00000004688	0	0	0	0	0.062	0.146	0.65	0.059	0.7
PLCB4	NALCN	9940.ENSOARP00000010242	9940.ENSOARP00000005068	0	0	0	0	0.061	0	0	0.416	0.428
PLCB4	PIK3CB	9940.ENSOARP00000010242	9940.ENSOARP00000007773	0	0	0	0	0.048	0.146	0.65	0.059	0.696
PLCB4	DGKB	9940.ENSOARP00000010242	9940.ENSOARP00000008584	0	0	0	0	0.061	0	0.65	0.212	0.718
PLCB4	MTM1	9940.ENSOARP00000010242	9940.ENSOARP00000009582	0	0	0	0	0	0	0.65	0.058	0.656
PLCB4	PLCB1	9940.ENSOARP00000010242	9940.ENSOARP00000009872	0	0	0	0.89	0.06	0	0.65	0.494	0.674
PLCB4	PPP3CA	9940.ENSOARP00000010242	9940.ENSOARP00000014611	0	0	0	0	0.062	0.103	0.6	0.071	0.645
PLCB4	SACM1L	9940.ENSOARP00000010242	9940.ENSOARP00000010901	0	0	0	0	0.049	0	0.65	0.05	0.656
PLCB4	PDGFRA	9940.ENSOARP00000010242	9940.ENSOARP00000020481	0	0	0	0	0.06	0.222	0.6	0	0.681
PLCB4	PIKFYVE	9940.ENSOARP00000010242	9940.ENSOARP00000020436	0	0	0	0	0	0.127	0.65	0.084	0.695
PLCB4	PIP4K2B	9940.ENSOARP00000010242	9940.ENSOARP00000010554	0	0	0	0	0	0.127	0.65	0.084	0.695
PLCB4	IPMK	9940.ENSOARP00000010242	9940.ENSOARP00000013867	0	0	0	0	0.062	0.107	0.65	0.195	0.732
PLCB4	OCRL	9940.ENSOARP00000010242	9940.ENSOARP00000015851	0	0	0	0	0	0.152	0.65	0.176	0.734
PLCB4	ZFX	9940.ENSOARP00000010242	9940.ENSOARP00000018390	0	0	0	0	0	0	0	0.734	0.734
PLCB4	PRKG2	9940.ENSOARP00000010242	9940.ENSOARP00000020488	0	0	0	0	0.061	0.082	0.8	0.182	0.84
PLCB4	GNAQ	9940.ENSOARP00000010242	9940.ENSOARP00000013278	0	0	0	0	0.061	0.201	0.8	0.375	0.893
PLCB4	GNAI1	9940.ENSOARP00000010242	9940.ENSOARP00000018654	0	0	0	0	0.048	0.143	0.8	0.549	0.916
PLEKHA2	MAN1A1	9940.ENSOARP00000001790	9940.ENSOARP00000009019	0	0	0	0	0	0	0	0.439	0.439
PLEKHA2	PLEKHB2	9940.ENSOARP00000001790	9940.ENSOARP00000017071	0	0	0	0	0	0	0	0.469	0.469
PLEKHB2	PLEKHA2	9940.ENSOARP00000017071	9940.ENSOARP00000001790	0	0	0	0	0	0	0	0.469	0.469
PLS3	MSN	9940.ENSOARP00000018311	9940.ENSOARP00000005414	0	0	0	0	0.06	0.756	0	0.101	0.775
PLS3	MYO1D	9940.ENSOARP00000018311	9940.ENSOARP00000010865	0	0	0	0	0.085	0.118	0	0.33	0.412
PLS3	ACTR3	9940.ENSOARP00000018311	9940.ENSOARP00000012625	0	0	0	0	0.113	0.191	0	0.373	0.51
PLS3	HIP1	9940.ENSOARP00000018311	9940.ENSOARP00000014160	0	0	0	0	0.046	0.195	0	0.371	0.474
PLS3	SERPINF1	9940.ENSOARP00000018311	9940.ENSOARP00000015280	0	0	0	0	0.062	0	0	0.594	0.602
PLXNC1	ARL8A	9940.ENSOARP00000017069	9940.ENSOARP00000008376	0	0	0	0	0	0.168	0	0.675	0.718
PLXNC1	SEMA3B	9940.ENSOARP00000017069	9940.ENSOARP00000010729	0	0	0	0	0	0.246	0	0.752	0.805
PNPLA7	PCM1	9940.ENSOARP00000000958	9940.ENSOARP00000009665	0	0	0	0	0	0.405	0	0	0.405
PNPLA7	XPO1	9940.ENSOARP00000000958	9940.ENSOARP00000021667	0	0	0	0	0.408	0	0	0	0.408
PNPLA7	PTGES3	9940.ENSOARP00000000958	9940.ENSOARP00000008885	0	0	0	0	0.061	0	0	0.433	0.444
PNPLA7	GPCPD1	9940.ENSOARP00000000958	9940.ENSOARP00000018918	0	0	0	0	0.062	0	0	0.468	0.479
POGK	GOLT1B	9940.ENSOARP00000012638	9940.ENSOARP00000021840	0	0	0	0	0	0	0	0.556	0.556
POLR2K	TAF2	9940.ENSOARP00000001540	9940.ENSOARP00000017158	0	0	0	0	0	0	0	0.462	0.461
POLR2K	ROMO1	9940.ENSOARP00000001540	9940.ENSOARP00000015822	0	0	0	0	0.552	0	0	0	0.552
POLR2K	SARNP	9940.ENSOARP00000001540	9940.ENSOARP00000012021	0	0	0	0	0.586	0	0	0	0.586
POLR2K	TIMM10	9940.ENSOARP00000001540	9940.ENSOARP00000010649	0	0	0	0	0.604	0	0	0	0.604
POLR2K	DENR	9940.ENSOARP00000001540	9940.ENSOARP00000009129	0.138	0	0	0	0.576	0	0	0	0.618
POLR2K	LSM5	9940.ENSOARP00000001540	9940.ENSOARP00000007438	0	0	0	0	0.645	0	0	0	0.645
POLR2K	GUCY2F	9940.ENSOARP00000001540	9940.ENSOARP00000019391	0	0	0	0	0	0	0.65	0	0.65
POLR2K	BDP1	9940.ENSOARP00000001540	9940.ENSOARP00000005750	0	0	0	0	0	0.638	0	0.184	0.691
POMC	TAC1	9940.ENSOARP00000019583	9940.ENSOARP00000004941	0	0	0	0	0	0	0	0.575	0.575
POMC	TRPC1	9940.ENSOARP00000019583	9940.ENSOARP00000006425	0	0	0	0	0	0	0	0.514	0.514
POMC	CPE	9940.ENSOARP00000019583	9940.ENSOARP00000017342	0	0	0	0	0.062	0	0	0.525	0.536
POMP	UBR2	9940.ENSOARP00000012983	9940.ENSOARP00000003864	0	0	0	0	0	0	0	0.428	0.428
POMP	PSME4	9940.ENSOARP00000012983	9940.ENSOARP00000004036	0	0	0	0	0	0.144	0	0.592	0.635
POMP	PSMG3	9940.ENSOARP00000012983	9940.ENSOARP00000005751	0	0	0	0	0.062	0.21	0	0.576	0.658
POMP	UBR1	9940.ENSOARP00000012983	9940.ENSOARP00000022117	0	0	0	0	0	0	0	0.634	0.634
POMP	RBX1	9940.ENSOARP00000012983	9940.ENSOARP00000019147	0	0	0	0	0.644	0	0	0.067	0.653
POMP	PSMA3	9940.ENSOARP00000012983	9940.ENSOARP00000022685	0	0	0	0	0.662	0.562	0	0.572	0.931
PPA2	PPP3CA	9940.ENSOARP00000011189	9940.ENSOARP00000014611	0.086	0	0	0	0.062	0	0	0.412	0.452
PPA2	PPP1CB	9940.ENSOARP00000011189	9940.ENSOARP00000020993	0.086	0	0	0	0.062	0	0	0.46	0.496
PPA2	ATP6V1A	9940.ENSOARP00000011189	9940.ENSOARP00000020933	0	0	0	0	0.062	0	0.65	0.055	0.662
PPIH	LSM5	9940.ENSOARP00000021959	9940.ENSOARP00000007438	0	0	0	0	0.183	0.979	0	0	0.982
PPIH	SARNP	9940.ENSOARP00000021959	9940.ENSOARP00000012021	0	0	0	0	0.092	0.053	0	0.376	0.416
PPIH	DDX6	9940.ENSOARP00000021959	9940.ENSOARP00000012283	0	0	0	0	0	0.193	0	0.305	0.415
PPP1CB	PABPC1	9940.ENSOARP00000020993	9940.ENSOARP00000000076	0	0	0	0	0.053	0.428	0	0	0.435
PPP1CB	LRRC61	9940.ENSOARP00000020993	9940.ENSOARP00000001469	0	0	0	0	0.061	0.409	0	0.147	0.485
PPP1CB	PAPOLG	9940.ENSOARP00000020993	9940.ENSOARP00000001641	0	0	0	0	0.087	0.572	0	0.11	0.621
PPP1CB	RPS6KA6	9940.ENSOARP00000020993	9940.ENSOARP00000001786	0	0	0	0	0	0	0.6	0.044	0.601
PPP1CB	PPP2R2C	9940.ENSOARP00000020993	9940.ENSOARP00000006055	0	0	0	0	0.086	0.269	0	0.206	0.423
PPP1CB	PRKCE	9940.ENSOARP00000020993	9940.ENSOARP00000006275	0	0	0	0	0.062	0.23	0.8	0.116	0.855
PPP1CB	AKT3	9940.ENSOARP00000020993	9940.ENSOARP00000006511	0	0	0	0	0.062	0.165	0	0.299	0.403
PPP1CB	RB1	9940.ENSOARP00000020993	9940.ENSOARP00000008850	0	0	0	0	0.062	0.744	0.6	0.066	0.898
PPP1CB	ROCK1	9940.ENSOARP00000020993	9940.ENSOARP00000009486	0	0	0	0	0.092	0.158	0.6	0.055	0.672
PPP1CB	CREB5	9940.ENSOARP00000020993	9940.ENSOARP00000009726	0	0	0	0	0	0.041	0.6	0.065	0.61
PPP1CB	TNKS	9940.ENSOARP00000020993	9940.ENSOARP00000010894	0	0	0	0	0.061	0.167	0	0.391	0.482
PPP1CB	PPA2	9940.ENSOARP00000020993	9940.ENSOARP00000011189	0.086	0	0	0	0.062	0	0	0.46	0.496
PPP1CB	SHOC2	9940.ENSOARP00000020993	9940.ENSOARP00000011329	0	0	0	0	0.07	0.242	0	0.226	0.406
PPP1CB	PPP2R5A	9940.ENSOARP00000020993	9940.ENSOARP00000011540	0	0	0	0	0.062	0.43	0	0.322	0.605
PPP1CB	PAN3	9940.ENSOARP00000020993	9940.ENSOARP00000013179	0	0	0	0	0.585	0	0	0	0.585
PPP1CB	ARF4	9940.ENSOARP00000020993	9940.ENSOARP00000014542	0	0	0.362	0	0.066	0.151	0	0.06	0.46
PPP1CB	PPP4R4	9940.ENSOARP00000020993	9940.ENSOARP00000015685	0	0	0	0	0.135	0.294	0	0.102	0.403
PPP1CB	RPS6KA3	9940.ENSOARP00000020993	9940.ENSOARP00000016603	0	0	0	0	0.061	0	0.6	0.044	0.609
PPP1CB	ROCK2	9940.ENSOARP00000020993	9940.ENSOARP00000017074	0	0	0	0	0.062	0.158	0.6	0.054	0.661
PPP1CB	CACNA2D1	9940.ENSOARP00000020993	9940.ENSOARP00000017506	0	0	0	0	0.061	0	0.6	0	0.608
PPP1CB	PRKG2	9940.ENSOARP00000020993	9940.ENSOARP00000020488	0	0	0	0	0.062	0.118	0.6	0.083	0.655
PPP1CB	ATP6V1A	9940.ENSOARP00000020993	9940.ENSOARP00000020933	0	0.025	0	0	0.474	0	0	0.051	0.479
PPP2R2C	DUSP23	9940.ENSOARP00000006055	9940.ENSOARP00000008404	0	0	0	0	0	0.245	0	0.252	0.411
PPP2R2C	PPP1CB	9940.ENSOARP00000006055	9940.ENSOARP00000020993	0	0	0	0	0.086	0.269	0	0.206	0.423
PPP2R2C	CDK17	9940.ENSOARP00000006055	9940.ENSOARP00000013346	0	0	0	0	0.062	0.427	0	0.182	0.521
PPP2R2C	TNKS2	9940.ENSOARP00000006055	9940.ENSOARP00000017508	0	0	0	0	0.061	0	0	0.554	0.563
PPP2R2C	CACNA2D1	9940.ENSOARP00000006055	9940.ENSOARP00000017506	0	0	0	0	0.062	0	0.6	0	0.608
PPP2R2C	WEE1	9940.ENSOARP00000006055	9940.ENSOARP00000013241	0	0	0	0	0	0.526	0	0.264	0.636
PPP2R2C	CDC27	9940.ENSOARP00000006055	9940.ENSOARP00000012487	0	0	0	0	0	0.639	0	0.086	0.655
PPP2R2C	PPP2R5A	9940.ENSOARP00000006055	9940.ENSOARP00000011540	0	0	0	0	0.084	0.427	0	0.411	0.663
PPP2R2C	AKT3	9940.ENSOARP00000006055	9940.ENSOARP00000006511	0	0	0	0	0.062	0.149	0.6	0.083	0.668
PPP2R2C	PPP4R4	9940.ENSOARP00000006055	9940.ENSOARP00000015685	0	0	0	0	0.133	0.531	0	0.261	0.673
PPP2R5A	API5	9940.ENSOARP00000011540	9940.ENSOARP00000000175	0	0	0	0	0.062	0.553	0	0.138	0.607
PPP2R5A	DZIP1	9940.ENSOARP00000011540	9940.ENSOARP00000002215	0	0	0	0	0	0.727	0	0	0.727
PPP2R5A	HLTF	9940.ENSOARP00000011540	9940.ENSOARP00000005581	0	0	0	0	0.077	0.043	0	0.442	0.464
PPP2R5A	PPP2R2C	9940.ENSOARP00000011540	9940.ENSOARP00000006055	0	0	0	0	0.084	0.427	0	0.411	0.663
PPP2R5A	AKT3	9940.ENSOARP00000011540	9940.ENSOARP00000006511	0	0	0	0	0.062	0.426	0.6	0.185	0.8
PPP2R5A	TBL1XR1	9940.ENSOARP00000011540	9940.ENSOARP00000022267	0	0	0	0	0.084	0.117	0	0.319	0.401
PPP2R5A	PPP3CA	9940.ENSOARP00000011540	9940.ENSOARP00000014611	0	0	0	0	0.062	0.309	0	0.268	0.484
PPP2R5A	PPP4R4	9940.ENSOARP00000011540	9940.ENSOARP00000015685	0	0	0	0	0.064	0.494	0	0.213	0.594
PPP2R5A	CACNA2D1	9940.ENSOARP00000011540	9940.ENSOARP00000017506	0	0	0	0	0.047	0	0.6	0	0.602
PPP2R5A	PPP1CB	9940.ENSOARP00000011540	9940.ENSOARP00000020993	0	0	0	0	0.062	0.43	0	0.322	0.605
PPP2R5A	LPGAT1	9940.ENSOARP00000011540	9940.ENSOARP00000012183	0	0	0	0	0	0	0	0.68	0.68
PPP2R5A	CDC27	9940.ENSOARP00000011540	9940.ENSOARP00000012487	0	0	0	0	0.062	0.817	0	0	0.821
PPP3CA	EFCAB11	9940.ENSOARP00000014611	9940.ENSOARP00000003608	0	0	0	0	0.062	0.391	0	0.146	0.469
PPP3CA	PRKAR2B	9940.ENSOARP00000014611	9940.ENSOARP00000005311	0	0	0	0	0.48	0.118	0	0.083	0.542
PPP3CA	DPY19L1	9940.ENSOARP00000014611	9940.ENSOARP00000006139	0	0	0	0	0.474	0	0	0	0.474
PPP3CA	PRKCE	9940.ENSOARP00000014611	9940.ENSOARP00000006275	0	0	0	0	0.062	0.279	0	0.209	0.418
PPP3CA	DNAJC15	9940.ENSOARP00000014611	9940.ENSOARP00000007974	0	0	0	0	0.062	0	0	0.399	0.412
PPP3CA	GAPDH	9940.ENSOARP00000014611	9940.ENSOARP00000008476	0	0	0	0	0.061	0.372	0	0.127	0.44
PPP3CA	RB1	9940.ENSOARP00000014611	9940.ENSOARP00000008850	0	0	0	0	0.061	0.373	0	0.083	0.412
PPP3CA	PLCB1	9940.ENSOARP00000014611	9940.ENSOARP00000009872	0	0	0	0	0.062	0.103	0.6	0.083	0.65
PPP3CA	PLCB4	9940.ENSOARP00000014611	9940.ENSOARP00000010242	0	0	0	0	0.062	0.103	0.6	0.071	0.645
PPP3CA	MYO1D	9940.ENSOARP00000014611	9940.ENSOARP00000010865	0	0	0	0	0.333	0.158	0	0	0.414
PPP3CA	PPA2	9940.ENSOARP00000014611	9940.ENSOARP00000011189	0.086	0	0	0	0.062	0	0	0.412	0.452
PPP3CA	PPP2R5A	9940.ENSOARP00000014611	9940.ENSOARP00000011540	0	0	0	0	0.062	0.309	0	0.268	0.484
PPP3CA	CDC27	9940.ENSOARP00000014611	9940.ENSOARP00000012487	0	0	0	0	0.061	0.171	0.6	0.084	0.676
PPP3CA	MYO1B	9940.ENSOARP00000014611	9940.ENSOARP00000015081	0	0	0	0	0.333	0.158	0	0	0.414
PPP3CA	PRKAR2A	9940.ENSOARP00000014611	9940.ENSOARP00000017324	0	0	0	0	0.48	0.118	0	0.084	0.543
PPP4R4	PSME4	9940.ENSOARP00000015685	9940.ENSOARP00000004036	0	0	0	0	0.08	0	0	0.545	0.563
PPP4R4	PPP2R2C	9940.ENSOARP00000015685	9940.ENSOARP00000006055	0	0	0	0	0.133	0.531	0	0.261	0.673
PPP4R4	SACM1L	9940.ENSOARP00000015685	9940.ENSOARP00000010901	0	0	0	0	0.585	0	0	0	0.585
PPP4R4	PPP2R5A	9940.ENSOARP00000015685	9940.ENSOARP00000011540	0	0	0	0	0.064	0.494	0	0.213	0.594
PPP4R4	PPP1CB	9940.ENSOARP00000015685	9940.ENSOARP00000020993	0	0	0	0	0.135	0.294	0	0.102	0.403
PPP4R4	ANKRD44	9940.ENSOARP00000015685	9940.ENSOARP00000016375	0	0	0	0	0.057	0.072	0	0.441	0.468
PPT1	ALDH6A1	9940.ENSOARP00000021672	9940.ENSOARP00000000983	0	0	0	0	0	0	0	0.502	0.502
PPT1	SSR4	9940.ENSOARP00000021672	9940.ENSOARP00000006948	0	0	0	0	0	0.498	0	0	0.497
PPT1	SLC44A5	9940.ENSOARP00000021672	9940.ENSOARP00000013515	0	0	0	0	0	0	0	0.485	0.485
PPT1	ZDHHC17	9940.ENSOARP00000021672	9940.ENSOARP00000015989	0	0	0	0	0	0	0	0.428	0.428
PREPL	GABRA5	9940.ENSOARP00000006639	9940.ENSOARP00000009979	0	0	0	0	0.061	0	0	0.399	0.411
PREPL	DPP8	9940.ENSOARP00000006639	9940.ENSOARP00000019263	0	0	0	0	0.062	0.07	0	0.428	0.457
PRKAR2A	PHLPP2	9940.ENSOARP00000017324	9940.ENSOARP00000004127	0.089	0	0	0	0.062	0.309	0	0.358	0.57
PRKAR2A	PRKAR2B	9940.ENSOARP00000017324	9940.ENSOARP00000005311	0	0	0.435	0.978	0	0	0.8	0.726	0.804
PRKAR2A	PCM1	9940.ENSOARP00000017324	9940.ENSOARP00000009665	0	0	0	0	0	0.666	0	0.042	0.666
PRKAR2A	PPP3CA	9940.ENSOARP00000017324	9940.ENSOARP00000014611	0	0	0	0	0.48	0.118	0	0.084	0.543
PRKAR2A	PDE4DIP	9940.ENSOARP00000017324	9940.ENSOARP00000022004	0	0	0	0	0	0.518	0	0.069	0.532
PRKAR2B	PHLPP2	9940.ENSOARP00000005311	9940.ENSOARP00000004127	0.089	0	0	0	0.062	0.309	0	0.358	0.57
PRKAR2B	PDE4DIP	9940.ENSOARP00000005311	9940.ENSOARP00000022004	0	0	0	0	0	0.518	0	0.069	0.532
PRKAR2B	RRAS2	9940.ENSOARP00000005311	9940.ENSOARP00000007648	0	0	0	0	0.061	0.154	0	0.466	0.538
PRKAR2B	PPP3CA	9940.ENSOARP00000005311	9940.ENSOARP00000014611	0	0	0	0	0.48	0.118	0	0.083	0.542
[truncated: 1,533 more rows]

## Sheet: Hypothalamic proestrus
#node1	node2	node1_string_id	node2_string_id	neighborhood_on_chromosome	gene_fusion	phylogenetic_cooccurrence	homology	coexpression	experimentally_determined_interaction	database_annotated	automated_textmining	combined_score
A1BG	PTPN11	9940.ENSOARP00000004100	9940.ENSOARP00000010265	0	0	0	0	0	0.182	0	0.392	0.481
A1BG	AHCYL2	9940.ENSOARP00000004100	9940.ENSOARP00000004684	0	0	0	0	0	0	0	0.649	0.649
ABCA12	CEP170	9940.ENSOARP00000020725	9940.ENSOARP00000007175	0	0	0	0	0	0	0	0.435	0.435
ABCA12	SLCO1A2	9940.ENSOARP00000020725	9940.ENSOARP00000021900	0	0	0	0	0	0	0	0.426	0.426
ABCC9	SLC19A3	9940.ENSOARP00000021718	9940.ENSOARP00000022110	0	0	0	0	0	0	0	0.428	0.428
ABCC9	GOLT1B	9940.ENSOARP00000021718	9940.ENSOARP00000021840	0	0	0	0	0	0	0	0.454	0.454
ABCD3	TOMM20	9940.ENSOARP00000018532	9940.ENSOARP00000003693	0	0	0	0	0	0.05	0	0.545	0.549
ABCD3	SLC27A5	9940.ENSOARP00000018532	9940.ENSOARP00000004141	0	0	0	0	0.062	0.067	0	0.374	0.404
ABCD3	TAF2	9940.ENSOARP00000018532	9940.ENSOARP00000017158	0	0	0	0	0.062	0	0	0.394	0.407
ABCD3	AGPS	9940.ENSOARP00000018532	9940.ENSOARP00000018684	0	0	0	0	0.075	0.697	0	0.335	0.797
ABLIM1	CDC42	9940.ENSOARP00000016245	9940.ENSOARP00000008675	0	0	0	0	0	0	0.8	0.086	0.809
ACAD11	TMEM135	9940.ENSOARP00000009569	9940.ENSOARP00000004431	0	0	0	0	0.116	0	0	0.463	0.504
ACAD11	UXT	9940.ENSOARP00000009569	9940.ENSOARP00000013693	0	0	0	0	0	0	0	0.428	0.428
ACAD11	ACBD5	9940.ENSOARP00000009569	9940.ENSOARP00000017151	0	0	0	0	0	0	0	0.438	0.438
ACAD11	ATAD1	9940.ENSOARP00000009569	9940.ENSOARP00000015129	0	0	0	0	0.062	0	0	0.465	0.476
ACAD9	RASA2	9940.ENSOARP00000002817	9940.ENSOARP00000007123	0	0	0	0	0.062	0	0	0.45	0.462
ACAD9	NUBPL	9940.ENSOARP00000002817	9940.ENSOARP00000006808	0	0	0	0	0	0	0	0.509	0.509
ACAD9	OXCT1	9940.ENSOARP00000002817	9940.ENSOARP00000009587	0.092	0	0	0	0.06	0	0	0.482	0.519
ACAP2	MYRIP	9940.ENSOARP00000021903	9940.ENSOARP00000002698	0	0	0	0	0	0	0	0.548	0.548
ACAP2	PIK3C2A	9940.ENSOARP00000021903	9940.ENSOARP00000004688	0	0	0	0	0.448	0.08	0	0	0.47
ACAP2	BDP1	9940.ENSOARP00000021903	9940.ENSOARP00000005750	0	0	0	0	0.17	0	0	0.45	0.523
ACAP2	ARF4	9940.ENSOARP00000021903	9940.ENSOARP00000014542	0	0	0	0	0	0.157	0	0.419	0.489
ACAP2	OCRL	9940.ENSOARP00000021903	9940.ENSOARP00000015851	0	0	0	0	0.062	0.194	0	0.417	0.52
ACAP2	UBR1	9940.ENSOARP00000021903	9940.ENSOARP00000022117	0	0	0	0	0.686	0	0	0	0.686
ACBD5	ACAD11	9940.ENSOARP00000017151	9940.ENSOARP00000009569	0	0	0	0	0	0	0	0.438	0.438
ACBD5	ATAD1	9940.ENSOARP00000017151	9940.ENSOARP00000015129	0	0	0	0	0	0	0	0.504	0.504
ACER3	GALC	9940.ENSOARP00000014185	9940.ENSOARP00000003256	0	0	0	0	0	0	0	0.537	0.537
ACER3	FCHSD2	9940.ENSOARP00000014185	9940.ENSOARP00000007504	0	0	0	0	0	0	0	0.433	0.433
ACER3	SPHK1	9940.ENSOARP00000014185	9940.ENSOARP00000007909	0	0	0	0	0	0.112	0.9	0.438	0.945
ACER3	SMPD2	9940.ENSOARP00000014185	9940.ENSOARP00000011172	0	0	0	0	0	0.219	0	0.576	0.654
ACER3	RPLP2	9940.ENSOARP00000014185	9940.ENSOARP00000019507	0	0	0	0	0	0	0	0.445	0.445
ACER3	SNX14	9940.ENSOARP00000014185	9940.ENSOARP00000014186	0	0	0	0	0	0	0	0.469	0.469
ACSS3	ALDH6A1	9940.ENSOARP00000016296	9940.ENSOARP00000000983	0	0	0	0	0.116	0	0.9	0.141	0.917
ACSS3	MBNL2	9940.ENSOARP00000016296	9940.ENSOARP00000002852	0	0	0	0	0	0	0	0.549	0.549
ACTR3	GMFG	9940.ENSOARP00000012625	9940.ENSOARP00000006454	0	0	0	0	0.093	0.429	0	0.184	0.54
ACTR3	VCL	9940.ENSOARP00000012625	9940.ENSOARP00000009202	0	0	0	0	0	0.193	0	0.427	0.517
ACTR3	VIL1	9940.ENSOARP00000012625	9940.ENSOARP00000021024	0	0	0	0	0.061	0.244	0	0.267	0.434
ACTR3	TWF1	9940.ENSOARP00000012625	9940.ENSOARP00000021118	0	0	0	0	0.078	0.262	0	0.318	0.495
ACTR3	PLS3	9940.ENSOARP00000012625	9940.ENSOARP00000018311	0	0	0	0	0.113	0.191	0	0.373	0.51
ACTR3	NCKAP1	9940.ENSOARP00000012625	9940.ENSOARP00000017993	0	0	0	0	0.061	0.117	0	0.468	0.52
ACTR3	STXBP1	9940.ENSOARP00000012625	9940.ENSOARP00000012684	0	0	0	0	0.061	0.532	0	0.052	0.547
ACTR3	GMFB	9940.ENSOARP00000012625	9940.ENSOARP00000022647	0	0	0	0	0.108	0.429	0	0.184	0.548
ACTR3	WASF3	9940.ENSOARP00000012625	9940.ENSOARP00000013602	0	0	0	0	0.047	0.282	0	0.52	0.643
ADD3	ANKRD29	9940.ENSOARP00000009980	9940.ENSOARP00000008412	0	0	0	0	0	0.629	0	0	0.629
ADD3	ROCK1	9940.ENSOARP00000009980	9940.ENSOARP00000009486	0	0	0	0	0.061	0.461	0	0.112	0.511
ADD3	LIN7C	9940.ENSOARP00000009980	9940.ENSOARP00000016183	0	0	0	0	0.048	0.425	0	0	0.429
ADD3	ROCK2	9940.ENSOARP00000009980	9940.ENSOARP00000017074	0	0	0	0	0.061	0.461	0	0.112	0.511
ADNP	ANLN	9940.ENSOARP00000014871	9940.ENSOARP00000004671	0	0	0	0	0.062	0	0	0.469	0.48
ADNP	SMCHD1	9940.ENSOARP00000014871	9940.ENSOARP00000010505	0	0	0	0	0.062	0	0	0.467	0.478
ADNP	CCNC	9940.ENSOARP00000014871	9940.ENSOARP00000012647	0	0	0	0	0.061	0	0	0.424	0.436
ADNP	SAP18	9940.ENSOARP00000014871	9940.ENSOARP00000014712	0	0	0	0	0.045	0.687	0	0	0.688
AEBP2	GDAP1	9940.ENSOARP00000021988	9940.ENSOARP00000007024	0	0	0	0	0	0	0	0.585	0.585
AEBP2	SUZ12	9940.ENSOARP00000021988	9940.ENSOARP00000013944	0	0	0	0	0.111	0.867	0	0.562	0.943
AEBP2	ARHGAP12	9940.ENSOARP00000021988	9940.ENSOARP00000014751	0	0	0	0	0	0	0	0.647	0.647
AGPS	ALDH6A1	9940.ENSOARP00000018684	9940.ENSOARP00000000983	0	0	0	0	0.062	0	0	0.468	0.479
AGPS	ABCD3	9940.ENSOARP00000018684	9940.ENSOARP00000018532	0	0	0	0	0.075	0.697	0	0.335	0.797
AHCYL2	A1BG	9940.ENSOARP00000004684	9940.ENSOARP00000004100	0	0	0	0	0	0	0	0.649	0.649
AHCYL2	RAB18	9940.ENSOARP00000004684	9940.ENSOARP00000017403	0	0	0	0	0.062	0	0	0.431	0.443
AHCYL2	TTC9C	9940.ENSOARP00000004684	9940.ENSOARP00000018159	0	0	0	0	0	0.5	0	0	0.499
AHCYL2	APRT	9940.ENSOARP00000004684	9940.ENSOARP00000014528	0.056	0	0	0	0.062	0	0	0.526	0.543
AHCYL2	SLC4A10	9940.ENSOARP00000004684	9940.ENSOARP00000007064	0	0	0	0	0	0.459	0	0.246	0.574
AHCYL2	MAT1A	9940.ENSOARP00000004684	9940.ENSOARP00000010917	0.122	0	0	0	0.644	0	0	0.575	0.855
AKIRIN1	RARS2	9940.ENSOARP00000021454	9940.ENSOARP00000013937	0	0	0	0	0.061	0	0	0.621	0.628
AKT3	SLC2A3	9940.ENSOARP00000006511	9940.ENSOARP00000002361	0	0	0	0	0.062	0.288	0	0.239	0.447
AKT3	PHLPP2	9940.ENSOARP00000006511	9940.ENSOARP00000004127	0	0.001	0	0	0.061	0.141	0.8	0.537	0.915
AKT3	MSN	9940.ENSOARP00000006511	9940.ENSOARP00000005414	0	0	0	0	0	0.079	0	0.376	0.4
AKT3	PPP2R2C	9940.ENSOARP00000006511	9940.ENSOARP00000006055	0	0	0	0	0.062	0.149	0.6	0.083	0.668
AKT3	PPP1CB	9940.ENSOARP00000006511	9940.ENSOARP00000020993	0	0	0	0	0.062	0.165	0	0.299	0.403
AKT3	VCL	9940.ENSOARP00000006511	9940.ENSOARP00000009202	0	0	0	0	0.062	0.066	0	0.388	0.417
AKT3	CD274	9940.ENSOARP00000006511	9940.ENSOARP00000014478	0	0	0	0	0	0.047	0	0.416	0.419
AKT3	IQGAP1	9940.ENSOARP00000006511	9940.ENSOARP00000013997	0	0	0	0	0	0.155	0	0.371	0.445
AKT3	PTPN11	9940.ENSOARP00000006511	9940.ENSOARP00000010265	0	0	0	0	0.087	0.153	0	0.346	0.45
AKT3	DOCK1	9940.ENSOARP00000006511	9940.ENSOARP00000014026	0	0	0	0	0.061	0.07	0	0.425	0.454
AKT3	STK32B	9940.ENSOARP00000006511	9940.ENSOARP00000007701	0	0	0.272	0.761	0.113	0.386	0	0.212	0.487
AKT3	EIF4E	9940.ENSOARP00000006511	9940.ENSOARP00000017077	0	0	0	0	0	0.067	0	0.49	0.504
AKT3	PIKFYVE	9940.ENSOARP00000006511	9940.ENSOARP00000020436	0	0	0	0	0.062	0.064	0	0.49	0.513
AKT3	GAPDH	9940.ENSOARP00000006511	9940.ENSOARP00000008476	0	0	0	0	0	0.223	0	0.43	0.538
AKT3	BIRC8	9940.ENSOARP00000006511	9940.ENSOARP00000014796	0	0	0	0	0	0.359	0	0.361	0.572
AKT3	CREB5	9940.ENSOARP00000006511	9940.ENSOARP00000009726	0	0	0	0	0.05	0.075	0.6	0.087	0.636
AKT3	IRS1	9940.ENSOARP00000006511	9940.ENSOARP00000021991	0	0	0	0	0.055	0.17	0	0.615	0.671
AKT3	HSPB1	9940.ENSOARP00000006511	9940.ENSOARP00000014741	0	0	0	0	0	0.483	0	0.469	0.713
AKT3	RICTOR	9940.ENSOARP00000006511	9940.ENSOARP00000010402	0	0	0	0	0.061	0.502	0	0.569	0.781
AKT3	PPP2R5A	9940.ENSOARP00000006511	9940.ENSOARP00000011540	0	0	0	0	0.062	0.426	0.6	0.185	0.8
AKT3	PIK3CB	9940.ENSOARP00000006511	9940.ENSOARP00000007773	0	0	0	0	0.062	0.219	0.8	0.358	0.893
AKT3	CHUK	9940.ENSOARP00000006511	9940.ENSOARP00000014832	0	0	0	0.592	0	0.421	0.8	0.319	0.893
ALAS2	STEAP3	9940.ENSOARP00000006085	9940.ENSOARP00000013252	0	0	0	0	0.06	0	0	0.439	0.45
ALAS2	TFRC	9940.ENSOARP00000006085	9940.ENSOARP00000021809	0	0	0	0	0.048	0	0	0.467	0.47
ALAS2	FLVCR1	9940.ENSOARP00000006085	9940.ENSOARP00000010678	0	0	0	0	0	0	0	0.472	0.472
ALAS2	NMT2	9940.ENSOARP00000006085	9940.ENSOARP00000008608	0	0	0	0	0	0	0	0.679	0.679
ALCAM	PRKCI	9940.ENSOARP00000020121	9940.ENSOARP00000000321	0	0	0	0	0	0	0	0.43	0.43
ALCAM	ITGA6	9940.ENSOARP00000020121	9940.ENSOARP00000001243	0	0	0	0	0	0	0	0.557	0.557
ALCAM	ITGA1	9940.ENSOARP00000020121	9940.ENSOARP00000008893	0	0	0	0	0	0	0	0.492	0.492
ALCAM	ITGAM	9940.ENSOARP00000020121	9940.ENSOARP00000009667	0	0	0	0	0	0	0	0.506	0.506
ALCAM	ALDH1A1	9940.ENSOARP00000020121	9940.ENSOARP00000013613	0	0	0	0	0.061	0	0	0.475	0.485
ALCAM	ROCK2	9940.ENSOARP00000020121	9940.ENSOARP00000017074	0	0	0	0	0	0	0	0.588	0.588
ALDH1A1	ALDH6A1	9940.ENSOARP00000013613	9940.ENSOARP00000000983	0	0	0.383	0.762	0.161	0.154	0	0.556	0.409
ALDH1A1	ITGA6	9940.ENSOARP00000013613	9940.ENSOARP00000001243	0	0	0	0	0	0.042	0	0.416	0.416
ALDH1A1	ALCAM	9940.ENSOARP00000013613	9940.ENSOARP00000020121	0	0	0	0	0.061	0	0	0.475	0.485
ALDH6A1	GLUD1	9940.ENSOARP00000000983	9940.ENSOARP00000000794	0	0	0	0	0.115	0	0	0.438	0.481
ALDH6A1	ALDH1A1	9940.ENSOARP00000000983	9940.ENSOARP00000013613	0	0	0.383	0.762	0.161	0.154	0	0.556	0.409
ALDH6A1	OXCT1	9940.ENSOARP00000000983	9940.ENSOARP00000009587	0	0	0	0	0.062	0	0	0.438	0.45
ALDH6A1	AGPS	9940.ENSOARP00000000983	9940.ENSOARP00000018684	0	0	0	0	0.062	0	0	0.468	0.479
ALDH6A1	PPT1	9940.ENSOARP00000000983	9940.ENSOARP00000021672	0	0	0	0	0	0	0	0.502	0.502
ALDH6A1	MCCC2	9940.ENSOARP00000000983	9940.ENSOARP00000005645	0	0	0	0	0.574	0	0	0.262	0.672
ALDH6A1	ACSS3	9940.ENSOARP00000000983	9940.ENSOARP00000016296	0	0	0	0	0.116	0	0.9	0.141	0.917
ALS2	RAB5B	9940.ENSOARP00000018729	9940.ENSOARP00000011427	0	0	0	0	0.046	0.373	0	0.305	0.547
ALS2	NEK7	9940.ENSOARP00000018729	9940.ENSOARP00000016605	0	0	0	0	0.062	0.483	0	0.043	0.495
ALS2	EEA1	9940.ENSOARP00000018729	9940.ENSOARP00000016984	0	0	0	0	0.061	0.18	0	0.504	0.585
ALS2	CHMP2B	9940.ENSOARP00000018729	9940.ENSOARP00000018245	0	0	0	0	0.06	0	0	0.704	0.71
AMN1	SMPD2	9940.ENSOARP00000020842	9940.ENSOARP00000011172	0	0	0	0	0	0	0	0.718	0.718
ANKRD29	ADD3	9940.ENSOARP00000008412	9940.ENSOARP00000009980	0	0	0	0	0	0.629	0	0	0.629
ANKRD29	UBP1	9940.ENSOARP00000008412	9940.ENSOARP00000017061	0	0	0	0	0	0.738	0	0	0.738
ANKRD44	CDK17	9940.ENSOARP00000016375	9940.ENSOARP00000013346	0	0	0	0	0.062	0.489	0	0.148	0.555
ANKRD44	PPP4R4	9940.ENSOARP00000016375	9940.ENSOARP00000015685	0	0	0	0	0.057	0.072	0	0.441	0.468
ANKRD44	SPTBN5	9940.ENSOARP00000016375	9940.ENSOARP00000021971	0	0	0	0	0.062	0.312	0	0.151	0.404
ANKRD44	PIKFYVE	9940.ENSOARP00000016375	9940.ENSOARP00000020436	0	0	0	0	0.062	0.426	0	0	0.438
ANLN	HELLS	9940.ENSOARP00000004671	9940.ENSOARP00000004811	0	0	0	0	0.407	0	0	0.06	0.418
ANLN	ADNP	9940.ENSOARP00000004671	9940.ENSOARP00000014871	0	0	0	0	0.062	0	0	0.469	0.48
ANLN	CD2AP	9940.ENSOARP00000004671	9940.ENSOARP00000012512	0	0	0	0	0.061	0.191	0	0.469	0.561
ANLN	KNTC1	9940.ENSOARP00000004671	9940.ENSOARP00000010068	0	0	0	0	0.665	0	0	0.083	0.679
ANLN	SMC2	9940.ENSOARP00000004671	9940.ENSOARP00000007938	0	0	0	0	0.677	0	0	0.225	0.738
ANLN	RACGAP1	9940.ENSOARP00000004671	9940.ENSOARP00000019435	0	0	0	0	0.755	0.196	0	0.745	0.945
AP1G1	VAMP4	9940.ENSOARP00000004099	9940.ENSOARP00000014641	0	0	0	0	0.061	0.076	0	0.38	0.415
AP1G1	EPS15	9940.ENSOARP00000004099	9940.ENSOARP00000004830	0	0	0	0	0.099	0.253	0	0.276	0.47
AP1G1	AP2S1	9940.ENSOARP00000004099	9940.ENSOARP00000011575	0	0	0	0	0.061	0.307	0	0.266	0.48
AP1G1	ARL5A	9940.ENSOARP00000004099	9940.ENSOARP00000009068	0	0	0	0	0	0.428	0	0.133	0.482
AP1G1	ARL6	9940.ENSOARP00000004099	9940.ENSOARP00000018708	0	0	0	0	0	0.428	0	0.133	0.482
AP1G1	TRIM23	9940.ENSOARP00000004099	9940.ENSOARP00000006667	0	0	0	0	0.062	0.428	0	0.306	0.595
AP1G1	XPO1	9940.ENSOARP00000004099	9940.ENSOARP00000021667	0	0	0	0	0.663	0	0	0.053	0.667
AP1G1	ARF4	9940.ENSOARP00000004099	9940.ENSOARP00000014542	0	0	0	0	0	0.754	0	0.359	0.835
AP2S1	AP1G1	9940.ENSOARP00000011575	9940.ENSOARP00000004099	0	0	0	0	0.061	0.307	0	0.266	0.48
AP2S1	EPS15	9940.ENSOARP00000011575	9940.ENSOARP00000004830	0	0	0	0	0.062	0.29	0	0.464	0.611
AP2S1	SNAP91	9940.ENSOARP00000011575	9940.ENSOARP00000008112	0	0	0	0	0	0	0	0.436	0.436
AP2S1	AP4E1	9940.ENSOARP00000011575	9940.ENSOARP00000022546	0	0	0	0	0.061	0.307	0	0.179	0.419
AP2S1	ARFGAP1	9940.ENSOARP00000011575	9940.ENSOARP00000012224	0	0	0	0	0.081	0.431	0	0	0.454
AP2S1	BNIP2	9940.ENSOARP00000011575	9940.ENSOARP00000022384	0	0	0	0	0	0	0	0.544	0.544
AP2S1	COPZ1	9940.ENSOARP00000011575	9940.ENSOARP00000017413	0	0	0	0	0.117	0	0	0.536	0.572
AP2S1	EHD2	9940.ENSOARP00000011575	9940.ENSOARP00000012204	0	0	0	0	0.06	0	0.8	0.058	0.807
AP2S1	HIP1	9940.ENSOARP00000011575	9940.ENSOARP00000014160	0	0	0	0	0	0	0.8	0.098	0.811
AP4E1	TRIM23	9940.ENSOARP00000022546	9940.ENSOARP00000006667	0	0	0	0	0.062	0.428	0	0.264	0.57
AP4E1	ARL5A	9940.ENSOARP00000022546	9940.ENSOARP00000009068	0	0	0	0	0.085	0.428	0	0.133	0.506
AP4E1	DNAJC6	9940.ENSOARP00000022546	9940.ENSOARP00000011031	0	0	0	0	0.062	0.243	0	0.302	0.461
AP4E1	AP2S1	9940.ENSOARP00000022546	9940.ENSOARP00000011575	0	0	0	0	0.061	0.307	0	0.179	0.419
AP4E1	SNX14	9940.ENSOARP00000022546	9940.ENSOARP00000014186	0	0	0	0	0.128	0	0	0.425	0.477
AP4E1	ARF4	9940.ENSOARP00000022546	9940.ENSOARP00000014542	0	0	0	0	0	0.428	0	0.134	0.483
AP4E1	ARL6	9940.ENSOARP00000022546	9940.ENSOARP00000018708	0	0	0	0	0	0.428	0	0.133	0.482
API5	PAK2	9940.ENSOARP00000000175	9940.ENSOARP00000021865	0	0	0	0	0.483	0	0	0	0.483
API5	PPP2R5A	9940.ENSOARP00000000175	9940.ENSOARP00000011540	0	0	0	0	0.062	0.553	0	0.138	0.607
API5	SND1	9940.ENSOARP00000000175	9940.ENSOARP00000002279	0	0	0	0	0	0	0	0.64	0.64
APRT	GFM1	9940.ENSOARP00000014528	9940.ENSOARP00000002573	0.083	0	0	0	0.117	0	0	0.336	0.415
APRT	AHCYL2	9940.ENSOARP00000014528	9940.ENSOARP00000004684	0.056	0	0	0	0.062	0	0	0.526	0.543
APRT	UPRT	9940.ENSOARP00000014528	9940.ENSOARP00000019545	0.227	0	0	0	0.062	0	0	0.415	0.538
APRT	RPS15	9940.ENSOARP00000014528	9940.ENSOARP00000016778	0	0	0	0	0.563	0	0	0.076	0.578
APRT	PDE3A	9940.ENSOARP00000014528	9940.ENSOARP00000021967	0	0	0	0	0	0	0.9	0	0.9
AQP5	RNF141	9940.ENSOARP00000019504	9940.ENSOARP00000011942	0	0	0	0	0	0	0	0.506	0.506
ARF4	SND1	9940.ENSOARP00000014542	9940.ENSOARP00000002279	0	0	0	0	0.061	0.079	0	0.738	0.753
ARF4	ARFIP1	9940.ENSOARP00000014542	9940.ENSOARP00000003886	0	0	0	0	0.061	0.234	0	0.358	0.497
ARF4	AP1G1	9940.ENSOARP00000014542	9940.ENSOARP00000004099	0	0	0	0	0	0.754	0	0.359	0.835
ARF4	FUBP3	9940.ENSOARP00000014542	9940.ENSOARP00000008092	0	0	0	0	0	0.738	0	0	0.738
ARF4	RAB6A	9940.ENSOARP00000014542	9940.ENSOARP00000008575	0	0	0	0	0.061	0.357	0	0.269	0.52
ARF4	RAB6B	9940.ENSOARP00000014542	9940.ENSOARP00000008991	0	0	0	0	0.061	0.357	0	0.269	0.52
ARF4	SACM1L	9940.ENSOARP00000014542	9940.ENSOARP00000010901	0	0	0	0	0.062	0.069	0	0.383	0.414
ARF4	RAB5B	9940.ENSOARP00000014542	9940.ENSOARP00000011427	0	0	0	0	0.062	0.245	0	0.261	0.43
ARF4	ARFGAP1	9940.ENSOARP00000014542	9940.ENSOARP00000012224	0	0	0	0	0.062	0.492	0	0.68	0.834
ARF4	COPZ1	9940.ENSOARP00000014542	9940.ENSOARP00000017413	0	0	0	0	0.112	0.118	0	0.301	0.404
ARF4	PPP1CB	9940.ENSOARP00000014542	9940.ENSOARP00000020993	0	0	0.362	0	0.066	0.151	0	0.06	0.46
ARF4	AP4E1	9940.ENSOARP00000014542	9940.ENSOARP00000022546	0	0	0	0	0	0.428	0	0.134	0.483
ARF4	ACAP2	9940.ENSOARP00000014542	9940.ENSOARP00000021903	0	0	0	0	0	0.157	0	0.419	0.489
ARFGAP1	PHLPP2	9940.ENSOARP00000012224	9940.ENSOARP00000004127	0	0	0	0	0.061	0.201	0	0.305	0.433
ARFGAP1	TRIM23	9940.ENSOARP00000012224	9940.ENSOARP00000006667	0	0	0	0	0.062	0.445	0	0.259	0.58
ARFGAP1	ARL5A	9940.ENSOARP00000012224	9940.ENSOARP00000009068	0	0	0	0	0.062	0.445	0	0.478	0.704
ARFGAP1	SACM1L	9940.ENSOARP00000012224	9940.ENSOARP00000010901	0	0	0	0	0.087	0.079	0	0.609	0.643
ARFGAP1	RAB5B	9940.ENSOARP00000012224	9940.ENSOARP00000011427	0	0	0	0	0.047	0.171	0	0.396	0.481
ARFGAP1	AP2S1	9940.ENSOARP00000012224	9940.ENSOARP00000011575	0	0	0	0	0.081	0.431	0	0	0.454
ARFGAP1	VAMP4	9940.ENSOARP00000012224	9940.ENSOARP00000014641	0	0	0	0	0	0.2	0	0.304	0.419
ARFGAP1	ARL6	9940.ENSOARP00000012224	9940.ENSOARP00000018708	0	0	0	0	0.062	0.445	0	0.259	0.58
ARFGAP1	ARF4	9940.ENSOARP00000012224	9940.ENSOARP00000014542	0	0	0	0	0.062	0.492	0	0.68	0.834
ARFIP1	TNKS	9940.ENSOARP00000003886	9940.ENSOARP00000010894	0	0	0	0	0.062	0.047	0	0.427	0.443
ARFIP1	CDC42	9940.ENSOARP00000003886	9940.ENSOARP00000008675	0	0	0	0	0	0.429	0	0.071	0.446
ARFIP1	CTSO	9940.ENSOARP00000003886	9940.ENSOARP00000007227	0	0	0	0	0	0	0	0.477	0.477
ARFIP1	ARF4	9940.ENSOARP00000003886	9940.ENSOARP00000014542	0	0	0	0	0.061	0.234	0	0.358	0.497
ARFIP1	OCIAD2	9940.ENSOARP00000003886	9940.ENSOARP00000019450	0	0	0	0	0.061	0	0	0.52	0.53
ARFIP1	TMC7	9940.ENSOARP00000003886	9940.ENSOARP00000012493	0	0	0	0	0	0	0	0.554	0.554
ARFIP1	RAB2B	9940.ENSOARP00000003886	9940.ENSOARP00000021079	0	0	0	0	0.082	0.234	0	0.467	0.592
ARFIP1	RAB2A	9940.ENSOARP00000003886	9940.ENSOARP00000017235	0	0	0	0	0.085	0.234	0	0.467	0.593
ARHGAP12	GDAP1	9940.ENSOARP00000014751	9940.ENSOARP00000007024	0	0	0	0	0	0	0	0.642	0.642
ARHGAP12	LIN7C	9940.ENSOARP00000014751	9940.ENSOARP00000016183	0	0	0	0	0.061	0	0	0.576	0.584
ARHGAP12	AEBP2	9940.ENSOARP00000014751	9940.ENSOARP00000021988	0	0	0	0	0	0	0	0.647	0.647
ARHGAP18	DNAJC6	9940.ENSOARP00000014722	9940.ENSOARP00000011031	0	0	0	0	0	0.457	0	0.052	0.463
ARHGAP20	RASGEF1B	9940.ENSOARP00000014533	9940.ENSOARP00000000270	0	0	0	0	0	0	0	0.735	0.735
ARHGAP20	ROCK1	9940.ENSOARP00000014533	9940.ENSOARP00000009486	0	0	0	0	0	0.064	0	0.464	0.476
ARHGAP20	ROCK2	9940.ENSOARP00000014533	9940.ENSOARP00000017074	0	0	0	0	0	0.064	0	0.464	0.476
ARHGDIG	LAPTM5	9940.ENSOARP00000012372	9940.ENSOARP00000002209	0	0	0	0	0.578	0	0	0.066	0.589
ARHGDIG	RBMS1	9940.ENSOARP00000012372	9940.ENSOARP00000007363	0	0	0	0	0	0	0	0.414	0.414
ARHGDIG	RRAS2	9940.ENSOARP00000012372	9940.ENSOARP00000007648	0	0	0	0	0.093	0.219	0	0.273	0.44
ARHGDIG	CDC42	9940.ENSOARP00000012372	9940.ENSOARP00000008675	0	0	0	0	0.062	0.429	0	0.176	0.52
ARHGEF12	FBXO11	9940.ENSOARP00000018652	9940.ENSOARP00000005292	0	0	0	0	0	0	0	0.537	0.537
ARHGEF12	CDC42	9940.ENSOARP00000018652	9940.ENSOARP00000008675	0	0	0	0	0	0.358	0	0.122	0.412
ARHGEF12	ROCK1	9940.ENSOARP00000018652	9940.ENSOARP00000009486	0	0	0	0	0.062	0.189	0	0.316	0.434
ARHGEF12	ROCK2	9940.ENSOARP00000018652	9940.ENSOARP00000017074	0	0	0	0	0.062	0.189	0	0.326	0.442
ARL2	RPA2	9940.ENSOARP00000012212	9940.ENSOARP00000003452	0	0	0	0	0.075	0	0	0.465	0.483
ARL2	RAB23	9940.ENSOARP00000012212	9940.ENSOARP00000006164	0	0	0	0	0	0	0	0.53	0.53
ARL2	RAB28	9940.ENSOARP00000012212	9940.ENSOARP00000008930	0	0	0	0	0.061	0	0	0.428	0.439
ARL2	IL5RA	9940.ENSOARP00000012212	9940.ENSOARP00000009296	0	0	0	0	0	0	0	0.44	0.44
ARL5A	RAP1B	9940.ENSOARP00000009068	9940.ENSOARP00000001075	0	0	0	0	0.061	0.112	0	0.358	0.417
ARL5A	AP1G1	9940.ENSOARP00000009068	9940.ENSOARP00000004099	0	0	0	0	0	0.428	0	0.133	0.482
ARL5A	NMT2	9940.ENSOARP00000009068	9940.ENSOARP00000008608	0	0	0	0	0.061	0.105	0	0.377	0.43
ARL5A	AP4E1	9940.ENSOARP00000009068	9940.ENSOARP00000022546	0	0	0	0	0.085	0.428	0	0.133	0.506
ARL5A	ARFGAP1	9940.ENSOARP00000009068	9940.ENSOARP00000012224	0	0	0	0	0.062	0.445	0	0.478	0.704
ARL6	AP1G1	9940.ENSOARP00000018708	9940.ENSOARP00000004099	0	0	0	0	0	0.428	0	0.133	0.482
ARL6	ARL6IP1	9940.ENSOARP00000018708	9940.ENSOARP00000011321	0	0	0	0	0	0.152	0	0.715	0.747
ARL6	ARFGAP1	9940.ENSOARP00000018708	9940.ENSOARP00000012224	0	0	0	0	0.062	0.445	0	0.259	0.58
ARL6	AP4E1	9940.ENSOARP00000018708	9940.ENSOARP00000022546	0	0	0	0	0	0.428	0	0.133	0.482
ARL6IP1	SMG1	9940.ENSOARP00000011321	9940.ENSOARP00000011735	0	0	0	0	0	0	0	0.537	0.537
ARL6IP1	ARL6	9940.ENSOARP00000011321	9940.ENSOARP00000018708	0	0	0	0	0	0.152	0	0.715	0.747
ARL8A	DUSP26	9940.ENSOARP00000008376	9940.ENSOARP00000000479	0	0	0	0	0.06	0.117	0	0.76	0.783
ARL8A	SSR4	9940.ENSOARP00000008376	9940.ENSOARP00000006948	0	0	0	0	0	0.683	0	0	0.683
ARL8A	RAB6A	9940.ENSOARP00000008376	9940.ENSOARP00000008575	0	0	0	0	0.062	0.198	0	0.313	0.438
ARL8A	RAB6B	9940.ENSOARP00000008376	9940.ENSOARP00000008991	0	0	0	0	0.062	0.198	0	0.313	0.438
ARL8A	DNAJC27	9940.ENSOARP00000008376	9940.ENSOARP00000019460	0	0	0	0	0.061	0.407	0	0.15	0.485
ARL8A	KIF5B	9940.ENSOARP00000008376	9940.ENSOARP00000014573	0	0	0	0	0.062	0.144	0	0.535	0.594
ARL8A	RAB2B	9940.ENSOARP00000008376	9940.ENSOARP00000021079	0	0	0	0	0.062	0.56	0	0.192	0.637
ARL8A	RAB2A	9940.ENSOARP00000008376	9940.ENSOARP00000017235	0	0	0	0	0.062	0.56	0	0.192	0.637
ARL8A	PLXNC1	9940.ENSOARP00000008376	9940.ENSOARP00000017069	0	0	0	0	0	0.168	0	0.675	0.718
ARRDC4	VPS26A	9940.ENSOARP00000010847	9940.ENSOARP00000005731	0	0	0	0	0	0	0	0.617	0.617
ARRDC4	TXN	9940.ENSOARP00000010847	9940.ENSOARP00000007408	0	0	0	0	0	0.358	0	0.118	0.409
ARRDC4	PTPN11	9940.ENSOARP00000010847	9940.ENSOARP00000010265	0	0	0	0	0	0.557	0	0	0.557
ARRDC4	VAV3	9940.ENSOARP00000010847	9940.ENSOARP00000020211	0	0	0	0	0	0.516	0	0	0.516
ARRDC4	SASS6	9940.ENSOARP00000010847	9940.ENSOARP00000019236	0	0	0	0	0	0	0	0.559	0.559
ATAD1	TMEM135	9940.ENSOARP00000015129	9940.ENSOARP00000004431	0	0	0	0	0.061	0	0	0.465	0.476
ATAD1	ACAD11	9940.ENSOARP00000015129	9940.ENSOARP00000009569	0	0	0	0	0.062	0	0	0.465	0.476
ATAD1	ACBD5	9940.ENSOARP00000015129	9940.ENSOARP00000017151	0	0	0	0	0	0	0	0.504	0.504
ATAD1	EIF4E	9940.ENSOARP00000015129	9940.ENSOARP00000017077	0	0	0	0	0.681	0	0	0	0.681
ATAD1	CHTF18	9940.ENSOARP00000015129	9940.ENSOARP00000015378	0	0	0	0	0.062	0	0	0.747	0.752
ATF6	EDEM1	9940.ENSOARP00000011178	9940.ENSOARP00000008328	0	0	0	0	0.062	0	0	0.774	0.779
ATF6	RPS18	9940.ENSOARP00000011178	9940.ENSOARP00000009768	0	0	0	0	0	0	0	0.575	0.575
ATF6	RAD21	9940.ENSOARP00000011178	9940.ENSOARP00000011111	0	0	0	0	0.751	0	0	0	0.751
ATF6	EIF2S1	9940.ENSOARP00000011178	9940.ENSOARP00000022752	0	0	0	0	0	0	0	0.484	0.483
ATF6	ATG5	9940.ENSOARP00000011178	9940.ENSOARP00000012000	0	0	0	0	0.061	0	0	0.509	0.519
ATF6	ATP13A3	9940.ENSOARP00000011178	9940.ENSOARP00000021928	0	0	0	0	0.639	0	0	0	0.639
ATG5	TOMM20	9940.ENSOARP00000012000	9940.ENSOARP00000003693	0	0	0	0	0	0	0	0.498	0.498
ATG5	GAPDH	9940.ENSOARP00000012000	9940.ENSOARP00000008476	0	0	0	0	0	0	0	0.476	0.476
ATG5	ATF6	9940.ENSOARP00000012000	9940.ENSOARP00000011178	0	0	0	0	0.061	0	0	0.509	0.519
ATG5	SMG1	9940.ENSOARP00000012000	9940.ENSOARP00000011735	0	0	0	0	0	0.167	0	0.326	0.414
ATG5	CHMP2B	9940.ENSOARP00000012000	9940.ENSOARP00000018245	0	0	0	0	0.061	0	0	0.391	0.404
ATG5	EEA1	9940.ENSOARP00000012000	9940.ENSOARP00000016984	0	0	0	0	0.062	0	0	0.41	0.423
ATG5	PIKFYVE	9940.ENSOARP00000012000	9940.ENSOARP00000020436	0	0	0	0	0	0	0	0.541	0.541
ATG5	UBL3	9940.ENSOARP00000012000	9940.ENSOARP00000012833	0	0	0	0	0	0	0	0.701	0.701
ATP11B	PTGES3	9940.ENSOARP00000022210	9940.ENSOARP00000008885	0	0	0	0	0.06	0	0	0.409	0.42
ATP11B	EHD2	9940.ENSOARP00000022210	9940.ENSOARP00000012204	0	0	0	0	0.062	0.049	0	0.486	0.501
ATP11B	ATP6V1A	9940.ENSOARP00000022210	9940.ENSOARP00000020933	0.042	0	0	0	0.061	0.183	0	0.297	0.414
ATP11B	DLG1	9940.ENSOARP00000022210	9940.ENSOARP00000021884	0	0	0	0	0.071	0.066	0	0.464	0.494
ATP13A3	SLC35F1	9940.ENSOARP00000021928	9940.ENSOARP00000009267	0	0	0	0	0.062	0.05	0	0.537	0.551
ATP13A3	RAD21	9940.ENSOARP00000021928	9940.ENSOARP00000011111	0	0	0	0	0.643	0	0	0.056	0.648
ATP13A3	ATF6	9940.ENSOARP00000021928	9940.ENSOARP00000011178	0	0	0	0	0.639	0	0	0	0.639
ATP6V1A	UBR2	9940.ENSOARP00000020933	9940.ENSOARP00000003864	0	0	0	0	0.062	0.548	0	0	0.557
ATP6V1A	SLC22A2	9940.ENSOARP00000020933	9940.ENSOARP00000005026	0	0	0	0	0	0	0	0.454	0.454
ATP6V1A	SACM1L	9940.ENSOARP00000020933	9940.ENSOARP00000010901	0	0	0	0	0.479	0	0	0	0.479
ATP6V1A	DNAJC6	9940.ENSOARP00000020933	9940.ENSOARP00000011031	0	0	0	0	0.062	0.158	0	0.303	0.401
ATP6V1A	PPA2	9940.ENSOARP00000020933	9940.ENSOARP00000011189	0	0	0	0	0.062	0	0.65	0.055	0.662
ATP6V1A	BIRC8	9940.ENSOARP00000020933	9940.ENSOARP00000014796	0	0	0	0	0	0.507	0	0	0.507
ATP6V1A	LAMTOR3	9940.ENSOARP00000020933	9940.ENSOARP00000015121	0	0	0	0	0.062	0	0.6	0.11	0.636
ATP6V1A	OXR1	9940.ENSOARP00000020933	9940.ENSOARP00000016435	0	0	0	0	0.062	0.165	0	0.302	0.405
ATP6V1A	ATP11B	9940.ENSOARP00000020933	9940.ENSOARP00000022210	0.042	0	0	0	0.061	0.183	0	0.297	0.414
ATP6V1A	PPP1CB	9940.ENSOARP00000020933	9940.ENSOARP00000020993	0	0.025	0	0	0.474	0	0	0.051	0.479
ATP6V1A	DMXL2	9940.ENSOARP00000020933	9940.ENSOARP00000022536	0	0	0	0	0.161	0.193	0	0.463	0.604
ATP6V1A	UBR1	9940.ENSOARP00000020933	9940.ENSOARP00000022117	0	0	0	0	0.062	0.743	0	0	0.748
ATP7A	IBTK	9940.ENSOARP00000019703	9940.ENSOARP00000007776	0	0	0	0	0.062	0	0	0.542	0.552
ATP7A	GPD2	9940.ENSOARP00000019703	9940.ENSOARP00000008551	0.043	0	0	0	0.303	0	0	0.259	0.462
ATP7A	SLC30A9	9940.ENSOARP00000019703	9940.ENSOARP00000014999	0.145	0	0	0	0.061	0	0	0.322	0.408
ATP7A	EIF4E	9940.ENSOARP00000019703	9940.ENSOARP00000017077	0	0	0	0	0.062	0	0	0.761	0.766
ATP7A	SLC11A1	9940.ENSOARP00000019703	9940.ENSOARP00000020985	0.057	0	0	0	0.062	0.172	0	0.332	0.445
ATP7A	UBR1	9940.ENSOARP00000019703	9940.ENSOARP00000022117	0	0	0	0	0.448	0	0	0	0.448
ATP7A	MT4	9940.ENSOARP00000019703	9940.ENSOARP00000019726	0	0	0	0	0	0	0	0.499	0.499
ATP8A1	TTLL5	9940.ENSOARP00000015606	9940.ENSOARP00000002132	0	0	0	0	0	0	0	0.444	0.444
ATP8A1	BDP1	9940.ENSOARP00000015606	9940.ENSOARP00000005750	0	0	0	0	0.061	0	0	0.542	0.551
ATP8A1	STRN	9940.ENSOARP00000015606	9940.ENSOARP00000010800	0	0	0	0	0	0	0	0.494	0.493
BAZ2B	HELLS	9940.ENSOARP00000007892	9940.ENSOARP00000004811	0	0	0	0	0.086	0.526	0	0.201	0.623
BAZ2B	RPA3	9940.ENSOARP00000007892	9940.ENSOARP00000006138	0	0	0	0	0	0	0	0.443	0.443
BAZ2B	TCF12	9940.ENSOARP00000007892	9940.ENSOARP00000022433	0	0	0	0	0.113	0.372	0	0.055	0.427
BDP1	POLR2K	9940.ENSOARP00000005750	9940.ENSOARP00000001540	0	0	0	0	0	0.638	0	0.184	0.691
BDP1	SHPRH	9940.ENSOARP00000005750	9940.ENSOARP00000002190	0	0	0	0	0.439	0.066	0	0	0.453
BDP1	PIK3C2A	9940.ENSOARP00000005750	9940.ENSOARP00000004688	0	0	0	0	0.43	0	0	0	0.43
BDP1	SBNO1	9940.ENSOARP00000005750	9940.ENSOARP00000004726	0	0	0	0	0.46	0	0	0	0.459
BDP1	EPS15	9940.ENSOARP00000005750	9940.ENSOARP00000004830	0	0	0	0	0.088	0	0	0.431	0.459
BDP1	VPS26A	9940.ENSOARP00000005750	9940.ENSOARP00000005731	0	0	0	0	0.048	0	0	0.677	0.679
BDP1	VAMP4	9940.ENSOARP00000005750	9940.ENSOARP00000014641	0	0	0	0	0	0	0	0.406	0.406
BDP1	DMXL2	9940.ENSOARP00000005750	9940.ENSOARP00000022536	0	0	0	0	0.407	0	0	0	0.407
BDP1	N4BP2	9940.ENSOARP00000005750	9940.ENSOARP00000013400	0	0	0	0	0.409	0	0	0	0.408
BDP1	SMARCAD1	9940.ENSOARP00000005750	9940.ENSOARP00000019158	0	0	0	0	0.452	0	0	0	0.452
BDP1	SMG1	9940.ENSOARP00000005750	9940.ENSOARP00000011735	0	0	0	0	0.476	0	0	0	0.476
BDP1	ACAP2	9940.ENSOARP00000005750	9940.ENSOARP00000021903	0	0	0	0	0.17	0	0	0.45	0.523
BDP1	SMCHD1	9940.ENSOARP00000005750	9940.ENSOARP00000010505	0	0	0	0	0.526	0	0	0	0.526
BDP1	ATP8A1	9940.ENSOARP00000005750	9940.ENSOARP00000015606	0	0	0	0	0.061	0	0	0.542	0.551
BDP1	DGKB	9940.ENSOARP00000005750	9940.ENSOARP00000008584	0	0	0	0	0.062	0	0	0.559	0.568
BDP1	UBR1	9940.ENSOARP00000005750	9940.ENSOARP00000022117	0	0	0	0	0.665	0	0	0	0.665
BDP1	PDS5A	9940.ENSOARP00000005750	9940.ENSOARP00000013105	0	0	0	0	0.735	0	0	0	0.735
BDP1	EEA1	9940.ENSOARP00000005750	9940.ENSOARP00000016984	0	0	0	0	0.468	0	0	0.634	0.797
BDP1	TFRC	9940.ENSOARP00000005750	9940.ENSOARP00000021809	0	0	0	0	0.061	0	0	0.797	0.801
BDP1	BTAF1	9940.ENSOARP00000005750	9940.ENSOARP00000017755	0	0	0	0	0.754	0	0	0.358	0.835
BIRC8	AKT3	9940.ENSOARP00000014796	9940.ENSOARP00000006511	0	0	0	0	0	0.359	0	0.361	0.572
BIRC8	CTSO	9940.ENSOARP00000014796	9940.ENSOARP00000007227	0	0	0	0	0.061	0	0.6	0	0.608
BIRC8	SMC2	9940.ENSOARP00000014796	9940.ENSOARP00000007938	0	0	0	0	0.154	0.231	0	0.182	0.421
BIRC8	GAPDH	9940.ENSOARP00000014796	9940.ENSOARP00000008476	0	0	0	0	0.061	0	0	0.393	0.406
BIRC8	MAP3K7	9940.ENSOARP00000014796	9940.ENSOARP00000013207	0	0	0	0	0.062	0.199	0	0.38	0.493
BIRC8	UBE2N	9940.ENSOARP00000014796	9940.ENSOARP00000021574	0	0	0	0	0.061	0.359	0	0.085	0.401
BIRC8	FASLG	9940.ENSOARP00000014796	9940.ENSOARP00000015641	0	0	0	0	0	0.163	0	0.359	0.44
BIRC8	ATP6V1A	9940.ENSOARP00000014796	9940.ENSOARP00000020933	0	0	0	0	0	0.507	0	0	0.507
BIRC8	TNFSF10	9940.ENSOARP00000014796	9940.ENSOARP00000022291	0	0	0	0	0	0.062	0	0.527	0.537
BMPR1A	FSTL1	9940.ENSOARP00000000669	9940.ENSOARP00000021367	0	0	0	0	0.06	0.137	0	0.329	0.408
BMPR1A	FST	9940.ENSOARP00000000669	9940.ENSOARP00000008709	0	0	0	0	0.061	0.18	0	0.401	0.498
BNIP2	AP2S1	9940.ENSOARP00000022384	9940.ENSOARP00000011575	0	0	0	0	0	0	0	0.544	0.544
BNIP2	KIF5B	9940.ENSOARP00000022384	9940.ENSOARP00000014573	0	0	0	0	0.061	0	0	0.465	0.476
BTAF1	SHPRH	9940.ENSOARP00000017755	9940.ENSOARP00000002190	0	0	0	0.54	0.651	0.18	0	0.339	0.744
BTAF1	UBR2	9940.ENSOARP00000017755	9940.ENSOARP00000003864	0	0	0	0	0.434	0	0	0.043	0.435
BTAF1	PSME4	9940.ENSOARP00000017755	9940.ENSOARP00000004036	0	0	0	0	0.631	0	0	0.654	0.867
BTAF1	SBNO1	9940.ENSOARP00000017755	9940.ENSOARP00000004726	0	0	0	0	0.756	0	0	0	0.756
BTAF1	HELLS	9940.ENSOARP00000017755	9940.ENSOARP00000004811	0	0	0	0.683	0.113	0.291	0	0.415	0.425
BTAF1	HLTF	9940.ENSOARP00000017755	9940.ENSOARP00000005581	0	0	0	0.565	0.133	0.18	0	0.599	0.446
BTAF1	BDP1	9940.ENSOARP00000017755	9940.ENSOARP00000005750	0	0	0	0	0.754	0	0	0.358	0.835
BTAF1	SMCHD1	9940.ENSOARP00000017755	9940.ENSOARP00000010505	0	0	0	0	0.463	0	0	0	0.463
BTAF1	PDS5A	9940.ENSOARP00000017755	9940.ENSOARP00000013105	0	0	0	0	0.682	0	0	0.051	0.685
BTAF1	SAP18	9940.ENSOARP00000017755	9940.ENSOARP00000014712	0	0	0	0	0	0	0	0.463	0.463
BTAF1	KAT2B	9940.ENSOARP00000017755	9940.ENSOARP00000016961	0	0	0	0	0.062	0.128	0	0.359	0.429
BTAF1	TAF2	9940.ENSOARP00000017755	9940.ENSOARP00000017158	0	0	0	0	0.17	0	0	0.771	0.801
BTAF1	TCF12	9940.ENSOARP00000017755	9940.ENSOARP00000022433	0	0	0	0	0	0	0	0.44	0.44
BTAF1	TRPM7	9940.ENSOARP00000017755	9940.ENSOARP00000022552	0	0	0	0	0.466	0	0	0	0.465
BTAF1	PIKFYVE	9940.ENSOARP00000017755	9940.ENSOARP00000020436	0	0	0	0	0.48	0	0	0	0.48
BTAF1	SENP1	9940.ENSOARP00000017755	9940.ENSOARP00000020744	0	0	0	0	0.07	0.431	0	0.111	0.488
BTAF1	SENP7	9940.ENSOARP00000017755	9940.ENSOARP00000019712	0	0	0	0	0.075	0.357	0	0.261	0.522
BTAF1	TAF13	9940.ENSOARP00000017755	9940.ENSOARP00000020446	0	0	0	0	0.061	0	0	0.537	0.546
BTAF1	UBR1	9940.ENSOARP00000017755	9940.ENSOARP00000022117	0	0	0	0	0.661	0	0	0.043	0.661
BTBD16	SPATA18	9940.ENSOARP00000007837	9940.ENSOARP00000019891	0	0	0	0	0	0	0	0.469	0.469
C20orf194	SNAP91	9940.ENSOARP00000003312	9940.ENSOARP00000008112	0	0	0	0	0	0	0	0.494	0.494
C20orf194	VPS26A	9940.ENSOARP00000003312	9940.ENSOARP00000005731	0	0	0	0	0	0	0	0.606	0.606
C5orf22	SLCO1A2	9940.ENSOARP00000013368	9940.ENSOARP00000021900	0	0	0	0	0.643	0	0	0	0.643
CAB39	OXSR1	9940.ENSOARP00000022215	9940.ENSOARP00000001135	0	0	0	0	0.062	0.297	0	0.541	0.671
CAB39	STK39	9940.ENSOARP00000022215	9940.ENSOARP00000004606	0	0	0	0	0.062	0.297	0	0.8	0.856
CAB39	SBNO1	9940.ENSOARP00000022215	9940.ENSOARP00000004726	0	0	0	0	0	0	0	0.715	0.715
CAB39	FNDC3A	9940.ENSOARP00000022215	9940.ENSOARP00000008989	0	0	0	0	0	0	0	0.428	0.428
CAB39	SLC12A1	9940.ENSOARP00000022215	9940.ENSOARP00000022595	0	0	0	0	0	0	0	0.683	0.683
CACHD1	DNAJC6	9940.ENSOARP00000010727	9940.ENSOARP00000011031	0	0	0	0	0	0	0	0.579	0.579
CACNA2D1	RPS6KA6	9940.ENSOARP00000017506	9940.ENSOARP00000001786	0	0	0	0	0	0	0	0.454	0.454
CACNA2D1	PPP2R2C	9940.ENSOARP00000017506	9940.ENSOARP00000006055	0	0	0	0	0.062	0	0.6	0	0.608
CACNA2D1	ROCK1	9940.ENSOARP00000017506	9940.ENSOARP00000009486	0	0	0	0	0.062	0	0	0.388	0.401
CACNA2D1	PPP2R5A	9940.ENSOARP00000017506	9940.ENSOARP00000011540	0	0	0	0	0.047	0	0.6	0	0.602
CACNA2D1	PPP1CB	9940.ENSOARP00000017506	9940.ENSOARP00000020993	0	0	0	0	0.061	0	0.6	0	0.608
CALCR	CTSO	9940.ENSOARP00000000735	9940.ENSOARP00000007227	0	0	0	0	0.045	0	0	0.477	0.479
CALCR	SAMD9	9940.ENSOARP00000000735	9940.ENSOARP00000019982	0	0	0	0	0	0	0	0.795	0.795
CALCR	CALCRL	9940.ENSOARP00000000735	9940.ENSOARP00000017774	0	0	0	0.946	0	0	0.8	0.625	0.806
CALCRL	CALCR	9940.ENSOARP00000017774	9940.ENSOARP00000000735	0	0	0	0.946	0	0	0.8	0.625	0.806
CALCRL	RAPGEF4	9940.ENSOARP00000017774	9940.ENSOARP00000000889	0	0	0	0	0	0	0	0.428	0.428
CALCRL	GPR182	9940.ENSOARP00000017774	9940.ENSOARP00000008515	0	0	0	0	0	0	0	0.466	0.465
CALCRL	SAMD9	9940.ENSOARP00000017774	9940.ENSOARP00000019982	0	0	0	0	0	0	0	0.554	0.554
CALY	PARVB	9940.ENSOARP00000000842	9940.ENSOARP00000020694	0	0	0	0	0	0	0	0.648	0.648
CAPRIN1	DDX6	9940.ENSOARP00000019372	9940.ENSOARP00000012283	0	0	0	0	0.113	0	0	0.415	0.459
CAPRIN1	SCAF1	9940.ENSOARP00000019372	9940.ENSOARP00000014257	0	0	0	0	0.092	0	0	0.377	0.41
CAPRIN1	PAK2	9940.ENSOARP00000019372	9940.ENSOARP00000021865	0	0	0	0	0.407	0	0	0	0.407
CAPRIN1	TIA1	9940.ENSOARP00000019372	9940.ENSOARP00000021169	0	0	0	0	0.113	0	0	0.571	0.603
CAPRIN1	XPO1	9940.ENSOARP00000019372	9940.ENSOARP00000021667	0	0	0	0	0.081	0	0	0.649	0.663
CARD11	CASK	9940.ENSOARP00000004667	9940.ENSOARP00000002906	0	0	0	0	0	0.6	0	0.174	0.655
CARD11	LIN7C	9940.ENSOARP00000004667	9940.ENSOARP00000016183	0	0	0	0	0	0.309	0	0.184	0.412
CARD11	TSPAN13	9940.ENSOARP00000004667	9940.ENSOARP00000009594	0	0	0	0	0	0	0	0.417	0.417
CARD11	DPP4	9940.ENSOARP00000004667	9940.ENSOARP00000006914	0.053	0	0	0	0.06	0.18	0	0.326	0.442
CARD11	SYK	9940.ENSOARP00000004667	9940.ENSOARP00000008390	0	0	0	0	0.062	0.152	0	0.418	0.496
CARD11	MAP3K7	9940.ENSOARP00000004667	9940.ENSOARP00000013207	0	0	0	0	0	0.416	0	0.205	0.515
CARD11	CHUK	9940.ENSOARP00000004667	9940.ENSOARP00000014832	0	0	0	0	0.048	0.393	0	0.266	0.539
CARD11	DOCK8	9940.ENSOARP00000004667	9940.ENSOARP00000014138	0	0	0	0	0.427	0	0	0.291	0.576
CASK	DLK1	9940.ENSOARP00000002906	9940.ENSOARP00000002442	0	0	0	0	0	0.429	0	0	0.429
CASK	CD2AP	9940.ENSOARP00000002906	9940.ENSOARP00000012512	0	0	0	0	0	0.082	0	0.39	0.416
CASK	FBLN1	9940.ENSOARP00000002906	9940.ENSOARP00000020846	0	0	0	0	0	0.429	0	0	0.429
CASK	GRID2	9940.ENSOARP00000002906	9940.ENSOARP00000019575	0	0	0	0	0.061	0.427	0	0.084	0.464
CASK	EFCAB11	9940.ENSOARP00000002906	9940.ENSOARP00000003608	0	0	0	0	0	0.489	0	0.07	0.504
CASK	MPDZ	9940.ENSOARP00000002906	9940.ENSOARP00000014885	0	0	0	0	0.076	0.212	0	0.375	0.505
CASK	KCNIP1	9940.ENSOARP00000002906	9940.ENSOARP00000003493	0	0	0	0	0.062	0.489	0	0.057	0.508
CASK	KCNIP4	9940.ENSOARP00000002906	9940.ENSOARP00000005521	0	0	0	0	0.062	0.489	0	0.057	0.508
CASK	DTNA	9940.ENSOARP00000002906	9940.ENSOARP00000006218	0	0	0	0	0.055	0	0	0.543	0.549
CASK	CARD11	9940.ENSOARP00000002906	9940.ENSOARP00000004667	0	0	0	0	0	0.6	0	0.174	0.655
CASK	DLG1	9940.ENSOARP00000002906	9940.ENSOARP00000021884	0	0	0	0.586	0.061	0.6	0	0.48	0.682
CASK	GAPDH	9940.ENSOARP00000002906	9940.ENSOARP00000008476	0.044	0	0	0	0.059	0.637	0	0.143	0.682
CASK	LIN7C	9940.ENSOARP00000002906	9940.ENSOARP00000016183	0	0	0	0	0.062	0.822	0	0.572	0.922
CBFB	FLNA	9940.ENSOARP00000002838	9940.ENSOARP00000005603	0	0	0	0	0	0.153	0	0.47	0.532
CBX3	NMT2	9940.ENSOARP00000010784	9940.ENSOARP00000008608	0	0	0	0	0	0	0	0.414	0.414
CBX3	SUZ12	9940.ENSOARP00000010784	9940.ENSOARP00000013944	0	0	0	0	0	0.408	0	0.203	0.508
CCDC50	INTS2	9940.ENSOARP00000021965	9940.ENSOARP00000016668	0	0	0	0	0	0	0	0.468	0.468
CCNC	CDK19	9940.ENSOARP00000012647	9940.ENSOARP00000010692	0	0	0	0	0.116	0.816	0	0.585	0.926
CCNC	ADNP	9940.ENSOARP00000012647	9940.ENSOARP00000014871	0	0	0	0	0.061	0	0	0.424	0.436
CCNC	CDK17	9940.ENSOARP00000012647	9940.ENSOARP00000013346	0	0	0	0	0.061	0.372	0	0.24	0.512
CCNT2	NOXA1	9940.ENSOARP00000012066	9940.ENSOARP00000001349	0	0	0	0	0	0.408	0	0	0.408
CCNT2	CDK19	9940.ENSOARP00000012066	9940.ENSOARP00000010692	0	0	0	0	0.065	0.431	0	0.323	0.608
CCNT2	TIA1	9940.ENSOARP00000012066	9940.ENSOARP00000021169	0	0	0	0	0.109	0.425	0	0	0.465
CCNT2	KAT2B	9940.ENSOARP00000012066	9940.ENSOARP00000016961	0	0	0	0	0.062	0.15	0	0.385	0.467
CD274	AKT3	9940.ENSOARP00000014478	9940.ENSOARP00000006511	0	0	0	0	0	0.047	0	0.416	0.419
CD274	ITGAM	9940.ENSOARP00000014478	9940.ENSOARP00000009667	0	0	0	0	0.048	0	0	0.612	0.615
CD274	PTPN11	9940.ENSOARP00000014478	9940.ENSOARP00000010265	0	0	0	0	0.061	0.18	0	0.449	0.539
CD2AP	CASK	9940.ENSOARP00000012512	9940.ENSOARP00000002906	0	0	0	0	0	0.082	0	0.39	0.416
CD2AP	ANLN	9940.ENSOARP00000012512	9940.ENSOARP00000004671	0	0	0	0	0.061	0.191	0	0.469	0.561
CD2AP	PICALM	9940.ENSOARP00000012512	9940.ENSOARP00000004979	0	0	0	0	0.062	0	0	0.748	0.753
CD2AP	FAM91A1	9940.ENSOARP00000012512	9940.ENSOARP00000010341	0	0	0	0	0.414	0	0	0	0.414
CD2AP	RPS27A	9940.ENSOARP00000012512	9940.ENSOARP00000016023	0	0	0	0	0	0.647	0	0	0.647
CD47	KDR	9940.ENSOARP00000020269	9940.ENSOARP00000001106	0	0	0	0	0	0	0	0.56	0.56
CD47	PTPN11	9940.ENSOARP00000020269	9940.ENSOARP00000010265	0	0	0	0	0.061	0	0	0.394	0.406
CD99	N4BP2	9940.ENSOARP00000008798	9940.ENSOARP00000013400	0	0	0	0	0	0	0	0.522	0.522
CDC27	CHORDC1	9940.ENSOARP00000012487	9940.ENSOARP00000003415	0	0	0	0	0.07	0.143	0	0.426	0.502
CDC27	PPP2R2C	9940.ENSOARP00000012487	9940.ENSOARP00000006055	0	0	0	0	0	0.639	0	0.086	0.655
CDC27	SPHK1	9940.ENSOARP00000012487	9940.ENSOARP00000007909	0	0	0	0	0.085	0.473	0	0.084	0.519
CDC27	SMC2	9940.ENSOARP00000012487	9940.ENSOARP00000007938	0	0	0	0	0.649	0.066	0	0.252	0.733
CDC27	STAG1	9940.ENSOARP00000012487	9940.ENSOARP00000008447	0	0	0	0	0.449	0	0	0	0.449
CDC27	RAD21	9940.ENSOARP00000012487	9940.ENSOARP00000011111	0	0	0	0	0.568	0.057	0	0.311	0.694
CDC27	PPP2R5A	9940.ENSOARP00000012487	9940.ENSOARP00000011540	0	0	0	0	0.062	0.817	0	0	0.821
CDC27	SARNP	9940.ENSOARP00000012487	9940.ENSOARP00000012021	0	0	0	0	0.584	0	0	0	0.584
CDC27	STAG2	9940.ENSOARP00000012487	9940.ENSOARP00000014918	0	0	0	0	0.449	0	0	0.055	0.457
CDC27	RBX1	9940.ENSOARP00000012487	9940.ENSOARP00000019147	0	0	0	0	0.061	0.197	0	0.377	0.489
CDC27	CDK17	9940.ENSOARP00000012487	9940.ENSOARP00000013346	0	0	0	0	0.062	0.363	0	0.306	0.549
CDC27	PPP3CA	9940.ENSOARP00000012487	9940.ENSOARP00000014611	0	0	0	0	0.061	0.171	0.6	0.084	0.676
CDC27	SLC25A24	9940.ENSOARP00000012487	9940.ENSOARP00000020225	0	0	0	0	0.061	0.679	0	0	0.685
CDC42	PRKCI	9940.ENSOARP00000008675	9940.ENSOARP00000000321	0	0	0	0	0.046	0.237	0.8	0.148	0.859
CDC42	KDR	9940.ENSOARP00000008675	9940.ENSOARP00000001106	0	0	0	0	0	0.067	0.8	0.174	0.832
CDC42	ARFIP1	9940.ENSOARP00000008675	9940.ENSOARP00000003886	0	0	0	0	0	0.429	0	0.071	0.446
CDC42	PRKCE	9940.ENSOARP00000008675	9940.ENSOARP00000006275	0	0	0	0	0.047	0.357	0	0.112	0.408
CDC42	PIK3CB	9940.ENSOARP00000008675	9940.ENSOARP00000007773	0	0	0	0	0	0.193	0.8	0.043	0.832
CDC42	SYK	9940.ENSOARP00000008675	9940.ENSOARP00000008390	0	0	0	0	0.061	0.152	0	0.327	0.417
CDC42	ARHGEF12	9940.ENSOARP00000008675	9940.ENSOARP00000018652	0	0	0	0	0	0.358	0	0.122	0.412
CDC42	GNAQ	9940.ENSOARP00000008675	9940.ENSOARP00000013278	0	0	0	0	0	0.373	0	0.109	0.417
CDC42	ROCK1	9940.ENSOARP00000008675	9940.ENSOARP00000009486	0	0	0	0	0	0.211	0	0.32	0.44
CDC42	PIKFYVE	9940.ENSOARP00000008675	9940.ENSOARP00000020436	0	0	0	0	0.061	0.107	0	0.397	0.45
CDC42	FNBP1L	9940.ENSOARP00000008675	9940.ENSOARP00000018106	0	0	0	0	0	0.214	0	0.4	0.508
CDC42	ARHGDIG	9940.ENSOARP00000008675	9940.ENSOARP00000012372	0	0	0	0	0.062	0.429	0	0.176	0.52
CDC42	DOCK1	9940.ENSOARP00000008675	9940.ENSOARP00000014026	0	0	0	0	0.061	0.262	0	0.389	0.54
CDC42	DOCK8	9940.ENSOARP00000008675	9940.ENSOARP00000014138	0	0	0	0	0.045	0.29	0	0.448	0.593
CDC42	OCRL	9940.ENSOARP00000008675	9940.ENSOARP00000015851	0	0	0	0	0	0.07	0	0.594	0.606
CDC42	ABLIM1	9940.ENSOARP00000008675	9940.ENSOARP00000016245	0	0	0	0	0	0	0.8	0.086	0.809
CDC42	VAV3	9940.ENSOARP00000008675	9940.ENSOARP00000020211	0	0	0	0	0.045	0.356	0.8	0.126	0.878
CDC42	PAK2	9940.ENSOARP00000008675	9940.ENSOARP00000021865	0	0	0	0	0.061	0.376	0.8	0.133	0.884
CDC42	IQGAP1	9940.ENSOARP00000008675	9940.ENSOARP00000013997	0	0	0	0	0.061	0.191	0.8	0.591	0.929
CDHR5	SLC4A10	9940.ENSOARP00000006902	9940.ENSOARP00000007064	0	0	0	0	0	0	0	0.425	0.424
CDK17	RPA2	9940.ENSOARP00000013346	9940.ENSOARP00000003452	0	0	0	0	0.145	0.285	0	0.202	0.469
CDK17	PPP2R2C	9940.ENSOARP00000013346	9940.ENSOARP00000006055	0	0	0	0	0.062	0.427	0	0.182	0.521
CDK17	DUSP23	9940.ENSOARP00000013346	9940.ENSOARP00000008404	0	0	0	0	0.062	0.372	0	0.157	0.46
CDK17	RB1	9940.ENSOARP00000013346	9940.ENSOARP00000008850	0	0	0	0	0.062	0.43	0	0.169	0.516
CDK17	TRAPPC6B	9940.ENSOARP00000013346	9940.ENSOARP00000009196	0	0	0	0	0.061	0	0	0.464	0.475
CDK17	CDC27	9940.ENSOARP00000013346	9940.ENSOARP00000012487	0	0	0	0	0.062	0.363	0	0.306	0.549
CDK17	CCNC	9940.ENSOARP00000013346	9940.ENSOARP00000012647	0	0	0	0	0.061	0.372	0	0.24	0.512
CDK17	WEE1	9940.ENSOARP00000013346	9940.ENSOARP00000013241	0	0	0	0	0.077	0.451	0	0.195	0.556
CDK17	ANKRD44	9940.ENSOARP00000013346	9940.ENSOARP00000016375	0	0	0	0	0.062	0.489	0	0.148	0.555
CDK19	CCNT2	9940.ENSOARP00000010692	9940.ENSOARP00000012066	0	0	0	0	0.065	0.431	0	0.323	0.608
CDK19	CCNC	9940.ENSOARP00000010692	9940.ENSOARP00000012647	0	0	0	0	0.116	0.816	0	0.585	0.926
CDKL2	PAG1	9940.ENSOARP00000016628	9940.ENSOARP00000009507	0	0	0	0	0	0	0	0.468	0.468
CDS1	CPD	9940.ENSOARP00000003422	9940.ENSOARP00000011393	0	0	0	0	0	0	0	0.429	0.429
CDS1	PCYT1A	9940.ENSOARP00000003422	9940.ENSOARP00000021820	0.1	0	0	0	0.062	0	0	0.392	0.441
CDS1	CDS2	9940.ENSOARP00000003422	9940.ENSOARP00000018560	0	0	0	0.977	0.06	0	0.8	0.537	0.806
CDS1	DGKB	9940.ENSOARP00000003422	9940.ENSOARP00000008584	0	0	0	0	0.062	0	0.65	0.534	0.833
CDS2	CDS1	9940.ENSOARP00000018560	9940.ENSOARP00000003422	0	0	0	0.977	0.06	0	0.8	0.537	0.806
CDS2	DGKB	9940.ENSOARP00000018560	9940.ENSOARP00000008584	0	0	0	0	0.061	0	0.65	0.754	0.912
CDS2	CPD	9940.ENSOARP00000018560	9940.ENSOARP00000011393	0	0	0	0	0	0	0	0.429	0.429
CDS2	PCYT1A	9940.ENSOARP00000018560	9940.ENSOARP00000021820	0.1	0	0	0	0.062	0	0	0.392	0.441
CENPH	KNTC1	9940.ENSOARP00000006165	9940.ENSOARP00000010068	0	0	0	0	0.58	0	0	0.272	0.681
CENPH	SMC2	9940.ENSOARP00000006165	9940.ENSOARP00000007938	0	0	0	0	0.687	0	0	0.183	0.733
CEP135	TTLL5	9940.ENSOARP00000003206	9940.ENSOARP00000002132	0	0	0	0	0.087	0.426	0	0	0.453
CEP135	CEP170	9940.ENSOARP00000003206	9940.ENSOARP00000007175	0	0	0	0	0.061	0	0	0.469	0.48
CEP135	PCM1	9940.ENSOARP00000003206	9940.ENSOARP00000009665	0	0	0	0	0.062	0.054	0	0.471	0.489
CEP135	SASS6	9940.ENSOARP00000003206	9940.ENSOARP00000019236	0	0	0	0	0.1	0.18	0	0.912	0.929
CEP170	CEP135	9940.ENSOARP00000007175	9940.ENSOARP00000003206	0	0	0	0	0.061	0	0	0.469	0.48
CEP170	ABCA12	9940.ENSOARP00000007175	9940.ENSOARP00000020725	0	0	0	0	0	0	0	0.435	0.435
CEP170	SASS6	9940.ENSOARP00000007175	9940.ENSOARP00000019236	0	0	0	0	0	0	0	0.455	0.455
CEP170	HAUS2	9940.ENSOARP00000007175	9940.ENSOARP00000022070	0	0	0	0	0	0.045	0	0.532	0.533
CHL1	PTPRA	9940.ENSOARP00000009744	9940.ENSOARP00000005313	0	0	0	0	0.048	0.412	0	0.083	0.441
CHL1	CNTN1	9940.ENSOARP00000009744	9940.ENSOARP00000021350	0	0	0	0.7	0.081	0.484	0	0.264	0.54
CHMP2B	VPS36	9940.ENSOARP00000018245	9940.ENSOARP00000010013	0	0	0	0	0.062	0.192	0	0.578	0.652
CHMP2B	ATG5	9940.ENSOARP00000018245	9940.ENSOARP00000012000	0	0	0	0	0.061	0	0	0.391	0.404
CHMP2B	ALS2	9940.ENSOARP00000018245	9940.ENSOARP00000018729	0	0	0	0	0.06	0	0	0.704	0.71
CHORDC1	PTGES3	9940.ENSOARP00000003415	9940.ENSOARP00000008885	0	0	0	0	0.311	0	0	0.182	0.412
CHORDC1	UBA3	9940.ENSOARP00000003415	9940.ENSOARP00000010829	0	0	0	0	0.481	0	0	0	0.481
CHORDC1	CDC27	9940.ENSOARP00000003415	9940.ENSOARP00000012487	0	0	0	0	0.07	0.143	0	0.426	0.502
CHTF18	RPA2	9940.ENSOARP00000015378	9940.ENSOARP00000003452	0	0	0	0	0.643	0.044	0	0.352	0.759
CHTF18	SMC2	9940.ENSOARP00000015378	9940.ENSOARP00000007938	0	0	0	0	0.742	0.149	0	0.209	0.811
CHTF18	KNTC1	9940.ENSOARP00000015378	9940.ENSOARP00000010068	0	0	0	0	0.48	0	0	0	0.48
CHTF18	RAD21	9940.ENSOARP00000015378	9940.ENSOARP00000011111	0	0	0	0	0.169	0.355	0	0.678	0.812
CHTF18	PDS5A	9940.ENSOARP00000015378	9940.ENSOARP00000013105	0	0	0	0	0.212	0	0	0.74	0.786
CHTF18	ATAD1	9940.ENSOARP00000015378	9940.ENSOARP00000015129	0	0	0	0	0.062	0	0	0.747	0.752
CHTF18	RPUSD1	9940.ENSOARP00000015378	9940.ENSOARP00000015303	0	0	0	0	0.062	0	0	0.606	0.614
CHUK	DDX3X	9940.ENSOARP00000014832	9940.ENSOARP00000002591	0	0	0	0	0.07	0.152	0	0.358	0.449
CHUK	CARD11	9940.ENSOARP00000014832	9940.ENSOARP00000004667	0	0	0	0	0.048	0.393	0	0.266	0.539
CHUK	AKT3	9940.ENSOARP00000014832	9940.ENSOARP00000006511	0	0	0	0.592	0	0.421	0.8	0.319	0.893
CHUK	MAP3K7	9940.ENSOARP00000014832	9940.ENSOARP00000013207	0	0	0	0.578	0.087	0.612	0.8	0.572	0.94
CHUK	SNAP23	9940.ENSOARP00000014832	9940.ENSOARP00000022064	0	0	0	0	0.062	0.242	0	0.303	0.461
CHUK	GNAI1	9940.ENSOARP00000014832	9940.ENSOARP00000018654	0	0	0	0	0.062	0.081	0	0.469	0.502
CHUK	IRS1	9940.ENSOARP00000014832	9940.ENSOARP00000021991	0	0	0	0	0	0.18	0.8	0.182	0.854
CHURC1	TIMM10	9940.ENSOARP00000022739	9940.ENSOARP00000010649	0	0	0	0	0.141	0	0	0.428	0.487
CISD1	STX12	9940.ENSOARP00000013856	9940.ENSOARP00000003522	0	0	0	0	0	0.817	0	0	0.817
CISD1	TXN	9940.ENSOARP00000013856	9940.ENSOARP00000007408	0	0	0	0	0.643	0	0	0.15	0.683
CISD1	DNAJC6	9940.ENSOARP00000013856	9940.ENSOARP00000011031	0	0	0	0	0	0	0	0.413	0.412
CISD1	RHOT1	9940.ENSOARP00000013856	9940.ENSOARP00000012210	0	0	0	0	0.061	0	0	0.555	0.564
CLEC7A	SYK	9940.ENSOARP00000022583	9940.ENSOARP00000008390	0	0	0	0	0.062	0.058	0	0.774	0.783
CLEC7A	ITGAM	9940.ENSOARP00000022583	9940.ENSOARP00000009667	0	0	0	0	0.068	0.042	0	0.397	0.415
CMIP	FLNA	9940.ENSOARP00000009445	9940.ENSOARP00000005603	0	0	0	0	0	0.18	0	0.682	0.728
CMIP	GNPTAB	9940.ENSOARP00000009445	9940.ENSOARP00000016461	0	0	0	0	0	0	0	0.441	0.441
CMPK1	SLC35A3	9940.ENSOARP00000003823	9940.ENSOARP00000019151	0	0	0	0	0.061	0	0	0.467	0.478
CMPK1	ETNK1	9940.ENSOARP00000003823	9940.ENSOARP00000021600	0	0	0	0	0.081	0	0	0.46	0.482
CMPK1	LAMTOR3	9940.ENSOARP00000003823	9940.ENSOARP00000015121	0	0	0	0	0.062	0	0	0.49	0.501
CMPK1	IPMK	9940.ENSOARP00000003823	9940.ENSOARP00000013867	0	0	0	0	0.048	0	0	0.523	0.526
CMPK1	UGDH	9940.ENSOARP00000003823	9940.ENSOARP00000012737	0.041	0	0	0	0.062	0	0	0.565	0.574
CMPK1	SPAG17	9940.ENSOARP00000003823	9940.ENSOARP00000021862	0	0	0	0	0.062	0	0	0.592	0.6
CMPK1	UPRT	9940.ENSOARP00000003823	9940.ENSOARP00000019545	0.107	0	0	0	0.086	0	0.9	0.306	0.935
CNBD1	CPNE3	9940.ENSOARP00000012300	9940.ENSOARP00000012930	0	0	0	0	0	0	0	0.847	0.847
CNKSR2	RRAS2	9940.ENSOARP00000016982	9940.ENSOARP00000007648	0	0	0	0	0	0.427	0	0.086	0.453
CNKSR2	SHOC2	9940.ENSOARP00000016982	9940.ENSOARP00000011329	0	0	0	0	0	0.073	0	0.453	0.471
CNKSR2	IFT74	9940.ENSOARP00000016982	9940.ENSOARP00000015604	0	0	0	0	0	0	0	0.49	0.489
CNOT7	PABPC1	9940.ENSOARP00000010123	9940.ENSOARP00000000076	0	0	0	0	0.062	0.43	0	0.307	0.597
CNOT7	PUM1	9940.ENSOARP00000010123	9940.ENSOARP00000001997	0	0	0	0	0.062	0.658	0	0.33	0.766
CNOT7	MEX3C	9940.ENSOARP00000010123	9940.ENSOARP00000005001	0	0	0	0	0.066	0.082	0	0.646	0.669
CNOT7	MMP7	9940.ENSOARP00000010123	9940.ENSOARP00000006547	0	0	0	0	0.062	0.757	0	0	0.762
CNOT7	PARN	9940.ENSOARP00000010123	9940.ENSOARP00000008127	0	0	0	0	0.062	0	0	0.429	0.441
CNOT7	EIF4E	9940.ENSOARP00000010123	9940.ENSOARP00000017077	0	0	0	0	0.062	0.224	0	0.332	0.471
CNOT7	PAN3	9940.ENSOARP00000010123	9940.ENSOARP00000013179	0	0	0	0	0.137	0	0	0.429	0.486
CNOT7	PUM2	9940.ENSOARP00000010123	9940.ENSOARP00000018503	0	0	0	0	0.062	0.658	0	0.33	0.766
CNOT7	DDX6	9940.ENSOARP00000010123	9940.ENSOARP00000012283	0	0	0	0	0.1	0.668	0	0.534	0.848
CNTN1	PTPRA	9940.ENSOARP00000021350	9940.ENSOARP00000005313	0	0	0	0	0.048	0.592	0	0.083	0.612
CNTN1	CHL1	9940.ENSOARP00000021350	9940.ENSOARP00000009744	0	0	0	0.7	0.081	0.484	0	0.264	0.54
CNTN1	NCAM2	9940.ENSOARP00000021350	9940.ENSOARP00000016688	0	0	0	0.567	0.112	0.193	0	0.512	0.411
CNTN4	PTPRA	9940.ENSOARP00000009390	9940.ENSOARP00000005313	0	0	0	0	0.048	0.412	0	0.083	0.441
CNTN4	KBTBD8	9940.ENSOARP00000009390	9940.ENSOARP00000011225	0	0	0	0	0	0	0	0.706	0.706
COL1A1	ITGA6	9940.ENSOARP00000005233	9940.ENSOARP00000001243	0	0	0	0	0.062	0.06	0.6	0.164	0.665
COL1A1	IBSP	9940.ENSOARP00000005233	9940.ENSOARP00000003131	0	0	0	0	0.048	0	0	0.605	0.608
COL1A1	SOST	9940.ENSOARP00000005233	9940.ENSOARP00000006271	0	0	0	0	0	0	0	0.49	0.49
COL1A1	GAPDH	9940.ENSOARP00000005233	9940.ENSOARP00000008476	0	0	0	0	0.075	0	0	0.573	0.588
COL1A1	ITGB8	9940.ENSOARP00000005233	9940.ENSOARP00000010756	0	0	0	0	0.047	0.048	0.6	0.076	0.619
COL1A1	FSTL1	9940.ENSOARP00000005233	9940.ENSOARP00000021367	0	0	0	0	0.589	0	0	0.126	0.625
COL1A1	ITGA1	9940.ENSOARP00000005233	9940.ENSOARP00000008893	0	0	0	0	0.062	0.095	0.6	0.153	0.674
COL1A1	FBLN1	9940.ENSOARP00000005233	9940.ENSOARP00000020846	0	0	0	0	0.591	0.067	0	0.222	0.677
COL1A1	SERPINF1	9940.ENSOARP00000005233	9940.ENSOARP00000015280	0	0	0	0	0.447	0.308	0	0.358	0.732
COL1A1	COL6A2	9940.ENSOARP00000005233	9940.ENSOARP00000013817	0	0	0.423	0.61	0.772	0.082	0	0.544	0.853
COL1A1	ITGA2	9940.ENSOARP00000005233	9940.ENSOARP00000008810	0	0	0	0	0.061	0.18	0.8	0.252	0.869
COL24A1	PSME4	9940.ENSOARP00000015535	9940.ENSOARP00000004036	0	0	0	0	0	0	0	0.573	0.573
COL24A1	FAM91A1	9940.ENSOARP00000015535	9940.ENSOARP00000010341	0	0	0	0	0	0	0	0.7	0.7
COL6A2	ITGA6	9940.ENSOARP00000013817	9940.ENSOARP00000001243	0	0	0	0	0.06	0.044	0.6	0.107	0.636
COL6A2	COL1A1	9940.ENSOARP00000013817	9940.ENSOARP00000005233	0	0	0.423	0.61	0.772	0.082	0	0.544	0.853
COL6A2	ITGA2	9940.ENSOARP00000013817	9940.ENSOARP00000008810	0	0	0	0	0.054	0.044	0.6	0.103	0.632
COL6A2	ITGA1	9940.ENSOARP00000013817	9940.ENSOARP00000008893	0	0	0	0	0.061	0.044	0.6	0.18	0.666
COL6A2	ITGB8	9940.ENSOARP00000013817	9940.ENSOARP00000010756	0	0	0	0	0.047	0.048	0.6	0.106	0.632
COL6A2	FBLN1	9940.ENSOARP00000013817	9940.ENSOARP00000020846	0	0	0	0	0.448	0.067	0	0.214	0.559
COPZ1	AP2S1	9940.ENSOARP00000017413	9940.ENSOARP00000011575	0	0	0	0	0.117	0	0	0.536	0.572
COPZ1	ARF4	9940.ENSOARP00000017413	9940.ENSOARP00000014542	0	0	0	0	0.112	0.118	0	0.301	0.404
CPD	CDS1	9940.ENSOARP00000011393	9940.ENSOARP00000003422	0	0	0	0	0	0	0	0.429	0.429
CPD	CDS2	9940.ENSOARP00000011393	9940.ENSOARP00000018560	0	0	0	0	0	0	0	0.429	0.429
CPE	GFM1	9940.ENSOARP00000017342	9940.ENSOARP00000002573	0	0	0	0	0	0	0	0.469	0.469
CPE	ST6GAL2	9940.ENSOARP00000017342	9940.ENSOARP00000022521	0	0	0	0	0	0	0	0.466	0.465
CPE	POMC	9940.ENSOARP00000017342	9940.ENSOARP00000019583	0	0	0	0	0.062	0	0	0.525	0.536
CPNE3	RAB14	9940.ENSOARP00000012930	9940.ENSOARP00000005899	0	0	0	0	0	0	0	0.474	0.474
CPNE3	SNAP91	9940.ENSOARP00000012930	9940.ENSOARP00000008112	0	0	0	0	0.06	0	0	0.482	0.492
CPNE3	CNBD1	9940.ENSOARP00000012930	9940.ENSOARP00000012300	0	0	0	0	0	0	0	0.847	0.847
CPT1A	SLC27A5	9940.ENSOARP00000017732	9940.ENSOARP00000004141	0	0	0	0	0.06	0	0	0.418	0.429
CPT1A	GPAM	9940.ENSOARP00000017732	9940.ENSOARP00000011769	0	0	0	0	0.061	0	0	0.476	0.487
CPT1A	FADS1	9940.ENSOARP00000017732	9940.ENSOARP00000014742	0	0	0	0	0.062	0	0	0.44	0.452
CPXM1	DOCK1	9940.ENSOARP00000006083	9940.ENSOARP00000014026	0	0	0	0	0	0	0	0.573	0.573
CPXM1	GDAP1	9940.ENSOARP00000006083	9940.ENSOARP00000007024	0	0	0	0	0.05	0	0	0.704	0.706
CREB5	NALCN	9940.ENSOARP00000009726	9940.ENSOARP00000005068	0	0	0	0	0.046	0	0	0.565	0.567
CREB5	AKT3	9940.ENSOARP00000009726	9940.ENSOARP00000006511	0	0	0	0	0.05	0.075	0.6	0.087	0.636
CREB5	TMTC1	9940.ENSOARP00000009726	9940.ENSOARP00000021014	0	0	0	0	0.046	0.094	0	0.383	0.42
CREB5	RAPGEF5	9940.ENSOARP00000009726	9940.ENSOARP00000012690	0	0	0	0	0	0	0	0.489	0.489
CREB5	PRKG2	9940.ENSOARP00000009726	9940.ENSOARP00000020488	0	0	0	0	0	0	0.6	0	0.6
CREB5	PPP1CB	9940.ENSOARP00000009726	9940.ENSOARP00000020993	0	0	0	0	0	0.041	0.6	0.065	0.61
CTDSPL2	TMEM135	9940.ENSOARP00000003867	9940.ENSOARP00000004431	0	0	0	0	0	0	0	0.671	0.671
CTNNAL1	UTRN	9940.ENSOARP00000007589	9940.ENSOARP00000001982	0	0	0	0	0.062	0.522	0	0.213	0.616
CTNNAL1	DTNA	9940.ENSOARP00000007589	9940.ENSOARP00000006218	0	0	0	0	0	0.555	0	0.538	0.785
CTNNAL1	EHBP1	9940.ENSOARP00000007589	9940.ENSOARP00000021591	0	0	0	0	0.061	0.432	0	0.139	0.5
CTNNAL1	VCL	9940.ENSOARP00000007589	9940.ENSOARP00000009202	0	0	0	0	0.062	0	0	0.608	0.616
CTSO	CALCR	9940.ENSOARP00000007227	9940.ENSOARP00000000735	0	0	0	0	0.045	0	0	0.477	0.479
CTSO	ARFIP1	9940.ENSOARP00000007227	9940.ENSOARP00000003886	0	0	0	0	0	0	0	0.477	0.477
CTSO	ROCK2	9940.ENSOARP00000007227	9940.ENSOARP00000017074	0	0	0	0	0.048	0	0	0.474	0.477
CTSO	OCIAD2	9940.ENSOARP00000007227	9940.ENSOARP00000019450	0	0	0	0	0	0	0	0.561	0.561
CTSO	DCUN1D4	9940.ENSOARP00000007227	9940.ENSOARP00000019666	0	0	0	0	0	0	0	0.606	0.606
CTSO	BIRC8	9940.ENSOARP00000007227	9940.ENSOARP00000014796	0	0	0	0	0.061	0	0.6	0	0.608
CUL4B	MTM1	9940.ENSOARP00000014203	9940.ENSOARP00000009582	0	0	0	0	0.08	0.165	0	0.376	0.478
CUL4B	UBA3	9940.ENSOARP00000014203	9940.ENSOARP00000010829	0	0	0	0	0.115	0.16	0	0.574	0.656
CUL4B	SPOPL	9940.ENSOARP00000014203	9940.ENSOARP00000011009	0	0	0	0	0.086	0.429	0	0.139	0.511
CUL4B	STAG2	9940.ENSOARP00000014203	9940.ENSOARP00000014918	0	0	0	0	0.402	0	0	0	0.402
CUL4B	ZDHHC9	9940.ENSOARP00000014203	9940.ENSOARP00000016192	0	0	0	0	0.062	0	0	0.428	0.44
CUL4B	DCUN1D4	9940.ENSOARP00000014203	9940.ENSOARP00000019666	0	0	0	0	0.062	0.373	0	0.191	0.482
CUL4B	ZFX	9940.ENSOARP00000014203	9940.ENSOARP00000018390	0	0	0	0	0.066	0.079	0	0.522	0.552
CUL4B	DCUN1D1	9940.ENSOARP00000014203	9940.ENSOARP00000022205	0	0	0	0	0.062	0.373	0	0.305	0.555
CUL4B	RBX1	9940.ENSOARP00000014203	9940.ENSOARP00000019147	0	0	0	0	0.061	0.874	0	0.835	0.978
CYB5A	MTPN	9940.ENSOARP00000005022	9940.ENSOARP00000010367	0	0	0	0	0	0.484	0	0	0.483
DCT	GAPDH	9940.ENSOARP00000000633	9940.ENSOARP00000008476	0	0	0	0	0	0	0	0.425	0.425
DCT	RAB27A	9940.ENSOARP00000000633	9940.ENSOARP00000022470	0	0	0	0	0.062	0	0	0.465	0.477
DCT	GPNMB	9940.ENSOARP00000000633	9940.ENSOARP00000013657	0	0	0	0	0.095	0	0	0.564	0.589
DCUN1D1	UBA3	9940.ENSOARP00000022205	9940.ENSOARP00000010829	0	0	0	0	0.093	0	0	0.563	0.586
DCUN1D1	CUL4B	9940.ENSOARP00000022205	9940.ENSOARP00000014203	0	0	0	0	0.062	0.373	0	0.305	0.555
DCUN1D1	PUM2	9940.ENSOARP00000022205	9940.ENSOARP00000018503	0	0	0	0	0.061	0	0	0.451	0.462
DCUN1D1	RBX1	9940.ENSOARP00000022205	9940.ENSOARP00000019147	0	0	0	0	0.062	0.83	0	0.561	0.923
DCUN1D4	CTSO	9940.ENSOARP00000019666	9940.ENSOARP00000007227	0	0	0	0	0	0	0	0.606	0.606
DCUN1D4	UBA3	9940.ENSOARP00000019666	9940.ENSOARP00000010829	0	0	0	0	0.117	0	0	0.391	0.439
DCUN1D4	CUL4B	9940.ENSOARP00000019666	9940.ENSOARP00000014203	0	0	0	0	0.062	0.373	0	0.191	0.482
DCUN1D4	INTS2	9940.ENSOARP00000019666	9940.ENSOARP00000016668	0	0	0	0	0.061	0	0	0.571	0.579
DCUN1D4	RBX1	9940.ENSOARP00000019666	9940.ENSOARP00000019147	0	0	0	0	0.061	0.635	0	0.319	0.746
DCUN1D4	SPATA18	9940.ENSOARP00000019666	9940.ENSOARP00000019891	0	0	0	0	0	0	0	0.442	0.442
DDX18	PABPC1	9940.ENSOARP00000012913	9940.ENSOARP00000000076	0	0	0	0	0.141	0.118	0	0.358	0.471
DDX18	DDX3X	9940.ENSOARP00000012913	9940.ENSOARP00000002591	0	0	0.434	0.654	0.133	0.093	0	0.798	0.488
DDX18	DHX30	9940.ENSOARP00000012913	9940.ENSOARP00000003082	0	0	0	0	0.062	0.156	0	0.477	0.549
DDX18	RPL23A	9940.ENSOARP00000012913	9940.ENSOARP00000003711	0	0	0	0	0.086	0.435	0	0	0.461
DDX18	RPA3	9940.ENSOARP00000012913	9940.ENSOARP00000006138	0	0	0	0	0.046	0	0	0.5	0.502
DDX18	DHX29	9940.ENSOARP00000012913	9940.ENSOARP00000008415	0	0	0	0	0.062	0.156	0	0.481	0.553
DDX18	TCTE1	9940.ENSOARP00000012913	9940.ENSOARP00000010298	0	0	0	0	0	0.156	0	0.374	0.449
DDX18	RPL23	9940.ENSOARP00000012913	9940.ENSOARP00000010754	0	0	0	0	0.062	0.431	0	0.052	0.449
DDX18	XPO1	9940.ENSOARP00000012913	9940.ENSOARP00000021667	0	0	0	0	0.062	0.057	0	0.397	0.42
DDX18	EIF1	9940.ENSOARP00000012913	9940.ENSOARP00000018685	0	0	0	0	0	0.067	0	0.431	0.446
DDX18	HFM1	9940.ENSOARP00000012913	9940.ENSOARP00000016988	0	0	0	0	0.062	0.244	0	0.305	0.464
DDX18	EIF2S1	9940.ENSOARP00000012913	9940.ENSOARP00000022752	0	0	0	0	0.386	0.161	0	0.055	0.47
DDX18	YTHDC2	9940.ENSOARP00000012913	9940.ENSOARP00000017431	0	0	0	0	0.137	0.172	0	0.578	0.672
DDX18	NVL	9940.ENSOARP00000012913	9940.ENSOARP00000017208	0	0	0	0	0.668	0.056	0	0.05	0.676
DDX18	EIF4E	9940.ENSOARP00000012913	9940.ENSOARP00000017077	0	0	0	0	0.117	0.163	0	0.666	0.732
DDX3X	PABPC1	9940.ENSOARP00000002591	9940.ENSOARP00000000076	0	0	0	0	0.329	0.195	0	0.457	0.681
DDX3X	GNAI1	9940.ENSOARP00000002591	9940.ENSOARP00000018654	0	0	0	0	0.109	0	0	0.359	0.404
DDX3X	TIA1	9940.ENSOARP00000002591	9940.ENSOARP00000021169	0	0	0	0	0.062	0.146	0	0.33	0.416
DDX3X	CHUK	9940.ENSOARP00000002591	9940.ENSOARP00000014832	0	0	0	0	0.07	0.152	0	0.358	0.449
DDX3X	DDX18	9940.ENSOARP00000002591	9940.ENSOARP00000012913	0	0	0.434	0.654	0.133	0.093	0	0.798	0.488
DDX3X	HFM1	9940.ENSOARP00000002591	9940.ENSOARP00000016988	0	0	0	0	0.092	0.244	0	0.376	0.534
DDX3X	HNRNPA1	9940.ENSOARP00000002591	9940.ENSOARP00000017439	0	0	0	0	0.062	0.179	0	0.45	0.54
DDX3X	USP24	9940.ENSOARP00000002591	9940.ENSOARP00000008238	0	0	0	0	0.062	0.293	0	0.377	0.55
DDX3X	YTHDC2	9940.ENSOARP00000002591	9940.ENSOARP00000017431	0	0	0	0	0.114	0.172	0	0.475	0.581
DDX3X	ZFX	9940.ENSOARP00000002591	9940.ENSOARP00000018390	0	0	0	0	0.113	0.054	0	0.574	0.611
DDX3X	DDX6	9940.ENSOARP00000002591	9940.ENSOARP00000012283	0	0	0.447	0.732	0.112	0.429	0	0.857	0.638
DDX3X	DHX30	9940.ENSOARP00000002591	9940.ENSOARP00000003082	0	0	0	0	0.071	0.156	0	0.586	0.647
DDX3X	DHX29	9940.ENSOARP00000002591	9940.ENSOARP00000008415	0	0	0	0	0.071	0.156	0	0.602	0.661
DDX3X	XPO1	9940.ENSOARP00000002591	9940.ENSOARP00000021667	0	0	0	0	0.062	0.18	0	0.747	0.788
DDX3X	EIF4E	9940.ENSOARP00000002591	9940.ENSOARP00000017077	0	0	0	0	0.062	0.55	0	0.601	0.817
DDX6	PABPC1	9940.ENSOARP00000012283	9940.ENSOARP00000000076	0	0	0	0	0.062	0.237	0	0.587	0.678
DDX6	PUM1	9940.ENSOARP00000012283	9940.ENSOARP00000001997	0	0	0	0	0.116	0.074	0	0.538	0.588
DDX6	DDX3X	9940.ENSOARP00000012283	9940.ENSOARP00000002591	0	0	0.447	0.732	0.112	0.429	0	0.857	0.638
DDX6	DHX30	9940.ENSOARP00000012283	9940.ENSOARP00000003082	0	0	0	0	0.11	0.156	0	0.668	0.728
DDX6	STAU2	9940.ENSOARP00000012283	9940.ENSOARP00000006440	0	0	0	0	0	0.108	0	0.376	0.419
DDX6	TXN	9940.ENSOARP00000012283	9940.ENSOARP00000007408	0	0	0	0	0.113	0.058	0	0.376	0.433
DDX6	LSM5	9940.ENSOARP00000012283	9940.ENSOARP00000007438	0	0	0	0	0.064	0.2	0	0.331	0.455
DDX6	PARN	9940.ENSOARP00000012283	9940.ENSOARP00000008127	0	0	0	0	0.062	0	0	0.391	0.404
DDX6	DHX29	9940.ENSOARP00000012283	9940.ENSOARP00000008415	0	0	0	0	0.11	0.156	0	0.628	0.696
DDX6	CNOT7	9940.ENSOARP00000012283	9940.ENSOARP00000010123	0	0	0	0	0.1	0.668	0	0.534	0.848
DDX6	PPIH	9940.ENSOARP00000012283	9940.ENSOARP00000021959	0	0	0	0	0	0.193	0	0.305	0.415
DDX6	PAN3	9940.ENSOARP00000012283	9940.ENSOARP00000013179	0	0	0	0	0.046	0.373	0	0.141	0.441
DDX6	CAPRIN1	9940.ENSOARP00000012283	9940.ENSOARP00000019372	0	0	0	0	0.113	0	0	0.415	0.459
DDX6	XPO1	9940.ENSOARP00000012283	9940.ENSOARP00000021667	0	0	0	0	0.076	0.057	0	0.49	0.516
DDX6	HFM1	9940.ENSOARP00000012283	9940.ENSOARP00000016988	0	0	0	0	0.057	0.244	0	0.396	0.531
DDX6	TIA1	9940.ENSOARP00000012283	9940.ENSOARP00000021169	0	0	0	0	0.065	0.146	0	0.469	0.538
DDX6	PUM2	9940.ENSOARP00000012283	9940.ENSOARP00000018503	0	0	0	0	0.116	0.074	0	0.538	0.588
DDX6	YTHDC2	9940.ENSOARP00000012283	9940.ENSOARP00000017431	0	0	0	0	0.133	0.172	0	0.606	0.692
DDX6	ZDHHC20	9940.ENSOARP00000012283	9940.ENSOARP00000014599	0	0	0	0	0.738	0	0	0	0.738
DDX6	EIF4E	9940.ENSOARP00000012283	9940.ENSOARP00000017077	0	0	0	0	0.087	0.221	0	0.747	0.805
DENR	POLR2K	9940.ENSOARP00000009129	9940.ENSOARP00000001540	0.138	0	0	0	0.576	0	0	0	0.618
DENR	TOMM20	9940.ENSOARP00000009129	9940.ENSOARP00000003693	0	0	0	0	0.085	0	0	0.375	0.403
DENR	EIF1	9940.ENSOARP00000009129	9940.ENSOARP00000018685	0	0	0	0	0.061	0	0	0.437	0.448
DENR	EIF4E	9940.ENSOARP00000009129	9940.ENSOARP00000017077	0	0	0	0	0.114	0	0	0.403	0.448
DENR	RPS23	9940.ENSOARP00000009129	9940.ENSOARP00000016626	0	0	0	0	0.088	0.705	0	0.071	0.728
DENR	RPS27A	9940.ENSOARP00000009129	9940.ENSOARP00000016023	0	0	0	0	0.075	0.747	0	0	0.755
DENR	RPS27L	9940.ENSOARP00000009129	9940.ENSOARP00000022347	0	0	0	0	0.115	0.699	0	0.157	0.755
DENR	RPS26	9940.ENSOARP00000009129	9940.ENSOARP00000012973	0	0	0	0	0.062	0.741	0	0.083	0.757
DENR	RPS15	9940.ENSOARP00000009129	9940.ENSOARP00000016778	0.122	0	0	0	0.062	0.765	0	0.05	0.791
DENR	EIF2S1	9940.ENSOARP00000009129	9940.ENSOARP00000022752	0	0	0	0	0.605	0.448	0	0.244	0.82
DENR	RPS18	9940.ENSOARP00000009129	9940.ENSOARP00000009768	0	0	0	0	0.07	0.824	0	0.131	0.845
DENR	EIF2S2	9940.ENSOARP00000009129	9940.ENSOARP00000009841	0	0	0	0	0.579	0.479	0	0.576	0.898
DGKB	CDS1	9940.ENSOARP00000008584	9940.ENSOARP00000003422	0	0	0	0	0.062	0	0.65	0.534	0.833
DGKB	BDP1	9940.ENSOARP00000008584	9940.ENSOARP00000005750	0	0	0	0	0.062	0	0	0.559	0.568
DGKB	GPD2	9940.ENSOARP00000008584	9940.ENSOARP00000008551	0	0	0	0	0.138	0	0.8	0	0.82
DGKB	FADS1	9940.ENSOARP00000008584	9940.ENSOARP00000014742	0	0	0	0	0.061	0	0	0.463	0.474
DGKB	PLCB1	9940.ENSOARP00000008584	9940.ENSOARP00000009872	0	0	0	0	0.062	0	0.65	0.212	0.718
DGKB	PLCB4	9940.ENSOARP00000008584	9940.ENSOARP00000010242	0	0	0	0	0.061	0	0.65	0.212	0.718
DGKB	CDS2	9940.ENSOARP00000008584	9940.ENSOARP00000018560	0	0	0	0	0.061	0	0.65	0.754	0.912
DHX29	DDX3X	9940.ENSOARP00000008415	9940.ENSOARP00000002591	0	0	0	0	0.071	0.156	0	0.602	0.661
DHX29	HFM1	9940.ENSOARP00000008415	9940.ENSOARP00000016988	0	0	0	0	0.062	0.303	0	0.174	0.412
DHX29	EIF4E	9940.ENSOARP00000008415	9940.ENSOARP00000017077	0	0	0	0	0.062	0	0	0.47	0.481
DHX29	DDX18	9940.ENSOARP00000008415	9940.ENSOARP00000012913	0	0	0	0	0.062	0.156	0	0.481	0.553
DHX29	DDX6	9940.ENSOARP00000008415	9940.ENSOARP00000012283	0	0	0	0	0.11	0.156	0	0.628	0.696
DHX29	EIF1	9940.ENSOARP00000008415	9940.ENSOARP00000018685	0	0	0	0	0	0.069	0	0.728	0.735
DHX30	GFM1	9940.ENSOARP00000003082	9940.ENSOARP00000002573	0	0	0	0	0.061	0.271	0	0.428	0.574
DHX30	DDX3X	9940.ENSOARP00000003082	9940.ENSOARP00000002591	0	0	0	0	0.071	0.156	0	0.586	0.647
DHX30	SLIRP	9940.ENSOARP00000003082	9940.ENSOARP00000002802	0	0	0	0	0.061	0.17	0	0.305	0.411
DHX30	HFM1	9940.ENSOARP00000003082	9940.ENSOARP00000016988	0	0	0	0	0.062	0.303	0	0.171	0.41
DHX30	MCCC2	9940.ENSOARP00000003082	9940.ENSOARP00000005645	0	0	0	0	0	0	0	0.537	0.537
DHX30	DDX18	9940.ENSOARP00000003082	9940.ENSOARP00000012913	0	0	0	0	0.062	0.156	0	0.477	0.549
DHX30	GRSF1	9940.ENSOARP00000003082	9940.ENSOARP00000012757	0	0	0	0	0.061	0.082	0	0.702	0.72
DHX30	DDX6	9940.ENSOARP00000003082	9940.ENSOARP00000012283	0	0	0	0	0.11	0.156	0	0.668	0.728
DIP2B	STK32B	9940.ENSOARP00000018838	9940.ENSOARP00000007701	0	0	0	0	0	0	0	0.578	0.578
DLG1	PRKCI	9940.ENSOARP00000021884	9940.ENSOARP00000000321	0	0	0	0	0	0.179	0	0.477	0.552
DLG1	CASK	9940.ENSOARP00000021884	9940.ENSOARP00000002906	0	0	0	0.586	0.061	0.6	0	0.48	0.682
DLG1	LIN7C	9940.ENSOARP00000021884	9940.ENSOARP00000016183	0	0	0	0.726	0.061	0.514	0	0.363	0.567
DLG1	NCAM2	9940.ENSOARP00000021884	9940.ENSOARP00000016688	0	0	0	0	0.046	0.449	0	0.352	0.629
DLG1	SHANK3	9940.ENSOARP00000021884	9940.ENSOARP00000021495	0	0	0	0	0.072	0.245	0	0.284	0.454
DLG1	ATP11B	9940.ENSOARP00000021884	9940.ENSOARP00000022210	0	0	0	0	0.071	0.066	0	0.464	0.494
DLK1	CASK	9940.ENSOARP00000002442	9940.ENSOARP00000002906	0	0	0	0	0	0.429	0	0	0.429
DMXL2	BDP1	9940.ENSOARP00000022536	9940.ENSOARP00000005750	0	0	0	0	0.407	0	0	0	0.407
DMXL2	OXR1	9940.ENSOARP00000022536	9940.ENSOARP00000016435	0	0	0	0	0.081	0.052	0	0.468	0.496
DMXL2	PIKFYVE	9940.ENSOARP00000022536	9940.ENSOARP00000020436	0	0	0	0	0.588	0	0	0.143	0.631
DMXL2	ATP6V1A	9940.ENSOARP00000022536	9940.ENSOARP00000020933	0	0	0	0	0.161	0.193	0	0.463	0.604
DMXL2	MPP5	9940.ENSOARP00000022536	9940.ENSOARP00000022750	0	0	0	0	0.062	0	0	0.471	0.482
DNAJC15	PPP3CA	9940.ENSOARP00000007974	9940.ENSOARP00000014611	0	0	0	0	0.062	0	0	0.399	0.412
DNAJC15	STEAP3	9940.ENSOARP00000007974	9940.ENSOARP00000013252	0	0	0	0	0	0	0	0.428	0.428
DNAJC15	UBXN2B	9940.ENSOARP00000007974	9940.ENSOARP00000016466	0	0	0	0	0.047	0	0	0.447	0.45
DNAJC15	TIMM10	9940.ENSOARP00000007974	9940.ENSOARP00000010649	0	0	0	0	0.16	0.104	0	0.391	0.501
DNAJC15	DNAJC28	9940.ENSOARP00000007974	9940.ENSOARP00000008306	0	0	0	0	0	0	0	0.578	0.578
DNAJC27	RAB14	9940.ENSOARP00000019460	9940.ENSOARP00000005899	0	0	0.331	0.794	0.217	0.427	0	0.439	0.598
DNAJC27	ARL8A	9940.ENSOARP00000019460	9940.ENSOARP00000008376	0	0	0	0	0.061	0.407	0	0.15	0.485
DNAJC27	RAB6A	9940.ENSOARP00000019460	9940.ENSOARP00000008575	0	0	0.323	0.751	0.142	0.314	0	0.326	0.473
DNAJC27	RAB6B	9940.ENSOARP00000019460	9940.ENSOARP00000008991	0	0	0.258	0.732	0.142	0.314	0	0.326	0.469
DNAJC27	SMPD2	9940.ENSOARP00000019460	9940.ENSOARP00000011172	0	0	0	0	0	0	0	0.536	0.536
DNAJC27	RAB18	9940.ENSOARP00000019460	9940.ENSOARP00000017403	0	0	0.312	0.79	0.141	0.422	0	0.437	0.555
DNAJC27	ZNF512	9940.ENSOARP00000019460	9940.ENSOARP00000020825	0	0	0	0	0	0.076	0	0.418	0.439
DNAJC28	DNAJC15	9940.ENSOARP00000008306	9940.ENSOARP00000007974	0	0	0	0	0	0	0	0.578	0.578
DNAJC28	DNAJC6	9940.ENSOARP00000008306	9940.ENSOARP00000011031	0	0	0	0	0.06	0	0	0.459	0.469
DNAJC6	PICALM	9940.ENSOARP00000011031	9940.ENSOARP00000004979	0	0	0	0	0.062	0.194	0	0.377	0.487
DNAJC6	SNAP91	9940.ENSOARP00000011031	9940.ENSOARP00000008112	0	0	0	0	0.062	0.194	0	0.377	0.487
DNAJC6	DNAJC28	9940.ENSOARP00000011031	9940.ENSOARP00000008306	0	0	0	0	0.06	0	0	0.459	0.469
DNAJC6	RICTOR	9940.ENSOARP00000011031	9940.ENSOARP00000010402	0	0	0	0	0.062	0.155	0	0.416	0.496
DNAJC6	CACHD1	9940.ENSOARP00000011031	9940.ENSOARP00000010727	0	0	0	0	0	0	0	0.579	0.579
DNAJC6	ATP6V1A	9940.ENSOARP00000011031	9940.ENSOARP00000020933	0	0	0	0	0.062	0.158	0	0.303	0.401
DNAJC6	CISD1	9940.ENSOARP00000011031	9940.ENSOARP00000013856	0	0	0	0	0	0	0	0.413	0.412
DNAJC6	RHOT1	9940.ENSOARP00000011031	9940.ENSOARP00000012210	0	0	0	0	0.061	0.179	0	0.333	0.441
DNAJC6	AP4E1	9940.ENSOARP00000011031	9940.ENSOARP00000022546	0	0	0	0	0.062	0.243	0	0.302	0.461
DNAJC6	ARHGAP18	9940.ENSOARP00000011031	9940.ENSOARP00000014722	0	0	0	0	0	0.457	0	0.052	0.463
DNAJC6	HIP1	9940.ENSOARP00000011031	9940.ENSOARP00000014160	0	0	0	0	0.138	0.268	0	0.466	0.633
DOCK1	CPXM1	9940.ENSOARP00000014026	9940.ENSOARP00000006083	0	0	0	0	0	0	0	0.573	0.573
DOCK1	AKT3	9940.ENSOARP00000014026	9940.ENSOARP00000006511	0	0	0	0	0.061	0.07	0	0.425	0.454
DOCK1	CDC42	9940.ENSOARP00000014026	9940.ENSOARP00000008675	0	0	0	0	0.061	0.262	0	0.389	0.54
DOCK1	SOS1	9940.ENSOARP00000014026	9940.ENSOARP00000009040	0	0	0	0	0.087	0.153	0	0.326	0.433
DOCK1	VAV3	9940.ENSOARP00000014026	9940.ENSOARP00000020211	0	0	0	0	0.062	0.079	0	0.364	0.402
DOCK8	CARD11	9940.ENSOARP00000014138	9940.ENSOARP00000004667	0	0	0	0	0.427	0	0	0.291	0.576
DOCK8	LRCH1	9940.ENSOARP00000014138	9940.ENSOARP00000008610	0	0	0	0	0.061	0.816	0	0.415	0.89
DOCK8	CDC42	9940.ENSOARP00000014138	9940.ENSOARP00000008675	0	0	0	0	0.045	0.29	0	0.448	0.593
DOCK8	TMEM9	9940.ENSOARP00000014138	9940.ENSOARP00000019211	0	0	0	0	0	0	0	0.646	0.646
DOCK8	LRCH2	9940.ENSOARP00000014138	9940.ENSOARP00000018373	0	0	0	0	0.061	0.73	0	0.213	0.783
DOCK8	LRCH3	9940.ENSOARP00000014138	9940.ENSOARP00000021769	0	0	0	0	0.061	0.816	0	0.15	0.84
DPM3	MAN1A1	9940.ENSOARP00000007133	9940.ENSOARP00000009019	0	0	0	0	0.047	0	0	0.397	0.4
DPM3	ROMO1	9940.ENSOARP00000007133	9940.ENSOARP00000015822	0	0	0	0	0.404	0	0	0	0.404
DPP4	CARD11	9940.ENSOARP00000006914	9940.ENSOARP00000004667	0.053	0	0	0	0.06	0.18	0	0.326	0.442
DPP4	TAC1	9940.ENSOARP00000006914	9940.ENSOARP00000004941	0	0	0	0	0.061	0.107	0	0.358	0.414
DPP4	DPP8	9940.ENSOARP00000006914	9940.ENSOARP00000019263	0	0	0.413	0.625	0.062	0	0	0.739	0.417
DPP4	TFRC	9940.ENSOARP00000006914	9940.ENSOARP00000021809	0	0	0	0	0.062	0	0	0.552	0.561
DPP8	UBR2	9940.ENSOARP00000019263	9940.ENSOARP00000003864	0	0	0	0	0.466	0	0	0	0.465
DPP8	PREPL	9940.ENSOARP00000019263	9940.ENSOARP00000006639	0	0	0	0	0.062	0.07	0	0.428	0.457
DPP8	DPP4	9940.ENSOARP00000019263	9940.ENSOARP00000006914	0	0	0.413	0.625	0.062	0	0	0.739	0.417
DPY19L1	PPP3CA	9940.ENSOARP00000006139	9940.ENSOARP00000014611	0	0	0	0	0.474	0	0	0	0.474
DPY19L1	FNDC3A	9940.ENSOARP00000006139	9940.ENSOARP00000008989	0	0	0	0	0	0	0	0.501	0.501
DPY19L1	FAM114A1	9940.ENSOARP00000006139	9940.ENSOARP00000011016	0	0	0	0	0	0	0	0.536	0.536
DTNA	UTRN	9940.ENSOARP00000006218	9940.ENSOARP00000001982	0	0	0	0.615	0.061	0.561	0	0.47	0.644
DTNA	CASK	9940.ENSOARP00000006218	9940.ENSOARP00000002906	0	0	0	0	0.055	0	0	0.543	0.549
DTNA	STX12	9940.ENSOARP00000006218	9940.ENSOARP00000003522	0	0	0	0	0	0	0	0.728	0.728
DTNA	SYNE2	9940.ENSOARP00000006218	9940.ENSOARP00000022729	0	0	0	0	0.046	0.192	0	0.343	0.449
DTNA	SNAP23	9940.ENSOARP00000006218	9940.ENSOARP00000022064	0	0	0	0	0.048	0	0	0.538	0.541
DTNA	CTNNAL1	9940.ENSOARP00000006218	9940.ENSOARP00000007589	0	0	0	0	0	0.555	0	0.538	0.785
DUSP23	PPP2R2C	9940.ENSOARP00000008404	9940.ENSOARP00000006055	0	0	0	0	0	0.245	0	0.252	0.411
DUSP23	RAD21	9940.ENSOARP00000008404	9940.ENSOARP00000011111	0	0	0	0	0.062	0.308	0	0.233	0.458
DUSP23	CDK17	9940.ENSOARP00000008404	9940.ENSOARP00000013346	0	0	0	0	0.062	0.372	0	0.157	0.46
DUSP23	WEE1	9940.ENSOARP00000008404	9940.ENSOARP00000013241	0	0	0	0	0.062	0.428	0	0.261	0.568
DUSP26	ARL8A	9940.ENSOARP00000000479	9940.ENSOARP00000008376	0	0	0	0	0.06	0.117	0	0.76	0.783
DYNLT3	UBE2N	9940.ENSOARP00000000106	9940.ENSOARP00000021574	0	0	0	0	0	0.168	0	0.32	0.41
DYNLT3	PRRG1	9940.ENSOARP00000000106	9940.ENSOARP00000020312	0	0	0	0	0	0	0	0.467	0.467
DYNLT3	KIF5B	9940.ENSOARP00000000106	9940.ENSOARP00000014573	0	0	0	0	0.061	0	0	0.578	0.586
DYNLT3	WDR63	9940.ENSOARP00000000106	9940.ENSOARP00000015289	0	0	0	0	0.062	0.587	0	0.266	0.69
DZIP1	PPP2R5A	9940.ENSOARP00000002215	9940.ENSOARP00000011540	0	0	0	0	0	0.727	0	0	0.727
DZIP3	PIK3C2A	9940.ENSOARP00000020415	9940.ENSOARP00000004688	0	0	0	0	0.046	0	0	0.588	0.59
DZIP3	NMT2	9940.ENSOARP00000020415	9940.ENSOARP00000008608	0	0	0	0	0.046	0	0	0.466	0.468
DZIP3	RPS27A	9940.ENSOARP00000020415	9940.ENSOARP00000016023	0	0	0	0	0	0.396	0	0.05	0.401
DZIP3	FAM102B	9940.ENSOARP00000020415	9940.ENSOARP00000020261	0	0	0	0	0.053	0	0	0.543	0.548
DZIP3	TIA1	9940.ENSOARP00000020415	9940.ENSOARP00000021169	0	0	0	0	0.062	0.387	0	0.042	0.401
DZIP3	SNAP23	9940.ENSOARP00000020415	9940.ENSOARP00000022064	0	0	0	0	0.062	0	0	0.537	0.547
EAAT1	SLC2A3	9940.ENSOARP00000011507	9940.ENSOARP00000002361	0	0	0	0	0.062	0	0	0.587	0.596
EAAT1	XPR1	9940.ENSOARP00000011507	9940.ENSOARP00000019622	0	0	0	0	0.062	0	0	0.414	0.426
EAAT1	ZMYM4	9940.ENSOARP00000011507	9940.ENSOARP00000020915	0	0	0	0	0	0	0	0.451	0.451
EAAT1	SLC38A2	9940.ENSOARP00000011507	9940.ENSOARP00000020927	0	0	0	0	0.062	0.08	0	0.796	0.809
EAF1	RSPRY1	9940.ENSOARP00000016190	9940.ENSOARP00000020334	0	0	0	0	0	0	0	0.739	0.739
EDEM1	EDEM3	9940.ENSOARP00000008328	9940.ENSOARP00000002962	0	0	0	0.847	0.062	0.428	0.8	0.671	0.895
EDEM1	STXBP5L	9940.ENSOARP00000008328	9940.ENSOARP00000021451	0	0	0	0	0.062	0	0	0.443	0.455
EDEM1	UGGT1	9940.ENSOARP00000008328	9940.ENSOARP00000017117	0	0	0	0	0.117	0	0	0.41	0.456
EDEM1	ATF6	9940.ENSOARP00000008328	9940.ENSOARP00000011178	0	0	0	0	0.062	0	0	0.774	0.779
EDEM3	UBE2Q1	9940.ENSOARP00000002962	9940.ENSOARP00000002972	0	0	0	0	0	0	0	0.416	0.416
EDEM3	RAP1GAP2	9940.ENSOARP00000002962	9940.ENSOARP00000017851	0	0	0	0	0	0	0	0.436	0.436
EDEM3	UGGT1	9940.ENSOARP00000002962	9940.ENSOARP00000017117	0	0	0	0	0.409	0	0	0.385	0.62
EDEM3	HSPB1	9940.ENSOARP00000002962	9940.ENSOARP00000014741	0	0	0	0	0	0.663	0	0	0.663
EDEM3	PSMD1	9940.ENSOARP00000002962	9940.ENSOARP00000022226	0	0	0	0	0	0.663	0	0	0.663
EDEM3	EDEM1	9940.ENSOARP00000002962	9940.ENSOARP00000008328	0	0	0	0.847	0.062	0.428	0.8	0.671	0.895
EDNRA	GNAI1	9940.ENSOARP00000008763	9940.ENSOARP00000018654	0	0	0	0	0.046	0.198	0.6	0.148	0.704
EDNRA	GNAQ	9940.ENSOARP00000008763	9940.ENSOARP00000013278	0	0	0	0	0.045	0.168	0.8	0.108	0.839
EEA1	STX12	9940.ENSOARP00000016984	9940.ENSOARP00000003522	0	0	0	0	0.061	0.18	0	0.505	0.585
EEA1	RABEP1	9940.ENSOARP00000016984	9940.ENSOARP00000004252	0	0	0	0	0.062	0.18	0	0.61	0.673
EEA1	EPS15	9940.ENSOARP00000016984	9940.ENSOARP00000004830	0	0	0	0	0.061	0	0	0.523	0.533
EEA1	VPS26A	9940.ENSOARP00000016984	9940.ENSOARP00000005731	0	0	0	0	0.062	0	0	0.678	0.686
EEA1	BDP1	9940.ENSOARP00000016984	9940.ENSOARP00000005750	0	0	0	0	0.468	0	0	0.634	0.797
EEA1	SNX6	9940.ENSOARP00000016984	9940.ENSOARP00000007240	0	0	0	0	0.048	0	0	0.431	0.436
EEA1	RAB5B	9940.ENSOARP00000016984	9940.ENSOARP00000011427	0	0	0	0	0.062	0.816	0.8	0.579	0.983
EEA1	ATG5	9940.ENSOARP00000016984	9940.ENSOARP00000012000	0	0	0	0	0.062	0	0	0.41	0.423
EEA1	OCRL	9940.ENSOARP00000016984	9940.ENSOARP00000015851	0	0	0	0	0.061	0	0	0.589	0.597
EEA1	SAMD9	9940.ENSOARP00000016984	9940.ENSOARP00000019982	0	0	0	0	0	0.406	0	0	0.406
EEA1	ALS2	9940.ENSOARP00000016984	9940.ENSOARP00000018729	0	0	0	0	0.061	0.18	0	0.504	0.585
EEA1	TFRC	9940.ENSOARP00000016984	9940.ENSOARP00000021809	0	0	0	0	0.061	0	0	0.808	0.812
EFCAB11	CASK	9940.ENSOARP00000003608	9940.ENSOARP00000002906	0	0	0	0	0	0.489	0	0.07	0.504
EFCAB11	TPRA1	9940.ENSOARP00000003608	9940.ENSOARP00000007709	0	0	0	0	0	0	0	0.467	0.467
EFCAB11	PPP3CA	9940.ENSOARP00000003608	9940.ENSOARP00000014611	0	0	0	0	0.062	0.391	0	0.146	0.469
EFCAB11	TMBIM6	9940.ENSOARP00000003608	9940.ENSOARP00000019683	0	0	0	0	0.078	0.167	0	0.392	0.493
EFR3A	GAL-1	9940.ENSOARP00000007763	9940.ENSOARP00000014976	0	0	0	0	0.061	0	0	0.465	0.476
EFR3A	SLC9A6	9940.ENSOARP00000007763	9940.ENSOARP00000012317	0	0.026	0	0	0.054	0	0	0.537	0.543
EFR3B	KATNAL2	9940.ENSOARP00000019524	9940.ENSOARP00000003721	0	0	0	0	0.061	0	0	0.467	0.478
EHBP1	EPS15	9940.ENSOARP00000021591	9940.ENSOARP00000004830	0	0	0	0	0.062	0	0	0.449	0.461
EHBP1	CTNNAL1	9940.ENSOARP00000021591	9940.ENSOARP00000007589	0	0	0	0	0.061	0.432	0	0.139	0.5
EHBP1	VCL	9940.ENSOARP00000021591	9940.ENSOARP00000009202	0	0	0	0	0.061	0.432	0	0.139	0.5
EHBP1	EHD2	9940.ENSOARP00000021591	9940.ENSOARP00000012204	0	0	0	0	0.086	0.18	0	0.738	0.786
EHD2	AP2S1	9940.ENSOARP00000012204	9940.ENSOARP00000011575	0	0	0	0	0.06	0	0.8	0.058	0.807
EHD2	TCAP	9940.ENSOARP00000012204	9940.ENSOARP00000012406	0	0	0	0	0.062	0	0	0.433	0.445
EHD2	ATP11B	9940.ENSOARP00000012204	9940.ENSOARP00000022210	0	0	0	0	0.062	0.049	0	0.486	0.501
EHD2	EHBP1	9940.ENSOARP00000012204	9940.ENSOARP00000021591	0	0	0	0	0.086	0.18	0	0.738	0.786
EIF1	PRKCI	9940.ENSOARP00000018685	9940.ENSOARP00000000321	0	0	0	0	0	0.067	0	0.489	0.502
EIF1	DHX29	9940.ENSOARP00000018685	9940.ENSOARP00000008415	0	0	0	0	0	0.069	0	0.728	0.735
EIF1	DENR	9940.ENSOARP00000018685	9940.ENSOARP00000009129	0	0	0	0	0.061	0	0	0.437	0.448
EIF1	RPS18	9940.ENSOARP00000018685	9940.ENSOARP00000009768	0	0	0	0	0.068	0.918	0	0.305	0.942
EIF1	EIF2S2	9940.ENSOARP00000018685	9940.ENSOARP00000009841	0	0	0	0	0.097	0.701	0	0.526	0.86
EIF1	DDX18	9940.ENSOARP00000018685	9940.ENSOARP00000012913	0	0	0	0	0	0.067	0	0.431	0.446
EIF1	RPS26	9940.ENSOARP00000018685	9940.ENSOARP00000012973	0	0	0	0	0.062	0.706	0	0.13	0.739
EIF1	RPS27A	9940.ENSOARP00000018685	9940.ENSOARP00000016023	0	0	0	0	0.16	0.83	0	0.059	0.853
EIF1	RPS23	9940.ENSOARP00000018685	9940.ENSOARP00000016626	0	0	0	0	0.162	0.962	0	0.184	0.972
EIF1	RPS15	9940.ENSOARP00000018685	9940.ENSOARP00000016778	0.122	0	0	0	0.092	0.708	0	0.104	0.763
EIF1	EIF4E	9940.ENSOARP00000018685	9940.ENSOARP00000017077	0	0	0	0	0.092	0	0	0.658	0.676
EIF1	EIF5A2	9940.ENSOARP00000018685	9940.ENSOARP00000022321	0.107	0	0	0	0.402	0.197	0	0.156	0.589
EIF1	EIF2S1	9940.ENSOARP00000018685	9940.ENSOARP00000022752	0	0	0	0	0.142	0.7	0	0.465	0.85
EIF1	RPS27L	9940.ENSOARP00000018685	9940.ENSOARP00000022347	0	0	0	0	0.168	0.83	0	0.102	0.861
EIF2S1	PABPC1	9940.ENSOARP00000022752	9940.ENSOARP00000000076	0	0	0	0	0.407	0	0	0.144	0.47
EIF2S1	GFM1	9940.ENSOARP00000022752	9940.ENSOARP00000002573	0	0	0	0	0.451	0	0	0.149	0.512
EIF2S1	TOMM20	9940.ENSOARP00000022752	9940.ENSOARP00000003693	0	0	0	0	0.589	0	0	0	0.589
EIF2S1	RPL23A	9940.ENSOARP00000022752	9940.ENSOARP00000003711	0	0	0	0	0.448	0	0	0.221	0.551
EIF2S1	STRN3	9940.ENSOARP00000022752	9940.ENSOARP00000006151	0	0	0	0	0.062	0.542	0	0	0.552
EIF2S1	NUDT14	9940.ENSOARP00000022752	9940.ENSOARP00000009006	0	0	0	0	0.062	0.378	0	0.083	0.418
EIF2S1	DENR	9940.ENSOARP00000022752	9940.ENSOARP00000009129	0	0	0	0	0.605	0.448	0	0.244	0.82
EIF2S1	RPS18	9940.ENSOARP00000022752	9940.ENSOARP00000009768	0	0	0	0	0.754	0.979	0	0	0.994
EIF2S1	EIF2S2	9940.ENSOARP00000022752	9940.ENSOARP00000009841	0	0	0	0	0.761	0.828	0.8	0.707	0.997
EIF2S1	RPL23	9940.ENSOARP00000022752	9940.ENSOARP00000010754	0	0	0	0	0.456	0	0	0	0.456
EIF2S1	STRN	9940.ENSOARP00000022752	9940.ENSOARP00000010800	0	0	0	0	0.062	0.736	0	0	0.741
EIF2S1	ATF6	9940.ENSOARP00000022752	9940.ENSOARP00000011178	0	0	0	0	0	0	0	0.484	0.483
EIF2S1	DDX18	9940.ENSOARP00000022752	9940.ENSOARP00000012913	0	0	0	0	0.386	0.161	0	0.055	0.47
EIF2S1	RPS26	9940.ENSOARP00000022752	9940.ENSOARP00000012973	0	0	0	0	0.681	0.64	0	0	0.88
EIF2S1	RARS2	9940.ENSOARP00000022752	9940.ENSOARP00000013937	0	0	0	0	0.475	0	0	0	0.475
EIF2S1	OXR1	9940.ENSOARP00000022752	9940.ENSOARP00000016435	0	0	0	0	0	0	0	0.42	0.42
EIF2S1	RPS23	9940.ENSOARP00000022752	9940.ENSOARP00000016626	0	0	0	0	0.48	0.962	0	0	0.979
EIF2S1	RPS15	9940.ENSOARP00000022752	9940.ENSOARP00000016778	0	0	0	0	0.205	0.64	0	0.086	0.715
EIF2S1	EIF4E	9940.ENSOARP00000022752	9940.ENSOARP00000017077	0	0	0	0	0.581	0.072	0	0.697	0.871
EIF2S1	EIF1	9940.ENSOARP00000022752	9940.ENSOARP00000018685	0	0	0	0	0.142	0.7	0	0.465	0.85
EIF2S1	RPLP2	9940.ENSOARP00000022752	9940.ENSOARP00000019507	0	0	0	0	0.366	0	0	0.171	0.451
EIF2S1	PSMD1	9940.ENSOARP00000022752	9940.ENSOARP00000022226	0	0	0	0	0.578	0	0	0.072	0.591
EIF2S1	RPS27L	9940.ENSOARP00000022752	9940.ENSOARP00000022347	0.131	0	0	0	0.165	0.83	0	0	0.865
EIF2S1	PSMA3	9940.ENSOARP00000022752	9940.ENSOARP00000022685	0	0	0	0	0.643	0.119	0	0.111	0.695
EIF2S2	DENR	9940.ENSOARP00000009841	9940.ENSOARP00000009129	0	0	0	0	0.579	0.479	0	0.576	0.898
EIF2S2	RPS18	9940.ENSOARP00000009841	9940.ENSOARP00000009768	0	0	0	0	0.649	0	0	0.184	0.701
EIF2S2	IFT74	9940.ENSOARP00000009841	9940.ENSOARP00000015604	0	0	0	0	0	0	0	0.429	0.429
EIF2S2	EIF5A2	9940.ENSOARP00000009841	9940.ENSOARP00000022321	0	0	0	0	0.14	0.372	0	0.186	0.521
EIF2S2	EIF4E	9940.ENSOARP00000009841	9940.ENSOARP00000017077	0	0	0	0	0.271	0	0	0.389	0.535
EIF2S2	RPS27A	9940.ENSOARP00000009841	9940.ENSOARP00000016023	0	0	0	0	0.58	0.06	0	0.042	0.588
EIF2S2	RPS26	9940.ENSOARP00000009841	9940.ENSOARP00000012973	0	0	0	0	0.56	0	0	0.14	0.605
EIF2S2	RPS15	9940.ENSOARP00000009841	9940.ENSOARP00000016778	0	0	0	0	0.581	0	0	0.305	0.696
EIF2S2	PSMD1	9940.ENSOARP00000009841	9940.ENSOARP00000022226	0	0	0	0	0.588	0	0	0.44	0.759
EIF2S2	EIF1	9940.ENSOARP00000009841	9940.ENSOARP00000018685	0	0	0	0	0.097	0.701	0	0.526	0.86
EIF2S2	EIF2S1	9940.ENSOARP00000009841	9940.ENSOARP00000022752	0	0	0	0	0.761	0.828	0.8	0.707	0.997
EIF4E	PABPC1	9940.ENSOARP00000017077	9940.ENSOARP00000000076	0	0	0	0	0.062	0.436	0	0.731	0.845
EIF4E	PUM1	9940.ENSOARP00000017077	9940.ENSOARP00000001997	0	0	0	0	0.06	0.172	0	0.46	0.543
EIF4E	DDX3X	9940.ENSOARP00000017077	9940.ENSOARP00000002591	0	0	0	0	0.062	0.55	0	0.601	0.817
EIF4E	AKT3	9940.ENSOARP00000017077	9940.ENSOARP00000006511	0	0	0	0	0	0.067	0	0.49	0.504
EIF4E	PARN	9940.ENSOARP00000017077	9940.ENSOARP00000008127	0	0	0	0	0.079	0	0	0.537	0.555
EIF4E	SYK	9940.ENSOARP00000017077	9940.ENSOARP00000008390	0	0	0	0	0.046	0.067	0	0.391	0.411
EIF4E	DHX29	9940.ENSOARP00000017077	9940.ENSOARP00000008415	0	0	0	0	0.062	0	0	0.47	0.481
EIF4E	GAPDH	9940.ENSOARP00000017077	9940.ENSOARP00000008476	0	0	0	0	0.062	0	0	0.398	0.411
EIF4E	DENR	9940.ENSOARP00000017077	9940.ENSOARP00000009129	0	0	0	0	0.114	0	0	0.403	0.448
EIF4E	EIF2S2	9940.ENSOARP00000017077	9940.ENSOARP00000009841	0	0	0	0	0.271	0	0	0.389	0.535
EIF4E	CNOT7	9940.ENSOARP00000017077	9940.ENSOARP00000010123	0	0	0	0	0.062	0.224	0	0.332	0.471
EIF4E	RICTOR	9940.ENSOARP00000017077	9940.ENSOARP00000010402	0	0	0	0	0	0	0	0.642	0.642
EIF4E	SMG1	9940.ENSOARP00000017077	9940.ENSOARP00000011735	0	0	0	0	0.062	0.237	0	0.375	0.513
EIF4E	DDX6	9940.ENSOARP00000017077	9940.ENSOARP00000012283	0	0	0	0	0.087	0.221	0	0.747	0.805
EIF4E	DDX18	9940.ENSOARP00000017077	9940.ENSOARP00000012913	0	0	0	0	0.117	0.163	0	0.666	0.732
EIF4E	HSPB1	9940.ENSOARP00000017077	9940.ENSOARP00000014741	0	0	0	0	0	0.136	0	0.521	0.569
EIF4E	ATAD1	9940.ENSOARP00000017077	9940.ENSOARP00000015129	0	0	0	0	0.681	0	0	0	0.681
EIF4E	LIN7C	9940.ENSOARP00000017077	9940.ENSOARP00000016183	0	0	0	0	0.455	0	0	0	0.455
EIF4E	RPS6KA3	9940.ENSOARP00000017077	9940.ENSOARP00000016603	0	0	0	0	0.062	0	0	0.519	0.53
EIF4E	HNRNPA1	9940.ENSOARP00000017077	9940.ENSOARP00000017439	0	0	0	0	0.062	0.237	0	0.242	0.41
EIF4E	UBE2N	9940.ENSOARP00000017077	9940.ENSOARP00000021574	0	0	0	0	0.43	0.053	0	0.055	0.445
EIF4E	YTHDC2	9940.ENSOARP00000017077	9940.ENSOARP00000017431	0	0	0	0	0.078	0	0	0.451	0.472
EIF4E	IRS1	9940.ENSOARP00000017077	9940.ENSOARP00000021991	0	0	0	0	0	0.18	0	0.465	0.543
EIF4E	XPO1	9940.ENSOARP00000017077	9940.ENSOARP00000021667	0	0	0	0	0.062	0	0	0.538	0.548
EIF4E	PUM2	9940.ENSOARP00000017077	9940.ENSOARP00000018503	0	0	0	0	0.06	0.172	0	0.49	0.568
EIF4E	TIA1	9940.ENSOARP00000017077	9940.ENSOARP00000021169	0	0	0	0	0.062	0.157	0	0.563	0.624
EIF4E	EIF1	9940.ENSOARP00000017077	9940.ENSOARP00000018685	0	0	0	0	0.092	0	0	0.658	0.676
EIF4E	ATP7A	9940.ENSOARP00000017077	9940.ENSOARP00000019703	0	0	0	0	0.062	0	0	0.761	0.766
EIF4E	EIF2S1	9940.ENSOARP00000017077	9940.ENSOARP00000022752	0	0	0	0	0.581	0.072	0	0.697	0.871
EIF5A2	GFM1	9940.ENSOARP00000022321	9940.ENSOARP00000002573	0.056	0	0	0	0.209	0.126	0	0.191	0.401
EIF5A2	RPL23A	9940.ENSOARP00000022321	9940.ENSOARP00000003711	0	0	0	0	0.191	0.373	0	0.113	0.51
EIF5A2	RPL10	9940.ENSOARP00000022321	9940.ENSOARP00000005329	0	0	0	0	0.483	0.379	0	0.109	0.688
EIF5A2	PTGES3	9940.ENSOARP00000022321	9940.ENSOARP00000008885	0	0	0	0	0.46	0	0	0	0.459
EIF5A2	RPS18	9940.ENSOARP00000022321	9940.ENSOARP00000009768	0.133	0	0	0	0.643	0.636	0	0.268	0.906
EIF5A2	EIF2S2	9940.ENSOARP00000022321	9940.ENSOARP00000009841	0	0	0	0	0.14	0.372	0	0.186	0.521
EIF5A2	RPL23	9940.ENSOARP00000022321	9940.ENSOARP00000010754	0	0	0	0	0.171	0.416	0	0.087	0.519
EIF5A2	MAT1A	9940.ENSOARP00000022321	9940.ENSOARP00000010917	0.122	0	0	0	0.095	0	0	0.317	0.409
EIF5A2	RPS26	9940.ENSOARP00000022321	9940.ENSOARP00000012973	0	0	0	0	0.397	0.31	0	0	0.566
EIF5A2	RPS27A	9940.ENSOARP00000022321	9940.ENSOARP00000016023	0	0.021	0	0	0.59	0.391	0	0.147	0.768
EIF5A2	RPS23	9940.ENSOARP00000022321	9940.ENSOARP00000016626	0	0	0	0	0.611	0.471	0	0.149	0.809
EIF5A2	RPS15	9940.ENSOARP00000022321	9940.ENSOARP00000016778	0	0	0	0	0.633	0.551	0	0.151	0.847
EIF5A2	EIF1	9940.ENSOARP00000022321	9940.ENSOARP00000018685	0.107	0	0	0	0.402	0.197	0	0.156	0.589
EIF5A2	RPLP2	9940.ENSOARP00000022321	9940.ENSOARP00000019507	0	0	0	0	0.648	0.194	0	0.132	0.732
EIF5A2	XPO1	9940.ENSOARP00000022321	9940.ENSOARP00000021667	0	0	0	0	0.062	0.138	0	0.494	0.555
EIF5A2	RPS27L	9940.ENSOARP00000022321	9940.ENSOARP00000022347	0	0	0	0	0.572	0.31	0	0	0.692
ELAVL2	STAU2	9940.ENSOARP00000015519	9940.ENSOARP00000006440	0	0	0	0	0.062	0.056	0	0.613	0.627
ELAVL2	PUM2	9940.ENSOARP00000015519	9940.ENSOARP00000018503	0	0	0	0	0	0.262	0	0.231	0.408
ELAVL2	TCF12	9940.ENSOARP00000015519	9940.ENSOARP00000022433	0	0	0	0	0.045	0.075	0	0.398	0.422
ELAVL2	LANCL1	9940.ENSOARP00000015519	9940.ENSOARP00000020621	0	0	0	0	0.061	0	0	0.423	0.435
ENOSF1	TFRC	9940.ENSOARP00000010111	9940.ENSOARP00000021809	0	0	0	0	0	0	0	0.426	0.426
EPM2AIP1	NFU1	9940.ENSOARP00000015016	9940.ENSOARP00000021269	0	0	0	0	0	0	0	0.584	0.584
EPS15	PSTPIP2	9940.ENSOARP00000004830	9940.ENSOARP00000003027	0	0	0	0	0.115	0.248	0	0.182	0.408
EPS15	AP1G1	9940.ENSOARP00000004830	9940.ENSOARP00000004099	0	0	0	0	0.099	0.253	0	0.276	0.47
EPS15	SNX9	9940.ENSOARP00000004830	9940.ENSOARP00000004588	0	0	0	0	0.048	0	0	0.6	0.602
EPS15	BDP1	9940.ENSOARP00000004830	9940.ENSOARP00000005750	0	0	0	0	0.088	0	0	0.431	0.459
EPS15	EHBP1	9940.ENSOARP00000004830	9940.ENSOARP00000021591	0	0	0	0	0.062	0	0	0.449	0.461
EPS15	OCRL	9940.ENSOARP00000004830	9940.ENSOARP00000015851	0	0	0	0	0.062	0.225	0	0.322	0.464
EPS15	EEA1	9940.ENSOARP00000004830	9940.ENSOARP00000016984	0	0	0	0	0.061	0	0	0.523	0.533
EPS15	TFRC	9940.ENSOARP00000004830	9940.ENSOARP00000021809	0	0	0	0	0.049	0.164	0	0.509	0.575
EPS15	SPOPL	9940.ENSOARP00000004830	9940.ENSOARP00000011009	0	0	0	0	0.062	0.235	0	0.464	0.581
EPS15	AP2S1	9940.ENSOARP00000004830	9940.ENSOARP00000011575	0	0	0	0	0.062	0.29	0	0.464	0.611
EPS15	PDGFRA	9940.ENSOARP00000004830	9940.ENSOARP00000020481	0	0	0	0	0	0	0.6	0.17	0.653
EPS15	HIP1	9940.ENSOARP00000004830	9940.ENSOARP00000014160	0	0	0	0	0.062	0.429	0	0.428	0.666
EPS15	FCHO2	9940.ENSOARP00000004830	9940.ENSOARP00000005359	0	0	0	0	0.115	0.248	0	0.567	0.686
EPS15	PICALM	9940.ENSOARP00000004830	9940.ENSOARP00000004979	0	0	0	0	0.062	0.482	0	0.438	0.703
EPS15	SNAP91	9940.ENSOARP00000004830	9940.ENSOARP00000008112	0	0	0	0	0.062	0.482	0	0.767	0.877
ETNK1	PRKCI	9940.ENSOARP00000021600	9940.ENSOARP00000000321	0	0	0	0	0.061	0.141	0	0.386	0.461
ETNK1	CMPK1	9940.ENSOARP00000021600	9940.ENSOARP00000003823	0	0	0	0	0.081	0	0	0.46	0.482
ETNK1	IPMK	9940.ENSOARP00000021600	9940.ENSOARP00000013867	0	0	0	0	0.092	0.049	0	0.54	0.568
ETNK1	LAMTOR3	9940.ENSOARP00000021600	9940.ENSOARP00000015121	0	0	0	0	0.047	0	0	0.49	0.493
ETNK1	GPCPD1	9940.ENSOARP00000021600	9940.ENSOARP00000018918	0	0	0	0	0.061	0	0.9	0.083	0.906
ETNK1	PCYT1A	9940.ENSOARP00000021600	9940.ENSOARP00000021820	0.049	0	0	0	0.087	0	0	0.428	0.459
ETNK1	GOLT1B	9940.ENSOARP00000021600	9940.ENSOARP00000021840	0	0	0	0	0.062	0	0	0.552	0.561
EXD1	NUBPL	9940.ENSOARP00000021835	9940.ENSOARP00000006808	0	0	0	0	0.06	0	0	0.538	0.547
EXD1	NAA16	9940.ENSOARP00000021835	9940.ENSOARP00000007565	0	0	0	0	0	0	0	0.404	0.404
EXOC5	SCFD1	9940.ENSOARP00000022678	9940.ENSOARP00000005739	0	0	0	0	0.061	0.075	0	0.468	0.497
EXOC5	SNAP25	9940.ENSOARP00000022678	9940.ENSOARP00000011011	0	0	0	0	0	0.102	0	0.471	0.504
EXOC5	STXBP1	9940.ENSOARP00000022678	9940.ENSOARP00000012684	0	0	0	0	0.062	0.146	0	0.451	0.521
EXOC5	VAMP4	9940.ENSOARP00000022678	9940.ENSOARP00000014641	0	0	0	0	0.046	0.149	0	0.441	0.506
EXOC5	SNAP23	9940.ENSOARP00000022678	9940.ENSOARP00000022064	0	0	0	0	0.061	0.102	0	0.383	0.434
EXOC5	GMFB	9940.ENSOARP00000022678	9940.ENSOARP00000022647	0	0	0	0	0.07	0	0	0.39	0.408
FADS1	DGKB	9940.ENSOARP00000014742	9940.ENSOARP00000008584	0	0	0	0	0.061	0	0	0.463	0.474
FADS1	CPT1A	9940.ENSOARP00000014742	9940.ENSOARP00000017732	0	0	0	0	0.062	0	0	0.44	0.452
FAM102B	SGTB	9940.ENSOARP00000020261	9940.ENSOARP00000006544	0	0	0	0	0	0	0	0.606	0.606
FAM102B	WDR44	9940.ENSOARP00000020261	9940.ENSOARP00000018048	0	0	0	0	0	0	0	0.484	0.483
FAM102B	DZIP3	9940.ENSOARP00000020261	9940.ENSOARP00000020415	0	0	0	0	0.053	0	0	0.543	0.548
FAM114A1	DPY19L1	9940.ENSOARP00000011016	9940.ENSOARP00000006139	0	0	0	0	0	0	0	0.536	0.536
FAM114A1	FNDC3A	9940.ENSOARP00000011016	9940.ENSOARP00000008989	0	0	0	0	0.061	0	0	0.425	0.436
FAM114A1	UGDH	9940.ENSOARP00000011016	9940.ENSOARP00000012737	0	0	0	0	0.061	0	0	0.485	0.495
FAM114A1	PDS5A	9940.ENSOARP00000011016	9940.ENSOARP00000013105	0	0	0	0	0	0	0	0.645	0.645
FAM122B	UBE2Q1	9940.ENSOARP00000012847	9940.ENSOARP00000002972	0	0	0	0	0	0	0	0.55	0.55
FAM133B	SAMD9	9940.ENSOARP00000019884	9940.ENSOARP00000019982	0	0	0	0	0	0	0	0.56	0.56
FAM91A1	RAB6A	9940.ENSOARP00000010341	9940.ENSOARP00000008575	0	0	0	0	0.062	0	0	0.464	0.475
FAM91A1	CD2AP	9940.ENSOARP00000010341	9940.ENSOARP00000012512	0	0	0	0	0.414	0	0	0	0.414
FAM91A1	COL24A1	9940.ENSOARP00000010341	9940.ENSOARP00000015535	0	0	0	0	0	0	0	0.7	0.7
FASLG	GALC	9940.ENSOARP00000015641	9940.ENSOARP00000003256	0	0	0	0	0	0	0	0.562	0.562
FASLG	MMP7	9940.ENSOARP00000015641	9940.ENSOARP00000006547	0	0	0	0	0	0.054	0	0.409	0.417
FASLG	BIRC8	9940.ENSOARP00000015641	9940.ENSOARP00000014796	0	0	0	0	0	0.163	0	0.359	0.44
FBLN1	CASK	9940.ENSOARP00000020846	9940.ENSOARP00000002906	0	0	0	0	0	0.429	0	0	0.429
FBLN1	COL1A1	9940.ENSOARP00000020846	9940.ENSOARP00000005233	0	0	0	0	0.591	0.067	0	0.222	0.677
FBLN1	COL6A2	9940.ENSOARP00000020846	9940.ENSOARP00000013817	0	0	0	0	0.448	0.067	0	0.214	0.559
FBLN1	MPP5	9940.ENSOARP00000020846	9940.ENSOARP00000022750	0	0	0	0	0	0.484	0	0	0.483
FBLN1	GXYLT1	9940.ENSOARP00000020846	9940.ENSOARP00000021284	0	0	0	0	0.052	0.069	0	0.485	0.505
FBXO11	PSME4	9940.ENSOARP00000005292	9940.ENSOARP00000004036	0	0	0	0	0.082	0	0	0.729	0.74
FBXO11	TRPM7	9940.ENSOARP00000005292	9940.ENSOARP00000022552	0	0	0	0	0.404	0	0	0	0.404
FBXO11	ARHGEF12	9940.ENSOARP00000005292	9940.ENSOARP00000018652	0	0	0	0	0	0	0	0.537	0.537
FBXO11	FBXO45	9940.ENSOARP00000005292	9940.ENSOARP00000021852	0	0	0	0	0.062	0	0	0.537	0.547
FBXO11	KCNK12	9940.ENSOARP00000005292	9940.ENSOARP00000005488	0	0	0	0	0	0	0	0.712	0.712
FBXO45	NMNAT2	9940.ENSOARP00000021852	9940.ENSOARP00000001003	0	0	0	0	0	0	0	0.469	0.469
FBXO45	FBXO11	9940.ENSOARP00000021852	9940.ENSOARP00000005292	0	0	0	0	0.062	0	0	0.537	0.547
FBXO45	PLCB1	9940.ENSOARP00000021852	9940.ENSOARP00000009872	0	0	0	0	0	0	0	0.536	0.536
FBXO45	TP73	9940.ENSOARP00000021852	9940.ENSOARP00000017005	0	0	0	0	0	0.142	0	0.465	0.521
FCHO2	SNX9	9940.ENSOARP00000005359	9940.ENSOARP00000004588	0	0	0	0	0.048	0	0	0.429	0.433
FCHO2	EPS15	9940.ENSOARP00000005359	9940.ENSOARP00000004830	0	0	0	0	0.115	0.248	0	0.567	0.686
FCHO2	PICALM	9940.ENSOARP00000005359	9940.ENSOARP00000004979	0	0	0	0	0.062	0.314	0	0.233	0.463
FCHO2	FNBP1L	9940.ENSOARP00000005359	9940.ENSOARP00000018106	0	0	0	0	0.062	0.097	0	0.376	0.425
FCHO2	VCL	9940.ENSOARP00000005359	9940.ENSOARP00000009202	0	0	0	0	0.062	0	0	0.442	0.454
FCHO2	SNAP91	9940.ENSOARP00000005359	9940.ENSOARP00000008112	0	0	0	0	0.062	0.191	0	0.348	0.462
FCHO2	LRCH1	9940.ENSOARP00000005359	9940.ENSOARP00000008610	0	0	0	0	0.061	0	0	0.465	0.476
FCHO2	FNBP1	9940.ENSOARP00000005359	9940.ENSOARP00000008807	0	0	0	0	0.061	0.147	0	0.607	0.657
FCHSD2	SNX9	9940.ENSOARP00000007504	9940.ENSOARP00000004588	0	0	0	0	0	0.2	0	0.358	0.464
FCHSD2	FNBP1	9940.ENSOARP00000007504	9940.ENSOARP00000008807	0	0	0	0	0.06	0	0	0.39	0.402
FCHSD2	ACER3	9940.ENSOARP00000007504	9940.ENSOARP00000014185	0	0	0	0	0	0	0	0.433	0.433
FLNA	ITGA6	9940.ENSOARP00000005603	9940.ENSOARP00000001243	0	0	0	0	0.062	0.372	0.6	0.154	0.773
FLNA	CBFB	9940.ENSOARP00000005603	9940.ENSOARP00000002838	0	0	0	0	0	0.153	0	0.47	0.532
FLNA	ITGAM	9940.ENSOARP00000005603	9940.ENSOARP00000009667	0	0	0	0	0.062	0.372	0	0.096	0.421
FLNA	IQGAP1	9940.ENSOARP00000005603	9940.ENSOARP00000013997	0	0	0	0	0.062	0.048	0	0.467	0.482
FLNA	SYK	9940.ENSOARP00000005603	9940.ENSOARP00000008390	0	0	0	0	0.062	0.142	0	0.411	0.484
FLNA	PAK2	9940.ENSOARP00000005603	9940.ENSOARP00000021865	0	0	0	0	0.061	0.201	0	0.377	0.491
FLNA	RPS6KA3	9940.ENSOARP00000005603	9940.ENSOARP00000016603	0	0	0	0	0.061	0	0	0.575	0.583
FLNA	STRN	9940.ENSOARP00000005603	9940.ENSOARP00000010800	0	0	0	0	0	0.05	0	0.606	0.609
FLNA	VCL	9940.ENSOARP00000005603	9940.ENSOARP00000009202	0	0	0	0	0.314	0.201	0	0.51	0.708
FLNA	CMIP	9940.ENSOARP00000005603	9940.ENSOARP00000009445	0	0	0	0	0	0.18	0	0.682	0.728
FLNA	ITGA2	9940.ENSOARP00000005603	9940.ENSOARP00000008810	0	0	0	0	0.062	0.372	0.6	0.076	0.753
FLNA	ITGA1	9940.ENSOARP00000005603	9940.ENSOARP00000008893	0	0	0	0	0.062	0.372	0.6	0.153	0.773
FLNA	ITGB8	9940.ENSOARP00000005603	9940.ENSOARP00000010756	0	0	0	0	0.062	0.501	0.6	0.056	0.799
FLNA	TXNDC16	9940.ENSOARP00000005603	9940.ENSOARP00000018939	0	0	0	0	0.048	0.816	0	0	0.817
FLVCR1	ALAS2	9940.ENSOARP00000010678	9940.ENSOARP00000006085	0	0	0	0	0	0	0	0.472	0.472
FLVCR1	TFRC	9940.ENSOARP00000010678	9940.ENSOARP00000021809	0	0	0	0	0	0	0	0.4	0.4
FMNL2	FNBP1	9940.ENSOARP00000008871	9940.ENSOARP00000008807	0	0	0	0	0.061	0.069	0	0.463	0.489
FNBP1	PSTPIP2	9940.ENSOARP00000008807	9940.ENSOARP00000003027	0	0	0	0	0.061	0.064	0	0.492	0.514
FNBP1	SNX9	9940.ENSOARP00000008807	9940.ENSOARP00000004588	0	0	0	0	0	0.156	0	0.401	0.472
FNBP1	FCHO2	9940.ENSOARP00000008807	9940.ENSOARP00000005359	0	0	0	0	0.061	0.147	0	0.607	0.657
FNBP1	FCHSD2	9940.ENSOARP00000008807	9940.ENSOARP00000007504	0	0	0	0	0.06	0	0	0.39	0.402
FNBP1	PIK3CB	9940.ENSOARP00000008807	9940.ENSOARP00000007773	0	0	0	0	0.058	0.119	0	0.442	0.497
FNBP1	TNKS	9940.ENSOARP00000008807	9940.ENSOARP00000010894	0	0	0	0	0	0.18	0	0.306	0.406
FNBP1	NCKAP1	9940.ENSOARP00000008807	9940.ENSOARP00000017993	0	0	0	0	0.061	0.187	0	0.349	0.459
FNBP1	FMNL2	9940.ENSOARP00000008807	9940.ENSOARP00000008871	0	0	0	0	0.061	0.069	0	0.463	0.489
FNBP1	WASF3	9940.ENSOARP00000008807	9940.ENSOARP00000013602	0	0	0	0	0	0.55	0	0.212	0.63
FNBP1L	SNX9	9940.ENSOARP00000018106	9940.ENSOARP00000004588	0	0	0	0	0	0.156	0	0.398	0.47
FNBP1L	FCHO2	9940.ENSOARP00000018106	9940.ENSOARP00000005359	0	0	0	0	0.062	0.097	0	0.376	0.425
FNBP1L	CDC42	9940.ENSOARP00000018106	9940.ENSOARP00000008675	0	0	0	0	0	0.214	0	0.4	0.508
FNBP1L	WASF3	9940.ENSOARP00000018106	9940.ENSOARP00000013602	0	0	0	0	0.061	0.55	0	0.441	0.743
FNBP1L	RAB33B	9940.ENSOARP00000018106	9940.ENSOARP00000014431	0	0	0	0	0	0	0	0.494	0.493
FNBP1L	NCKAP1	9940.ENSOARP00000018106	9940.ENSOARP00000017993	0	0	0	0	0.062	0.187	0	0.349	0.46
FNDC3A	MBNL1	9940.ENSOARP00000008989	9940.ENSOARP00000003951	0	0	0	0	0.062	0	0	0.488	0.499
FNDC3A	DPY19L1	9940.ENSOARP00000008989	9940.ENSOARP00000006139	0	0	0	0	0	0	0	0.501	0.501
FNDC3A	CAB39	9940.ENSOARP00000008989	9940.ENSOARP00000022215	0	0	0	0	0	0	0	0.428	0.428
FNDC3A	FAM114A1	9940.ENSOARP00000008989	9940.ENSOARP00000011016	0	0	0	0	0.061	0	0	0.425	0.436
FOXN2	SHPRH	9940.ENSOARP00000005100	9940.ENSOARP00000002190	0	0	0	0	0.061	0.08	0	0.676	0.695
FOXN2	PIP4K2B	9940.ENSOARP00000005100	9940.ENSOARP00000010554	0	0	0	0	0	0	0	0.44	0.44
FOXN2	HLTF	9940.ENSOARP00000005100	9940.ENSOARP00000005581	0	0	0	0	0.061	0.08	0	0.588	0.613
FRMD3	TMC7	9940.ENSOARP00000009711	9940.ENSOARP00000012493	0	0	0	0	0	0	0	0.485	0.485
FRMD6	STK4	9940.ENSOARP00000022248	9940.ENSOARP00000005063	0	0	0	0	0	0.189	0	0.321	0.425
FST	BMPR1A	9940.ENSOARP00000008709	9940.ENSOARP00000000669	0	0	0	0	0.061	0.18	0	0.401	0.498
FST	TGFBR3	9940.ENSOARP00000008709	9940.ENSOARP00000017239	0	0	0	0	0.061	0	0	0.427	0.439
FST	ZFX	9940.ENSOARP00000008709	9940.ENSOARP00000018390	0	0	0	0	0	0	0	0.498	0.497
FST	GUCY2F	9940.ENSOARP00000008709	9940.ENSOARP00000019391	0	0	0	0	0	0	0	0.605	0.605
FST	WFIKKN1	9940.ENSOARP00000008709	9940.ENSOARP00000013464	0	0	0	0	0.062	0	0	0.63	0.638
FSTL1	BMPR1A	9940.ENSOARP00000021367	9940.ENSOARP00000000669	0	0	0	0	0.06	0.137	0	0.329	0.408
FSTL1	UTRN	9940.ENSOARP00000021367	9940.ENSOARP00000001982	0	0	0	0	0.061	0	0	0.658	0.665
FSTL1	COL1A1	9940.ENSOARP00000021367	9940.ENSOARP00000005233	0	0	0	0	0.589	0	0	0.126	0.625
FSTL1	SOST	9940.ENSOARP00000021367	9940.ENSOARP00000006271	0	0	0	0	0	0	0	0.572	0.572
FUBP3	PARN	9940.ENSOARP00000008092	9940.ENSOARP00000008127	0	0	0	0	0.061	0.136	0	0.352	0.428
FUBP3	LRCH1	9940.ENSOARP00000008092	9940.ENSOARP00000008610	0	0	0	0	0.058	0	0	0.578	0.585
FUBP3	TIA1	9940.ENSOARP00000008092	9940.ENSOARP00000021169	0	0	0	0	0.062	0.221	0	0.557	0.648
FUBP3	ARF4	9940.ENSOARP00000008092	9940.ENSOARP00000014542	0	0	0	0	0	0.738	0	0	0.738
GABRA5	KCNS1	9940.ENSOARP00000009979	9940.ENSOARP00000005163	0	0	0	0	0.062	0	0	0.456	0.467
GABRA5	PREPL	9940.ENSOARP00000009979	9940.ENSOARP00000006639	0	0	0	0	0.061	0	0	0.399	0.411
GAD1	GLUD1	9940.ENSOARP00000002472	9940.ENSOARP00000000794	0	0	0	0	0.061	0	0.9	0.139	0.912
GAD1	GBE1	9940.ENSOARP00000002472	9940.ENSOARP00000018090	0	0	0	0	0.45	0	0	0.058	0.459
GAD1	USP46	9940.ENSOARP00000002472	9940.ENSOARP00000019927	0	0	0	0	0.053	0	0	0.467	0.473
GAD1	SNAP25	9940.ENSOARP00000002472	9940.ENSOARP00000011011	0	0	0	0	0.462	0	0	0.371	0.647
GAD1	GGT5	9940.ENSOARP00000002472	9940.ENSOARP00000014726	0	0	0	0	0.061	0	0.9	0.125	0.91
GAL-1	RPL10	9940.ENSOARP00000014976	9940.ENSOARP00000005329	0	0	0	0	0	0	0	0.445	0.445
GAL-1	EFR3A	9940.ENSOARP00000014976	9940.ENSOARP00000007763	0	0	0	0	0.061	0	0	0.465	0.476
GAL-1	SLC9A6	9940.ENSOARP00000014976	9940.ENSOARP00000012317	0	0	0	0	0	0.043	0	0.401	0.402
GALC	ACER3	9940.ENSOARP00000003256	9940.ENSOARP00000014185	0	0	0	0	0	0	0	0.537	0.537
GALC	FASLG	9940.ENSOARP00000003256	9940.ENSOARP00000015641	0	0	0	0	0	0	0	0.562	0.562
GALC	SMPD2	9940.ENSOARP00000003256	9940.ENSOARP00000011172	0	0	0	0	0	0	0.9	0.165	0.912
GALNT2	GOLIM4	9940.ENSOARP00000003318	9940.ENSOARP00000001127	0	0	0	0	0.062	0	0	0.479	0.49
GALNT2	UBR1	9940.ENSOARP00000003318	9940.ENSOARP00000022117	0	0	0	0	0	0	0	0.467	0.467
GALNT2	TTC39B	9940.ENSOARP00000003318	9940.ENSOARP00000014990	0	0	0	0	0	0	0	0.468	0.468
GALNT2	SLC35A3	9940.ENSOARP00000003318	9940.ENSOARP00000019151	0	0	0	0	0	0	0	0.47	0.47
GALNT2	PCYT1A	9940.ENSOARP00000003318	9940.ENSOARP00000021820	0	0	0	0	0.061	0	0	0.474	0.484
GALNT3	SLC34A3	9940.ENSOARP00000005513	9940.ENSOARP00000002692	0	0	0	0	0	0	0	0.466	0.465
GALNT3	SCN1A	9940.ENSOARP00000005513	9940.ENSOARP00000005213	0	0	0	0	0	0	0	0.411	0.411
GALNT3	SAMD9	9940.ENSOARP00000005513	9940.ENSOARP00000019982	0	0	0	0	0.046	0	0	0.444	0.446
GALNT3	ST6GAL2	9940.ENSOARP00000005513	9940.ENSOARP00000022521	0	0	0	0	0	0	0	0.469	0.469
GAPDH	DCT	9940.ENSOARP00000008476	9940.ENSOARP00000000633	0	0	0	0	0	0	0	0.425	0.425
GAPDH	KDR	9940.ENSOARP00000008476	9940.ENSOARP00000001106	0	0	0	0	0	0	0	0.488	0.488
GAPDH	CASK	9940.ENSOARP00000008476	9940.ENSOARP00000002906	0.044	0	0	0	0.059	0.637	0	0.143	0.682
GAPDH	COL1A1	9940.ENSOARP00000008476	9940.ENSOARP00000005233	0	0	0	0	0.075	0	0	0.573	0.588
GAPDH	AKT3	9940.ENSOARP00000008476	9940.ENSOARP00000006511	0	0	0	0	0	0.223	0	0.43	0.538
GAPDH	MMP7	9940.ENSOARP00000008476	9940.ENSOARP00000006547	0	0	0	0	0	0	0	0.483	0.483
GAPDH	TXN	9940.ENSOARP00000008476	9940.ENSOARP00000007408	0.044	0	0	0	0.062	0.159	0	0.359	0.451
GAPDH	BIRC8	9940.ENSOARP00000008476	9940.ENSOARP00000014796	0	0	0	0	0.061	0	0	0.393	0.406
GAPDH	EIF4E	9940.ENSOARP00000008476	9940.ENSOARP00000017077	0	0	0	0	0.062	0	0	0.398	0.411
GAPDH	MAT1A	9940.ENSOARP00000008476	9940.ENSOARP00000010917	0.112	0	0	0	0.072	0	0	0.357	0.424
GAPDH	IRS1	9940.ENSOARP00000008476	9940.ENSOARP00000021991	0	0	0	0	0	0	0	0.425	0.425
GAPDH	PPP3CA	9940.ENSOARP00000008476	9940.ENSOARP00000014611	0	0	0	0	0.061	0.372	0	0.127	0.44
GAPDH	RPS18	9940.ENSOARP00000008476	9940.ENSOARP00000009768	0.122	0	0	0	0.099	0	0	0.354	0.445
GAPDH	VCL	9940.ENSOARP00000008476	9940.ENSOARP00000009202	0	0	0	0	0	0	0	0.463	0.463
GAPDH	TFRC	9940.ENSOARP00000008476	9940.ENSOARP00000021809	0	0	0	0	0	0	0	0.467	0.467
GAPDH	ATG5	9940.ENSOARP00000008476	9940.ENSOARP00000012000	0	0	0	0	0	0	0	0.476	0.476
GAPDH	ITGAM	9940.ENSOARP00000008476	9940.ENSOARP00000009667	0	0	0	0	0	0	0	0.536	0.536
GBE1	GAD1	9940.ENSOARP00000018090	9940.ENSOARP00000002472	0	0	0	0	0.45	0	0	0.058	0.459
GBE1	HIPK3	9940.ENSOARP00000018090	9940.ENSOARP00000018660	0	0	0	0	0.577	0	0	0	0.577
GDAP1	CPXM1	9940.ENSOARP00000007024	9940.ENSOARP00000006083	0	0	0	0	0.05	0	0	0.704	0.706
GDAP1	RAPGEF5	9940.ENSOARP00000007024	9940.ENSOARP00000012690	0	0	0	0	0	0	0	0.404	0.404
GDAP1	RAB6A	9940.ENSOARP00000007024	9940.ENSOARP00000008575	0	0	0	0	0.079	0	0	0.484	0.504
GDAP1	AEBP2	9940.ENSOARP00000007024	9940.ENSOARP00000021988	0	0	0	0	0	0	0	0.585	0.585
GDAP1	SBF2	9940.ENSOARP00000007024	9940.ENSOARP00000012522	0	0	0	0	0	0	0	0.633	0.633
GDAP1	ARHGAP12	9940.ENSOARP00000007024	9940.ENSOARP00000014751	0	0	0	0	0	0	0	0.642	0.642
GDAP1	RAB6B	9940.ENSOARP00000007024	9940.ENSOARP00000008991	0	0	0	0	0.079	0	0	0.673	0.685
GFM1	EIF5A2	9940.ENSOARP00000002573	9940.ENSOARP00000022321	0.056	0	0	0	0.209	0.126	0	0.191	0.401
GFM1	APRT	9940.ENSOARP00000002573	9940.ENSOARP00000014528	0.083	0	0	0	0.117	0	0	0.336	0.415
GFM1	RPLP2	9940.ENSOARP00000002573	9940.ENSOARP00000019507	0	0	0	0	0.159	0.315	0	0.084	0.426
GFM1	MCCC2	9940.ENSOARP00000002573	9940.ENSOARP00000005645	0	0	0	0	0.054	0	0	0.421	0.428
GFM1	RPS27L	9940.ENSOARP00000002573	9940.ENSOARP00000022347	0	0	0	0	0.086	0.431	0	0	0.457
GFM1	CPE	9940.ENSOARP00000002573	9940.ENSOARP00000017342	0	0	0	0	0	0	0	0.469	0.469
GFM1	EIF2S1	9940.ENSOARP00000002573	9940.ENSOARP00000022752	0	0	0	0	0.451	0	0	0.149	0.512
GFM1	HFM1	9940.ENSOARP00000002573	9940.ENSOARP00000016988	0	0	0	0	0.062	0.471	0	0.16	0.546
GFM1	DHX30	9940.ENSOARP00000002573	9940.ENSOARP00000003082	0	0	0	0	0.061	0.271	0	0.428	0.574
GFM1	RPL23A	9940.ENSOARP00000002573	9940.ENSOARP00000003711	0.083	0	0	0	0.291	0.361	0	0.11	0.58
GFM1	RPL10	9940.ENSOARP00000002573	9940.ENSOARP00000005329	0.083	0	0	0	0.323	0.372	0	0.111	0.607
GFM1	RPS26	9940.ENSOARP00000002573	9940.ENSOARP00000012973	0	0	0	0	0.143	0.502	0	0.235	0.644
GFM1	RPL23	9940.ENSOARP00000002573	9940.ENSOARP00000010754	0.094	0	0	0	0.359	0.383	0	0.125	0.644
GFM1	RPS23	9940.ENSOARP00000002573	9940.ENSOARP00000016626	0.106	0	0	0	0.452	0.44	0	0.158	0.738
GFM1	RPS15	9940.ENSOARP00000002573	9940.ENSOARP00000016778	0.122	0	0	0	0.578	0.515	0	0.201	0.837
GFM1	RPS18	9940.ENSOARP00000002573	9940.ENSOARP00000009768	0.131	0	0	0	0.643	0.604	0	0.26	0.896
GGT5	GLUD1	9940.ENSOARP00000014726	9940.ENSOARP00000000794	0	0	0	0	0	0	0.8	0.262	0.846
GGT5	GAD1	9940.ENSOARP00000014726	9940.ENSOARP00000002472	0	0	0	0	0.061	0	0.9	0.125	0.91
GKAP1	PRKG2	9940.ENSOARP00000009657	9940.ENSOARP00000020488	0	0	0	0	0.046	0.232	0	0.417	0.535
GLMN	UBA3	9940.ENSOARP00000017419	9940.ENSOARP00000010829	0	0	0	0	0.072	0	0	0.467	0.484
GLMN	RBX1	9940.ENSOARP00000017419	9940.ENSOARP00000019147	0	0	0	0	0.06	0.817	0	0.562	0.918
GLUD1	ALDH6A1	9940.ENSOARP00000000794	9940.ENSOARP00000000983	0	0	0	0	0.115	0	0	0.438	0.481
GLUD1	GPD2	9940.ENSOARP00000000794	9940.ENSOARP00000008551	0.11	0	0	0	0.085	0.2	0	0.368	0.533
GLUD1	GGT5	9940.ENSOARP00000000794	9940.ENSOARP00000014726	0	0	0	0	0	0	0.8	0.262	0.846
GLUD1	GAD1	9940.ENSOARP00000000794	9940.ENSOARP00000002472	0	0	0	0	0.061	0	0.9	0.139	0.912
GMFB	ACTR3	9940.ENSOARP00000022647	9940.ENSOARP00000012625	0	0	0	0	0.108	0.429	0	0.184	0.548
GMFB	TWF1	9940.ENSOARP00000022647	9940.ENSOARP00000021118	0	0	0	0	0.114	0.09	0	0.428	0.498
GMFB	EXOC5	9940.ENSOARP00000022647	9940.ENSOARP00000022678	0	0	0	0	0.07	0	0	0.39	0.408
GMFG	TAS1R3	9940.ENSOARP00000006454	9940.ENSOARP00000004590	0	0	0	0	0	0	0	0.42	0.42
GMFG	TWF1	9940.ENSOARP00000006454	9940.ENSOARP00000021118	0	0	0	0	0.112	0.09	0	0.428	0.497
GMFG	ACTR3	9940.ENSOARP00000006454	9940.ENSOARP00000012625	0	0	0	0	0.093	0.429	0	0.184	0.54
GNAI1	RAPGEF4	9940.ENSOARP00000018654	9940.ENSOARP00000000889	0	0	0	0	0.058	0	0.9	0	0.901
GNAI1	DDX3X	9940.ENSOARP00000018654	9940.ENSOARP00000002591	0	0	0	0	0.109	0	0	0.359	0.404
GNAI1	PHLPP2	9940.ENSOARP00000018654	9940.ENSOARP00000004127	0	0	0	0	0.061	0.403	0	0.277	0.559
GNAI1	SCN1A	9940.ENSOARP00000018654	9940.ENSOARP00000005213	0	0	0	0	0.061	0.07	0.6	0	0.62
GNAI1	PRKCE	9940.ENSOARP00000018654	9940.ENSOARP00000006275	0	0	0	0	0.061	0.064	0.6	0.15	0.661
GNAI1	PIK3CB	9940.ENSOARP00000018654	9940.ENSOARP00000007773	0	0	0	0	0	0.104	0.6	0.084	0.643
GNAI1	EDNRA	9940.ENSOARP00000018654	9940.ENSOARP00000008763	0	0	0	0	0.046	0.198	0.6	0.148	0.704
GNAI1	PLCB1	9940.ENSOARP00000018654	9940.ENSOARP00000009872	0	0	0	0	0.06	0.143	0.8	0.351	0.881
GNAI1	PLCB4	9940.ENSOARP00000018654	9940.ENSOARP00000010242	0	0	0	0	0.048	0.143	0.8	0.549	0.916
GNAI1	RGS5	9940.ENSOARP00000018654	9940.ENSOARP00000011907	0	0	0	0	0.079	0.311	0	0.182	0.435
GNAI1	GNG12	9940.ENSOARP00000018654	9940.ENSOARP00000012180	0	0	0	0	0.048	0.372	0	0.181	0.467
GNAI1	CHUK	9940.ENSOARP00000018654	9940.ENSOARP00000014832	0	0	0	0	0.062	0.081	0	0.469	0.502
GNAI1	SSTR1	9940.ENSOARP00000018654	9940.ENSOARP00000018834	0	0	0	0	0.06	0.198	0.6	0.196	0.725
GNAQ	HELLS	9940.ENSOARP00000013278	9940.ENSOARP00000004811	0	0	0	0	0	0	0	0.54	0.54
GNAQ	RRAS2	9940.ENSOARP00000013278	9940.ENSOARP00000007648	0	0	0	0	0.048	0.172	0.6	0.258	0.734
GNAQ	CDC42	9940.ENSOARP00000013278	9940.ENSOARP00000008675	0	0	0	0	0	0.373	0	0.109	0.417
GNAQ	EDNRA	9940.ENSOARP00000013278	9940.ENSOARP00000008763	0	0	0	0	0.045	0.168	0.8	0.108	0.839
GNAQ	PLCB1	9940.ENSOARP00000013278	9940.ENSOARP00000009872	0	0	0	0	0.061	0.201	0.8	0.42	0.901
GNAQ	PLCB4	9940.ENSOARP00000013278	9940.ENSOARP00000010242	0	0	0	0	0.061	0.201	0.8	0.375	0.893
GNAQ	RGS5	9940.ENSOARP00000013278	9940.ENSOARP00000011907	0	0	0	0	0.062	0.214	0	0.405	0.523
GNAQ	GNG12	9940.ENSOARP00000013278	9940.ENSOARP00000012180	0	0	0	0	0.062	0.428	0	0.262	0.569
GNAQ	PTAFR	9940.ENSOARP00000013278	9940.ENSOARP00000021304	0	0	0	0	0	0	0.6	0.043	0.6
GNG12	PIK3C2A	9940.ENSOARP00000012180	9940.ENSOARP00000004688	0	0	0	0	0.06	0.044	0	0.484	0.495
GNG12	GNAI1	9940.ENSOARP00000012180	9940.ENSOARP00000018654	0	0	0	0	0.048	0.372	0	0.181	0.467
GNG12	GNAQ	9940.ENSOARP00000012180	9940.ENSOARP00000013278	0	0	0	0	0.062	0.428	0	0.262	0.569
GNPTAB	CMIP	9940.ENSOARP00000016461	9940.ENSOARP00000009445	0	0	0	0	0	0	0	0.441	0.441
GNPTAB	PIKFYVE	9940.ENSOARP00000016461	9940.ENSOARP00000020436	0	0	0	0	0.061	0	0	0.488	0.498
GOLIM4	VPS26A	9940.ENSOARP00000001127	9940.ENSOARP00000005731	0	0	0	0	0.062	0	0	0.451	0.463
GOLIM4	GALNT2	9940.ENSOARP00000001127	9940.ENSOARP00000003318	0	0	0	0	0.062	0	0	0.479	0.49
GOLT1B	POGK	9940.ENSOARP00000021840	9940.ENSOARP00000012638	0	0	0	0	0	0	0	0.556	0.556
GOLT1B	ZDHHC17	9940.ENSOARP00000021840	9940.ENSOARP00000015989	0	0	0	0	0.061	0.066	0	0.376	0.404
GOLT1B	ETNK1	9940.ENSOARP00000021840	9940.ENSOARP00000021600	0	0	0	0	0.062	0	0	0.552	0.561
GOLT1B	ABCC9	9940.ENSOARP00000021840	9940.ENSOARP00000021718	0	0	0	0	0	0	0	0.454	0.454
GPAM	GPD2	9940.ENSOARP00000011769	9940.ENSOARP00000008551	0.042	0	0	0	0.046	0	0.9	0.242	0.921
GPAM	CPT1A	9940.ENSOARP00000011769	9940.ENSOARP00000017732	0	0	0	0	0.061	0	0	0.476	0.487
GPAM	LPGAT1	9940.ENSOARP00000011769	9940.ENSOARP00000012183	0.082	0	0	0	0.048	0	0	0.68	0.695
GPCPD1	PNPLA7	9940.ENSOARP00000018918	9940.ENSOARP00000000958	0	0	0	0	0.062	0	0	0.468	0.479
GPCPD1	XPR1	9940.ENSOARP00000018918	9940.ENSOARP00000019622	0	0	0	0	0.053	0	0	0.577	0.582
GPCPD1	PCYT1A	9940.ENSOARP00000018918	9940.ENSOARP00000021820	0.095	0	0	0	0.062	0	0	0.554	0.588
GPCPD1	ETNK1	9940.ENSOARP00000018918	9940.ENSOARP00000021600	0	0	0	0	0.061	0	0.9	0.083	0.906
GPD2	GLUD1	9940.ENSOARP00000008551	9940.ENSOARP00000000794	0.11	0	0	0	0.085	0.2	0	0.368	0.533
GPD2	ATP7A	9940.ENSOARP00000008551	9940.ENSOARP00000019703	0.043	0	0	0	0.303	0	0	0.259	0.462
GPD2	DGKB	9940.ENSOARP00000008551	9940.ENSOARP00000008584	0	0	0	0	0.138	0	0.8	0	0.82
GPD2	GPAM	9940.ENSOARP00000008551	9940.ENSOARP00000011769	0.042	0	0	0	0.046	0	0.9	0.242	0.921
GPM6A	SYT1	9940.ENSOARP00000006976	9940.ENSOARP00000016119	0	0	0	0	0.166	0	0	0.327	0.414
GPM6A	SNAP25	9940.ENSOARP00000006976	9940.ENSOARP00000011011	0	0	0	0	0.306	0	0	0.272	0.473
GPM6A	TMEM14A	9940.ENSOARP00000006976	9940.ENSOARP00000015787	0	0	0	0	0.061	0	0	0.588	0.596
GPNMB	DCT	9940.ENSOARP00000013657	9940.ENSOARP00000000633	0	0	0	0	0.095	0	0	0.564	0.589
GPNMB	TRPM6	9940.ENSOARP00000013657	9940.ENSOARP00000013549	0	0	0	0	0	0	0	0.537	0.537
GPR182	CALCRL	9940.ENSOARP00000008515	9940.ENSOARP00000017774	0	0	0	0	0	0	0	0.466	0.465
GRID2	CASK	9940.ENSOARP00000019575	9940.ENSOARP00000002906	0	0	0	0	0.061	0.427	0	0.084	0.464
GRSF1	SLIRP	9940.ENSOARP00000012757	9940.ENSOARP00000002802	0	0	0	0	0.06	0.198	0	0.403	0.51
GRSF1	DHX30	9940.ENSOARP00000012757	9940.ENSOARP00000003082	0	0	0	0	0.061	0.082	0	0.702	0.72
GUCY2F	POLR2K	9940.ENSOARP00000019391	9940.ENSOARP00000001540	0	0	0	0	0	0	0.65	0	0.65
GUCY2F	RBMS1	9940.ENSOARP00000019391	9940.ENSOARP00000007363	0	0	0	0	0	0	0	0.674	0.674
GUCY2F	FST	9940.ENSOARP00000019391	9940.ENSOARP00000008709	0	0	0	0	0	0	0	0.605	0.605
GUCY2F	PDE3A	9940.ENSOARP00000019391	9940.ENSOARP00000021967	0	0	0	0	0	0	0.65	0.261	0.73
GUCY2F	PRKG2	9940.ENSOARP00000019391	9940.ENSOARP00000020488	0.043	0	0	0	0.092	0.155	0	0.804	0.837
GXYLT1	UGGT1	9940.ENSOARP00000021284	9940.ENSOARP00000017117	0	0	0	0	0.17	0	0	0.771	0.801
GXYLT1	FBLN1	9940.ENSOARP00000021284	9940.ENSOARP00000020846	0	0	0	0	0.052	0.069	0	0.485	0.505
HAUS2	CEP170	9940.ENSOARP00000022070	9940.ENSOARP00000007175	0	0	0	0	0	0.045	0	0.532	0.533
HELLS	RPA2	9940.ENSOARP00000004811	9940.ENSOARP00000003452	0	0	0	0	0.161	0.307	0	0.06	0.405
HELLS	SMARCC1	9940.ENSOARP00000004811	9940.ENSOARP00000003488	0	0	0	0	0.274	0.429	0	0.212	0.644
HELLS	ANLN	9940.ENSOARP00000004811	9940.ENSOARP00000004671	0	0	0	0	0.407	0	0	0.06	0.418
HELLS	BTAF1	9940.ENSOARP00000004811	9940.ENSOARP00000017755	0	0	0	0.683	0.113	0.291	0	0.415	0.425
HELLS	SMARCAD1	9940.ENSOARP00000004811	9940.ENSOARP00000019158	0	0	0.446	0.753	0.221	0.141	0	0.379	0.429
HELLS	TM9SF3	9940.ENSOARP00000004811	9940.ENSOARP00000008927	0	0	0	0	0	0	0	0.439	0.439
HELLS	TRPM7	9940.ENSOARP00000004811	9940.ENSOARP00000022552	0	0	0	0	0	0	0	0.452	0.452
HELLS	RACGAP1	9940.ENSOARP00000004811	9940.ENSOARP00000019435	0	0	0	0	0.461	0.054	0	0.103	0.502
HELLS	NVL	9940.ENSOARP00000004811	9940.ENSOARP00000017208	0.041	0	0	0	0.062	0.134	0	0.467	0.529
HELLS	GNAQ	9940.ENSOARP00000004811	9940.ENSOARP00000013278	0	0	0	0	0	0	0	0.54	0.54
HELLS	HLTF	9940.ENSOARP00000004811	9940.ENSOARP00000005581	0	0	0.439	0.587	0.115	0.309	0	0.404	0.554
HELLS	KAT2B	9940.ENSOARP00000004811	9940.ENSOARP00000016961	0	0	0	0	0.088	0.432	0	0.244	0.574
HELLS	BAZ2B	9940.ENSOARP00000004811	9940.ENSOARP00000007892	0	0	0	0	0.086	0.526	0	0.201	0.623
HELLS	KNTC1	9940.ENSOARP00000004811	9940.ENSOARP00000010068	0	0	0	0	0.644	0	0	0	0.644
HELLS	SMC2	9940.ENSOARP00000004811	9940.ENSOARP00000007938	0.044	0	0	0	0.752	0.153	0	0.06	0.785
HFM1	SHPRH	9940.ENSOARP00000016988	9940.ENSOARP00000002190	0.062	0	0	0	0.112	0	0	0.339	0.401
HFM1	GFM1	9940.ENSOARP00000016988	9940.ENSOARP00000002573	0	0	0	0	0.062	0.471	0	0.16	0.546
HFM1	DDX3X	9940.ENSOARP00000016988	9940.ENSOARP00000002591	0	0	0	0	0.092	0.244	0	0.376	0.534
HFM1	DHX30	9940.ENSOARP00000016988	9940.ENSOARP00000003082	0	0	0	0	0.062	0.303	0	0.171	0.41
HFM1	TSSC4	9940.ENSOARP00000016988	9940.ENSOARP00000003216	0	0	0	0	0	0.409	0	0.056	0.418
HFM1	DHX29	9940.ENSOARP00000016988	9940.ENSOARP00000008415	0	0	0	0	0.062	0.303	0	0.174	0.412
HFM1	DDX6	9940.ENSOARP00000016988	9940.ENSOARP00000012283	0	0	0	0	0.057	0.244	0	0.396	0.531
HFM1	DDX18	9940.ENSOARP00000016988	9940.ENSOARP00000012913	0	0	0	0	0.062	0.244	0	0.305	0.464
HFM1	ZNF644	9940.ENSOARP00000016988	9940.ENSOARP00000016894	0	0	0	0	0	0.041	0	0.679	0.679
HFM1	YTHDC2	9940.ENSOARP00000016988	9940.ENSOARP00000017431	0	0	0	0	0.062	0.303	0	0.578	0.7
HIP1	RABEP1	9940.ENSOARP00000014160	9940.ENSOARP00000004252	0	0	0	0	0	0	0	0.428	0.428
HIP1	EPS15	9940.ENSOARP00000014160	9940.ENSOARP00000004830	0	0	0	0	0.062	0.429	0	0.428	0.666
HIP1	PICALM	9940.ENSOARP00000014160	9940.ENSOARP00000004979	0	0	0	0	0.062	0.518	0	0.428	0.718
HIP1	SNAP91	9940.ENSOARP00000014160	9940.ENSOARP00000008112	0	0	0	0	0.062	0.518	0	0.428	0.718
HIP1	DNAJC6	9940.ENSOARP00000014160	9940.ENSOARP00000011031	0	0	0	0	0.138	0.268	0	0.466	0.633
HIP1	AP2S1	9940.ENSOARP00000014160	9940.ENSOARP00000011575	0	0	0	0	0	0	0.8	0.098	0.811
HIP1	VAMP4	9940.ENSOARP00000014160	9940.ENSOARP00000014641	0	0	0	0	0.049	0	0	0.417	0.421
HIP1	PLS3	9940.ENSOARP00000014160	9940.ENSOARP00000018311	0	0	0	0	0.046	0.195	0	0.371	0.474
HIPK3	GBE1	9940.ENSOARP00000018660	9940.ENSOARP00000018090	0	0	0	0	0.577	0	0	0	0.577
HIPK3	SENP1	9940.ENSOARP00000018660	9940.ENSOARP00000020744	0	0	0	0	0.061	0.136	0	0.333	0.411
HIPK3	TRA2B	9940.ENSOARP00000018660	9940.ENSOARP00000022084	0	0	0	0	0.051	0.166	0	0.467	0.541
HLTF	SHPRH	9940.ENSOARP00000005581	9940.ENSOARP00000002190	0	0	0	0.55	0.423	0.146	0	0.763	0.66
HLTF	HELLS	9940.ENSOARP00000005581	9940.ENSOARP00000004811	0	0	0.439	0.587	0.115	0.309	0	0.404	0.554
HLTF	FOXN2	9940.ENSOARP00000005581	9940.ENSOARP00000005100	0	0	0	0	0.061	0.08	0	0.588	0.613
HLTF	BTAF1	9940.ENSOARP00000005581	9940.ENSOARP00000017755	0	0	0	0.565	0.133	0.18	0	0.599	0.446
HLTF	PPP2R5A	9940.ENSOARP00000005581	9940.ENSOARP00000011540	0	0	0	0	0.077	0.043	0	0.442	0.464
HLTF	SMARCAD1	9940.ENSOARP00000005581	9940.ENSOARP00000019158	0	0	0.429	0.57	0.129	0.184	0	0.466	0.504
HLTF	UBE2N	9940.ENSOARP00000005581	9940.ENSOARP00000021574	0	0	0	0	0.062	0.413	0	0.537	0.722
HNRNPA1	DDX3X	9940.ENSOARP00000017439	9940.ENSOARP00000002591	0	0	0	0	0.062	0.179	0	0.45	0.54
HNRNPA1	RPS18	9940.ENSOARP00000017439	9940.ENSOARP00000009768	0	0	0	0	0.062	0.403	0	0	0.416
HNRNPA1	EIF4E	9940.ENSOARP00000017439	9940.ENSOARP00000017077	0	0	0	0	0.062	0.237	0	0.242	0.41
HNRNPA1	YTHDC2	9940.ENSOARP00000017439	9940.ENSOARP00000017431	0	0	0	0	0.062	0.509	0	0.193	0.595
HNRNPA1	XPO1	9940.ENSOARP00000017439	9940.ENSOARP00000021667	0	0	0	0	0.062	0.07	0	0.381	0.413
HNRNPA1	TRA2B	9940.ENSOARP00000017439	9940.ENSOARP00000022084	0	0	0.328	0	0.453	0.252	0	0.147	0.734
HSPB1	EDEM3	9940.ENSOARP00000014741	9940.ENSOARP00000002962	0	0	0	0	0	0.663	0	0	0.663
HSPB1	AKT3	9940.ENSOARP00000014741	9940.ENSOARP00000006511	0	0	0	0	0	0.483	0	0.469	0.713
HSPB1	RPS6KA3	9940.ENSOARP00000014741	9940.ENSOARP00000016603	0	0	0	0	0	0.067	0	0.431	0.446
HSPB1	EIF4E	9940.ENSOARP00000014741	9940.ENSOARP00000017077	0	0	0	0	0	0.136	0	0.521	0.569
IBSP	ITGA6	9940.ENSOARP00000003131	9940.ENSOARP00000001243	0	0	0	0	0.062	0	0.6	0.055	0.614
IBSP	SOST	9940.ENSOARP00000003131	9940.ENSOARP00000006271	0	0	0	0	0	0	0	0.552	0.552
IBSP	PRKG2	9940.ENSOARP00000003131	9940.ENSOARP00000020488	0	0	0	0	0.062	0	0	0.555	0.564
IBSP	COL1A1	9940.ENSOARP00000003131	9940.ENSOARP00000005233	0	0	0	0	0.048	0	0	0.605	0.608
IBSP	ITGA2	9940.ENSOARP00000003131	9940.ENSOARP00000008810	0	0	0	0	0.062	0	0.6	0.058	0.615
IBSP	ITGA1	9940.ENSOARP00000003131	9940.ENSOARP00000008893	0	0	0	0	0.062	0	0.6	0.06	0.616
IBSP	ITGB8	9940.ENSOARP00000003131	9940.ENSOARP00000010756	0	0	0	0	0	0.096	0.6	0	0.622
IBTK	RBX1	9940.ENSOARP00000007776	9940.ENSOARP00000019147	0	0	0	0	0	0.312	0	0.231	0.448
IBTK	ATP7A	9940.ENSOARP00000007776	9940.ENSOARP00000019703	0	0	0	0	0.062	0	0	0.542	0.552
IFT74	RAB23	9940.ENSOARP00000015604	9940.ENSOARP00000006164	0	0	0	0	0.061	0	0	0.465	0.476
IFT74	EIF2S2	9940.ENSOARP00000015604	9940.ENSOARP00000009841	0	0	0	0	0	0	0	0.429	0.429
IFT74	CNKSR2	9940.ENSOARP00000015604	9940.ENSOARP00000016982	0	0	0	0	0	0	0	0.49	0.489
IL13RA1	JAK1	9940.ENSOARP00000017797	9940.ENSOARP00000010851	0	0	0	0	0.047	0.071	0.6	0.404	0.76
IL5RA	ARL2	9940.ENSOARP00000009296	9940.ENSOARP00000012212	0	0	0	0	0	0	0	0.44	0.44
IL5RA	SDCBP	9940.ENSOARP00000009296	9940.ENSOARP00000016700	0	0	0	0	0	0.18	0	0.595	0.653
IL5RA	JAK1	9940.ENSOARP00000009296	9940.ENSOARP00000010851	0	0	0	0	0	0.142	0.6	0.107	0.666
IL6R	JAK1	9940.ENSOARP00000002722	9940.ENSOARP00000010851	0	0	0	0	0.058	0.18	0.8	0.471	0.907
INTS2	TTLL5	9940.ENSOARP00000016668	9940.ENSOARP00000002132	0	0	0	0	0	0	0	0.427	0.426
INTS2	TSSC4	9940.ENSOARP00000016668	9940.ENSOARP00000003216	0	0	0	0	0.048	0	0	0.578	0.581
INTS2	CCDC50	9940.ENSOARP00000016668	9940.ENSOARP00000021965	0	0	0	0	0	0	0	0.468	0.468
INTS2	DCUN1D4	9940.ENSOARP00000016668	9940.ENSOARP00000019666	0	0	0	0	0.061	0	0	0.571	0.579
IPMK	CMPK1	9940.ENSOARP00000013867	9940.ENSOARP00000003823	0	0	0	0	0.048	0	0	0.523	0.526
IPMK	PIK3CB	9940.ENSOARP00000013867	9940.ENSOARP00000007773	0	0	0	0	0.062	0.063	0	0.427	0.452
IPMK	PLCB1	9940.ENSOARP00000013867	9940.ENSOARP00000009872	0	0	0	0	0.062	0.107	0.65	0.195	0.732
IPMK	PLCB4	9940.ENSOARP00000013867	9940.ENSOARP00000010242	0	0	0	0	0.062	0.107	0.65	0.195	0.732
IPMK	ETNK1	9940.ENSOARP00000013867	9940.ENSOARP00000021600	0	0	0	0	0.092	0.049	0	0.54	0.568
IPMK	LAMTOR3	9940.ENSOARP00000013867	9940.ENSOARP00000015121	0	0	0	0	0	0	0	0.582	0.582
IPMK	MAP4K5	9940.ENSOARP00000013867	9940.ENSOARP00000022189	0	0	0	0	0.086	0	0	0.597	0.616
IQGAP1	KDR	9940.ENSOARP00000013997	9940.ENSOARP00000001106	0	0	0	0	0.048	0.18	0	0.398	0.489
IQGAP1	PSTPIP2	9940.ENSOARP00000013997	9940.ENSOARP00000003027	0	0	0	0	0.064	0.2	0	0.377	0.492
IQGAP1	FLNA	9940.ENSOARP00000013997	9940.ENSOARP00000005603	0	0	0	0	0.062	0.048	0	0.467	0.482
IQGAP1	AKT3	9940.ENSOARP00000013997	9940.ENSOARP00000006511	0	0	0	0	0	0.155	0	0.371	0.445
IQGAP1	CDC42	9940.ENSOARP00000013997	9940.ENSOARP00000008675	0	0	0	0	0.061	0.191	0.8	0.591	0.929
IRS1	KDR	9940.ENSOARP00000021991	9940.ENSOARP00000001106	0	0	0	0	0.046	0	0.6	0.147	0.646
IRS1	PRKCE	9940.ENSOARP00000021991	9940.ENSOARP00000006275	0	0	0	0	0	0.117	0.8	0.086	0.824
IRS1	AKT3	9940.ENSOARP00000021991	9940.ENSOARP00000006511	0	0	0	0	0.055	0.17	0	0.615	0.671
IRS1	PIK3CB	9940.ENSOARP00000021991	9940.ENSOARP00000007773	0	0	0	0	0.061	0.437	0.8	0.429	0.931
IRS1	GAPDH	9940.ENSOARP00000021991	9940.ENSOARP00000008476	0	0	0	0	0	0	0	0.425	0.425
IRS1	PTPN11	9940.ENSOARP00000021991	9940.ENSOARP00000010265	0	0	0	0	0	0.979	0.8	0.653	0.998
IRS1	MTPN	9940.ENSOARP00000021991	9940.ENSOARP00000010367	0	0	0	0	0.65	0.093	0	0.084	0.683
IRS1	RICTOR	9940.ENSOARP00000021991	9940.ENSOARP00000010402	0	0	0	0	0	0	0	0.642	0.642
IRS1	JAK1	9940.ENSOARP00000021991	9940.ENSOARP00000010851	0	0	0	0	0	0.199	0	0.465	0.553
IRS1	CHUK	9940.ENSOARP00000021991	9940.ENSOARP00000014832	0	0	0	0	0	0.18	0.8	0.182	0.854
IRS1	ROCK2	9940.ENSOARP00000021991	9940.ENSOARP00000017074	0	0	0	0	0	0.17	0	0.417	0.495
IRS1	EIF4E	9940.ENSOARP00000021991	9940.ENSOARP00000017077	0	0	0	0	0	0.18	0	0.465	0.543
IRS1	PDGFRA	9940.ENSOARP00000021991	9940.ENSOARP00000020481	0	0	0	0	0.061	0	0.6	0.103	0.633
ISLR	LRRC40	9940.ENSOARP00000018797	9940.ENSOARP00000012663	0	0	0	0.56	0.046	0.294	0	0.478	0.438
ITGA1	IBSP	9940.ENSOARP00000008893	9940.ENSOARP00000003131	0	0	0	0	0.062	0	0.6	0.06	0.616
ITGA1	COL1A1	9940.ENSOARP00000008893	9940.ENSOARP00000005233	0	0	0	0	0.062	0.095	0.6	0.153	0.674
ITGA1	FLNA	9940.ENSOARP00000008893	9940.ENSOARP00000005603	0	0	0	0	0.062	0.372	0.6	0.153	0.773
ITGA1	ALCAM	9940.ENSOARP00000008893	9940.ENSOARP00000020121	0	0	0	0	0	0	0	0.492	0.492
ITGA1	PARVA	9940.ENSOARP00000008893	9940.ENSOARP00000008904	0	0	0	0	0.062	0	0.6	0.098	0.632
ITGA1	COL6A2	9940.ENSOARP00000008893	9940.ENSOARP00000013817	0	0	0	0	0.061	0.044	0.6	0.18	0.666
ITGA1	ITGB8	9940.ENSOARP00000008893	9940.ENSOARP00000010756	0	0	0	0	0.062	0.357	0.8	0.301	0.904
ITGA2	IBSP	9940.ENSOARP00000008810	9940.ENSOARP00000003131	0	0	0	0	0.062	0	0.6	0.058	0.615
ITGA2	COL1A1	9940.ENSOARP00000008810	9940.ENSOARP00000005233	0	0	0	0	0.061	0.18	0.8	0.252	0.869
ITGA2	FLNA	9940.ENSOARP00000008810	9940.ENSOARP00000005603	0	0	0	0	0.062	0.372	0.6	0.076	0.753
ITGA2	PIK3CB	9940.ENSOARP00000008810	9940.ENSOARP00000007773	0	0	0	0	0.048	0	0.6	0	0.602
ITGA2	SYK	9940.ENSOARP00000008810	9940.ENSOARP00000008390	0	0	0	0	0.061	0.152	0	0.415	0.493
ITGA2	COL6A2	9940.ENSOARP00000008810	9940.ENSOARP00000013817	0	0	0	0	0.054	0.044	0.6	0.103	0.632
ITGA2	PARVA	9940.ENSOARP00000008810	9940.ENSOARP00000008904	0	0	0	0	0.061	0	0.6	0.214	0.678
ITGA2	TCF12	9940.ENSOARP00000008810	9940.ENSOARP00000022433	0	0	0	0	0	0	0	0.69	0.69
ITGA2	ITGB8	9940.ENSOARP00000008810	9940.ENSOARP00000010756	0	0	0	0	0.062	0.357	0.8	0.365	0.913
ITGA6	ALDH1A1	9940.ENSOARP00000001243	9940.ENSOARP00000013613	0	0	0	0	0	0.042	0	0.416	0.416
ITGA6	ALCAM	9940.ENSOARP00000001243	9940.ENSOARP00000020121	0	0	0	0	0	0	0	0.557	0.557
ITGA6	IBSP	9940.ENSOARP00000001243	9940.ENSOARP00000003131	0	0	0	0	0.062	0	0.6	0.055	0.614
ITGA6	COL6A2	9940.ENSOARP00000001243	9940.ENSOARP00000013817	0	0	0	0	0.06	0.044	0.6	0.107	0.636
ITGA6	PARVA	9940.ENSOARP00000001243	9940.ENSOARP00000008904	0	0	0	0	0.062	0	0.6	0.149	0.652
ITGA6	COL1A1	9940.ENSOARP00000001243	9940.ENSOARP00000005233	0	0	0	0	0.062	0.06	0.6	0.164	0.665
ITGA6	FLNA	9940.ENSOARP00000001243	9940.ENSOARP00000005603	0	0	0	0	0.062	0.372	0.6	0.154	0.773
ITGA6	ITGB8	9940.ENSOARP00000001243	9940.ENSOARP00000010756	0	0	0	0	0.062	0.357	0.8	0.324	0.907
ITGAM	RAP1B	9940.ENSOARP00000009667	9940.ENSOARP00000001075	0	0	0	0	0	0	0.8	0.095	0.811
ITGAM	FLNA	9940.ENSOARP00000009667	9940.ENSOARP00000005603	0	0	0	0	0.062	0.372	0	0.096	0.421
ITGAM	PIK3CB	9940.ENSOARP00000009667	9940.ENSOARP00000007773	0	0	0	0	0.056	0	0.8	0.085	0.812
ITGAM	SYK	9940.ENSOARP00000009667	9940.ENSOARP00000008390	0	0	0	0	0.062	0.152	0	0.359	0.446
ITGAM	GAPDH	9940.ENSOARP00000009667	9940.ENSOARP00000008476	0	0	0	0	0	0	0	0.536	0.536
ITGAM	ITGB8	9940.ENSOARP00000009667	9940.ENSOARP00000010756	0	0	0	0	0.062	0.357	0	0.105	0.413
ITGAM	CLEC7A	9940.ENSOARP00000009667	9940.ENSOARP00000022583	0	0	0	0	0.068	0.042	0	0.397	0.415
ITGAM	ALCAM	9940.ENSOARP00000009667	9940.ENSOARP00000020121	0	0	0	0	0	0	0	0.506	0.506
ITGAM	CD274	9940.ENSOARP00000009667	9940.ENSOARP00000014478	0	0	0	0	0.048	0	0	0.612	0.615
ITGB8	ITGA6	9940.ENSOARP00000010756	9940.ENSOARP00000001243	0	0	0	0	0.062	0.357	0.8	0.324	0.907
ITGB8	IBSP	9940.ENSOARP00000010756	9940.ENSOARP00000003131	0	0	0	0	0	0.096	0.6	0	0.622
ITGB8	COL1A1	9940.ENSOARP00000010756	9940.ENSOARP00000005233	0	0	0	0	0.047	0.048	0.6	0.076	0.619
ITGB8	FLNA	9940.ENSOARP00000010756	9940.ENSOARP00000005603	0	0	0	0	0.062	0.501	0.6	0.056	0.799
ITGB8	ITGA2	9940.ENSOARP00000010756	9940.ENSOARP00000008810	0	0	0	0	0.062	0.357	0.8	0.365	0.913
ITGB8	ITGA1	9940.ENSOARP00000010756	9940.ENSOARP00000008893	0	0	0	0	0.062	0.357	0.8	0.301	0.904
ITGB8	PARVA	9940.ENSOARP00000010756	9940.ENSOARP00000008904	0	0	0	0	0.061	0.208	0.6	0.182	0.724
ITGB8	SLC35F1	9940.ENSOARP00000010756	9940.ENSOARP00000009267	0	0	0	0	0.062	0	0	0.551	0.56
ITGB8	ITGAM	9940.ENSOARP00000010756	9940.ENSOARP00000009667	0	0	0	0	0.062	0.357	0	0.105	0.413
ITGB8	RAPGEF5	9940.ENSOARP00000010756	9940.ENSOARP00000012690	0	0	0	0	0	0.078	0	0.386	0.409
ITGB8	COL6A2	9940.ENSOARP00000010756	9940.ENSOARP00000013817	0	0	0	0	0.047	0.048	0.6	0.106	0.632
JAK1	KDR	9940.ENSOARP00000010851	9940.ENSOARP00000001106	0	0	0	0.558	0	0.143	0.8	0.199	0.834
JAK1	IL6R	9940.ENSOARP00000010851	9940.ENSOARP00000002722	0	0	0	0	0.058	0.18	0.8	0.471	0.907
JAK1	PIK3CB	9940.ENSOARP00000010851	9940.ENSOARP00000007773	0	0	0	0	0.056	0.143	0.6	0.101	0.67
JAK1	IL5RA	9940.ENSOARP00000010851	9940.ENSOARP00000009296	0	0	0	0	0	0.142	0.6	0.107	0.666
JAK1	PTPN11	9940.ENSOARP00000010851	9940.ENSOARP00000010265	0	0	0	0	0.062	0.37	0.8	0.616	0.948
JAK1	IRS1	9940.ENSOARP00000010851	9940.ENSOARP00000021991	0	0	0	0	0	0.199	0	0.465	0.553
JAK1	MPL	9940.ENSOARP00000010851	9940.ENSOARP00000022055	0	0	0	0	0	0.207	0.6	0.303	0.759
JAK1	IL13RA1	9940.ENSOARP00000010851	9940.ENSOARP00000017797	0	0	0	0	0.047	0.071	0.6	0.404	0.76
JAK1	PDGFRA	9940.ENSOARP00000010851	9940.ENSOARP00000020481	0	0	0	0.555	0	0.18	0.8	0.139	0.836
KAT2B	TADA2A	9940.ENSOARP00000016961	9940.ENSOARP00000002102	0	0	0	0	0.07	0.676	0	0.563	0.856
KAT2B	SMARCC1	9940.ENSOARP00000016961	9940.ENSOARP00000003488	0	0	0	0	0.095	0.305	0	0.182	0.44
KAT2B	HELLS	9940.ENSOARP00000016961	9940.ENSOARP00000004811	0	0	0	0	0.088	0.432	0	0.244	0.574
KAT2B	CCNT2	9940.ENSOARP00000016961	9940.ENSOARP00000012066	0	0	0	0	0.062	0.15	0	0.385	0.467
KAT2B	SETD7	9940.ENSOARP00000016961	9940.ENSOARP00000013992	0	0	0	0	0	0.199	0	0.321	0.432
KAT2B	TCF12	9940.ENSOARP00000016961	9940.ENSOARP00000022433	0	0	0	0	0.062	0.372	0	0.084	0.413
KAT2B	BTAF1	9940.ENSOARP00000016961	9940.ENSOARP00000017755	0	0	0	0	0.062	0.128	0	0.359	0.429
KATNAL2	TBC1D12	9940.ENSOARP00000003721	9940.ENSOARP00000004581	0	0	0	0	0	0	0	0.414	0.414
KATNAL2	EFR3B	9940.ENSOARP00000003721	9940.ENSOARP00000019524	0	0	0	0	0.061	0	0	0.467	0.478
KATNAL2	PSMD1	9940.ENSOARP00000003721	9940.ENSOARP00000022226	0	0	0	0	0.218	0.437	0	0.169	0.602
KBTBD8	CNTN4	9940.ENSOARP00000011225	9940.ENSOARP00000009390	0	0	0	0	0	0	0	0.706	0.706
KCNAB1	KCNB1	9940.ENSOARP00000003213	9940.ENSOARP00000013492	0	0	0	0	0.061	0.2	0	0.538	0.622
KCNAB2	KCNB1	9940.ENSOARP00000014899	9940.ENSOARP00000013492	0	0	0	0	0.062	0.2	0	0.465	0.563
KCNB1	KCNAB1	9940.ENSOARP00000013492	9940.ENSOARP00000003213	0	0	0	0	0.061	0.2	0	0.538	0.622
KCNB1	KCNIP1	9940.ENSOARP00000013492	9940.ENSOARP00000003493	0	0	0	0	0.062	0.18	0	0.67	0.724
KCNB1	SCN1A	9940.ENSOARP00000013492	9940.ENSOARP00000005213	0	0	0	0	0.062	0.059	0	0.385	0.41
KCNB1	RPS18	9940.ENSOARP00000013492	9940.ENSOARP00000009768	0	0	0	0	0.317	0.395	0	0.058	0.576
KCNB1	SNAP25	9940.ENSOARP00000013492	9940.ENSOARP00000011011	0	0	0	0	0.075	0.18	0	0.382	0.491
KCNB1	RPS26	9940.ENSOARP00000013492	9940.ENSOARP00000012973	0	0	0	0	0.219	0.312	0	0.077	0.46
KCNB1	RPS15	9940.ENSOARP00000013492	9940.ENSOARP00000016778	0	0	0	0	0.237	0.312	0	0.05	0.457
KCNB1	KCNAB2	9940.ENSOARP00000013492	9940.ENSOARP00000014899	0	0	0	0	0.062	0.2	0	0.465	0.563
KCNG1	KCNIP4	9940.ENSOARP00000015197	9940.ENSOARP00000005521	0	0	0	0	0.074	0.18	0	0.319	0.437
KCNG1	RPS18	9940.ENSOARP00000015197	9940.ENSOARP00000009768	0	0	0	0	0.317	0.395	0	0.148	0.617
KCNG1	RPS26	9940.ENSOARP00000015197	9940.ENSOARP00000012973	0	0	0	0	0.219	0.312	0	0.077	0.46
KCNG1	RPS15	9940.ENSOARP00000015197	9940.ENSOARP00000016778	0	0	0	0	0.237	0.312	0	0.05	0.457
KCNG1	RPLP2	9940.ENSOARP00000015197	9940.ENSOARP00000019507	0	0	0	0	0.149	0.243	0	0.24	0.467
KCNIP1	CASK	9940.ENSOARP00000003493	9940.ENSOARP00000002906	0	0	0	0	0.062	0.489	0	0.057	0.508
KCNIP1	SHOC2	9940.ENSOARP00000003493	9940.ENSOARP00000011329	0	0	0	0	0	0.05	0	0.446	0.451
KCNIP1	KCNB1	9940.ENSOARP00000003493	9940.ENSOARP00000013492	0	0	0	0	0.062	0.18	0	0.67	0.724
KCNIP1	KCNIP4	9940.ENSOARP00000003493	9940.ENSOARP00000005521	0	0	0	0.971	0.092	0.816	0	0.614	0.828
KCNIP4	CASK	9940.ENSOARP00000005521	9940.ENSOARP00000002906	0	0	0	0	0.062	0.489	0	0.057	0.508
KCNIP4	KCNIP1	9940.ENSOARP00000005521	9940.ENSOARP00000003493	0	0	0	0.971	0.092	0.816	0	0.614	0.828
KCNIP4	KCNG1	9940.ENSOARP00000005521	9940.ENSOARP00000015197	0	0	0	0	0.074	0.18	0	0.319	0.437
KCNK12	PSME4	9940.ENSOARP00000005488	9940.ENSOARP00000004036	0	0	0	0	0	0	0	0.74	0.74
KCNK12	KCNS1	9940.ENSOARP00000005488	9940.ENSOARP00000005163	0	0	0	0	0.062	0	0	0.72	0.726
KCNK12	FBXO11	9940.ENSOARP00000005488	9940.ENSOARP00000005292	0	0	0	0	0	0	0	0.712	0.712
KCNK12	VAV3	9940.ENSOARP00000005488	9940.ENSOARP00000020211	0	0	0	0	0	0	0	0.418	0.418
KCNS1	RPS15	9940.ENSOARP00000005163	9940.ENSOARP00000016778	0	0	0	0	0.237	0.312	0	0.05	0.457
KCNS1	RPS26	9940.ENSOARP00000005163	9940.ENSOARP00000012973	0	0	0	0	0.219	0.312	0	0.077	0.46
KCNS1	GABRA5	9940.ENSOARP00000005163	9940.ENSOARP00000009979	0	0	0	0	0.062	0	0	0.456	0.467
KCNS1	RPS18	9940.ENSOARP00000005163	9940.ENSOARP00000009768	0	0	0	0	0.317	0.395	0	0.058	0.576
KCNS1	KCNK12	9940.ENSOARP00000005163	9940.ENSOARP00000005488	0	0	0	0	0.062	0	0	0.72	0.726
KDR	LRP1B	9940.ENSOARP00000001106	9940.ENSOARP00000010810	0	0	0	0	0.045	0.116	0	0.347	0.4
KDR	GAPDH	9940.ENSOARP00000001106	9940.ENSOARP00000008476	0	0	0	0	0	0	0	0.488	0.488
KDR	IQGAP1	9940.ENSOARP00000001106	9940.ENSOARP00000013997	0	0	0	0	0.048	0.18	0	0.398	0.489
KDR	PTPRJ	9940.ENSOARP00000001106	9940.ENSOARP00000008800	0	0	0	0	0	0.18	0	0.468	0.545
KDR	CD47	9940.ENSOARP00000001106	9940.ENSOARP00000020269	0	0	0	0	0	0	0	0.56	0.56
KDR	PTPN11	9940.ENSOARP00000001106	9940.ENSOARP00000010265	0	0	0	0	0.062	0.372	0	0.319	0.564
KDR	IRS1	9940.ENSOARP00000001106	9940.ENSOARP00000021991	0	0	0	0	0.046	0	0.6	0.147	0.646
KDR	PLCB1	9940.ENSOARP00000001106	9940.ENSOARP00000009872	0	0	0	0	0	0.222	0.6	0	0.675
KDR	PLCB4	9940.ENSOARP00000001106	9940.ENSOARP00000010242	0	0	0	0	0.06	0.222	0.6	0.085	0.696
KDR	CDC42	9940.ENSOARP00000001106	9940.ENSOARP00000008675	0	0	0	0	0	0.067	0.8	0.174	0.832
KDR	JAK1	9940.ENSOARP00000001106	9940.ENSOARP00000010851	0	0	0	0.558	0	0.143	0.8	0.199	0.834
KDR	PIK3CB	9940.ENSOARP00000001106	9940.ENSOARP00000007773	0	0	0	0	0	0.237	0.8	0.189	0.865
KIF5B	DYNLT3	9940.ENSOARP00000014573	9940.ENSOARP00000000106	0	0	0	0	0.061	0	0	0.578	0.586
KIF5B	ARL8A	9940.ENSOARP00000014573	9940.ENSOARP00000008376	0	0	0	0	0.062	0.144	0	0.535	0.594
KIF5B	RHOT1	9940.ENSOARP00000014573	9940.ENSOARP00000012210	0	0	0	0	0.062	0.144	0	0.437	0.508
KIF5B	KTN1	9940.ENSOARP00000014573	9940.ENSOARP00000022672	0	0	0	0	0.141	0.18	0	0.297	0.461
KIF5B	BNIP2	9940.ENSOARP00000014573	9940.ENSOARP00000022384	0	0	0	0	0.061	0	0	0.465	0.476
KIF5B	SNAP23	9940.ENSOARP00000014573	9940.ENSOARP00000022064	0	0	0	0	0.062	0.152	0	0.463	0.535
KIF5B	ROCK2	9940.ENSOARP00000014573	9940.ENSOARP00000017074	0	0	0	0	0.76	0.111	0	0.071	0.784
KLHL24	MOSPD2	9940.ENSOARP00000022190	9940.ENSOARP00000012753	0	0	0	0	0.061	0.072	0	0.394	0.425
KNTC1	ANLN	9940.ENSOARP00000010068	9940.ENSOARP00000004671	0	0	0	0	0.665	0	0	0.083	0.679
KNTC1	HELLS	9940.ENSOARP00000010068	9940.ENSOARP00000004811	0	0	0	0	0.644	0	0	0	0.644
KNTC1	CENPH	9940.ENSOARP00000010068	9940.ENSOARP00000006165	0	0	0	0	0.58	0	0	0.272	0.681
KNTC1	SMC2	9940.ENSOARP00000010068	9940.ENSOARP00000007938	0	0	0	0	0.753	0	0	0	0.753
KNTC1	CHTF18	9940.ENSOARP00000010068	9940.ENSOARP00000015378	0	0	0	0	0.48	0	0	0	0.48
KNTC1	RACGAP1	9940.ENSOARP00000010068	9940.ENSOARP00000019435	0	0	0	0	0.665	0	0	0.068	0.674
KPNA3	KPNA4	9940.ENSOARP00000009249	9940.ENSOARP00000002084	0	0	0	0.983	0.171	0.816	0	0.706	0.842
KPNA3	TSSC4	9940.ENSOARP00000009249	9940.ENSOARP00000003216	0	0	0	0	0	0.547	0	0	0.547
KPNA3	LRCH1	9940.ENSOARP00000009249	9940.ENSOARP00000008610	0	0	0	0	0	0	0	0.572	0.572
KPNA3	SPAG17	9940.ENSOARP00000009249	9940.ENSOARP00000021862	0	0	0	0	0.062	0.155	0	0.332	0.424
KPNA3	SENP2	9940.ENSOARP00000009249	9940.ENSOARP00000022092	0	0	0	0	0.06	0.429	0	0.132	0.493
KPNA3	SENP1	9940.ENSOARP00000009249	9940.ENSOARP00000020744	0	0	0	0	0.061	0.571	0	0.195	0.647
KPNA3	XPO1	9940.ENSOARP00000009249	9940.ENSOARP00000021667	0	0	0	0	0.112	0.202	0	0.64	0.722
KPNA4	SENP2	9940.ENSOARP00000002084	9940.ENSOARP00000022092	0	0	0	0	0.06	0.429	0	0.132	0.493
KPNA4	SENP1	9940.ENSOARP00000002084	9940.ENSOARP00000020744	0	0	0	0	0.061	0.571	0	0.195	0.647
KPNA4	XPO1	9940.ENSOARP00000002084	9940.ENSOARP00000021667	0	0	0	0	0.112	0.202	0	0.64	0.722
KPNA4	KPNA3	9940.ENSOARP00000002084	9940.ENSOARP00000009249	0	0	0	0.983	0.171	0.816	0	0.706	0.842
KPNA5	SPAG17	9940.ENSOARP00000009679	9940.ENSOARP00000021862	0	0	0	0	0.062	0.155	0	0.377	0.463
KPNA5	XPO1	9940.ENSOARP00000009679	9940.ENSOARP00000021667	0	0	0	0	0.112	0.202	0	0.324	0.479
KPNA5	SENP2	9940.ENSOARP00000009679	9940.ENSOARP00000022092	0	0	0	0	0.06	0.429	0	0.132	0.493
KPNA5	SENP1	9940.ENSOARP00000009679	9940.ENSOARP00000020744	0	0	0	0	0.062	0.571	0	0.195	0.647
KTN1	RABEP1	9940.ENSOARP00000022672	9940.ENSOARP00000004252	0	0	0	0	0	0	0	0.47	0.47
KTN1	PCM1	9940.ENSOARP00000022672	9940.ENSOARP00000009665	0	0	0	0	0.456	0	0	0.252	0.575
KTN1	KIF5B	9940.ENSOARP00000022672	9940.ENSOARP00000014573	0	0	0	0	0.141	0.18	0	0.297	0.461
LAMTOR3	CMPK1	9940.ENSOARP00000015121	9940.ENSOARP00000003823	0	0	0	0	0.062	0	0	0.49	0.501
LAMTOR3	IPMK	9940.ENSOARP00000015121	9940.ENSOARP00000013867	0	0	0	0	0	0	0	0.582	0.582
LAMTOR3	SLC38A2	9940.ENSOARP00000015121	9940.ENSOARP00000020927	0	0	0	0	0.046	0.407	0	0.147	0.475
LAMTOR3	ETNK1	9940.ENSOARP00000015121	9940.ENSOARP00000021600	0	0	0	0	0.047	0	0	0.49	0.493
LAMTOR3	ATP6V1A	9940.ENSOARP00000015121	9940.ENSOARP00000020933	0	0	0	0	0.062	0	0.6	0.11	0.636
LANCL1	STXBP1	9940.ENSOARP00000020621	9940.ENSOARP00000012684	0	0	0	0	0.061	0	0	0.48	0.49
LANCL1	ELAVL2	9940.ENSOARP00000020621	9940.ENSOARP00000015519	0	0	0	0	0.061	0	0	0.423	0.435
LAPTM5	SERINC2	9940.ENSOARP00000002209	9940.ENSOARP00000001580	0	0	0	0	0	0	0	0.606	0.606
LAPTM5	ARHGDIG	9940.ENSOARP00000002209	9940.ENSOARP00000012372	0	0	0	0	0.578	0	0	0.066	0.589
LEMD3	SRPK3	9940.ENSOARP00000003245	9940.ENSOARP00000007108	0	0	0	0	0.074	0.147	0	0.315	0.411
LEMD3	SYNE2	9940.ENSOARP00000003245	9940.ENSOARP00000022729	0	0	0	0	0	0.052	0	0.409	0.416
LIN52	RPS27L	9940.ENSOARP00000001000	9940.ENSOARP00000022347	0	0	0	0	0	0	0	0.428	0.428
LIN52	RB1	9940.ENSOARP00000001000	9940.ENSOARP00000008850	0	0	0	0	0.061	0.667	0	0.319	0.768
LIN7C	CASK	9940.ENSOARP00000016183	9940.ENSOARP00000002906	0	0	0	0	0.062	0.822	0	0.572	0.922
LIN7C	CARD11	9940.ENSOARP00000016183	9940.ENSOARP00000004667	0	0	0	0	0	0.309	0	0.184	0.412
LIN7C	RAB23	9940.ENSOARP00000016183	9940.ENSOARP00000006164	0	0	0	0	0	0	0	0.49	0.489
LIN7C	STAU2	9940.ENSOARP00000016183	9940.ENSOARP00000006440	0	0	0	0	0	0	0	0.42	0.42
LIN7C	ADD3	9940.ENSOARP00000016183	9940.ENSOARP00000009980	0	0	0	0	0.048	0.425	0	0	0.429
LIN7C	ARHGAP12	9940.ENSOARP00000016183	9940.ENSOARP00000014751	0	0	0	0	0.061	0	0	0.576	0.584
LIN7C	MPDZ	9940.ENSOARP00000016183	9940.ENSOARP00000014885	0	0	0	0.712	0	0.537	0	0.405	0.587
LIN7C	RPS15	9940.ENSOARP00000016183	9940.ENSOARP00000016778	0	0	0	0	0	0	0	0.447	0.447
LIN7C	EIF4E	9940.ENSOARP00000016183	9940.ENSOARP00000017077	0	0	0	0	0.455	0	0	0	0.455
LIN7C	DLG1	9940.ENSOARP00000016183	9940.ENSOARP00000021884	0	0	0	0.726	0.061	0.514	0	0.363	0.567
LIN7C	MPP5	9940.ENSOARP00000016183	9940.ENSOARP00000022750	0	0	0	0	0.062	0.69	0	0.733	0.915
LPGAT1	PPP2R5A	9940.ENSOARP00000012183	9940.ENSOARP00000011540	0	0	0	0	0	0	0	0.68	0.68
LPGAT1	GPAM	9940.ENSOARP00000012183	9940.ENSOARP00000011769	0.082	0	0	0	0.048	0	0	0.68	0.695
LRCH1	FCHO2	9940.ENSOARP00000008610	9940.ENSOARP00000005359	0	0	0	0	0.061	0	0	0.465	0.476
LRCH1	FUBP3	9940.ENSOARP00000008610	9940.ENSOARP00000008092	0	0	0	0	0.058	0	0	0.578	0.585
LRCH1	KPNA3	9940.ENSOARP00000008610	9940.ENSOARP00000009249	0	0	0	0	0	0	0	0.572	0.572
LRCH1	LRCH3	9940.ENSOARP00000008610	9940.ENSOARP00000021769	0	0	0	0.878	0	0.817	0	0.324	0.823
LRCH1	DOCK8	9940.ENSOARP00000008610	9940.ENSOARP00000014138	0	0	0	0	0.061	0.816	0	0.415	0.89
LRCH2	DOCK8	9940.ENSOARP00000018373	9940.ENSOARP00000014138	0	0	0	0	0.061	0.73	0	0.213	0.783
LRCH2	NEK7	9940.ENSOARP00000018373	9940.ENSOARP00000016605	0	0	0	0	0	0	0	0.461	0.461
LRCH2	LRCH3	9940.ENSOARP00000018373	9940.ENSOARP00000021769	0	0	0	0.887	0	0.629	0	0.239	0.637
LRCH3	UBR2	9940.ENSOARP00000021769	9940.ENSOARP00000003864	0	0	0	0	0.462	0	0	0	0.461
LRCH3	LRCH1	9940.ENSOARP00000021769	9940.ENSOARP00000008610	0	0	0	0.878	0	0.817	0	0.324	0.823
LRCH3	DOCK8	9940.ENSOARP00000021769	9940.ENSOARP00000014138	0	0	0	0	0.061	0.816	0	0.15	0.84
LRCH3	LRCH2	9940.ENSOARP00000021769	9940.ENSOARP00000018373	0	0	0	0.887	0	0.629	0	0.239	0.637
LRCH3	PUM2	9940.ENSOARP00000021769	9940.ENSOARP00000018503	0	0	0	0	0.407	0	0	0	0.407
LRCH3	RMND5A	9940.ENSOARP00000021769	9940.ENSOARP00000022263	0	0	0	0	0.07	0	0	0.463	0.479
LRCH3	PCYT1A	9940.ENSOARP00000021769	9940.ENSOARP00000021820	0	0	0	0	0	0	0	0.697	0.697
LRP1B	KDR	9940.ENSOARP00000010810	9940.ENSOARP00000001106	0	0	0	0	0.045	0.116	0	0.347	0.4
LRRC40	ISLR	9940.ENSOARP00000012663	9940.ENSOARP00000018797	0	0	0	0.56	0.046	0.294	0	0.478	0.438
LRRC61	PPP1CB	9940.ENSOARP00000001469	9940.ENSOARP00000020993	0	0	0	0	0.061	0.409	0	0.147	0.485
LRRC61	PIK3CB	9940.ENSOARP00000001469	9940.ENSOARP00000007773	0	0	0	0	0	0.067	0	0.474	0.488
LSM5	POLR2K	9940.ENSOARP00000007438	9940.ENSOARP00000001540	0	0	0	0	0.645	0	0	0	0.645
LSM5	RPA3	9940.ENSOARP00000007438	9940.ENSOARP00000006138	0	0	0	0	0.736	0	0	0	0.736
LSM5	DDX6	9940.ENSOARP00000007438	9940.ENSOARP00000012283	0	0	0	0	0.064	0.2	0	0.331	0.455
LSM5	TIMM10	9940.ENSOARP00000007438	9940.ENSOARP00000010649	0	0	0	0	0.644	0	0	0	0.644
LSM5	PPIH	9940.ENSOARP00000007438	9940.ENSOARP00000021959	0	0	0	0	0.183	0.979	0	0	0.982
LST1	RBMS1	9940.ENSOARP00000008759	9940.ENSOARP00000007363	0	0	0	0	0	0	0	0.481	0.481
MAGT1	SSR4	9940.ENSOARP00000019794	9940.ENSOARP00000006948	0	0	0	0	0.685	0.817	0	0.052	0.94
MAGT1	TM9SF3	9940.ENSOARP00000019794	9940.ENSOARP00000008927	0	0	0	0	0.543	0	0	0	0.543
MAGT1	TRPM6	9940.ENSOARP00000019794	9940.ENSOARP00000013549	0	0	0	0	0.062	0	0	0.468	0.479
MAGT1	UGGT1	9940.ENSOARP00000019794	9940.ENSOARP00000017117	0	0	0	0	0.114	0.185	0	0.267	0.424
MAGT1	SNAP23	9940.ENSOARP00000019794	9940.ENSOARP00000022064	0	0	0	0	0.48	0	0	0	0.48
MAGT1	TRPM7	9940.ENSOARP00000019794	9940.ENSOARP00000022552	0	0	0	0	0.062	0	0	0.486	0.497
MAN1A1	PLEKHA2	9940.ENSOARP00000009019	9940.ENSOARP00000001790	0	0	0	0	0	0	0	0.439	0.439
MAN1A1	DPM3	9940.ENSOARP00000009019	9940.ENSOARP00000007133	0	0	0	0	0.047	0	0	0.397	0.4
MAN1A1	STRN	9940.ENSOARP00000009019	9940.ENSOARP00000010800	0	0	0	0	0	0	0	0.414	0.414
MAP3K7	CARD11	9940.ENSOARP00000013207	9940.ENSOARP00000004667	0	0	0	0	0	0.416	0	0.205	0.515
MAP3K7	PRKCE	9940.ENSOARP00000013207	9940.ENSOARP00000006275	0	0	0	0.558	0.062	0.43	0	0.068	0.449
MAP3K7	SYK	9940.ENSOARP00000013207	9940.ENSOARP00000008390	0	0	0	0.577	0	0.368	0	0.183	0.407
MAP3K7	VAV3	9940.ENSOARP00000013207	9940.ENSOARP00000020211	0	0	0	0	0	0.191	0	0.356	0.456
MAP3K7	BIRC8	9940.ENSOARP00000013207	9940.ENSOARP00000014796	0	0	0	0	0.062	0.199	0	0.38	0.493
MAP3K7	UBE2N	9940.ENSOARP00000013207	9940.ENSOARP00000021574	0	0	0	0	0.061	0.827	0	0.326	0.88
MAP3K7	CHUK	9940.ENSOARP00000013207	9940.ENSOARP00000014832	0	0	0	0.578	0.087	0.612	0.8	0.572	0.94
MAP4K5	IPMK	9940.ENSOARP00000022189	9940.ENSOARP00000013867	0	0	0	0	0.086	0	0	0.597	0.616
MAT1A	AHCYL2	9940.ENSOARP00000010917	9940.ENSOARP00000004684	0.122	0	0	0	0.644	0	0	0.575	0.855
MAT1A	GAPDH	9940.ENSOARP00000010917	9940.ENSOARP00000008476	0.112	0	0	0	0.072	0	0	0.357	0.424
MAT1A	EIF5A2	9940.ENSOARP00000010917	9940.ENSOARP00000022321	0.122	0	0	0	0.095	0	0	0.317	0.409
MAT1A	PCYT1A	9940.ENSOARP00000010917	9940.ENSOARP00000021820	0.041	0	0	0	0.062	0	0	0.485	0.496
MBNL1	FNDC3A	9940.ENSOARP00000003951	9940.ENSOARP00000008989	0	0	0	0	0.062	0	0	0.488	0.499
MBNL1	TIA1	9940.ENSOARP00000003951	9940.ENSOARP00000021169	0	0	0	0	0.062	0.3	0	0.469	0.62
MBNL2	ACSS3	9940.ENSOARP00000002852	9940.ENSOARP00000016296	0	0	0	0	0	0	0	0.549	0.549
MBNL2	TIA1	9940.ENSOARP00000002852	9940.ENSOARP00000021169	0	0	0	0	0.061	0.527	0	0.39	0.705
MCCC2	ALDH6A1	9940.ENSOARP00000005645	9940.ENSOARP00000000983	0	0	0	0	0.574	0	0	0.262	0.672
MCCC2	GFM1	9940.ENSOARP00000005645	9940.ENSOARP00000002573	0	0	0	0	0.054	0	0	0.421	0.428
MCCC2	DHX30	9940.ENSOARP00000005645	9940.ENSOARP00000003082	0	0	0	0	0	0	0	0.537	0.537
MEX3C	CNOT7	9940.ENSOARP00000005001	9940.ENSOARP00000010123	0	0	0	0	0.066	0.082	0	0.646	0.669
MMP7	FASLG	9940.ENSOARP00000006547	9940.ENSOARP00000015641	0	0	0	0	0	0.054	0	0.409	0.417
MMP7	GAPDH	9940.ENSOARP00000006547	9940.ENSOARP00000008476	0	0	0	0	0	0	0	0.483	0.483
MMP7	CNOT7	9940.ENSOARP00000006547	9940.ENSOARP00000010123	0	0	0	0	0.062	0.757	0	0	0.762
MOSPD2	TRIM23	9940.ENSOARP00000012753	9940.ENSOARP00000006667	0	0	0	0	0.062	0.079	0	0.528	0.556
MOSPD2	SSR4	9940.ENSOARP00000012753	9940.ENSOARP00000006948	0	0	0	0	0	0.421	0	0	0.42
MOSPD2	SACM1L	9940.ENSOARP00000012753	9940.ENSOARP00000010901	0	0	0	0	0.082	0.193	0	0.476	0.577
MOSPD2	KLHL24	9940.ENSOARP00000012753	9940.ENSOARP00000022190	0	0	0	0	0.061	0.072	0	0.394	0.425
MPDZ	PRKCI	9940.ENSOARP00000014885	9940.ENSOARP00000000321	0	0	0	0	0.06	0.429	0	0.442	0.674
MPDZ	CASK	9940.ENSOARP00000014885	9940.ENSOARP00000002906	0	0	0	0	0.076	0.212	0	0.375	0.505
MPDZ	MSN	9940.ENSOARP00000014885	9940.ENSOARP00000005414	0	0	0	0	0.055	0.288	0	0.278	0.472
MPDZ	TRPC1	9940.ENSOARP00000014885	9940.ENSOARP00000006425	0	0	0	0	0.076	0.571	0	0.187	0.649
MPDZ	ZDHHC9	9940.ENSOARP00000014885	9940.ENSOARP00000016192	0	0	0	0	0	0	0	0.504	0.504
MPDZ	LIN7C	9940.ENSOARP00000014885	9940.ENSOARP00000016183	0	0	0	0.712	0	0.537	0	0.405	0.587
MPDZ	MPP5	9940.ENSOARP00000014885	9940.ENSOARP00000022750	0	0	0	0	0.061	0.743	0	0.653	0.909
MPL	JAK1	9940.ENSOARP00000022055	9940.ENSOARP00000010851	0	0	0	0	0	0.207	0.6	0.303	0.759
MPP5	PRKCI	9940.ENSOARP00000022750	9940.ENSOARP00000000321	0	0	0	0	0.061	0.193	0	0.782	0.82
MPP5	MPDZ	9940.ENSOARP00000022750	9940.ENSOARP00000014885	0	0	0	0	0.061	0.743	0	0.653	0.909
MPP5	LIN7C	9940.ENSOARP00000022750	9940.ENSOARP00000016183	0	0	0	0	0.062	0.69	0	0.733	0.915
MPP5	FBLN1	9940.ENSOARP00000022750	9940.ENSOARP00000020846	0	0	0	0	0	0.484	0	0	0.483
MPP5	DMXL2	9940.ENSOARP00000022750	9940.ENSOARP00000022536	0	0	0	0	0.062	0	0	0.471	0.482
MRPS18A	RPL10	9940.ENSOARP00000008878	9940.ENSOARP00000005329	0	0	0	0	0.146	0.375	0	0.06	0.454
MRPS18A	RPS15	9940.ENSOARP00000008878	9940.ENSOARP00000016778	0	0	0	0	0.103	0.305	0	0.207	0.462
MRPS18A	SNAP23	9940.ENSOARP00000008878	9940.ENSOARP00000022064	0	0	0	0	0	0	0	0.49	0.489
MRPS18A	RPL23	9940.ENSOARP00000008878	9940.ENSOARP00000010754	0	0	0	0	0.114	0.445	0	0.086	0.511
MRPS18A	RPS23	9940.ENSOARP00000008878	9940.ENSOARP00000016626	0	0	0	0	0.16	0.472	0	0.103	0.567
MRPS18A	RPS18	9940.ENSOARP00000008878	9940.ENSOARP00000009768	0	0	0	0	0.062	0.495	0	0.323	0.651
MSN	AKT3	9940.ENSOARP00000005414	9940.ENSOARP00000006511	0	0	0	0	0	0.079	0	0.376	0.4
MSN	MPDZ	9940.ENSOARP00000005414	9940.ENSOARP00000014885	0	0	0	0	0.055	0.288	0	0.278	0.472
MSN	VCL	9940.ENSOARP00000005414	9940.ENSOARP00000009202	0	0	0	0	0.062	0.068	0	0.482	0.507
MSN	SYK	9940.ENSOARP00000005414	9940.ENSOARP00000008390	0	0	0	0	0.062	0.18	0	0.433	0.526
MSN	ROCK1	9940.ENSOARP00000005414	9940.ENSOARP00000009486	0	0	0	0	0.062	0.221	0	0.423	0.542
MSN	ROCK2	9940.ENSOARP00000005414	9940.ENSOARP00000017074	0	0	0	0	0.061	0.221	0	0.659	0.729
MSN	PLS3	9940.ENSOARP00000005414	9940.ENSOARP00000018311	0	0	0	0	0.06	0.756	0	0.101	0.775
MT4	ATP7A	9940.ENSOARP00000019726	9940.ENSOARP00000019703	0	0	0	0	0	0	0	0.499	0.499
MTM1	PIK3C2A	9940.ENSOARP00000009582	9940.ENSOARP00000004688	0	0	0	0	0.062	0.179	0.65	0.459	0.834
MTM1	CUL4B	9940.ENSOARP00000009582	9940.ENSOARP00000014203	0	0	0	0	0.08	0.165	0	0.376	0.478
MTM1	RNF114	9940.ENSOARP00000009582	9940.ENSOARP00000014091	0	0	0	0	0	0	0	0.512	0.512
MTM1	PLCB4	9940.ENSOARP00000009582	9940.ENSOARP00000010242	0	0	0	0	0	0	0.65	0.058	0.656
MTM1	PLCB1	9940.ENSOARP00000009582	9940.ENSOARP00000009872	0	0	0	0	0	0	0.65	0.058	0.656
MTM1	PIP4K2B	9940.ENSOARP00000009582	9940.ENSOARP00000010554	0	0	0	0	0.061	0.043	0.65	0.086	0.674
MTM1	SACM1L	9940.ENSOARP00000009582	9940.ENSOARP00000010901	0	0	0	0	0.062	0	0.65	0.236	0.727
MTM1	PIKFYVE	9940.ENSOARP00000009582	9940.ENSOARP00000020436	0	0	0	0	0.065	0	0.9	0.556	0.954
MTPN	CYB5A	9940.ENSOARP00000010367	9940.ENSOARP00000005022	0	0	0	0	0	0.484	0	0	0.483
MTPN	IRS1	9940.ENSOARP00000010367	9940.ENSOARP00000021991	0	0	0	0	0.65	0.093	0	0.084	0.683
MTPN	TCF12	9940.ENSOARP00000010367	9940.ENSOARP00000022433	0	0	0	0	0.687	0.044	0	0	0.687
MYO1B	STK4	9940.ENSOARP00000015081	9940.ENSOARP00000005063	0	0.003	0	0	0.404	0	0	0	0.404
MYO1B	PPP3CA	9940.ENSOARP00000015081	9940.ENSOARP00000014611	0	0	0	0	0.333	0.158	0	0	0.414
MYO1D	STK4	9940.ENSOARP00000010865	9940.ENSOARP00000005063	0	0.004	0	0	0.404	0	0	0	0.404
MYO1D	PLS3	9940.ENSOARP00000010865	9940.ENSOARP00000018311	0	0	0	0	0.085	0.118	0	0.33	0.412
MYO1D	PPP3CA	9940.ENSOARP00000010865	9940.ENSOARP00000014611	0	0	0	0	0.333	0.158	0	0	0.414
MYRIP	STXBP1	9940.ENSOARP00000002698	9940.ENSOARP00000012684	0	0	0	0	0.062	0	0	0.455	0.466
MYRIP	ACAP2	9940.ENSOARP00000002698	9940.ENSOARP00000021903	0	0	0	0	0	0	0	0.548	0.548
MYRIP	RAB27A	9940.ENSOARP00000002698	9940.ENSOARP00000022470	0	0	0	0	0	0.158	0	0.882	0.897
N4BP2	BDP1	9940.ENSOARP00000013400	9940.ENSOARP00000005750	0	0	0	0	0.409	0	0	0	0.408
N4BP2	CD99	9940.ENSOARP00000013400	9940.ENSOARP00000008798	0	0	0	0	0	0	0	0.522	0.522
NAA16	EXD1	9940.ENSOARP00000007565	9940.ENSOARP00000021835	0	0	0	0	0	0	0	0.404	0.404
NAA16	PSMD1	9940.ENSOARP00000007565	9940.ENSOARP00000022226	0	0	0	0	0.089	0.109	0	0.376	0.449
NALCN	TAC1	9940.ENSOARP00000005068	9940.ENSOARP00000004941	0	0	0	0	0.062	0	0	0.567	0.576
NALCN	PLCB4	9940.ENSOARP00000005068	9940.ENSOARP00000010242	0	0	0	0	0.061	0	0	0.416	0.428
NALCN	TMTC1	9940.ENSOARP00000005068	9940.ENSOARP00000021014	0	0	0	0	0.062	0	0	0.445	0.457
NALCN	SYT1	9940.ENSOARP00000005068	9940.ENSOARP00000016119	0	0	0	0	0.217	0.107	0	0.381	0.529
NALCN	RAPGEF5	9940.ENSOARP00000005068	9940.ENSOARP00000012690	0	0	0	0	0.061	0	0	0.551	0.56
NALCN	CREB5	9940.ENSOARP00000005068	9940.ENSOARP00000009726	0	0	0	0	0.046	0	0	0.565	0.567
NAPA	STX12	9940.ENSOARP00000012052	9940.ENSOARP00000003522	0	0	0	0	0.062	0.638	0	0.42	0.785
NAPA	VAMP7	9940.ENSOARP00000012052	9940.ENSOARP00000004019	0	0	0	0	0.091	0.425	0	0.382	0.648
NAPA	SCFD1	9940.ENSOARP00000012052	9940.ENSOARP00000005739	0	0	0	0	0.082	0.675	0	0.409	0.808
NAPA	SNAP25	9940.ENSOARP00000012052	9940.ENSOARP00000011011	0	0	0	0	0.107	0.784	0	0.485	0.891
NAPA	STXBP1	9940.ENSOARP00000012052	9940.ENSOARP00000012684	0	0	0	0	0.114	0.25	0	0.389	0.558
NAPA	SNAP23	9940.ENSOARP00000012052	9940.ENSOARP00000022064	0	0	0	0	0.062	0.613	0	0.344	0.741
NAPA	VAMP4	9940.ENSOARP00000012052	9940.ENSOARP00000014641	0	0	0	0	0.075	0.626	0	0.338	0.75
NAPA	STX7	9940.ENSOARP00000012052	9940.ENSOARP00000015351	0	0	0	0	0.062	0.594	0	0.485	0.786
NAPB	STX12	9940.ENSOARP00000005879	9940.ENSOARP00000003522	0	0	0	0	0.062	0.57	0	0.319	0.701
NAPB	VAMP7	9940.ENSOARP00000005879	9940.ENSOARP00000004019	0	0	0	0	0.091	0.425	0	0.382	0.648
NAPB	SCFD1	9940.ENSOARP00000005879	9940.ENSOARP00000005739	0	0	0	0	0.082	0.675	0	0.409	0.808
NAPB	STXBP1	9940.ENSOARP00000005879	9940.ENSOARP00000012684	0	0	0	0	0.114	0.25	0	0.389	0.558
NAPB	STX7	9940.ENSOARP00000005879	9940.ENSOARP00000015351	0	0	0	0	0.062	0.57	0	0.312	0.698
NAPB	VAMP4	9940.ENSOARP00000005879	9940.ENSOARP00000014641	0	0	0	0	0.075	0.626	0	0.338	0.75
NAPB	SNAP23	9940.ENSOARP00000005879	9940.ENSOARP00000022064	0	0	0	0	0.062	0.613	0	0.466	0.789
NAPB	SNAP25	9940.ENSOARP00000005879	9940.ENSOARP00000011011	0	0	0	0	0.107	0.707	0	0.462	0.846
NCAM2	CNTN1	9940.ENSOARP00000016688	9940.ENSOARP00000021350	0	0	0	0.567	0.112	0.193	0	0.512	0.411
NCAM2	DLG1	9940.ENSOARP00000016688	9940.ENSOARP00000021884	0	0	0	0	0.046	0.449	0	0.352	0.629
NCKAP1	FNBP1	9940.ENSOARP00000017993	9940.ENSOARP00000008807	0	0	0	0	0.061	0.187	0	0.349	0.459
NCKAP1	ACTR3	9940.ENSOARP00000017993	9940.ENSOARP00000012625	0	0	0	0	0.061	0.117	0	0.468	0.52
NCKAP1	WASF3	9940.ENSOARP00000017993	9940.ENSOARP00000013602	0	0	0	0	0.062	0.737	0	0.526	0.872
NCKAP1	FNBP1L	9940.ENSOARP00000017993	9940.ENSOARP00000018106	0	0	0	0	0.062	0.187	0	0.349	0.46
NDFIP2	PRSS22	9940.ENSOARP00000000419	9940.ENSOARP00000000135	0	0	0	0	0	0	0	0.469	0.469
NDFIP2	STXBP1	9940.ENSOARP00000000419	9940.ENSOARP00000012684	0	0	0	0	0	0.067	0	0.39	0.406
NDFIP2	SLC11A1	9940.ENSOARP00000000419	9940.ENSOARP00000020985	0	0	0	0	0.092	0.247	0	0.252	0.443
NEK7	LRCH2	9940.ENSOARP00000016605	9940.ENSOARP00000018373	0	0	0	0	0	0	0	0.461	0.461
NEK7	ALS2	9940.ENSOARP00000016605	9940.ENSOARP00000018729	0	0	0	0	0.062	0.483	0	0.043	0.495
NFU1	NUBPL	9940.ENSOARP00000021269	9940.ENSOARP00000006808	0.122	0	0	0	0.095	0	0	0.465	0.537
NFU1	EPM2AIP1	9940.ENSOARP00000021269	9940.ENSOARP00000015016	0	0	0	0	0	0	0	0.584	0.584
NMNAT2	FBXO45	9940.ENSOARP00000001003	9940.ENSOARP00000021852	0	0	0	0	0	0	0	0.469	0.469
NMNAT2	SNAP25	9940.ENSOARP00000001003	9940.ENSOARP00000011011	0	0	0	0	0.422	0	0	0.213	0.525
NMNAT2	TNKS	9940.ENSOARP00000001003	9940.ENSOARP00000010894	0	0	0	0	0	0	0	0.579	0.579
NMT2	ALAS2	9940.ENSOARP00000008608	9940.ENSOARP00000006085	0	0	0	0	0	0	0	0.679	0.679
NMT2	CBX3	9940.ENSOARP00000008608	9940.ENSOARP00000010784	0	0	0	0	0	0	0	0.414	0.414
NMT2	ARL5A	9940.ENSOARP00000008608	9940.ENSOARP00000009068	0	0	0	0	0.061	0.105	0	0.377	0.43
NMT2	DZIP3	9940.ENSOARP00000008608	9940.ENSOARP00000020415	0	0	0	0	0.046	0	0	0.466	0.468
NMT2	NVL	9940.ENSOARP00000008608	9940.ENSOARP00000017208	0	0	0	0	0.061	0	0	0.537	0.546
NOXA1	CCNT2	9940.ENSOARP00000001349	9940.ENSOARP00000012066	0	0	0	0	0	0.408	0	0	0.408
NUBPL	ACAD9	9940.ENSOARP00000006808	9940.ENSOARP00000002817	0	0	0	0	0	0	0	0.509	0.509
NUBPL	NFU1	9940.ENSOARP00000006808	9940.ENSOARP00000021269	0.122	0	0	0	0.095	0	0	0.465	0.537
NUBPL	EXD1	9940.ENSOARP00000006808	9940.ENSOARP00000021835	0	0	0	0	0.06	0	0	0.538	0.547
NUBPL	ZMYM4	9940.ENSOARP00000006808	9940.ENSOARP00000020915	0	0	0	0	0	0	0	0.738	0.738
NUDT14	RPS26	9940.ENSOARP00000009006	9940.ENSOARP00000012973	0	0	0	0	0.062	0.399	0	0	0.412
NUDT14	EIF2S1	9940.ENSOARP00000009006	9940.ENSOARP00000022752	0	0	0	0	0.062	0.378	0	0.083	0.418
NUDT14	RPS15	9940.ENSOARP00000009006	9940.ENSOARP00000016778	0	0	0	0	0.062	0.418	0	0.051	0.436
NUDT14	RPS18	9940.ENSOARP00000009006	9940.ENSOARP00000009768	0	0	0	0	0.062	0.465	0	0	0.476
NUDT14	SLC9A6	9940.ENSOARP00000009006	9940.ENSOARP00000012317	0	0	0	0	0	0	0	0.487	0.487
NUS1	UPRT	9940.ENSOARP00000009298	9940.ENSOARP00000019545	0.157	0	0	0	0	0	0	0.319	0.401
NVL	HELLS	9940.ENSOARP00000017208	9940.ENSOARP00000004811	0.041	0	0	0	0.062	0.134	0	0.467	0.529
NVL	NMT2	9940.ENSOARP00000017208	9940.ENSOARP00000008608	0	0	0	0	0.061	0	0	0.537	0.546
NVL	DDX18	9940.ENSOARP00000017208	9940.ENSOARP00000012913	0	0	0	0	0.668	0.056	0	0.05	0.676
NVL	YTHDC2	9940.ENSOARP00000017208	9940.ENSOARP00000017431	0	0	0	0	0.643	0	0	0.06	0.65
OCIAD2	ARFIP1	9940.ENSOARP00000019450	9940.ENSOARP00000003886	0	0	0	0	0.061	0	0	0.52	0.53
OCIAD2	CTSO	9940.ENSOARP00000019450	9940.ENSOARP00000007227	0	0	0	0	0	0	0	0.561	0.561
OCRL	SNX9	9940.ENSOARP00000015851	9940.ENSOARP00000004588	0	0	0	0	0.048	0.139	0	0.598	0.641
OCRL	PIK3C2A	9940.ENSOARP00000015851	9940.ENSOARP00000004688	0	0	0	0	0.062	0.079	0.65	0.182	0.719
OCRL	EPS15	9940.ENSOARP00000015851	9940.ENSOARP00000004830	0	0	0	0	0.062	0.225	0	0.322	0.464
OCRL	PIK3CB	9940.ENSOARP00000015851	9940.ENSOARP00000007773	0	0	0	0	0.062	0.079	0.65	0.052	0.675
OCRL	RAB6A	9940.ENSOARP00000015851	9940.ENSOARP00000008575	0	0	0	0	0.062	0.581	0	0.397	0.742
OCRL	CDC42	9940.ENSOARP00000015851	9940.ENSOARP00000008675	0	0	0	0	0	0.07	0	0.594	0.606
OCRL	RAB28	9940.ENSOARP00000015851	9940.ENSOARP00000008930	0	0	0	0	0.061	0.373	0	0.154	0.458
OCRL	RAB6B	9940.ENSOARP00000015851	9940.ENSOARP00000008991	0	0	0	0	0.062	0.581	0	0.083	0.608
OCRL	PLCB1	9940.ENSOARP00000015851	9940.ENSOARP00000009872	0	0	0	0	0	0.152	0.65	0.136	0.721
OCRL	PLCB4	9940.ENSOARP00000015851	9940.ENSOARP00000010242	0	0	0	0	0	0.152	0.65	0.176	0.734
OCRL	PIP4K2B	9940.ENSOARP00000015851	9940.ENSOARP00000010554	0	0	0	0	0.062	0	0.65	0.151	0.696
OCRL	SACM1L	9940.ENSOARP00000015851	9940.ENSOARP00000010901	0	0.012	0	0	0.062	0.115	0.65	0.483	0.829
OCRL	RAB5B	9940.ENSOARP00000015851	9940.ENSOARP00000011427	0	0	0	0	0.061	0.21	0	0.306	0.44
OCRL	TMOD3	9940.ENSOARP00000015851	9940.ENSOARP00000022524	0	0	0	0	0	0	0	0.44	0.44
OCRL	ACAP2	9940.ENSOARP00000015851	9940.ENSOARP00000021903	0	0	0	0	0.062	0.194	0	0.417	0.52
OCRL	EEA1	9940.ENSOARP00000015851	9940.ENSOARP00000016984	0	0	0	0	0.061	0	0	0.589	0.597
OCRL	ZDHHC9	9940.ENSOARP00000015851	9940.ENSOARP00000016192	0	0	0	0	0.141	0	0	0.579	0.622
OTUD6B	WDR48	9940.ENSOARP00000010734	9940.ENSOARP00000001969	0	0	0	0	0.091	0	0	0.377	0.409
OTUD6B	SNX13	9940.ENSOARP00000010734	9940.ENSOARP00000010098	0	0	0	0	0.407	0	0	0	0.407
OTUD6B	USP37	9940.ENSOARP00000010734	9940.ENSOARP00000021053	0	0	0	0	0	0	0	0.487	0.487
OXCT1	ALDH6A1	9940.ENSOARP00000009587	9940.ENSOARP00000000983	0	0	0	0	0.062	0	0	0.438	0.45
OXCT1	ACAD9	9940.ENSOARP00000009587	9940.ENSOARP00000002817	0.092	0	0	0	0.06	0	0	0.482	0.519
OXCT1	TMEM9	9940.ENSOARP00000009587	9940.ENSOARP00000019211	0	0	0	0	0	0.745	0	0	0.745
OXR1	OXSR1	9940.ENSOARP00000016435	9940.ENSOARP00000001135	0	0	0	0	0.061	0	0	0.538	0.547
OXR1	RAB6A	9940.ENSOARP00000016435	9940.ENSOARP00000008575	0	0	0	0	0.062	0	0	0.445	0.457
OXR1	RAB6B	9940.ENSOARP00000016435	9940.ENSOARP00000008991	0	0	0	0	0.062	0	0	0.644	0.651
OXR1	RNF144B	9940.ENSOARP00000016435	9940.ENSOARP00000010892	0	0	0	0	0	0	0	0.418	0.418
OXR1	ATP6V1A	9940.ENSOARP00000016435	9940.ENSOARP00000020933	0	0	0	0	0.062	0.165	0	0.302	0.405
OXR1	EIF2S1	9940.ENSOARP00000016435	9940.ENSOARP00000022752	0	0	0	0	0	0	0	0.42	0.42
OXR1	DMXL2	9940.ENSOARP00000016435	9940.ENSOARP00000022536	0	0	0	0	0.081	0.052	0	0.468	0.496
OXSR1	UBE2N	9940.ENSOARP00000001135	9940.ENSOARP00000021574	0	0	0	0	0.062	0	0	0.461	0.472
OXSR1	OXR1	9940.ENSOARP00000001135	9940.ENSOARP00000016435	0	0	0	0	0.061	0	0	0.538	0.547
OXSR1	SLC12A1	9940.ENSOARP00000001135	9940.ENSOARP00000022595	0	0	0	0	0	0.197	0	0.543	0.618
OXSR1	CAB39	9940.ENSOARP00000001135	9940.ENSOARP00000022215	0	0	0	0	0.062	0.297	0	0.541	0.671
PABPC1	PPP1CB	9940.ENSOARP00000000076	9940.ENSOARP00000020993	0	0	0	0	0.053	0.428	0	0	0.435
PABPC1	PAPOLG	9940.ENSOARP00000000076	9940.ENSOARP00000001641	0	0	0	0	0.062	0.207	0	0.306	0.438
PABPC1	RBMS1	9940.ENSOARP00000000076	9940.ENSOARP00000007363	0	0	0	0.612	0.062	0.431	0	0.105	0.457
PABPC1	EIF2S1	9940.ENSOARP00000000076	9940.ENSOARP00000022752	0	0	0	0	0.407	0	0	0.144	0.47
PABPC1	DDX18	9940.ENSOARP00000000076	9940.ENSOARP00000012913	0	0	0	0	0.141	0.118	0	0.358	0.471
PABPC1	PUM2	9940.ENSOARP00000000076	9940.ENSOARP00000018503	0	0	0	0	0.062	0.198	0	0.389	0.5
PABPC1	PUM1	9940.ENSOARP00000000076	9940.ENSOARP00000001997	0	0	0	0	0.064	0.198	0	0.399	0.509
PABPC1	XPO1	9940.ENSOARP00000000076	9940.ENSOARP00000021667	0	0	0	0	0.062	0.237	0	0.376	0.514
PABPC1	CNOT7	9940.ENSOARP00000000076	9940.ENSOARP00000010123	0	0	0	0	0.062	0.43	0	0.307	0.597
PABPC1	PAN3	9940.ENSOARP00000000076	9940.ENSOARP00000013179	0	0	0	0	0.062	0.372	0	0.377	0.6
PABPC1	PARN	9940.ENSOARP00000000076	9940.ENSOARP00000008127	0	0	0	0	0.06	0.164	0	0.581	0.641
PABPC1	DDX6	9940.ENSOARP00000000076	9940.ENSOARP00000012283	0	0	0	0	0.062	0.237	0	0.587	0.678
PABPC1	DDX3X	9940.ENSOARP00000000076	9940.ENSOARP00000002591	0	0	0	0	0.329	0.195	0	0.457	0.681
PABPC1	EIF4E	9940.ENSOARP00000000076	9940.ENSOARP00000017077	0	0	0	0	0.062	0.436	0	0.731	0.845
PABPC1	SMG1	9940.ENSOARP00000000076	9940.ENSOARP00000011735	0	0	0	0	0.061	0.829	0	0.309	0.879
PAG1	STK32B	9940.ENSOARP00000009507	9940.ENSOARP00000007701	0	0	0	0	0	0	0	0.464	0.463
PAG1	CDKL2	9940.ENSOARP00000009507	9940.ENSOARP00000016628	0	0	0	0	0	0	0	0.468	0.468
PAG1	SERPINF2	9940.ENSOARP00000009507	9940.ENSOARP00000015112	0	0	0	0	0	0	0	0.536	0.536
PAK2	API5	9940.ENSOARP00000021865	9940.ENSOARP00000000175	0	0	0	0	0.483	0	0	0	0.483
PAK2	FLNA	9940.ENSOARP00000021865	9940.ENSOARP00000005603	0	0	0	0	0.061	0.201	0	0.377	0.491
PAK2	RRAS2	9940.ENSOARP00000021865	9940.ENSOARP00000007648	0	0	0	0	0.056	0.239	0	0.246	0.411
PAK2	CDC42	9940.ENSOARP00000021865	9940.ENSOARP00000008675	0	0	0	0	0.061	0.376	0.8	0.133	0.884
PAK2	CAPRIN1	9940.ENSOARP00000021865	9940.ENSOARP00000019372	0	0	0	0	0.407	0	0	0	0.407
PAN3	PABPC1	9940.ENSOARP00000013179	9940.ENSOARP00000000076	0	0	0	0	0.062	0.372	0	0.377	0.6
PAN3	RGS22	9940.ENSOARP00000013179	9940.ENSOARP00000001779	0	0	0	0	0	0	0	0.465	0.465
PAN3	CNOT7	9940.ENSOARP00000013179	9940.ENSOARP00000010123	0	0	0	0	0.137	0	0	0.429	0.486
PAN3	SMG1	9940.ENSOARP00000013179	9940.ENSOARP00000011735	0	0	0	0	0.466	0	0	0	0.465
PAN3	DDX6	9940.ENSOARP00000013179	9940.ENSOARP00000012283	0	0	0	0	0.046	0.373	0	0.141	0.441
PAN3	PUM2	9940.ENSOARP00000013179	9940.ENSOARP00000018503	0	0	0	0	0.448	0	0	0.055	0.456
PAN3	PPP1CB	9940.ENSOARP00000013179	9940.ENSOARP00000020993	0	0	0	0	0.585	0	0	0	0.585
PAPOLG	PABPC1	9940.ENSOARP00000001641	9940.ENSOARP00000000076	0	0	0	0	0.062	0.207	0	0.306	0.438
PAPOLG	PUS10	9940.ENSOARP00000001641	9940.ENSOARP00000001379	0	0	0	0	0	0	0	0.519	0.519
PAPOLG	XPO1	9940.ENSOARP00000001641	9940.ENSOARP00000021667	0	0	0	0	0.081	0	0	0.383	0.408
PAPOLG	ZFR	9940.ENSOARP00000001641	9940.ENSOARP00000013112	0	0	0	0	0.154	0	0	0.462	0.525
PAPOLG	PPP1CB	9940.ENSOARP00000001641	9940.ENSOARP00000020993	0	0	0	0	0.087	0.572	0	0.11	0.621
PAPOLG	YTHDC2	9940.ENSOARP00000001641	9940.ENSOARP00000017431	0	0	0	0	0.144	0.623	0	0.328	0.764
PARN	PABPC1	9940.ENSOARP00000008127	9940.ENSOARP00000000076	0	0	0	0	0.06	0.164	0	0.581	0.641
PARN	PUM1	9940.ENSOARP00000008127	9940.ENSOARP00000001997	0	0	0	0	0.221	0	0	0.471	0.57
PARN	RBMS1	9940.ENSOARP00000008127	9940.ENSOARP00000007363	0	0	0	0	0.59	0	0	0	0.59
PARN	FUBP3	9940.ENSOARP00000008127	9940.ENSOARP00000008092	0	0	0	0	0.061	0.136	0	0.352	0.428
PARN	DDX6	9940.ENSOARP00000008127	9940.ENSOARP00000012283	0	0	0	0	0.062	0	0	0.391	0.404
PARN	CNOT7	9940.ENSOARP00000008127	9940.ENSOARP00000010123	0	0	0	0	0.062	0	0	0.429	0.441
PARN	EIF4E	9940.ENSOARP00000008127	9940.ENSOARP00000017077	0	0	0	0	0.079	0	0	0.537	0.555
PARN	PUM2	9940.ENSOARP00000008127	9940.ENSOARP00000018503	0	0	0	0	0.221	0	0	0.459	0.56
PARVA	ITGA6	9940.ENSOARP00000008904	9940.ENSOARP00000001243	0	0	0	0	0.062	0	0.6	0.149	0.652
PARVA	SLC22A18	9940.ENSOARP00000008904	9940.ENSOARP00000002715	0	0	0	0	0	0	0	0.778	0.778
PARVA	TXN	9940.ENSOARP00000008904	9940.ENSOARP00000007408	0	0	0	0	0.046	0	0	0.429	0.432
PARVA	STAG1	9940.ENSOARP00000008904	9940.ENSOARP00000008447	0	0	0	0	0	0	0	0.644	0.644
PARVA	ITGA2	9940.ENSOARP00000008904	9940.ENSOARP00000008810	0	0	0	0	0.061	0	0.6	0.214	0.678
PARVA	ITGA1	9940.ENSOARP00000008904	9940.ENSOARP00000008893	0	0	0	0	0.062	0	0.6	0.098	0.632
PARVA	VPS36	9940.ENSOARP00000008904	9940.ENSOARP00000010013	0	0	0	0	0	0	0	0.483	0.483
PARVA	VCL	9940.ENSOARP00000008904	9940.ENSOARP00000009202	0	0	0	0	0.062	0	0	0.544	0.553
PARVA	ITGB8	9940.ENSOARP00000008904	9940.ENSOARP00000010756	0	0	0	0	0.061	0.208	0.6	0.182	0.724
PARVA	PARVB	9940.ENSOARP00000008904	9940.ENSOARP00000020694	0	0	0	0.974	0	0.816	0	0.744	0.819
PARVB	CALY	9940.ENSOARP00000020694	9940.ENSOARP00000000842	0	0	0	0	0	0	0	0.648	0.648
PARVB	STAG1	9940.ENSOARP00000020694	9940.ENSOARP00000008447	0	0	0	0	0	0	0	0.486	0.485
PARVB	PARVA	9940.ENSOARP00000020694	9940.ENSOARP00000008904	0	0	0	0.974	0	0.816	0	0.744	0.819
PARVB	VCL	9940.ENSOARP00000020694	9940.ENSOARP00000009202	0	0	0	0	0.062	0	0	0.544	0.553
PARVB	VPS36	9940.ENSOARP00000020694	9940.ENSOARP00000010013	0	0	0	0	0	0	0	0.483	0.483
PARVB	TCAP	9940.ENSOARP00000020694	9940.ENSOARP00000012406	0	0	0	0	0	0	0	0.434	0.434
PCM1	PNPLA7	9940.ENSOARP00000009665	9940.ENSOARP00000000958	0	0	0	0	0	0.405	0	0	0.405
PCM1	CEP135	9940.ENSOARP00000009665	9940.ENSOARP00000003206	0	0	0	0	0.062	0.054	0	0.471	0.489
PCM1	PRKAR2B	9940.ENSOARP00000009665	9940.ENSOARP00000005311	0	0	0	0	0	0.666	0	0.042	0.666
PCM1	TM9SF3	9940.ENSOARP00000009665	9940.ENSOARP00000008927	0	0	0	0	0.499	0	0	0	0.499
PCM1	PRKG2	9940.ENSOARP00000009665	9940.ENSOARP00000020488	0	0	0	0	0	0.405	0	0	0.405
PCM1	SNX13	9940.ENSOARP00000009665	9940.ENSOARP00000010098	0	0	0	0	0.407	0	0	0	0.407
PCM1	KTN1	9940.ENSOARP00000009665	9940.ENSOARP00000022672	0	0	0	0	0.456	0	0	0.252	0.575
PCM1	PRKAR2A	9940.ENSOARP00000009665	9940.ENSOARP00000017324	0	0	0	0	0	0.666	0	0.042	0.666
PCYT1A	GALNT2	9940.ENSOARP00000021820	9940.ENSOARP00000003318	0	0	0	0	0.061	0	0	0.474	0.484
PCYT1A	CDS1	9940.ENSOARP00000021820	9940.ENSOARP00000003422	0.1	0	0	0	0.062	0	0	0.392	0.441
PCYT1A	MAT1A	9940.ENSOARP00000021820	9940.ENSOARP00000010917	0.041	0	0	0	0.062	0	0	0.485	0.496
PCYT1A	CDS2	9940.ENSOARP00000021820	9940.ENSOARP00000018560	0.1	0	0	0	0.062	0	0	0.392	0.441
PCYT1A	GPCPD1	9940.ENSOARP00000021820	9940.ENSOARP00000018918	0.095	0	0	0	0.062	0	0	0.554	0.588
PCYT1A	ETNK1	9940.ENSOARP00000021820	9940.ENSOARP00000021600	0.049	0	0	0	0.087	0	0	0.428	0.459
PCYT1A	LRCH3	9940.ENSOARP00000021820	9940.ENSOARP00000021769	0	0	0	0	0	0	0	0.697	0.697
PDE3A	APRT	9940.ENSOARP00000021967	9940.ENSOARP00000014528	0	0	0	0	0	0	0.9	0	0.9
PDE3A	GUCY2F	9940.ENSOARP00000021967	9940.ENSOARP00000019391	0	0	0	0	0	0	0.65	0.261	0.73
PDE4DIP	PRKAR2B	9940.ENSOARP00000022004	9940.ENSOARP00000005311	0	0	0	0	0	0.518	0	0.069	0.532
PDE4DIP	SLC30A9	9940.ENSOARP00000022004	9940.ENSOARP00000014999	0	0	0	0	0	0	0	0.441	0.441
PDE4DIP	PRKAR2A	9940.ENSOARP00000022004	9940.ENSOARP00000017324	0	0	0	0	0	0.518	0	0.069	0.532
PDGFRA	EPS15	9940.ENSOARP00000020481	9940.ENSOARP00000004830	0	0	0	0	0	0	0.6	0.17	0.653
PDGFRA	PIK3CB	9940.ENSOARP00000020481	9940.ENSOARP00000007773	0	0	0	0	0	0.193	0.6	0.228	0.729
PDGFRA	SOS1	9940.ENSOARP00000020481	9940.ENSOARP00000009040	0	0	0	0	0	0.158	0.6	0.07	0.659
PDGFRA	PLCB1	9940.ENSOARP00000020481	9940.ENSOARP00000009872	0	0	0	0	0	0.222	0.6	0	0.675
PDGFRA	PLCB4	9940.ENSOARP00000020481	9940.ENSOARP00000010242	0	0	0	0	0.06	0.222	0.6	0	0.681
PDGFRA	PTPN11	9940.ENSOARP00000020481	9940.ENSOARP00000010265	0	0	0	0	0.062	0.242	0.8	0.342	0.894
PDGFRA	JAK1	9940.ENSOARP00000020481	9940.ENSOARP00000010851	0	0	0	0.555	0	0.18	0.8	0.139	0.836
PDGFRA	IRS1	9940.ENSOARP00000020481	9940.ENSOARP00000021991	0	0	0	0	0.061	0	0.6	0.103	0.633
PDS5A	XPOT	9940.ENSOARP00000013105	9940.ENSOARP00000003748	0	0	0	0	0.074	0	0	0.456	0.474
PDS5A	SBNO1	9940.ENSOARP00000013105	9940.ENSOARP00000004726	0	0	0	0	0.742	0	0	0	0.742
PDS5A	BDP1	9940.ENSOARP00000013105	9940.ENSOARP00000005750	0	0	0	0	0.735	0	0	0	0.735
PDS5A	SMC2	9940.ENSOARP00000013105	9940.ENSOARP00000007938	0	0	0	0	0.63	0.373	0	0.358	0.838
PDS5A	STAG1	9940.ENSOARP00000013105	9940.ENSOARP00000008447	0	0	0	0	0.644	0.66	0	0.595	0.946
PDS5A	SMCHD1	9940.ENSOARP00000013105	9940.ENSOARP00000010505	0	0	0	0	0.74	0	0	0.082	0.751
PDS5A	FAM114A1	9940.ENSOARP00000013105	9940.ENSOARP00000011016	0	0	0	0	0	0	0	0.645	0.645
PDS5A	RAD21	9940.ENSOARP00000013105	9940.ENSOARP00000011111	0	0	0	0	0.186	0.72	0	0.765	0.941
PDS5A	SHOC2	9940.ENSOARP00000013105	9940.ENSOARP00000011329	0	0	0	0	0	0	0	0.485	0.485
PDS5A	PUM2	9940.ENSOARP00000013105	9940.ENSOARP00000018503	0	0	0	0	0.414	0	0	0	0.414
PDS5A	QSER1	9940.ENSOARP00000013105	9940.ENSOARP00000018144	0	0	0	0	0.426	0	0	0	0.426
PDS5A	SUZ12	9940.ENSOARP00000013105	9940.ENSOARP00000013944	0	0	0	0	0.45	0	0	0.052	0.456
PDS5A	UBR1	9940.ENSOARP00000013105	9940.ENSOARP00000022117	0	0	0	0	0.458	0	0	0.084	0.482
PDS5A	TBL1XR1	9940.ENSOARP00000013105	9940.ENSOARP00000022267	0	0	0	0	0.17	0	0	0.443	0.517
PDS5A	TRPM7	9940.ENSOARP00000013105	9940.ENSOARP00000022552	0	0	0	0	0.68	0	0	0	0.68
PDS5A	BTAF1	9940.ENSOARP00000013105	9940.ENSOARP00000017755	0	0	0	0	0.682	0	0	0.051	0.685
PDS5A	CHTF18	9940.ENSOARP00000013105	9940.ENSOARP00000015378	0	0	0	0	0.212	0	0	0.74	0.786
PDS5A	STAG2	9940.ENSOARP00000013105	9940.ENSOARP00000014918	0	0	0	0	0.644	0.816	0	0.479	0.962
PDZD11	PRKCI	9940.ENSOARP00000016758	9940.ENSOARP00000000321	0	0	0	0	0	0.429	0	0.123	0.477
PDZD11	XPOT	9940.ENSOARP00000016758	9940.ENSOARP00000003748	0	0	0	0	0	0	0	0.469	0.469
PDZD11	RPS27A	9940.ENSOARP00000016758	9940.ENSOARP00000016023	0	0	0	0	0	0.183	0	0.377	0.469
PHLPP2	RAP1B	9940.ENSOARP00000004127	9940.ENSOARP00000001075	0	0	0	0	0.061	0.397	0	0.182	0.496
PHLPP2	WDR48	9940.ENSOARP00000004127	9940.ENSOARP00000001969	0	0	0	0	0.08	0.189	0	0.306	0.436
PHLPP2	ARFGAP1	9940.ENSOARP00000004127	9940.ENSOARP00000012224	0	0	0	0	0.061	0.201	0	0.305	0.433
PHLPP2	SMG1	9940.ENSOARP00000004127	9940.ENSOARP00000011735	0	0	0	0	0.161	0.309	0	0.237	0.519
PHLPP2	STK32B	9940.ENSOARP00000004127	9940.ENSOARP00000007701	0	0	0	0	0.061	0.395	0	0.241	0.531
PHLPP2	USP46	9940.ENSOARP00000004127	9940.ENSOARP00000019927	0	0	0	0	0.047	0.302	0	0.376	0.548
PHLPP2	SOS1	9940.ENSOARP00000004127	9940.ENSOARP00000009040	0	0	0	0	0.117	0.192	0	0.428	0.556
PHLPP2	GNAI1	9940.ENSOARP00000004127	9940.ENSOARP00000018654	0	0	0	0	0.061	0.403	0	0.277	0.559
PHLPP2	PRKAR2A	9940.ENSOARP00000004127	9940.ENSOARP00000017324	0.089	0	0	0	0.062	0.309	0	0.358	0.57
PHLPP2	PRKAR2B	9940.ENSOARP00000004127	9940.ENSOARP00000005311	0.089	0	0	0	0.062	0.309	0	0.358	0.57
PHLPP2	RRAS2	9940.ENSOARP00000004127	9940.ENSOARP00000007648	0	0	0	0	0.061	0.397	0	0.35	0.599
PHLPP2	AKT3	9940.ENSOARP00000004127	9940.ENSOARP00000006511	0	0.001	0	0	0.061	0.141	0.8	0.537	0.915
PICALM	PIK3C2A	9940.ENSOARP00000004979	9940.ENSOARP00000004688	0	0	0	0	0.061	0.547	0	0.141	0.602
PICALM	EPS15	9940.ENSOARP00000004979	9940.ENSOARP00000004830	0	0	0	0	0.062	0.482	0	0.438	0.703
PICALM	STXBP1	9940.ENSOARP00000004979	9940.ENSOARP00000012684	0	0	0	0	0.125	0.194	0	0.241	0.417
PICALM	SYT1	9940.ENSOARP00000004979	9940.ENSOARP00000016119	0	0	0	0	0.093	0.171	0	0.311	0.436
PICALM	FCHO2	9940.ENSOARP00000004979	9940.ENSOARP00000005359	0	0	0	0	0.062	0.314	0	0.233	0.463
PICALM	DNAJC6	9940.ENSOARP00000004979	9940.ENSOARP00000011031	0	0	0	0	0.062	0.194	0	0.377	0.487
PICALM	VAMP4	9940.ENSOARP00000004979	9940.ENSOARP00000014641	0	0	0	0	0.062	0.139	0	0.47	0.534
PICALM	ZDHHC17	9940.ENSOARP00000004979	9940.ENSOARP00000015989	0	0	0	0	0	0.638	0	0	0.638
PICALM	HIP1	9940.ENSOARP00000004979	9940.ENSOARP00000014160	0	0	0	0	0.062	0.518	0	0.428	0.718
PICALM	CD2AP	9940.ENSOARP00000004979	9940.ENSOARP00000012512	0	0	0	0	0.062	0	0	0.748	0.753
PICALM	VCL	9940.ENSOARP00000004979	9940.ENSOARP00000009202	0	0	0	0	0.06	0.796	0	0.214	0.836
PIK3C2A	BDP1	9940.ENSOARP00000004688	9940.ENSOARP00000005750	0	0	0	0	0.43	0	0	0	0.43
PIK3C2A	RRAS2	9940.ENSOARP00000004688	9940.ENSOARP00000007648	0	0	0	0	0.046	0.186	0	0.361	0.46
PIK3C2A	ACAP2	9940.ENSOARP00000004688	9940.ENSOARP00000021903	0	0	0	0	0.448	0.08	0	0	0.47
PIK3C2A	UBR1	9940.ENSOARP00000004688	9940.ENSOARP00000022117	0	0	0	0	0.463	0	0	0.055	0.47
PIK3C2A	RICTOR	9940.ENSOARP00000004688	9940.ENSOARP00000010402	0	0	0	0	0.062	0.408	0	0.148	0.485
PIK3C2A	GNG12	9940.ENSOARP00000004688	9940.ENSOARP00000012180	0	0	0	0	0.06	0.044	0	0.484	0.495
PIK3C2A	SBF2	9940.ENSOARP00000004688	9940.ENSOARP00000012522	0	0	0	0	0.087	0.221	0	0.469	0.589
PIK3C2A	DZIP3	9940.ENSOARP00000004688	9940.ENSOARP00000020415	0	0	0	0	0.046	0	0	0.588	0.59
PIK3C2A	PICALM	9940.ENSOARP00000004688	9940.ENSOARP00000004979	0	0	0	0	0.061	0.547	0	0.141	0.602
PIK3C2A	PLCB1	9940.ENSOARP00000004688	9940.ENSOARP00000009872	0	0	0	0	0.061	0.146	0.65	0.059	0.7
PIK3C2A	PLCB4	9940.ENSOARP00000004688	9940.ENSOARP00000010242	0	0	0	0	0.062	0.146	0.65	0.059	0.7
PIK3C2A	OCRL	9940.ENSOARP00000004688	9940.ENSOARP00000015851	0	0	0	0	0.062	0.079	0.65	0.182	0.719
PIK3C2A	MTM1	9940.ENSOARP00000004688	9940.ENSOARP00000009582	0	0	0	0	0.062	0.179	0.65	0.459	0.834
PIK3C2A	SACM1L	9940.ENSOARP00000004688	9940.ENSOARP00000010901	0	0	0	0	0.062	0.093	0.9	0.105	0.913
PIK3C2A	PIKFYVE	9940.ENSOARP00000004688	9940.ENSOARP00000020436	0	0	0	0	0.11	0.154	0.9	0.267	0.937
PIK3CB	PRKCI	9940.ENSOARP00000007773	9940.ENSOARP00000000321	0	0	0	0	0.06	0.143	0.6	0.083	0.664
PIK3CB	RAP1B	9940.ENSOARP00000007773	9940.ENSOARP00000001075	0	0	0	0	0.06	0.232	0.6	0.108	0.707
PIK3CB	KDR	9940.ENSOARP00000007773	9940.ENSOARP00000001106	0	0	0	0	0	0.237	0.8	0.189	0.865
PIK3CB	LRRC61	9940.ENSOARP00000007773	9940.ENSOARP00000001469	0	0	0	0	0	0.067	0	0.474	0.488
PIK3CB	AKT3	9940.ENSOARP00000007773	9940.ENSOARP00000006511	0	0	0	0	0.062	0.219	0.8	0.358	0.893
PIK3CB	RRAS2	9940.ENSOARP00000007773	9940.ENSOARP00000007648	0	0	0	0	0.05	0.757	0.6	0.12	0.907
PIK3CB	IPMK	9940.ENSOARP00000007773	9940.ENSOARP00000013867	0	0	0	0	0.062	0.063	0	0.427	0.452
PIK3CB	PUM2	9940.ENSOARP00000007773	9940.ENSOARP00000018503	0	0	0	0	0.062	0.063	0	0.428	0.453
PIK3CB	FNBP1	9940.ENSOARP00000007773	9940.ENSOARP00000008807	0	0	0	0	0.058	0.119	0	0.442	0.497
PIK3CB	RICTOR	9940.ENSOARP00000007773	9940.ENSOARP00000010402	0	0	0	0	0.086	0.408	0	0.251	0.559
PIK3CB	ITGA2	9940.ENSOARP00000007773	9940.ENSOARP00000008810	0	0	0	0	0.048	0	0.6	0	0.602
PIK3CB	GNAI1	9940.ENSOARP00000007773	9940.ENSOARP00000018654	0	0	0	0	0	0.104	0.6	0.084	0.643
PIK3CB	JAK1	9940.ENSOARP00000007773	9940.ENSOARP00000010851	0	0	0	0	0.056	0.143	0.6	0.101	0.67
PIK3CB	VAV3	9940.ENSOARP00000007773	9940.ENSOARP00000020211	0	0	0	0	0.082	0	0.65	0.067	0.674
PIK3CB	OCRL	9940.ENSOARP00000007773	9940.ENSOARP00000015851	0	0	0	0	0.062	0.079	0.65	0.052	0.675
PIK3CB	PLCB1	9940.ENSOARP00000007773	9940.ENSOARP00000009872	0	0	0	0	0.048	0.146	0.65	0.059	0.696
PIK3CB	PLCB4	9940.ENSOARP00000007773	9940.ENSOARP00000010242	0	0	0	0	0.048	0.146	0.65	0.059	0.696
PIK3CB	PIP4K2B	9940.ENSOARP00000007773	9940.ENSOARP00000010554	0	0	0	0	0.062	0.154	0.65	0.114	0.72
PIK3CB	PDGFRA	9940.ENSOARP00000007773	9940.ENSOARP00000020481	0	0	0	0	0	0.193	0.6	0.228	0.729
PIK3CB	ITGAM	9940.ENSOARP00000007773	9940.ENSOARP00000009667	0	0	0	0	0.056	0	0.8	0.085	0.812
PIK3CB	CDC42	9940.ENSOARP00000007773	9940.ENSOARP00000008675	0	0	0	0	0	0.193	0.8	0.043	0.832
PIK3CB	PTPN11	9940.ENSOARP00000007773	9940.ENSOARP00000010265	0	0	0	0	0.061	0.106	0.8	0.126	0.833
PIK3CB	SYK	9940.ENSOARP00000007773	9940.ENSOARP00000008390	0	0	0	0	0.062	0.143	0.8	0.094	0.834
PIK3CB	IRS1	9940.ENSOARP00000007773	9940.ENSOARP00000021991	0	0	0	0	0.061	0.437	0.8	0.429	0.931
PIKFYVE	WDR48	9940.ENSOARP00000020436	9940.ENSOARP00000001969	0	0	0	0	0.473	0	0	0	0.473
PIKFYVE	SHPRH	9940.ENSOARP00000020436	9940.ENSOARP00000002190	0	0	0	0	0.556	0.043	0	0	0.556
PIKFYVE	PIK3C2A	9940.ENSOARP00000020436	9940.ENSOARP00000004688	0	0	0	0	0.11	0.154	0.9	0.267	0.937
PIKFYVE	AKT3	9940.ENSOARP00000020436	9940.ENSOARP00000006511	0	0	0	0	0.062	0.064	0	0.49	0.513
PIKFYVE	SYK	9940.ENSOARP00000020436	9940.ENSOARP00000008390	0	0	0	0	0	0.064	0	0.489	0.502
PIKFYVE	CDC42	9940.ENSOARP00000020436	9940.ENSOARP00000008675	0	0	0	0	0.061	0.107	0	0.397	0.45
PIKFYVE	ROCK1	9940.ENSOARP00000020436	9940.ENSOARP00000009486	0	0	0	0	0.062	0.064	0.6	0.105	0.643
PIKFYVE	MTM1	9940.ENSOARP00000020436	9940.ENSOARP00000009582	0	0	0	0	0.065	0	0.9	0.556	0.954
PIKFYVE	PLCB1	9940.ENSOARP00000020436	9940.ENSOARP00000009872	0	0	0	0	0	0.127	0.65	0.084	0.695
PIKFYVE	PLCB4	9940.ENSOARP00000020436	9940.ENSOARP00000010242	0	0	0	0	0	0.127	0.65	0.084	0.695
PIKFYVE	PIP4K2B	9940.ENSOARP00000020436	9940.ENSOARP00000010554	0	0	0	0.571	0.062	0	0.9	0.359	0.916
PIKFYVE	SACM1L	9940.ENSOARP00000020436	9940.ENSOARP00000010901	0	0	0	0	0.062	0.279	0.9	0.551	0.965
PIKFYVE	SMG1	9940.ENSOARP00000020436	9940.ENSOARP00000011735	0	0	0	0	0.173	0.154	0	0.214	0.402
PIKFYVE	ATG5	9940.ENSOARP00000020436	9940.ENSOARP00000012000	0	0	0	0	0	0	0	0.541	0.541
PIKFYVE	SBF2	9940.ENSOARP00000020436	9940.ENSOARP00000012522	0	0	0	0	0.125	0	0	0.538	0.578
PIKFYVE	ANKRD44	9940.ENSOARP00000020436	9940.ENSOARP00000016375	0	0	0	0	0.062	0.426	0	0	0.438
PIKFYVE	GNPTAB	9940.ENSOARP00000020436	9940.ENSOARP00000016461	0	0	0	0	0.061	0	0	0.488	0.498
PIKFYVE	ROCK2	9940.ENSOARP00000020436	9940.ENSOARP00000017074	0	0	0	0	0.062	0.064	0.6	0.221	0.689
PIKFYVE	TAF2	9940.ENSOARP00000020436	9940.ENSOARP00000017158	0	0	0	0	0.474	0	0	0	0.474
PIKFYVE	BTAF1	9940.ENSOARP00000020436	9940.ENSOARP00000017755	0	0	0	0	0.48	0	0	0	0.48
PIKFYVE	DMXL2	9940.ENSOARP00000020436	9940.ENSOARP00000022536	0	0	0	0	0.588	0	0	0.143	0.631
PIP4K2B	FOXN2	9940.ENSOARP00000010554	9940.ENSOARP00000005100	0	0	0	0	0	0	0	0.44	0.44
PIP4K2B	PIK3CB	9940.ENSOARP00000010554	9940.ENSOARP00000007773	0	0	0	0	0.062	0.154	0.65	0.114	0.72
PIP4K2B	ROCK1	9940.ENSOARP00000010554	9940.ENSOARP00000009486	0	0	0	0	0.062	0.064	0.6	0	0.618
PIP4K2B	MTM1	9940.ENSOARP00000010554	9940.ENSOARP00000009582	0	0	0	0	0.061	0.043	0.65	0.086	0.674
PIP4K2B	PLCB1	9940.ENSOARP00000010554	9940.ENSOARP00000009872	0	0	0	0	0	0.127	0.65	0.084	0.695
PIP4K2B	PLCB4	9940.ENSOARP00000010554	9940.ENSOARP00000010242	0	0	0	0	0	0.127	0.65	0.084	0.695
PIP4K2B	SACM1L	9940.ENSOARP00000010554	9940.ENSOARP00000010901	0	0	0	0	0.063	0.241	0	0.277	0.44
PIP4K2B	ROCK2	9940.ENSOARP00000010554	9940.ENSOARP00000017074	0	0	0	0	0.062	0.064	0.6	0.05	0.621
PIP4K2B	OCRL	9940.ENSOARP00000010554	9940.ENSOARP00000015851	0	0	0	0	0.062	0	0.65	0.151	0.696
PIP4K2B	PIKFYVE	9940.ENSOARP00000010554	9940.ENSOARP00000020436	0	0	0	0.571	0.062	0	0.9	0.359	0.916
PIWIL3	YTHDC2	9940.ENSOARP00000019851	9940.ENSOARP00000017431	0	0	0	0	0.07	0.2	0	0.271	0.41
PLCB1	KDR	9940.ENSOARP00000009872	9940.ENSOARP00000001106	0	0	0	0	0	0.222	0.6	0	0.675
PLCB1	PIK3C2A	9940.ENSOARP00000009872	9940.ENSOARP00000004688	0	0	0	0	0.061	0.146	0.65	0.059	0.7
PLCB1	PIK3CB	9940.ENSOARP00000009872	9940.ENSOARP00000007773	0	0	0	0	0.048	0.146	0.65	0.059	0.696
PLCB1	DGKB	9940.ENSOARP00000009872	9940.ENSOARP00000008584	0	0	0	0	0.062	0	0.65	0.212	0.718
PLCB1	MTM1	9940.ENSOARP00000009872	9940.ENSOARP00000009582	0	0	0	0	0	0	0.65	0.058	0.656
PLCB1	ROCK2	9940.ENSOARP00000009872	9940.ENSOARP00000017074	0	0	0	0	0	0.184	0	0.333	0.432
PLCB1	FBXO45	9940.ENSOARP00000009872	9940.ENSOARP00000021852	0	0	0	0	0	0	0	0.536	0.536
PLCB1	PPP3CA	9940.ENSOARP00000009872	9940.ENSOARP00000014611	0	0	0	0	0.062	0.103	0.6	0.083	0.65
PLCB1	SACM1L	9940.ENSOARP00000009872	9940.ENSOARP00000010901	0	0	0	0	0.049	0	0.65	0.05	0.656
PLCB1	PLCB4	9940.ENSOARP00000009872	9940.ENSOARP00000010242	0	0	0	0.89	0.06	0	0.65	0.494	0.674
PLCB1	PDGFRA	9940.ENSOARP00000009872	9940.ENSOARP00000020481	0	0	0	0	0	0.222	0.6	0	0.675
PLCB1	PIKFYVE	9940.ENSOARP00000009872	9940.ENSOARP00000020436	0	0	0	0	0	0.127	0.65	0.084	0.695
PLCB1	PIP4K2B	9940.ENSOARP00000009872	9940.ENSOARP00000010554	0	0	0	0	0	0.127	0.65	0.084	0.695
PLCB1	OCRL	9940.ENSOARP00000009872	9940.ENSOARP00000015851	0	0	0	0	0	0.152	0.65	0.136	0.721
PLCB1	IPMK	9940.ENSOARP00000009872	9940.ENSOARP00000013867	0	0	0	0	0.062	0.107	0.65	0.195	0.732
PLCB1	PRKG2	9940.ENSOARP00000009872	9940.ENSOARP00000020488	0	0	0	0	0.062	0.082	0.8	0.182	0.84
PLCB1	GNAI1	9940.ENSOARP00000009872	9940.ENSOARP00000018654	0	0	0	0	0.06	0.143	0.8	0.351	0.881
PLCB1	GNAQ	9940.ENSOARP00000009872	9940.ENSOARP00000013278	0	0	0	0	0.061	0.201	0.8	0.42	0.901
PLCB4	KDR	9940.ENSOARP00000010242	9940.ENSOARP00000001106	0	0	0	0	0.06	0.222	0.6	0.085	0.696
PLCB4	PIK3C2A	9940.ENSOARP00000010242	9940.ENSOARP00000004688	0	0	0	0	0.062	0.146	0.65	0.059	0.7
PLCB4	NALCN	9940.ENSOARP00000010242	9940.ENSOARP00000005068	0	0	0	0	0.061	0	0	0.416	0.428
PLCB4	PIK3CB	9940.ENSOARP00000010242	9940.ENSOARP00000007773	0	0	0	0	0.048	0.146	0.65	0.059	0.696
PLCB4	DGKB	9940.ENSOARP00000010242	9940.ENSOARP00000008584	0	0	0	0	0.061	0	0.65	0.212	0.718
PLCB4	MTM1	9940.ENSOARP00000010242	9940.ENSOARP00000009582	0	0	0	0	0	0	0.65	0.058	0.656
PLCB4	PLCB1	9940.ENSOARP00000010242	9940.ENSOARP00000009872	0	0	0	0.89	0.06	0	0.65	0.494	0.674
PLCB4	PPP3CA	9940.ENSOARP00000010242	9940.ENSOARP00000014611	0	0	0	0	0.062	0.103	0.6	0.071	0.645
PLCB4	SACM1L	9940.ENSOARP00000010242	9940.ENSOARP00000010901	0	0	0	0	0.049	0	0.65	0.05	0.656
PLCB4	PDGFRA	9940.ENSOARP00000010242	9940.ENSOARP00000020481	0	0	0	0	0.06	0.222	0.6	0	0.681
PLCB4	PIKFYVE	9940.ENSOARP00000010242	9940.ENSOARP00000020436	0	0	0	0	0	0.127	0.65	0.084	0.695
PLCB4	PIP4K2B	9940.ENSOARP00000010242	9940.ENSOARP00000010554	0	0	0	0	0	0.127	0.65	0.084	0.695
PLCB4	IPMK	9940.ENSOARP00000010242	9940.ENSOARP00000013867	0	0	0	0	0.062	0.107	0.65	0.195	0.732
PLCB4	OCRL	9940.ENSOARP00000010242	9940.ENSOARP00000015851	0	0	0	0	0	0.152	0.65	0.176	0.734
PLCB4	ZFX	9940.ENSOARP00000010242	9940.ENSOARP00000018390	0	0	0	0	0	0	0	0.734	0.734
PLCB4	PRKG2	9940.ENSOARP00000010242	9940.ENSOARP00000020488	0	0	0	0	0.061	0.082	0.8	0.182	0.84
PLCB4	GNAQ	9940.ENSOARP00000010242	9940.ENSOARP00000013278	0	0	0	0	0.061	0.201	0.8	0.375	0.893
PLCB4	GNAI1	9940.ENSOARP00000010242	9940.ENSOARP00000018654	0	0	0	0	0.048	0.143	0.8	0.549	0.916
PLEKHA2	MAN1A1	9940.ENSOARP00000001790	9940.ENSOARP00000009019	0	0	0	0	0	0	0	0.439	0.439
PLEKHA2	PLEKHB2	9940.ENSOARP00000001790	9940.ENSOARP00000017071	0	0	0	0	0	0	0	0.469	0.469
PLEKHB2	PLEKHA2	9940.ENSOARP00000017071	9940.ENSOARP00000001790	0	0	0	0	0	0	0	0.469	0.469
PLS3	MSN	9940.ENSOARP00000018311	9940.ENSOARP00000005414	0	0	0	0	0.06	0.756	0	0.101	0.775
PLS3	MYO1D	9940.ENSOARP00000018311	9940.ENSOARP00000010865	0	0	0	0	0.085	0.118	0	0.33	0.412
PLS3	ACTR3	9940.ENSOARP00000018311	9940.ENSOARP00000012625	0	0	0	0	0.113	0.191	0	0.373	0.51
PLS3	HIP1	9940.ENSOARP00000018311	9940.ENSOARP00000014160	0	0	0	0	0.046	0.195	0	0.371	0.474
PLS3	SERPINF1	9940.ENSOARP00000018311	9940.ENSOARP00000015280	0	0	0	0	0.062	0	0	0.594	0.602
PLXNC1	ARL8A	9940.ENSOARP00000017069	9940.ENSOARP00000008376	0	0	0	0	0	0.168	0	0.675	0.718
PLXNC1	SEMA3B	9940.ENSOARP00000017069	9940.ENSOARP00000010729	0	0	0	0	0	0.246	0	0.752	0.805
PNPLA7	PCM1	9940.ENSOARP00000000958	9940.ENSOARP00000009665	0	0	0	0	0	0.405	0	0	0.405
PNPLA7	XPO1	9940.ENSOARP00000000958	9940.ENSOARP00000021667	0	0	0	0	0.408	0	0	0	0.408
PNPLA7	PTGES3	9940.ENSOARP00000000958	9940.ENSOARP00000008885	0	0	0	0	0.061	0	0	0.433	0.444
PNPLA7	GPCPD1	9940.ENSOARP00000000958	9940.ENSOARP00000018918	0	0	0	0	0.062	0	0	0.468	0.479
POGK	GOLT1B	9940.ENSOARP00000012638	9940.ENSOARP00000021840	0	0	0	0	0	0	0	0.556	0.556
POLR2K	TAF2	9940.ENSOARP00000001540	9940.ENSOARP00000017158	0	0	0	0	0	0	0	0.462	0.461
POLR2K	ROMO1	9940.ENSOARP00000001540	9940.ENSOARP00000015822	0	0	0	0	0.552	0	0	0	0.552
POLR2K	SARNP	9940.ENSOARP00000001540	9940.ENSOARP00000012021	0	0	0	0	0.586	0	0	0	0.586
POLR2K	TIMM10	9940.ENSOARP00000001540	9940.ENSOARP00000010649	0	0	0	0	0.604	0	0	0	0.604
POLR2K	DENR	9940.ENSOARP00000001540	9940.ENSOARP00000009129	0.138	0	0	0	0.576	0	0	0	0.618
POLR2K	LSM5	9940.ENSOARP00000001540	9940.ENSOARP00000007438	0	0	0	0	0.645	0	0	0	0.645
POLR2K	GUCY2F	9940.ENSOARP00000001540	9940.ENSOARP00000019391	0	0	0	0	0	0	0.65	0	0.65
POLR2K	BDP1	9940.ENSOARP00000001540	9940.ENSOARP00000005750	0	0	0	0	0	0.638	0	0.184	0.691
POMC	TAC1	9940.ENSOARP00000019583	9940.ENSOARP00000004941	0	0	0	0	0	0	0	0.575	0.575
POMC	TRPC1	9940.ENSOARP00000019583	9940.ENSOARP00000006425	0	0	0	0	0	0	0	0.514	0.514
POMC	CPE	9940.ENSOARP00000019583	9940.ENSOARP00000017342	0	0	0	0	0.062	0	0	0.525	0.536
POMP	UBR2	9940.ENSOARP00000012983	9940.ENSOARP00000003864	0	0	0	0	0	0	0	0.428	0.428
POMP	PSME4	9940.ENSOARP00000012983	9940.ENSOARP00000004036	0	0	0	0	0	0.144	0	0.592	0.635
POMP	PSMG3	9940.ENSOARP00000012983	9940.ENSOARP00000005751	0	0	0	0	0.062	0.21	0	0.576	0.658
POMP	UBR1	9940.ENSOARP00000012983	9940.ENSOARP00000022117	0	0	0	0	0	0	0	0.634	0.634
POMP	RBX1	9940.ENSOARP00000012983	9940.ENSOARP00000019147	0	0	0	0	0.644	0	0	0.067	0.653
POMP	PSMA3	9940.ENSOARP00000012983	9940.ENSOARP00000022685	0	0	0	0	0.662	0.562	0	0.572	0.931
PPA2	PPP3CA	9940.ENSOARP00000011189	9940.ENSOARP00000014611	0.086	0	0	0	0.062	0	0	0.412	0.452
PPA2	PPP1CB	9940.ENSOARP00000011189	9940.ENSOARP00000020993	0.086	0	0	0	0.062	0	0	0.46	0.496
PPA2	ATP6V1A	9940.ENSOARP00000011189	9940.ENSOARP00000020933	0	0	0	0	0.062	0	0.65	0.055	0.662
PPIH	LSM5	9940.ENSOARP00000021959	9940.ENSOARP00000007438	0	0	0	0	0.183	0.979	0	0	0.982
PPIH	SARNP	9940.ENSOARP00000021959	9940.ENSOARP00000012021	0	0	0	0	0.092	0.053	0	0.376	0.416
PPIH	DDX6	9940.ENSOARP00000021959	9940.ENSOARP00000012283	0	0	0	0	0	0.193	0	0.305	0.415
PPP1CB	PABPC1	9940.ENSOARP00000020993	9940.ENSOARP00000000076	0	0	0	0	0.053	0.428	0	0	0.435
PPP1CB	LRRC61	9940.ENSOARP00000020993	9940.ENSOARP00000001469	0	0	0	0	0.061	0.409	0	0.147	0.485
PPP1CB	PAPOLG	9940.ENSOARP00000020993	9940.ENSOARP00000001641	0	0	0	0	0.087	0.572	0	0.11	0.621
PPP1CB	RPS6KA6	9940.ENSOARP00000020993	9940.ENSOARP00000001786	0	0	0	0	0	0	0.6	0.044	0.601
PPP1CB	PPP2R2C	9940.ENSOARP00000020993	9940.ENSOARP00000006055	0	0	0	0	0.086	0.269	0	0.206	0.423
PPP1CB	PRKCE	9940.ENSOARP00000020993	9940.ENSOARP00000006275	0	0	0	0	0.062	0.23	0.8	0.116	0.855
PPP1CB	AKT3	9940.ENSOARP00000020993	9940.ENSOARP00000006511	0	0	0	0	0.062	0.165	0	0.299	0.403
PPP1CB	RB1	9940.ENSOARP00000020993	9940.ENSOARP00000008850	0	0	0	0	0.062	0.744	0.6	0.066	0.898
PPP1CB	ROCK1	9940.ENSOARP00000020993	9940.ENSOARP00000009486	0	0	0	0	0.092	0.158	0.6	0.055	0.672
PPP1CB	CREB5	9940.ENSOARP00000020993	9940.ENSOARP00000009726	0	0	0	0	0	0.041	0.6	0.065	0.61
PPP1CB	TNKS	9940.ENSOARP00000020993	9940.ENSOARP00000010894	0	0	0	0	0.061	0.167	0	0.391	0.482
PPP1CB	PPA2	9940.ENSOARP00000020993	9940.ENSOARP00000011189	0.086	0	0	0	0.062	0	0	0.46	0.496
PPP1CB	SHOC2	9940.ENSOARP00000020993	9940.ENSOARP00000011329	0	0	0	0	0.07	0.242	0	0.226	0.406
PPP1CB	PPP2R5A	9940.ENSOARP00000020993	9940.ENSOARP00000011540	0	0	0	0	0.062	0.43	0	0.322	0.605
PPP1CB	PAN3	9940.ENSOARP00000020993	9940.ENSOARP00000013179	0	0	0	0	0.585	0	0	0	0.585
PPP1CB	ARF4	9940.ENSOARP00000020993	9940.ENSOARP00000014542	0	0	0.362	0	0.066	0.151	0	0.06	0.46
PPP1CB	PPP4R4	9940.ENSOARP00000020993	9940.ENSOARP00000015685	0	0	0	0	0.135	0.294	0	0.102	0.403
PPP1CB	RPS6KA3	9940.ENSOARP00000020993	9940.ENSOARP00000016603	0	0	0	0	0.061	0	0.6	0.044	0.609
PPP1CB	ROCK2	9940.ENSOARP00000020993	9940.ENSOARP00000017074	0	0	0	0	0.062	0.158	0.6	0.054	0.661
PPP1CB	CACNA2D1	9940.ENSOARP00000020993	9940.ENSOARP00000017506	0	0	0	0	0.061	0	0.6	0	0.608
PPP1CB	PRKG2	9940.ENSOARP00000020993	9940.ENSOARP00000020488	0	0	0	0	0.062	0.118	0.6	0.083	0.655
PPP1CB	ATP6V1A	9940.ENSOARP00000020993	9940.ENSOARP00000020933	0	0.025	0	0	0.474	0	0	0.051	0.479
PPP2R2C	DUSP23	9940.ENSOARP00000006055	9940.ENSOARP00000008404	0	0	0	0	0	0.245	0	0.252	0.411
PPP2R2C	PPP1CB	9940.ENSOARP00000006055	9940.ENSOARP00000020993	0	0	0	0	0.086	0.269	0	0.206	0.423
PPP2R2C	CDK17	9940.ENSOARP00000006055	9940.ENSOARP00000013346	0	0	0	0	0.062	0.427	0	0.182	0.521
PPP2R2C	TNKS2	9940.ENSOARP00000006055	9940.ENSOARP00000017508	0	0	0	0	0.061	0	0	0.554	0.563
PPP2R2C	CACNA2D1	9940.ENSOARP00000006055	9940.ENSOARP00000017506	0	0	0	0	0.062	0	0.6	0	0.608
PPP2R2C	WEE1	9940.ENSOARP00000006055	9940.ENSOARP00000013241	0	0	0	0	0	0.526	0	0.264	0.636
PPP2R2C	CDC27	9940.ENSOARP00000006055	9940.ENSOARP00000012487	0	0	0	0	0	0.639	0	0.086	0.655
PPP2R2C	PPP2R5A	9940.ENSOARP00000006055	9940.ENSOARP00000011540	0	0	0	0	0.084	0.427	0	0.411	0.663
PPP2R2C	AKT3	9940.ENSOARP00000006055	9940.ENSOARP00000006511	0	0	0	0	0.062	0.149	0.6	0.083	0.668
PPP2R2C	PPP4R4	9940.ENSOARP00000006055	9940.ENSOARP00000015685	0	0	0	0	0.133	0.531	0	0.261	0.673
PPP2R5A	API5	9940.ENSOARP00000011540	9940.ENSOARP00000000175	0	0	0	0	0.062	0.553	0	0.138	0.607
PPP2R5A	DZIP1	9940.ENSOARP00000011540	9940.ENSOARP00000002215	0	0	0	0	0	0.727	0	0	0.727
PPP2R5A	HLTF	9940.ENSOARP00000011540	9940.ENSOARP00000005581	0	0	0	0	0.077	0.043	0	0.442	0.464
PPP2R5A	PPP2R2C	9940.ENSOARP00000011540	9940.ENSOARP00000006055	0	0	0	0	0.084	0.427	0	0.411	0.663
PPP2R5A	AKT3	9940.ENSOARP00000011540	9940.ENSOARP00000006511	0	0	0	0	0.062	0.426	0.6	0.185	0.8
PPP2R5A	TBL1XR1	9940.ENSOARP00000011540	9940.ENSOARP00000022267	0	0	0	0	0.084	0.117	0	0.319	0.401
PPP2R5A	PPP3CA	9940.ENSOARP00000011540	9940.ENSOARP00000014611	0	0	0	0	0.062	0.309	0	0.268	0.484
PPP2R5A	PPP4R4	9940.ENSOARP00000011540	9940.ENSOARP00000015685	0	0	0	0	0.064	0.494	0	0.213	0.594
PPP2R5A	CACNA2D1	9940.ENSOARP00000011540	9940.ENSOARP00000017506	0	0	0	0	0.047	0	0.6	0	0.602
PPP2R5A	PPP1CB	9940.ENSOARP00000011540	9940.ENSOARP00000020993	0	0	0	0	0.062	0.43	0	0.322	0.605
PPP2R5A	LPGAT1	9940.ENSOARP00000011540	9940.ENSOARP00000012183	0	0	0	0	0	0	0	0.68	0.68
PPP2R5A	CDC27	9940.ENSOARP00000011540	9940.ENSOARP00000012487	0	0	0	0	0.062	0.817	0	0	0.821
PPP3CA	EFCAB11	9940.ENSOARP00000014611	9940.ENSOARP00000003608	0	0	0	0	0.062	0.391	0	0.146	0.469
PPP3CA	PRKAR2B	9940.ENSOARP00000014611	9940.ENSOARP00000005311	0	0	0	0	0.48	0.118	0	0.083	0.542
PPP3CA	DPY19L1	9940.ENSOARP00000014611	9940.ENSOARP00000006139	0	0	0	0	0.474	0	0	0	0.474
PPP3CA	PRKCE	9940.ENSOARP00000014611	9940.ENSOARP00000006275	0	0	0	0	0.062	0.279	0	0.209	0.418
PPP3CA	DNAJC15	9940.ENSOARP00000014611	9940.ENSOARP00000007974	0	0	0	0	0.062	0	0	0.399	0.412
PPP3CA	GAPDH	9940.ENSOARP00000014611	9940.ENSOARP00000008476	0	0	0	0	0.061	0.372	0	0.127	0.44
PPP3CA	RB1	9940.ENSOARP00000014611	9940.ENSOARP00000008850	0	0	0	0	0.061	0.373	0	0.083	0.412
PPP3CA	PLCB1	9940.ENSOARP00000014611	9940.ENSOARP00000009872	0	0	0	0	0.062	0.103	0.6	0.083	0.65
PPP3CA	PLCB4	9940.ENSOARP00000014611	9940.ENSOARP00000010242	0	0	0	0	0.062	0.103	0.6	0.071	0.645
PPP3CA	MYO1D	9940.ENSOARP00000014611	9940.ENSOARP00000010865	0	0	0	0	0.333	0.158	0	0	0.414
PPP3CA	PPA2	9940.ENSOARP00000014611	9940.ENSOARP00000011189	0.086	0	0	0	0.062	0	0	0.412	0.452
PPP3CA	PPP2R5A	9940.ENSOARP00000014611	9940.ENSOARP00000011540	0	0	0	0	0.062	0.309	0	0.268	0.484
PPP3CA	CDC27	9940.ENSOARP00000014611	9940.ENSOARP00000012487	0	0	0	0	0.061	0.171	0.6	0.084	0.676
PPP3CA	MYO1B	9940.ENSOARP00000014611	9940.ENSOARP00000015081	0	0	0	0	0.333	0.158	0	0	0.414
PPP3CA	PRKAR2A	9940.ENSOARP00000014611	9940.ENSOARP00000017324	0	0	0	0	0.48	0.118	0	0.084	0.543
PPP4R4	PSME4	9940.ENSOARP00000015685	9940.ENSOARP00000004036	0	0	0	0	0.08	0	0	0.545	0.563
PPP4R4	PPP2R2C	9940.ENSOARP00000015685	9940.ENSOARP00000006055	0	0	0	0	0.133	0.531	0	0.261	0.673
PPP4R4	SACM1L	9940.ENSOARP00000015685	9940.ENSOARP00000010901	0	0	0	0	0.585	0	0	0	0.585
PPP4R4	PPP2R5A	9940.ENSOARP00000015685	9940.ENSOARP00000011540	0	0	0	0	0.064	0.494	0	0.213	0.594
PPP4R4	PPP1CB	9940.ENSOARP00000015685	9940.ENSOARP00000020993	0	0	0	0	0.135	0.294	0	0.102	0.403
PPP4R4	ANKRD44	9940.ENSOARP00000015685	9940.ENSOARP00000016375	0	0	0	0	0.057	0.072	0	0.441	0.468
PPT1	ALDH6A1	9940.ENSOARP00000021672	9940.ENSOARP00000000983	0	0	0	0	0	0	0	0.502	0.502
PPT1	SSR4	9940.ENSOARP00000021672	9940.ENSOARP00000006948	0	0	0	0	0	0.498	0	0	0.497
PPT1	SLC44A5	9940.ENSOARP00000021672	9940.ENSOARP00000013515	0	0	0	0	0	0	0	0.485	0.485
PPT1	ZDHHC17	9940.ENSOARP00000021672	9940.ENSOARP00000015989	0	0	0	0	0	0	0	0.428	0.428
PREPL	GABRA5	9940.ENSOARP00000006639	9940.ENSOARP00000009979	0	0	0	0	0.061	0	0	0.399	0.411
PREPL	DPP8	9940.ENSOARP00000006639	9940.ENSOARP00000019263	0	0	0	0	0.062	0.07	0	0.428	0.457
PRKAR2A	PHLPP2	9940.ENSOARP00000017324	9940.ENSOARP00000004127	0.089	0	0	0	0.062	0.309	0	0.358	0.57
PRKAR2A	PRKAR2B	9940.ENSOARP00000017324	9940.ENSOARP00000005311	0	0	0.435	0.978	0	0	0.8	0.726	0.804
PRKAR2A	PCM1	9940.ENSOARP00000017324	9940.ENSOARP00000009665	0	0	0	0	0	0.666	0	0.042	0.666
PRKAR2A	PPP3CA	9940.ENSOARP00000017324	9940.ENSOARP00000014611	0	0	0	0	0.48	0.118	0	0.084	0.543
PRKAR2A	PDE4DIP	9940.ENSOARP00000017324	9940.ENSOARP00000022004	0	0	0	0	0	0.518	0	0.069	0.532
PRKAR2B	PHLPP2	9940.ENSOARP00000005311	9940.ENSOARP00000004127	0.089	0	0	0	0.062	0.309	0	0.358	0.57
PRKAR2B	PDE4DIP	9940.ENSOARP00000005311	9940.ENSOARP00000022004	0	0	0	0	0	0.518	0	0.069	0.532
PRKAR2B	RRAS2	9940.ENSOARP00000005311	9940.ENSOARP00000007648	0	0	0	0	0.061	0.154	0	0.466	0.538
PRKAR2B	PPP3CA	9940.ENSOARP00000005311	9940.ENSOARP00000014611	0	0	0	0	0.48	0.118	0	0.083	0.542
[truncated: 1,533 more rows]

## Sheet: Hypothalamic estrus
#node1	node2	node1_string_id	node2_string_id	neighborhood_on_chromosome	gene_fusion	phylogenetic_cooccurrence	homology	coexpression	experimentally_determined_interaction	database_annotated	automated_textmining	combined_score
A1BG	RYR1	9940.ENSOARP00000004100	9940.ENSOARP00000006148	0	0	0	0	0	0	0	0.41	0.41
AIPL1	RCVRN	9940.ENSOARP00000002343	9940.ENSOARP00000005781	0	0	0	0	0.06	0	0	0.391	0.403
AIPL1	CNGB3	9940.ENSOARP00000002343	9940.ENSOARP00000012474	0	0	0	0	0.062	0	0	0.407	0.419
AIPL1	GUCY2F	9940.ENSOARP00000002343	9940.ENSOARP00000019391	0	0	0	0	0.061	0	0	0.469	0.48
AIPL1	PRPH2	9940.ENSOARP00000002343	9940.ENSOARP00000004132	0	0	0	0	0.061	0	0	0.538	0.547
AIPL1	RD3	9940.ENSOARP00000002343	9940.ENSOARP00000012514	0	0	0	0	0.062	0	0	0.637	0.644
AIPL1	RDH12	9940.ENSOARP00000002343	9940.ENSOARP00000022759	0	0	0	0	0	0	0	0.645	0.645
AIPL1	GABRR1	9940.ENSOARP00000002343	9940.ENSOARP00000013710	0	0	0	0	0	0	0	0.649	0.649
AIPL1	SCGN	9940.ENSOARP00000002343	9940.ENSOARP00000003462	0	0	0	0	0	0	0	0.649	0.649
AIPL1	GNB3	9940.ENSOARP00000002343	9940.ENSOARP00000006145	0	0	0	0	0.056	0	0	0.648	0.653
AIPL1	CRX	9940.ENSOARP00000002343	9940.ENSOARP00000012286	0	0	0	0	0.078	0	0	0.643	0.656
AIPL1	GUCA1A	9940.ENSOARP00000002343	9940.ENSOARP00000003410	0	0	0	0	0.062	0	0	0.703	0.709
AIPL1	TULP1	9940.ENSOARP00000002343	9940.ENSOARP00000013041	0	0	0	0	0.062	0	0	0.71	0.716
ALAS2	GNMT	9940.ENSOARP00000006085	9940.ENSOARP00000004629	0	0	0	0	0.062	0	0.9	0	0.902
APRT	NT5C	9940.ENSOARP00000014528	9940.ENSOARP00000012046	0	0	0	0	0.062	0	0.9	0	0.902
ARHGDIG	RHOA	9940.ENSOARP00000012372	9940.ENSOARP00000014865	0	0	0	0	0.073	0.638	0.8	0.326	0.948
ARHGEF40	RHOA	9940.ENSOARP00000021145	9940.ENSOARP00000014865	0	0	0	0	0	0.682	0	0.087	0.697
ARL2	GRK7	9940.ENSOARP00000012212	9940.ENSOARP00000006995	0	0	0	0	0	0	0	0.467	0.467
ARL2	IFT27	9940.ENSOARP00000012212	9940.ENSOARP00000020397	0	0	0	0	0.061	0	0	0.775	0.779
ASPSCR1	TNNI3	9940.ENSOARP00000018930	9940.ENSOARP00000001898	0	0	0	0	0	0	0	0.489	0.489
ASPSCR1	TXNRD2	9940.ENSOARP00000018930	9940.ENSOARP00000019194	0	0	0	0	0.082	0	0	0.417	0.441
ASPSCR1	RDH12	9940.ENSOARP00000018930	9940.ENSOARP00000022759	0	0	0	0	0	0	0	0.448	0.448
ATOX1	MT4	9940.ENSOARP00000009704	9940.ENSOARP00000019726	0	0	0	0	0	0	0	0.66	0.66
ATP1A4	FXYD1	9940.ENSOARP00000008998	9940.ENSOARP00000005042	0	0	0	0	0.06	0.073	0.8	0.059	0.814
ATP1A4	CACNA1F	9940.ENSOARP00000008998	9940.ENSOARP00000011375	0	0	0	0	0.062	0.157	0	0.305	0.402
BCL11B	SLC17A7	9940.ENSOARP00000000255	9940.ENSOARP00000013960	0	0	0	0	0.062	0	0	0.447	0.459
BSN	CACNA1F	9940.ENSOARP00000014543	9940.ENSOARP00000011375	0	0	0	0	0.062	0.067	0	0.437	0.464
BSN	SLC6A12	9940.ENSOARP00000014543	9940.ENSOARP00000012595	0	0	0	0	0.443	0	0	0.101	0.477
CACNA1F	GNB3	9940.ENSOARP00000011375	9940.ENSOARP00000006145	0	0	0	0	0	0.102	0.6	0.104	0.65
CACNA1F	RYR1	9940.ENSOARP00000011375	9940.ENSOARP00000006148	0	0	0	0	0.091	0.269	0	0.185	0.411
CACNA1F	ATP1A4	9940.ENSOARP00000011375	9940.ENSOARP00000008998	0	0	0	0	0.062	0.157	0	0.305	0.402
CACNA1F	BSN	9940.ENSOARP00000011375	9940.ENSOARP00000014543	0	0	0	0	0.062	0.067	0	0.437	0.464
CACNA1F	CACNA2D4	9940.ENSOARP00000011375	9940.ENSOARP00000013741	0	0	0	0	0.087	0.252	0	0.561	0.674
CACNA2D4	CACNA1F	9940.ENSOARP00000013741	9940.ENSOARP00000011375	0	0	0	0	0.087	0.252	0	0.561	0.674
CADPS2	GABRR1	9940.ENSOARP00000000196	9940.ENSOARP00000013710	0	0	0	0	0.048	0	0	0.494	0.497
CCDC134	EXD3	9940.ENSOARP00000020026	9940.ENSOARP00000001466	0	0	0	0	0	0	0	0.439	0.439
CCDC134	TADA2A	9940.ENSOARP00000020026	9940.ENSOARP00000002102	0	0	0	0	0	0.18	0	0.554	0.618
CDC25C	NEK2	9940.ENSOARP00000017366	9940.ENSOARP00000012293	0	0	0	0	0.644	0	0	0.306	0.742
CECR2	TADA2A	9940.ENSOARP00000014447	9940.ENSOARP00000002102	0	0	0	0	0.062	0.635	0	0.325	0.748
CECR2	SETD1B	9940.ENSOARP00000014447	9940.ENSOARP00000013691	0	0	0	0	0.116	0.199	0	0.351	0.5
CGA	PRL	9940.ENSOARP00000014092	9940.ENSOARP00000009811	0	0	0	0	0.365	0	0	0.126	0.421
CGA	LHB	9940.ENSOARP00000014092	9940.ENSOARP00000013484	0	0	0	0	0.154	0.144	0.8	0.661	0.944
CGA	GABRR1	9940.ENSOARP00000014092	9940.ENSOARP00000013710	0	0	0	0	0	0	0	0.461	0.461
CGA	POMC	9940.ENSOARP00000014092	9940.ENSOARP00000019583	0	0	0	0	0.744	0	0	0.469	0.858
CGA	FSHB	9940.ENSOARP00000014092	9940.ENSOARP00000016546	0	0	0	0	0.591	0.164	0.8	0.548	0.964
CLDN7	CLDN9	9940.ENSOARP00000012122	9940.ENSOARP00000011362	0	0	0	0.935	0.113	0	0.6	0.59	0.643
CLDN9	CLDN7	9940.ENSOARP00000011362	9940.ENSOARP00000012122	0	0	0	0.935	0.113	0	0.6	0.59	0.643
CNGB3	AIPL1	9940.ENSOARP00000012474	9940.ENSOARP00000002343	0	0	0	0	0.062	0	0	0.407	0.419
CNGB3	OPN1SW	9940.ENSOARP00000012474	9940.ENSOARP00000003293	0	0	0	0	0	0	0	0.468	0.468
CNGB3	PRPH2	9940.ENSOARP00000012474	9940.ENSOARP00000004132	0	0	0	0	0	0.152	0	0.352	0.427
CNGB3	RCVRN	9940.ENSOARP00000012474	9940.ENSOARP00000005781	0	0	0	0	0.06	0	0	0.793	0.797
CNGB3	GNB3	9940.ENSOARP00000012474	9940.ENSOARP00000006145	0	0	0	0	0.049	0	0	0.463	0.467
CNGB3	CRX	9940.ENSOARP00000012474	9940.ENSOARP00000012286	0	0	0	0	0.062	0	0	0.424	0.437
CNGB3	RD3	9940.ENSOARP00000012474	9940.ENSOARP00000012514	0	0	0	0	0	0	0	0.62	0.62
CNGB3	GUCY2F	9940.ENSOARP00000012474	9940.ENSOARP00000019391	0	0	0	0	0.048	0.638	0	0.264	0.724
COX6B2	NDUFA3	9940.ENSOARP00000001511	9940.ENSOARP00000003275	0	0	0	0	0.4	0	0	0.138	0.46
COX6B2	COX7A1	9940.ENSOARP00000001511	9940.ENSOARP00000005673	0	0	0	0	0.162	0.813	0	0.428	0.902
COX6B2	UQCRQ	9940.ENSOARP00000001511	9940.ENSOARP00000014181	0	0	0	0	0.744	0.816	0	0.306	0.964
COX7A1	COX6B2	9940.ENSOARP00000005673	9940.ENSOARP00000001511	0	0	0	0	0.162	0.813	0	0.428	0.902
COX7A1	UQCRQ	9940.ENSOARP00000005673	9940.ENSOARP00000014181	0	0	0	0	0.407	0.864	0	0.376	0.945
CRX	AIPL1	9940.ENSOARP00000012286	9940.ENSOARP00000002343	0	0	0	0	0.078	0	0	0.643	0.656
CRX	NDUFA3	9940.ENSOARP00000012286	9940.ENSOARP00000003275	0	0	0	0	0	0	0	0.43	0.43
CRX	OPN1SW	9940.ENSOARP00000012286	9940.ENSOARP00000003293	0	0	0	0	0.061	0	0	0.682	0.689
CRX	GUCA1A	9940.ENSOARP00000012286	9940.ENSOARP00000003410	0	0	0	0	0.062	0.043	0	0.464	0.476
CRX	PRPH2	9940.ENSOARP00000012286	9940.ENSOARP00000004132	0	0	0	0	0	0	0	0.53	0.53
CRX	RCVRN	9940.ENSOARP00000012286	9940.ENSOARP00000005781	0	0	0	0	0	0.043	0	0.758	0.758
CRX	PDC	9940.ENSOARP00000012286	9940.ENSOARP00000008001	0	0	0	0	0.062	0.18	0	0.372	0.474
CRX	RLBP1	9940.ENSOARP00000012286	9940.ENSOARP00000012158	0	0	0	0	0	0	0	0.5	0.5
CRX	CNGB3	9940.ENSOARP00000012286	9940.ENSOARP00000012474	0	0	0	0	0.062	0	0	0.424	0.437
CRX	RD3	9940.ENSOARP00000012286	9940.ENSOARP00000012514	0	0	0	0	0.061	0	0	0.465	0.476
CRX	FSCN2	9940.ENSOARP00000012286	9940.ENSOARP00000019847	0	0	0	0	0	0	0	0.522	0.522
CRX	RDH12	9940.ENSOARP00000012286	9940.ENSOARP00000022759	0	0	0	0	0	0	0	0.553	0.553
CRX	TULP1	9940.ENSOARP00000012286	9940.ENSOARP00000013041	0	0	0	0	0.062	0	0	0.553	0.562
CUL2	SKP1	9940.ENSOARP00000018280	9940.ENSOARP00000000786	0	0	0	0	0.062	0.398	0	0.681	0.804
CUL2	RBX1	9940.ENSOARP00000018280	9940.ENSOARP00000019147	0	0	0	0	0.061	0.721	0.8	0.925	0.995
DNAJC15	ECI2	9940.ENSOARP00000007974	9940.ENSOARP00000000276	0	0	0	0	0.052	0	0	0.559	0.564
DPM3	ROMO1	9940.ENSOARP00000007133	9940.ENSOARP00000015822	0	0	0	0	0.404	0	0	0	0.404
ECI2	MRPL40	9940.ENSOARP00000000276	9940.ENSOARP00000018844	0	0	0	0	0.062	0.379	0	0.108	0.435
ECI2	DNAJC15	9940.ENSOARP00000000276	9940.ENSOARP00000007974	0	0	0	0	0.052	0	0	0.559	0.564
EGR1	LHB	9940.ENSOARP00000017688	9940.ENSOARP00000013484	0	0	0	0	0	0	0	0.452	0.452
EGR1	EIF3F	9940.ENSOARP00000017688	9940.ENSOARP00000016377	0	0	0	0	0	0	0	0.472	0.472
EIF3F	SKP1	9940.ENSOARP00000016377	9940.ENSOARP00000000786	0	0	0	0	0.087	0.202	0	0.289	0.437
EIF3F	RPL23A	9940.ENSOARP00000016377	9940.ENSOARP00000003711	0	0	0	0	0.446	0	0	0	0.446
EIF3F	RPS18	9940.ENSOARP00000016377	9940.ENSOARP00000009768	0	0	0	0	0.748	0.64	0	0.305	0.931
EIF3F	RPL23	9940.ENSOARP00000016377	9940.ENSOARP00000010754	0	0	0	0	0.567	0	0	0.052	0.571
EIF3F	RPS26	9940.ENSOARP00000016377	9940.ENSOARP00000012973	0	0	0	0	0.684	0.64	0	0.104	0.889
EIF3F	FAU	9940.ENSOARP00000016377	9940.ENSOARP00000013592	0	0	0	0	0.207	0.82	0	0.146	0.867
EIF3F	RPS21	9940.ENSOARP00000016377	9940.ENSOARP00000014063	0	0	0	0	0.58	0.71	0	0	0.872
EIF3F	EGR1	9940.ENSOARP00000016377	9940.ENSOARP00000017688	0	0	0	0	0	0	0	0.472	0.472
EIF3F	RPS27L	9940.ENSOARP00000016377	9940.ENSOARP00000022347	0	0	0	0	0.221	0.483	0	0.109	0.609
EIF3F	RPLP2	9940.ENSOARP00000016377	9940.ENSOARP00000019507	0	0	0	0	0.649	0	0	0.326	0.753
EIF3F	RPS3A	9940.ENSOARP00000016377	9940.ENSOARP00000021724	0	0	0	0	0.644	0.373	0	0.083	0.777
ENO3	TNNI2	9940.ENSOARP00000005917	9940.ENSOARP00000004117	0	0	0	0	0.341	0	0	0.151	0.416
ENO3	GAPDH	9940.ENSOARP00000005917	9940.ENSOARP00000008476	0.101	0	0	0	0.583	0.408	0	0.299	0.823
EXD1	EXD3	9940.ENSOARP00000021835	9940.ENSOARP00000001466	0	0	0	0	0.062	0	0	0.606	0.614
EXD3	CCDC134	9940.ENSOARP00000001466	9940.ENSOARP00000020026	0	0	0	0	0	0	0	0.439	0.439
EXD3	EXD1	9940.ENSOARP00000001466	9940.ENSOARP00000021835	0	0	0	0	0.062	0	0	0.606	0.614
EXOSC4	ZNF593	9940.ENSOARP00000016292	9940.ENSOARP00000005735	0	0	0	0	0.314	0	0	0.488	0.633
F10	SERPIND1	9940.ENSOARP00000008396	9940.ENSOARP00000017693	0	0	0	0	0.155	0.166	0	0.377	0.522
FASLG	NT5C	9940.ENSOARP00000015641	9940.ENSOARP00000012046	0	0	0	0	0	0	0	0.466	0.465
FAU	RPL23A	9940.ENSOARP00000013592	9940.ENSOARP00000003711	0	0	0	0	0.684	0.817	0	0.13	0.945
FAU	NUDT14	9940.ENSOARP00000013592	9940.ENSOARP00000009006	0	0	0	0	0.062	0.588	0	0	0.597
FAU	RPS18	9940.ENSOARP00000013592	9940.ENSOARP00000009768	0	0	0	0	0.888	0.893	0	0.717	0.996
FAU	RPL23	9940.ENSOARP00000013592	9940.ENSOARP00000010754	0	0	0	0	0.683	0.82	0	0.06	0.941
FAU	RPS26	9940.ENSOARP00000013592	9940.ENSOARP00000012973	0	0	0	0	0.768	0.847	0	0.471	0.979
FAU	ST13	9940.ENSOARP00000013592	9940.ENSOARP00000019026	0	0	0	0	0.062	0	0	0.388	0.401
FAU	UQCRQ	9940.ENSOARP00000013592	9940.ENSOARP00000014181	0	0	0	0	0.407	0	0	0	0.407
FAU	KCNC3	9940.ENSOARP00000013592	9940.ENSOARP00000014835	0	0	0	0	0.497	0.652	0	0.059	0.82
FAU	KCNG1	9940.ENSOARP00000013592	9940.ENSOARP00000015197	0	0	0	0	0.497	0.652	0	0.059	0.82
FAU	EIF3F	9940.ENSOARP00000013592	9940.ENSOARP00000016377	0	0	0	0	0.207	0.82	0	0.146	0.867
FAU	SIL1	9940.ENSOARP00000013592	9940.ENSOARP00000018101	0	0	0	0	0.587	0.715	0	0	0.877
FAU	RPLP2	9940.ENSOARP00000013592	9940.ENSOARP00000019507	0	0	0	0	0.759	0.722	0	0.264	0.946
FAU	RPS3A	9940.ENSOARP00000013592	9940.ENSOARP00000021724	0	0	0	0	0.743	0.821	0	0.055	0.952
FAU	RPS27L	9940.ENSOARP00000013592	9940.ENSOARP00000022347	0	0	0	0	0.755	0.829	0	0.506	0.977
FAU	RPS21	9940.ENSOARP00000013592	9940.ENSOARP00000014063	0	0	0	0	0.901	0.896	0	0.377	0.993
FSCN2	PRPH2	9940.ENSOARP00000019847	9940.ENSOARP00000004132	0	0	0	0	0	0	0	0.467	0.467
FSCN2	CRX	9940.ENSOARP00000019847	9940.ENSOARP00000012286	0	0	0	0	0	0	0	0.522	0.522
FSHB	PRL	9940.ENSOARP00000016546	9940.ENSOARP00000009811	0	0	0	0	0.229	0	0	0.366	0.49
FSHB	SARNP	9940.ENSOARP00000016546	9940.ENSOARP00000012021	0	0	0	0	0	0	0	0.468	0.468
FSHB	CGA	9940.ENSOARP00000016546	9940.ENSOARP00000014092	0	0	0	0	0.591	0.164	0.8	0.548	0.964
FSHB	POMC	9940.ENSOARP00000016546	9940.ENSOARP00000019583	0	0	0	0	0.367	0	0	0.292	0.533
FXYD1	MECP2	9940.ENSOARP00000005042	9940.ENSOARP00000006226	0	0	0	0	0	0	0	0.553	0.553
FXYD1	ATP1A4	9940.ENSOARP00000005042	9940.ENSOARP00000008998	0	0	0	0	0.06	0.073	0.8	0.059	0.814
GABRR1	CADPS2	9940.ENSOARP00000013710	9940.ENSOARP00000000196	0	0	0	0	0.048	0	0	0.494	0.497
GABRR1	AIPL1	9940.ENSOARP00000013710	9940.ENSOARP00000002343	0	0	0	0	0	0	0	0.649	0.649
GABRR1	GUCA1A	9940.ENSOARP00000013710	9940.ENSOARP00000003410	0	0	0	0	0.062	0	0	0.56	0.569
GABRR1	SCGN	9940.ENSOARP00000013710	9940.ENSOARP00000003462	0	0	0	0	0	0	0	0.545	0.545
GABRR1	GNB3	9940.ENSOARP00000013710	9940.ENSOARP00000006145	0	0	0	0	0.044	0	0	0.544	0.545
GABRR1	CGA	9940.ENSOARP00000013710	9940.ENSOARP00000014092	0	0	0	0	0	0	0	0.461	0.461
GADD45GIP1	SIL1	9940.ENSOARP00000010401	9940.ENSOARP00000018101	0	0	0	0	0.113	0.355	0	0	0.403
GADD45GIP1	MRPL52	9940.ENSOARP00000010401	9940.ENSOARP00000020860	0	0	0	0	0.062	0.713	0	0	0.719
GADD45GIP1	MRPL40	9940.ENSOARP00000010401	9940.ENSOARP00000018844	0	0	0	0	0.681	0.817	0	0	0.939
GAPDH	ENO3	9940.ENSOARP00000008476	9940.ENSOARP00000005917	0.101	0	0	0	0.583	0.408	0	0.299	0.823
GAPDH	RYR1	9940.ENSOARP00000008476	9940.ENSOARP00000006148	0	0	0	0	0	0.372	0	0.146	0.44
GAPDH	TXN	9940.ENSOARP00000008476	9940.ENSOARP00000007408	0.044	0	0	0	0.062	0.159	0	0.359	0.451
GAPDH	RPS18	9940.ENSOARP00000008476	9940.ENSOARP00000009768	0.122	0	0	0	0.099	0	0	0.354	0.445
GAPDH	RHOA	9940.ENSOARP00000008476	9940.ENSOARP00000014865	0	0	0	0	0.061	0.082	0	0.423	0.459
GAPDH	ODC1	9940.ENSOARP00000008476	9940.ENSOARP00000016555	0.057	0	0	0	0.062	0	0	0.444	0.465
GBA	HSPB1	9940.ENSOARP00000004204	9940.ENSOARP00000014741	0	0	0	0	0.049	0	0	0.463	0.467
GBA	SMPD2	9940.ENSOARP00000004204	9940.ENSOARP00000011172	0	0	0	0	0.06	0	0.65	0.262	0.735
GCH1	POLR2K	9940.ENSOARP00000022652	9940.ENSOARP00000001540	0	0	0	0	0.062	0	0.6	0	0.608
GCH1	GUCY2F	9940.ENSOARP00000022652	9940.ENSOARP00000019391	0	0	0	0	0.061	0	0.8	0.106	0.817
GNB3	AIPL1	9940.ENSOARP00000006145	9940.ENSOARP00000002343	0	0	0	0	0.056	0	0	0.648	0.653
GNB3	OPN1SW	9940.ENSOARP00000006145	9940.ENSOARP00000003293	0	0	0	0	0	0.201	0	0.358	0.465
GNB3	GUCA1A	9940.ENSOARP00000006145	9940.ENSOARP00000003410	0	0	0	0	0.046	0.05	0	0.559	0.565
GNB3	SCGN	9940.ENSOARP00000006145	9940.ENSOARP00000003462	0	0	0	0	0	0.05	0	0.542	0.546
GNB3	GRK7	9940.ENSOARP00000006145	9940.ENSOARP00000006995	0	0	0	0	0	0.291	0	0.253	0.447
GNB3	CNGB3	9940.ENSOARP00000006145	9940.ENSOARP00000012474	0	0	0	0	0.049	0	0	0.463	0.467
GNB3	GABRR1	9940.ENSOARP00000006145	9940.ENSOARP00000013710	0	0	0	0	0.044	0	0	0.544	0.545
GNB3	CACNA1F	9940.ENSOARP00000006145	9940.ENSOARP00000011375	0	0	0	0	0	0.102	0.6	0.104	0.65
GNB3	PDC	9940.ENSOARP00000006145	9940.ENSOARP00000008001	0	0	0	0	0.062	0.748	0	0.186	0.79
GNB3	KCNJ9	9940.ENSOARP00000006145	9940.ENSOARP00000008725	0	0	0	0	0.059	0.552	0.6	0	0.816
GNMT	ALAS2	9940.ENSOARP00000004629	9940.ENSOARP00000006085	0	0	0	0	0.062	0	0.9	0	0.902
GPR50	RBP1	9940.ENSOARP00000009392	9940.ENSOARP00000007486	0	0	0	0	0	0	0	0.678	0.678
GPR50	NPFF	9940.ENSOARP00000009392	9940.ENSOARP00000017634	0	0	0	0	0	0.055	0	0.466	0.473
GRK7	GUCA1A	9940.ENSOARP00000006995	9940.ENSOARP00000003410	0	0	0	0	0.06	0.373	0	0.567	0.722
GRK7	RCVRN	9940.ENSOARP00000006995	9940.ENSOARP00000005781	0	0	0	0	0.062	0.373	0.8	0.748	0.966
GRK7	GNB3	9940.ENSOARP00000006995	9940.ENSOARP00000006145	0	0	0	0	0	0.291	0	0.253	0.447
GRK7	GUCY2F	9940.ENSOARP00000006995	9940.ENSOARP00000019391	0	0	0	0	0.051	0	0	0.397	0.404
GRK7	ARL2	9940.ENSOARP00000006995	9940.ENSOARP00000012212	0	0	0	0	0	0	0	0.467	0.467
GRK7	PDC	9940.ENSOARP00000006995	9940.ENSOARP00000008001	0	0	0	0	0	0.078	0	0.623	0.637
GUCA1A	AIPL1	9940.ENSOARP00000003410	9940.ENSOARP00000002343	0	0	0	0	0.062	0	0	0.703	0.709
GUCA1A	NEK2	9940.ENSOARP00000003410	9940.ENSOARP00000012293	0	0	0	0	0.061	0	0	0.423	0.435
GUCA1A	RD3	9940.ENSOARP00000003410	9940.ENSOARP00000012514	0	0	0	0	0	0	0	0.466	0.465
GUCA1A	CRX	9940.ENSOARP00000003410	9940.ENSOARP00000012286	0	0	0	0	0.062	0.043	0	0.464	0.476
GUCA1A	PDC	9940.ENSOARP00000003410	9940.ENSOARP00000008001	0	0	0	0	0.061	0	0	0.475	0.485
GUCA1A	GNB3	9940.ENSOARP00000003410	9940.ENSOARP00000006145	0	0	0	0	0.046	0.05	0	0.559	0.565
GUCA1A	GABRR1	9940.ENSOARP00000003410	9940.ENSOARP00000013710	0	0	0	0	0.062	0	0	0.56	0.569
GUCA1A	SCGN	9940.ENSOARP00000003410	9940.ENSOARP00000003462	0	0	0	0	0.048	0.047	0	0.578	0.584
GUCA1A	PRPH2	9940.ENSOARP00000003410	9940.ENSOARP00000004132	0	0	0	0	0.078	0	0	0.605	0.62
GUCA1A	GRK7	9940.ENSOARP00000003410	9940.ENSOARP00000006995	0	0	0	0	0.06	0.373	0	0.567	0.722
GUCA1A	GUCY2F	9940.ENSOARP00000003410	9940.ENSOARP00000019391	0	0	0	0	0.062	0.753	0.8	0.614	0.979
GUCY2F	POLR2K	9940.ENSOARP00000019391	9940.ENSOARP00000001540	0	0	0	0	0	0	0.65	0	0.65
GUCY2F	AIPL1	9940.ENSOARP00000019391	9940.ENSOARP00000002343	0	0	0	0	0.061	0	0	0.469	0.48
GUCY2F	GUCA1A	9940.ENSOARP00000019391	9940.ENSOARP00000003410	0	0	0	0	0.062	0.753	0.8	0.614	0.979
GUCY2F	RCVRN	9940.ENSOARP00000019391	9940.ENSOARP00000005781	0	0	0	0	0.056	0.233	0	0.469	0.582
GUCY2F	GRK7	9940.ENSOARP00000019391	9940.ENSOARP00000006995	0	0	0	0	0.051	0	0	0.397	0.404
GUCY2F	CNGB3	9940.ENSOARP00000019391	9940.ENSOARP00000012474	0	0	0	0	0.048	0.638	0	0.264	0.724
GUCY2F	GCH1	9940.ENSOARP00000019391	9940.ENSOARP00000022652	0	0	0	0	0.061	0	0.8	0.106	0.817
HSPB1	GBA	9940.ENSOARP00000014741	9940.ENSOARP00000004204	0	0	0	0	0.049	0	0	0.463	0.467
IBSP	ITGA9	9940.ENSOARP00000003131	9940.ENSOARP00000000512	0	0	0	0	0.062	0	0.6	0.055	0.614
IBSP	SOST	9940.ENSOARP00000003131	9940.ENSOARP00000006271	0	0	0	0	0	0	0	0.552	0.552
IFI6	SLAMF7	9940.ENSOARP00000003561	9940.ENSOARP00000009629	0	0	0	0	0.06	0	0	0.388	0.4
IFT27	ARL2	9940.ENSOARP00000020397	9940.ENSOARP00000012212	0	0	0	0	0.061	0	0	0.775	0.779
ISL2	SSBP4	9940.ENSOARP00000001548	9940.ENSOARP00000012933	0	0	0	0	0	0.588	0	0.105	0.615
ITGA9	IBSP	9940.ENSOARP00000000512	9940.ENSOARP00000003131	0	0	0	0	0.062	0	0.6	0.055	0.614
ITGA9	THBS4	9940.ENSOARP00000000512	9940.ENSOARP00000018780	0	0	0	0	0.06	0.158	0.6	0.085	0.671
IZUMO3	IZUMO4	9940.ENSOARP00000015546	9940.ENSOARP00000015638	0	0	0	0	0	0	0	0.758	0.758
IZUMO4	IZUMO3	9940.ENSOARP00000015638	9940.ENSOARP00000015546	0	0	0	0	0	0	0	0.758	0.758
KCNC3	RPS18	9940.ENSOARP00000014835	9940.ENSOARP00000009768	0	0	0	0	0.317	0.395	0	0.058	0.576
KCNC3	RPS26	9940.ENSOARP00000014835	9940.ENSOARP00000012973	0	0	0	0	0.219	0.312	0	0.077	0.46
KCNC3	FAU	9940.ENSOARP00000014835	9940.ENSOARP00000013592	0	0	0	0	0.497	0.652	0	0.059	0.82
KCNC3	RPS21	9940.ENSOARP00000014835	9940.ENSOARP00000014063	0	0	0	0	0.336	0.395	0	0	0.581
KCNG1	RPS18	9940.ENSOARP00000015197	9940.ENSOARP00000009768	0	0	0	0	0.317	0.395	0	0.148	0.617
KCNG1	RPS26	9940.ENSOARP00000015197	9940.ENSOARP00000012973	0	0	0	0	0.219	0.312	0	0.077	0.46
KCNG1	FAU	9940.ENSOARP00000015197	9940.ENSOARP00000013592	0	0	0	0	0.497	0.652	0	0.059	0.82
KCNG1	RPS21	9940.ENSOARP00000015197	9940.ENSOARP00000014063	0	0	0	0	0.336	0.395	0	0	0.581
KCNG1	RPLP2	9940.ENSOARP00000015197	9940.ENSOARP00000019507	0	0	0	0	0.149	0.243	0	0.24	0.467
KCNJ9	GNB3	9940.ENSOARP00000008725	9940.ENSOARP00000006145	0	0	0	0	0.059	0.552	0.6	0	0.816
KDM6B	SETBP1	9940.ENSOARP00000018867	9940.ENSOARP00000002414	0	0	0	0	0.062	0.282	0	0.268	0.463
KDM6B	SETD1B	9940.ENSOARP00000018867	9940.ENSOARP00000013691	0	0	0	0	0.116	0.372	0	0.475	0.683
LAG3	MAGEA10	9940.ENSOARP00000006987	9940.ENSOARP00000009031	0	0	0	0	0	0	0	0.453	0.453
LHB	SULT2B1	9940.ENSOARP00000013484	9940.ENSOARP00000012735	0	0	0	0	0	0	0	0.424	0.424
LHB	POMC	9940.ENSOARP00000013484	9940.ENSOARP00000019583	0	0	0	0	0.16	0	0	0.315	0.4
LHB	EGR1	9940.ENSOARP00000013484	9940.ENSOARP00000017688	0	0	0	0	0	0	0	0.452	0.452
LHB	CGA	9940.ENSOARP00000013484	9940.ENSOARP00000014092	0	0	0	0	0.154	0.144	0.8	0.661	0.944
LPP	TXNRD2	9940.ENSOARP00000022002	9940.ENSOARP00000019194	0	0	0	0	0	0	0	0.418	0.418
LST1	TNNT1	9940.ENSOARP00000008759	9940.ENSOARP00000001911	0	0	0	0	0	0	0	0.455	0.455
LST1	PGLYRP1	9940.ENSOARP00000008759	9940.ENSOARP00000011240	0	0	0	0	0	0	0	0.413	0.412
MAGEA10	LAG3	9940.ENSOARP00000009031	9940.ENSOARP00000006987	0	0	0	0	0	0	0	0.453	0.453
MECP2	FXYD1	9940.ENSOARP00000006226	9940.ENSOARP00000005042	0	0	0	0	0	0	0	0.553	0.553
MECP2	POMC	9940.ENSOARP00000006226	9940.ENSOARP00000019583	0	0	0	0	0	0	0	0.428	0.428
MECP2	TET3	9940.ENSOARP00000006226	9940.ENSOARP00000013138	0	0	0	0	0	0.074	0	0.471	0.49
MRPL40	ECI2	9940.ENSOARP00000018844	9940.ENSOARP00000000276	0	0	0	0	0.062	0.379	0	0.108	0.435
MRPL40	RPS18	9940.ENSOARP00000018844	9940.ENSOARP00000009768	0	0	0	0	0.062	0.513	0	0	0.523
MRPL40	GADD45GIP1	9940.ENSOARP00000018844	9940.ENSOARP00000010401	0	0	0	0	0.681	0.817	0	0	0.939
MRPL40	UQCRQ	9940.ENSOARP00000018844	9940.ENSOARP00000014181	0	0	0	0	0.441	0	0	0.086	0.467
MRPL40	ROMO1	9940.ENSOARP00000018844	9940.ENSOARP00000015822	0	0	0	0	0.409	0	0	0	0.408
MRPL40	SIL1	9940.ENSOARP00000018844	9940.ENSOARP00000018101	0	0	0	0	0.163	0.444	0	0.077	0.532
MRPL40	TXNRD2	9940.ENSOARP00000018844	9940.ENSOARP00000019194	0	0	0	0	0.061	0	0	0.467	0.478
MRPL40	MRPL52	9940.ENSOARP00000018844	9940.ENSOARP00000020860	0	0	0	0	0.152	0.82	0	0.21	0.868
MRPL52	RPS18	9940.ENSOARP00000020860	9940.ENSOARP00000009768	0	0	0	0	0.06	0.634	0	0	0.641
MRPL52	GADD45GIP1	9940.ENSOARP00000020860	9940.ENSOARP00000010401	0	0	0	0	0.062	0.713	0	0	0.719
MRPL52	MRPL40	9940.ENSOARP00000020860	9940.ENSOARP00000018844	0	0	0	0	0.152	0.82	0	0.21	0.868
MT3	NT5C	9940.ENSOARP00000019709	9940.ENSOARP00000012046	0	0	0	0	0	0	0	0.644	0.644
MT3	SLC39A4	9940.ENSOARP00000019709	9940.ENSOARP00000014449	0	0	0	0	0.109	0	0	0.376	0.42
MT3	MT4	9940.ENSOARP00000019709	9940.ENSOARP00000019726	0	0	0	0	0	0	0	0.728	0.728
MT4	ATOX1	9940.ENSOARP00000019726	9940.ENSOARP00000009704	0	0	0	0	0	0	0	0.66	0.66
MT4	SLC39A4	9940.ENSOARP00000019726	9940.ENSOARP00000014449	0	0	0	0	0	0	0	0.482	0.482
MT4	MT3	9940.ENSOARP00000019726	9940.ENSOARP00000019709	0	0	0	0	0	0	0	0.728	0.728
NDUFA3	COX6B2	9940.ENSOARP00000003275	9940.ENSOARP00000001511	0	0	0	0	0.4	0	0	0.138	0.46
NDUFA3	CRX	9940.ENSOARP00000003275	9940.ENSOARP00000012286	0	0	0	0	0	0	0	0.43	0.43
NDUFA3	UQCRQ	9940.ENSOARP00000003275	9940.ENSOARP00000014181	0	0	0	0	0.643	0.828	0	0.354	0.956
NEK2	GUCA1A	9940.ENSOARP00000012293	9940.ENSOARP00000003410	0	0	0	0	0.061	0	0	0.423	0.435
NEK2	RD3	9940.ENSOARP00000012293	9940.ENSOARP00000012514	0	0	0	0	0	0	0	0.578	0.578
NEK2	CDC25C	9940.ENSOARP00000012293	9940.ENSOARP00000017366	0	0	0	0	0.644	0	0	0.306	0.742
NPFF	GPR50	9940.ENSOARP00000017634	9940.ENSOARP00000009392	0	0	0	0	0	0.055	0	0.466	0.473
NPFF	PRLH	9940.ENSOARP00000017634	9940.ENSOARP00000020428	0	0	0	0	0	0	0	0.802	0.802
NT5C	FASLG	9940.ENSOARP00000012046	9940.ENSOARP00000015641	0	0	0	0	0	0	0	0.466	0.465
NT5C	MT3	9940.ENSOARP00000012046	9940.ENSOARP00000019709	0	0	0	0	0	0	0	0.644	0.644
NT5C	APRT	9940.ENSOARP00000012046	9940.ENSOARP00000014528	0	0	0	0	0.062	0	0.9	0	0.902
NUDT14	RPS26	9940.ENSOARP00000009006	9940.ENSOARP00000012973	0	0	0	0	0.062	0.399	0	0	0.412
NUDT14	RPS18	9940.ENSOARP00000009006	9940.ENSOARP00000009768	0	0	0	0	0.062	0.465	0	0	0.476
NUDT14	FAU	9940.ENSOARP00000009006	9940.ENSOARP00000013592	0	0	0	0	0.062	0.588	0	0	0.597
ODC1	GAPDH	9940.ENSOARP00000016555	9940.ENSOARP00000008476	0.057	0	0	0	0.062	0	0	0.444	0.465
OPN1SW	PRPH2	9940.ENSOARP00000003293	9940.ENSOARP00000004132	0	0	0	0	0.147	0.049	0	0.376	0.449
OPN1SW	GNB3	9940.ENSOARP00000003293	9940.ENSOARP00000006145	0	0	0	0	0	0.201	0	0.358	0.465
OPN1SW	CNGB3	9940.ENSOARP00000003293	9940.ENSOARP00000012474	0	0	0	0	0	0	0	0.468	0.468
OPN1SW	RCVRN	9940.ENSOARP00000003293	9940.ENSOARP00000005781	0	0	0	0	0.088	0.043	0	0.563	0.585
OPN1SW	CRX	9940.ENSOARP00000003293	9940.ENSOARP00000012286	0	0	0	0	0.061	0	0	0.682	0.689
PDC	GUCA1A	9940.ENSOARP00000008001	9940.ENSOARP00000003410	0	0	0	0	0.061	0	0	0.475	0.485
PDC	RCVRN	9940.ENSOARP00000008001	9940.ENSOARP00000005781	0	0	0	0	0.126	0	0	0.607	0.641
PDC	GNB3	9940.ENSOARP00000008001	9940.ENSOARP00000006145	0	0	0	0	0.062	0.748	0	0.186	0.79
PDC	GRK7	9940.ENSOARP00000008001	9940.ENSOARP00000006995	0	0	0	0	0	0.078	0	0.623	0.637
PDC	CRX	9940.ENSOARP00000008001	9940.ENSOARP00000012286	0	0	0	0	0.062	0.18	0	0.372	0.474
PDE4DIP	SLC30A9	9940.ENSOARP00000022004	9940.ENSOARP00000014999	0	0	0	0	0	0	0	0.441	0.441
PDE4DIP	THBS4	9940.ENSOARP00000022004	9940.ENSOARP00000018780	0	0	0	0	0.058	0	0	0.556	0.563
PGLYRP1	LST1	9940.ENSOARP00000011240	9940.ENSOARP00000008759	0	0	0	0	0	0	0	0.413	0.412
POLR2K	ROMO1	9940.ENSOARP00000001540	9940.ENSOARP00000015822	0	0	0	0	0.552	0	0	0	0.552
POLR2K	SARNP	9940.ENSOARP00000001540	9940.ENSOARP00000012021	0	0	0	0	0.586	0	0	0	0.586
POLR2K	GCH1	9940.ENSOARP00000001540	9940.ENSOARP00000022652	0	0	0	0	0.062	0	0.6	0	0.608
POLR2K	GUCY2F	9940.ENSOARP00000001540	9940.ENSOARP00000019391	0	0	0	0	0	0	0.65	0	0.65
POMC	MECP2	9940.ENSOARP00000019583	9940.ENSOARP00000006226	0	0	0	0	0	0	0	0.428	0.428
POMC	PRL	9940.ENSOARP00000019583	9940.ENSOARP00000009811	0	0	0	0	0.117	0	0	0.626	0.656
POMC	LHB	9940.ENSOARP00000019583	9940.ENSOARP00000013484	0	0	0	0	0.16	0	0	0.315	0.4
POMC	CGA	9940.ENSOARP00000019583	9940.ENSOARP00000014092	0	0	0	0	0.744	0	0	0.469	0.858
POMC	SERPINA6	9940.ENSOARP00000019583	9940.ENSOARP00000015907	0	0	0	0	0	0	0	0.575	0.575
POMC	FSHB	9940.ENSOARP00000019583	9940.ENSOARP00000016546	0	0	0	0	0.367	0	0	0.292	0.533
POMP	PSMB10	9940.ENSOARP00000012983	9940.ENSOARP00000003455	0	0	0	0	0.645	0.751	0	0.427	0.944
POMP	PSMG3	9940.ENSOARP00000012983	9940.ENSOARP00000005751	0	0	0	0	0.062	0.21	0	0.576	0.658
POMP	RBX1	9940.ENSOARP00000012983	9940.ENSOARP00000019147	0	0	0	0	0.644	0	0	0.067	0.653
PPIH	SARNP	9940.ENSOARP00000021959	9940.ENSOARP00000012021	0	0	0	0	0.092	0.053	0	0.376	0.416
PRL	PRLH	9940.ENSOARP00000009811	9940.ENSOARP00000020428	0	0	0	0	0	0	0	0.411	0.411
PRL	CGA	9940.ENSOARP00000009811	9940.ENSOARP00000014092	0	0	0	0	0.365	0	0	0.126	0.421
PRL	FSHB	9940.ENSOARP00000009811	9940.ENSOARP00000016546	0	0	0	0	0.229	0	0	0.366	0.49
PRL	POMC	9940.ENSOARP00000009811	9940.ENSOARP00000019583	0	0	0	0	0.117	0	0	0.626	0.656
PRLH	PRL	9940.ENSOARP00000020428	9940.ENSOARP00000009811	0	0	0	0	0	0	0	0.411	0.411
PRLH	NPFF	9940.ENSOARP00000020428	9940.ENSOARP00000017634	0	0	0	0	0	0	0	0.802	0.802
PRPH2	AIPL1	9940.ENSOARP00000004132	9940.ENSOARP00000002343	0	0	0	0	0.061	0	0	0.538	0.547
PRPH2	OPN1SW	9940.ENSOARP00000004132	9940.ENSOARP00000003293	0	0	0	0	0.147	0.049	0	0.376	0.449
PRPH2	GUCA1A	9940.ENSOARP00000004132	9940.ENSOARP00000003410	0	0	0	0	0.078	0	0	0.605	0.62
PRPH2	RLBP1	9940.ENSOARP00000004132	9940.ENSOARP00000012158	0	0	0	0	0	0	0	0.402	0.402
PRPH2	CNGB3	9940.ENSOARP00000004132	9940.ENSOARP00000012474	0	0	0	0	0	0.152	0	0.352	0.427
PRPH2	FSCN2	9940.ENSOARP00000004132	9940.ENSOARP00000019847	0	0	0	0	0	0	0	0.467	0.467
PRPH2	TULP1	9940.ENSOARP00000004132	9940.ENSOARP00000013041	0	0	0	0	0	0	0	0.511	0.511
PRPH2	CRX	9940.ENSOARP00000004132	9940.ENSOARP00000012286	0	0	0	0	0	0	0	0.53	0.53
PRPH2	RD3	9940.ENSOARP00000004132	9940.ENSOARP00000012514	0	0	0	0	0	0	0	0.834	0.834
PSMB10	PSMG3	9940.ENSOARP00000003455	9940.ENSOARP00000005751	0	0	0	0	0.062	0.429	0	0	0.441
PSMB10	PSME2	9940.ENSOARP00000003455	9940.ENSOARP00000020639	0	0	0	0	0.65	0.465	0	0.565	0.911
PSMB10	POMP	9940.ENSOARP00000003455	9940.ENSOARP00000012983	0	0	0	0	0.645	0.751	0	0.427	0.944
PSME2	PSMB10	9940.ENSOARP00000020639	9940.ENSOARP00000003455	0	0	0	0	0.65	0.465	0	0.565	0.911
PSMG3	PSMB10	9940.ENSOARP00000005751	9940.ENSOARP00000003455	0	0	0	0	0.062	0.429	0	0	0.441
PSMG3	POMP	9940.ENSOARP00000005751	9940.ENSOARP00000012983	0	0	0	0	0.062	0.21	0	0.576	0.658
RBP1	RDH12	9940.ENSOARP00000007486	9940.ENSOARP00000022759	0	0	0	0	0	0	0	0.503	0.503
RBP1	GPR50	9940.ENSOARP00000007486	9940.ENSOARP00000009392	0	0	0	0	0	0	0	0.678	0.678
RBP1	RLBP1	9940.ENSOARP00000007486	9940.ENSOARP00000012158	0	0	0	0	0	0	0	0.705	0.705
RBX1	SKP1	9940.ENSOARP00000019147	9940.ENSOARP00000000786	0	0	0	0	0.128	0.83	0	0.862	0.977
RBX1	POMP	9940.ENSOARP00000019147	9940.ENSOARP00000012983	0	0	0	0	0.644	0	0	0.067	0.653
RBX1	RPS21	9940.ENSOARP00000019147	9940.ENSOARP00000014063	0	0	0	0	0.114	0	0	0.393	0.439
RBX1	UQCRQ	9940.ENSOARP00000019147	9940.ENSOARP00000014181	0	0	0	0	0.407	0	0	0	0.407
RBX1	CUL2	9940.ENSOARP00000019147	9940.ENSOARP00000018280	0	0	0	0	0.061	0.721	0.8	0.925	0.995
RCVRN	AIPL1	9940.ENSOARP00000005781	9940.ENSOARP00000002343	0	0	0	0	0.06	0	0	0.391	0.403
RCVRN	OPN1SW	9940.ENSOARP00000005781	9940.ENSOARP00000003293	0	0	0	0	0.088	0.043	0	0.563	0.585
RCVRN	GUCY2F	9940.ENSOARP00000005781	9940.ENSOARP00000019391	0	0	0	0	0.056	0.233	0	0.469	0.582
RCVRN	RLBP1	9940.ENSOARP00000005781	9940.ENSOARP00000012158	0	0	0	0	0.092	0	0	0.611	0.631
RCVRN	PDC	9940.ENSOARP00000005781	9940.ENSOARP00000008001	0	0	0	0	0.126	0	0	0.607	0.641
RCVRN	CRX	9940.ENSOARP00000005781	9940.ENSOARP00000012286	0	0	0	0	0	0.043	0	0.758	0.758
RCVRN	CNGB3	9940.ENSOARP00000005781	9940.ENSOARP00000012474	0	0	0	0	0.06	0	0	0.793	0.797
RCVRN	GRK7	9940.ENSOARP00000005781	9940.ENSOARP00000006995	0	0	0	0	0.062	0.373	0.8	0.748	0.966
RD3	AIPL1	9940.ENSOARP00000012514	9940.ENSOARP00000002343	0	0	0	0	0.062	0	0	0.637	0.644
RD3	GUCA1A	9940.ENSOARP00000012514	9940.ENSOARP00000003410	0	0	0	0	0	0	0	0.466	0.465
RD3	PRPH2	9940.ENSOARP00000012514	9940.ENSOARP00000004132	0	0	0	0	0	0	0	0.834	0.834
RD3	CRX	9940.ENSOARP00000012514	9940.ENSOARP00000012286	0	0	0	0	0.061	0	0	0.465	0.476
RD3	NEK2	9940.ENSOARP00000012514	9940.ENSOARP00000012293	0	0	0	0	0	0	0	0.578	0.578
RD3	CNGB3	9940.ENSOARP00000012514	9940.ENSOARP00000012474	0	0	0	0	0	0	0	0.62	0.62
RD3	RDH12	9940.ENSOARP00000012514	9940.ENSOARP00000022759	0	0	0	0	0	0	0	0.567	0.567
RD3	TULP1	9940.ENSOARP00000012514	9940.ENSOARP00000013041	0	0	0	0	0.058	0	0	0.606	0.612
RDH12	TNNI3	9940.ENSOARP00000022759	9940.ENSOARP00000001898	0	0	0	0	0	0	0	0.542	0.542
RDH12	AIPL1	9940.ENSOARP00000022759	9940.ENSOARP00000002343	0	0	0	0	0	0	0	0.645	0.645
RDH12	RBP1	9940.ENSOARP00000022759	9940.ENSOARP00000007486	0	0	0	0	0	0	0	0.503	0.503
RDH12	RLBP1	9940.ENSOARP00000022759	9940.ENSOARP00000012158	0	0	0	0	0	0.072	0	0.467	0.484
RDH12	CRX	9940.ENSOARP00000022759	9940.ENSOARP00000012286	0	0	0	0	0	0	0	0.553	0.553
RDH12	RD3	9940.ENSOARP00000022759	9940.ENSOARP00000012514	0	0	0	0	0	0	0	0.567	0.567
RDH12	TULP1	9940.ENSOARP00000022759	9940.ENSOARP00000013041	0	0	0	0	0.06	0	0	0.643	0.65
RDH12	ASPSCR1	9940.ENSOARP00000022759	9940.ENSOARP00000018930	0	0	0	0	0	0	0	0.448	0.448
RDH12	TXNRD2	9940.ENSOARP00000022759	9940.ENSOARP00000019194	0	0	0	0	0.046	0.053	0	0.454	0.464
RHOA	GAPDH	9940.ENSOARP00000014865	9940.ENSOARP00000008476	0	0	0	0	0.061	0.082	0	0.423	0.459
RHOA	ARHGDIG	9940.ENSOARP00000014865	9940.ENSOARP00000012372	0	0	0	0	0.073	0.638	0.8	0.326	0.948
RHOA	ARHGEF40	9940.ENSOARP00000014865	9940.ENSOARP00000021145	0	0	0	0	0	0.682	0	0.087	0.697
RLBP1	PRPH2	9940.ENSOARP00000012158	9940.ENSOARP00000004132	0	0	0	0	0	0	0	0.402	0.402
RLBP1	RCVRN	9940.ENSOARP00000012158	9940.ENSOARP00000005781	0	0	0	0	0.092	0	0	0.611	0.631
RLBP1	RBP1	9940.ENSOARP00000012158	9940.ENSOARP00000007486	0	0	0	0	0	0	0	0.705	0.705
RLBP1	RDH12	9940.ENSOARP00000012158	9940.ENSOARP00000022759	0	0	0	0	0	0.072	0	0.467	0.484
RLBP1	CRX	9940.ENSOARP00000012158	9940.ENSOARP00000012286	0	0	0	0	0	0	0	0.5	0.5
ROMO1	POLR2K	9940.ENSOARP00000015822	9940.ENSOARP00000001540	0	0	0	0	0.552	0	0	0	0.552
[truncated: 205 more rows]

## Sheet: Pituitary luteal phase
#node1	node2	node1_string_id	node2_string_id	neighborhood_on_chromosome	gene_fusion	phylogenetic_cooccurrence	homology	coexpression	experimentally_determined_interaction	database_annotated	automated_textmining	combined_score
[truncated: 564 more rows]

[truncated: 6 more sheets: Pituitary proestrus, Pituitary estrus, Luteal phase of ovary,  ovary proestrus, ovary estrus, total]
