# Supplementary material for: Transcriptome Analysis of Neuroendocrine Regulation of Ovine Hypothalamus-Pituitary-Ovary Axis during Ovine Anestrus and the Breeding Season
Source: Genes (Basel). 2021 Nov 24;12(12):1861. doi: 10.3390/genes12121861 (PMC8701943; doi:10.3390/genes12121861)
Supplement: Supplementary file 1 [file genes-12-01861-s001.zip › supplementary/Table S6.xlsx]

## Sheet: Sheet1
SUID	AverageShortestPathLength	BetweennessCentrality	ClosenessCentrality	ClusteringCoefficient	Degree	degree.layout	Eccentricity	IsSingleNode	name	NeighborhoodConnepituitaryivity	node2	NumberOfDirepituitaryedEdges	NumberOfUndirepituitaryedEdges	PartnerOfMultiEdgedNodePairs	Radiality	selepituitaryed	SelfLoops	shared name	Stress	time	Topologicaovaryoefficient	type
208	1.25	0.265774	0.8	0.418972	45	45	3	FALSE	RPS18	10.3913	EIF5A2	45	0	16	0.95	FALSE	0	RPS18	470	7	0.429348	hypothalamus	pituitary	ovary
209	1.57143	0.0188415	0.636364	0.733333	30	30	3	FALSE	RPS15	13.6	RPLP2	30	0	10	0.885714	FALSE	0	RPS15	72	5	0.544	hypothalamus	pituitary	ovary
314	1.42857	0.0767984	0.7	0.575163	29	29	3	FALSE	RPS23	12.2778	RPLP2	29	0	11	0.914286	FALSE	0	RPS23	240	5	0.472222	hypothalamus
203	1.60714	0.0113942	0.622222	0.791209	26	26	3	FALSE	RPS26	14.1429	RPS23	26	0	9	0.878571	FALSE	0	RPS26	66	5	0.565714	hypothalamus	pituitary	ovary
204	1.64286	0.00802717	0.608696	0.807692	25	25	3	FALSE	RPS27L	14.4615	RPS23	25	0	9	0.871429	FALSE	0	RPS27L	46	6	0.578462	hypothalamus	pituitary	ovary
205	1.46429	0.0560577	0.682927	0.610294	25	25	3	FALSE	RPS25	12.6471	RPS27A	25	0	8	0.907143	FALSE	0	RPS25	178	6	0.486425	ovary	hypothalamus	pituitary
313	1.5	0.031428	0.666667	0.669118	24	24	3	FALSE	RPS21	13.0588	RPS27L	24	0	7	0.9	FALSE	0	RPS21	142	6	0.522353	hypothalamus
215	1.53571	0.0847349	0.651163	0.666667	23	23	3	FALSE	OVUBQ-L40	13.1875	RPS27A	23	0	7	0.892857	FALSE	0	OVUBQ-L40	188		0.546875	ovary
206	1.71429	0.00893936	0.583333	0.745455	21	21	3	FALSE	RPS3A	14.3636	RPS8	21	0	7	0.857143	FALSE	0	RPS3A	56	8	0.574545	ovary	hypothalamus	pituitary
211	1.64286	0.00530952	0.608696	0.871795	21	21	3	FALSE	RPS10	14.6923	RPS25	21	0	8	0.871429	FALSE	0	RPS10	34	5	0.587692	ovary	hypothalamus	pituitary
212	1.67857	0.00551146	0.595745	0.863636	21	21	3	FALSE	RPLP2	15	RPS21	21	0	8	0.864286	FALSE	0	RPLP2	32	7	0.6	hypothalamus	pituitary	ovary
213	1.85714	0.00659906	0.538462	0.733333	21	21	4	FALSE	RPL23A	13.4	RPL23	21	0	8	0.828571	FALSE	0	RPL23A	30	8	0.558333	hypothalamus	pituitary	ovary
214	1.85714	0.00659906	0.538462	0.733333	21	21	4	FALSE	RPL23	13.4	RPL10	21	0	8	0.828571	FALSE	0	RPL23	30	9	0.558333	hypothalamus	pituitary	ovary
210	1.71429	0.000529	0.583333	0.963636	19	19	3	FALSE	RPS27A	15.6364	RPS23	19	0	7	0.857143	FALSE	0	RPS27A	4	6	0.625455	hypothalamus	pituitary	ovary
312	1.5	0.130992	0.666667	0.685714	15	15	3	FALSE	RPS8	13.2667		15	0	0	0.9	FALSE	0	RPS8	372	2	0.491358
251	1.36842	0.206739	0.730769	0.439394	12	12	2	FALSE	CDC20	6.91667	KIF4A	12	0	0	0.907895	FALSE	0	CDC20	196	1	0.364035	ovary
255	1.47368	0.0916249	0.678571	0.545455	11	11	3	FALSE	TOP2A	7.54545		11	0	0	0.881579	FALSE	0	TOP2A	104	2	0.419192
310	1.64286	0.0727032	0.608696	0.818182	11	11	3	FALSE	EEF2	14.3636	RPS27A	11	0	0	0.871429	FALSE	0	EEF2	224	3	0.531987	ovary
256	1.52632	0.14796	0.655172	0.533333	10	10	3	FALSE	DLGAP5	7.5	HMMR	10	0	0	0.868421	FALSE	0	DLGAP5	120	1	0.435294	ovary
257	1.47368	0.140755	0.678571	0.488889	10	10	2	FALSE	CCNB2	7.5	CDCA3	10	0	0	0.881579	FALSE	0	CCNB2	152	1	0.394737	ovary
207	1.92857	0.00406799	0.518519	0.694444	9	9	4	FALSE	RPS19	14	RPS27L	9	0	0	0.814286	FALSE	0	RPS19	22	1	0.608696	pituitary
218	1.57895	0.219055	0.633333	0.444444	9	9	3	FALSE	NDC80	7.22222	TOP2A	9	0	0	0.855263	FALSE	0	NDC80	160	3	0.4375	ovary	pituitary
387	2.07143	0	0.482759	1	9	9	4	FALSE	RPL10	15.6	RPS21	9	0	4	0.785714	FALSE	0	RPL10	0	4	0.678261	ovary
238	2.46154	0.331026	0.40625	0.321429	8	8	5	FALSE	HMGCS1	4.625	NSDHL	8	0	0	0.791209	FALSE	0	HMGCS1	446	1	0.308333	ovary
250	1.78947	0.041423	0.558824	0.571429	8	8	3	FALSE	ASPM	7.875	CEP55	8	0	0	0.802632	FALSE	0	ASPM	50	2	0.525	ovary
259	1.63158	0.107199	0.612903	0.5	8	8	3	FALSE	AURKA	8	KIF4A	8	0	0	0.842105	FALSE	0	AURKA	94	2	0.463235	ovary
285	2.11538	0.33863	0.472727	0.392857	8	8	4	FALSE	SQLE	5		8	0	0	0.840659	FALSE	0	SQLE	434	1	0.294118
403	1.96429	0.00331213	0.509091	0.678571	8	8	4	FALSE	FAU	13.75	RPL23	8	0	0	0.807143	FALSE	0	FAU	18	2	0.597826	hypothalamus
253	1.73684	0.0128655	0.575758	0.761905	7	7	3	FALSE	AURKB	9.42857	KIF4A	7	0	0	0.815789	FALSE	0	AURKB	20	1	0.554622	ovary
289	1.16667	0.933333	0.857143	0	7	7	2	FALSE	RBX1	1.2	GLMN	7	0	2	0.944444	FALSE	0	RBX1	28	5	0.2	hypothalamus
320	2.03571	0.0727513	0.491228	0.4	7	7	4	FALSE	EIF2S1	12.6	EIF3F	7	0	2	0.792857	FALSE	0	EIF2S1	154	3	0.53913	ovary
223	1	1	1	0	6	6	1	FALSE	ISG17	1	MX2	6	0	2	1	FALSE	0	ISG17	12		0	ovary
261	1.89474	0.0119396	0.527778	0.6	6	6	3	FALSE	KIF4A	7.66667	PRC1	6	0	0	0.776316	FALSE	0	KIF4A	16	1	0.511111	ovary
324	3.41667	0.31401	0.292683	0	6	6	6	FALSE	NRP1	1.83333	SEMA3G	6	0	0	0.654762	FALSE	0	NRP1	424	3	0.277778	ovary
346	2.38462	0.0889158	0.419355	0.6	6	6	5	FALSE	IDI1	5.83333	NSDHL	6	0	0	0.802198	FALSE	0	IDI1	188	1	0.388889	ovary
234	1.85714	0.0714286	0.538462	0.5	5	5	4	FALSE	COX7A1	3	UQCRQ	5	0	1	0.785714	FALSE	0	COX7A1	6	6	0.6	hypothalamus	pituitary
246	2.88462	0.227209	0.346667	0.2	5	5	5	FALSE	CYP1A1	3.2	HSD17B12	5	0	0	0.730769	FALSE	0	CYP1A1	408	1	0.333333	ovary
252	2	0.00877193	0.5	0.8	5	5	4	FALSE	CENPF	8.4	DLGAP5	5	0	0	0.75	FALSE	0	CENPF	12	2	0.56	ovary
272	2.41667	0.496377	0.413793	0	5	5	4	FALSE	IL6	2.8	VEGFA	5	0	0	0.797619	FALSE	0	IL6	484	1	0.225	ovary
287	2.70833	0.452899	0.369231	0	5	5	5	FALSE	STAT3	2.8		5	0	0	0.755952	FALSE	0	STAT3	502	2	0.225
294	3.42308	0.127663	0.292135	0.2	5	5	6	FALSE	CYP17A1	2.6	CYP7A1	5	0	0	0.653846	FALSE	0	CYP17A1	136	2	0.366667	ovary
298	2.46154	0.289773	0.40625	0.4	5	5	4	FALSE	HSD17B7	5.2	IDI1	5	0	0	0.791209	FALSE	0	HSD17B7	518	2	0.4	ovary
302	2.42308	0.0991209	0.412698	0.6	5	5	5	FALSE	NSDHL	6.2	SQLE	5	0	0	0.796703	FALSE	0	NSDHL	174	2	0.442857	ovary
319	2.14286	0	0.466667	1	5	5	4	FALSE	EIF1	19.3333	RPS18	5	0	2	0.771429	FALSE	0	EIF1	0	2	0.84058	ovary
321	1.96429	0.00529101	0.509091	0.666667	5	5	3	FALSE	EIF3F	14.5	RPS18	5	0	1	0.807143	FALSE	0	EIF3F	20	4	0.58	hypothalamus
323	2.45833	0.513285	0.40678	0.2	5	5	4	FALSE	VEGFA	3.6		5	0	0	0.791667	FALSE	0	VEGFA	644	1	0.32
347	2.65385	0.106154	0.376812	0.4	5	5	5	FALSE	MVD	5.4	SQLE	5	0	0	0.763736	FALSE	0	MVD	140	2	0.415385	ovary
382	1.57143	0.52381	0.636364	0.166667	5	5	3	FALSE	PSMA3	2	POMP	5	0	1	0.857143	FALSE	0	PSMA3	22	4	0.375	hypothalamus
388	2.85714	0.615385	0.35	0	5	5	6	FALSE	RRAS2	1.75	PIK3CB	5	0	1	0.814286	FALSE	0	RRAS2	112	3	0.25	hypothalamus
392	1.16667	0.933333	0.857143	0	5	5	2	FALSE	VAMP4	1.2	STX12	5	0	0	0.944444	FALSE	0	VAMP4	28	3	0.2	hypothalamus
235	2	0.0238095	0.5	0.666667	4	4	4	FALSE	COX6B2	3.33333	COX7A1	4	0	1	0.75	FALSE	0	COX6B2	2	3	0.666667	hypothalamus	pituitary
239	3.23077	0.08	0.309524	0.333333	4	4	6	FALSE	ACAT2	3.5	ACSS2	4	0	0	0.681319	FALSE	0	ACAT2	98	1	0.361111	ovary
247	3.46154	0.0507839	0.288889	0.333333	4	4	6	FALSE	HSD17B6	3.75	SRD5A2	4	0	0	0.648352	FALSE	0	HSD17B6	102	1	0.416667	ovary
254	2	0.003467	0.5	0.666667	4	4	3	FALSE	PRC1	8.5		4	0	0	0.75	FALSE	0	PRC1	6	1	0.566667
258	2.15789	0	0.463415	1	4	4	4	FALSE	CEP55	8.5	DLGAP5	4	0	0	0.710526	FALSE	0	CEP55	0	1	0.653846	ovary
276	2.05263	0.00116959	0.487179	0.833333	4	4	3	FALSE	CDCA3	9.75	KIF4A	4	0	0	0.736842	FALSE	0	CDCA3	2	1	0.696429	ovary
279	2.875	0.237319	0.347826	0.166667	4	4	5	FALSE	KDR	3.75	PDGFB	4	0	0	0.732143	FALSE	0	KDR	304	3	0.361111	ovary
284	2.69231	0.152308	0.371429	0.333333	4	4	4	FALSE	DHCR7	4.5	NSDHL	4	0	0	0.758242	FALSE	0	DHCR7	168	1	0.425	ovary
309	2.28571	0.140212	0.4375	0.166667	4	4	4	FALSE	EEF1G	7	RPS8	4	0	0	0.742857	FALSE	0	EEF1G	378	4	0.433333	ovary
344	2.69231	0.0353846	0.371429	0.5	4	4	5	FALSE	HMGCR	6.25	IDI1	4	0	0	0.758242	FALSE	0	HMGCR	70	1	0.5	ovary
360	1	0.166667	1	0.666667	4	4	1	FALSE	LSM5	2.33333	PPIH	4	0	1	1	FALSE	0	LSM5	2	3	0.777778	ovary
380	1.71429	0.166667	0.583333	0.333333	4	4	3	FALSE	POMP	3	PSMB10	4	0	1	0.821429	FALSE	0	POMP	8	5	0.533333	hypothalamus
418	1	0.833333	1	0.166667	4	4	1	FALSE	PIKFYVE	1.5	PIK3C2A	4	0	0	1	FALSE	0	PIKFYVE	10	1	0.5	hypothalamus
439	1	0.5	1	0.5	4	4	1	FALSE	STAG2	2.5	SMC2	4	0	0	1	FALSE	0	STAG2	6	2	0.75	hypothalamus
216	1.57143	0.5	0.636364	0	3	3	2	FALSE	NDUFA3	2.66667	UQCRQ	3	0	0	0.857143	FALSE	0	NDUFA3	26	4	0.416667	hypothalamus	pituitary	ovary
217	1.71429	0.214286	0.583333	0.333333	3	3	3	FALSE	UQCR10	3.33333		3	0	0	0.821429	FALSE	0	UQCR10	12	1	0.6	pituitary
221	1	1	1	0	3	3	1	FALSE	MRPL40	1	MRPS18C	3	0	1	1	FALSE	0	MRPL40	2	2	0	pituitary	hypothalamus
227	4	0.384615	0.25	0	3	3	8	FALSE	GNAI1	1.66667	GNGT1	3	0	0	0.7	FALSE	0	GNAI1	70	3	0.333333	pituitary	hypothalamus
233	1	1	1	0	3	3	1	FALSE	GAB1	1	SHC1	3	0	1	1	FALSE	0	GAB1	2	2	0	ovary	pituitary
236	2	0.0238095	0.5	0.666667	3	3	4	FALSE	COX5A	3.33333	COX7A1	3	0	0	0.75	FALSE	0	COX5A	2	1	0.666667	pituitary
240	3.26923	0.0769231	0.305882	0.333333	3	3	6	FALSE	OXpituitary1	4.33333		3	0	0	0.675824	FALSE	0	OXpituitary1	96	6	0.444444	ovary	hypothalamus	pituitary
243	1	0	1	1	3	3	1	FALSE	TNNC2	2	TNNI2	3	0	1	1	FALSE	0	TNNC2	0	6	1	hypothalamus	pituitary	ovary
244	1	0	1	1	3	3	1	FALSE	TNNI2	2		3	0	1	1	FALSE	0	TNNI2	0	2	1	hypothalamus	ovary
274	2.15789	0.105263	0.463415	0.333333	3	3	3	FALSE	CDC25C	7.66667	YWHAG	3	0	0	0.710526	FALSE	0	CDC25C	88	3	0.611111	ovary
275	2.15789	0.0167781	0.463415	0.333333	3	3	3	FALSE	CKS2	8		3	0	0	0.710526	FALSE	0	CKS2	24	2	0.638889
280	1	1	1	0	3	3	1	FALSE	CGA	1	LHB	3	0	1	1	FALSE	0	CGA	2	3	0	hypothalamus
282	2.57692	0.166125	0.38806	0.333333	3	3	4	FALSE	CH25H	4.66667	SQLE	3	0	0	0.774725	FALSE	0	CH25H	154	3	0.433333	ovary
288	1.66667	0.333333	0.6	0	3	3	2	FALSE	CUL2	3	RBX1	3	0	1	0.777778	FALSE	0	CUL2	10	3	0.5	hypothalamus
292	1	0.166667	1	0.666667	3	3	1	FALSE	NCF2	2.33333	NCF4	3	0	0	1	FALSE	0	NCF2	2	1	0.777778	ovary
293	1	0.166667	1	0.666667	3	3	1	FALSE	NCF1	2.33333	NCF4	3	0	0	1	FALSE	0	NCF1	2	2	0.777778	ovary
295	4.07692	0.00102564	0.245283	0.666667	3	3	7	FALSE	SRD5A2	4		3	0	0	0.56044	FALSE	0	SRD5A2	2	2	0.571429
296	3.5	0.0369377	0.285714	0.333333	3	3	6	FALSE	HSD17B2	4.33333	SRD5A2	3	0	0	0.642857	FALSE	0	HSD17B2	92	1	0.5	ovary
304	1	0.666667	1	0.333333	3	3	1	FALSE	DPM2	1.66667	DPM3	3	0	0	1	FALSE	0	DPM2	4	1	0.666667	ovary
322	2.95833	0.153986	0.338028	0.333333	3	3	5	FALSE	FLT1	4.66667	PDGFB	3	0	0	0.720238	FALSE	0	FLT1	240	1	0.481481	ovary
325	3.08333	0.00241546	0.324324	0.666667	3	3	5	FALSE	PDGFB	4	VEGFA	3	0	0	0.702381	FALSE	0	PDGFB	4	1	0.571429	ovary
336	2	0.666667	0.5	0	3	3	4	FALSE	GLUD1	1.66667	GAD1	3	0	0	0.833333	FALSE	0	GLUD1	28	3	0.333333	hypothalamus
343	1.25	0.583333	0.8	0	3	3	2	FALSE	IHH	1.66667	PTHLH	3	0	0	0.916667	FALSE	0	IHH	10	2	0.666667	ovary
345	3.5	0.00384615	0.285714	0.333333	3	3	6	FALSE	MVK	3.66667	PMVK	3	0	0	0.642857	FALSE	0	MVK	4	2	0.666667	ovary
350	3.5	0.163043	0.285714	0	3	3	6	FALSE	JAK3	2.33333	STAT3	3	0	0	0.642857	FALSE	0	JAK3	170	1	0.333333	ovary
355	2.75	0.210145	0.363636	0	3	3	5	FALSE	KIT	3.66667	STAT3	3	0	0	0.75	FALSE	0	KIT	278	1	0.380952	ovary
359	1	0.166667	1	0.666667	3	3	1	FALSE	LSM4	2.33333	LSM6	3	0	0	1	FALSE	0	LSM4	2	1	0.777778	ovary
361	1.33333	0	0.75	1	3	3	2	FALSE	PPIH	3	LSM5	3	0	1	0.833333	FALSE	0	PPIH	0	5	1	hypothalamus
370	1	1	1	0	3	3	1	FALSE	NMNAT3	1	QPRT	3	0	0	1	FALSE	0	NMNAT3	6	2	0	ovary
381	1.57143	0.333333	0.636364	0.333333	3	3	2	FALSE	PSMA5	3.33333	PSME2	3	0	0	0.857143	FALSE	0	PSMA5	16	2	0.5	ovary
383	1.85714	0.309524	0.538462	0	3	3	3	FALSE	PSME2	2		3	0	0	0.785714	FALSE	0	PSME2	16	5	0.5
397	1.25	0.166667	0.8	0.666667	3	3	2	FALSE	TAF10	2.66667	TAF13	3	0	0	0.916667	FALSE	0	TAF10	4	2	0.666667	ovary
398	1.25	0.166667	0.8	0.666667	3	3	2	FALSE	TAF12	2.66667	TAF13	3	0	0	0.916667	FALSE	0	TAF12	4	3	0.666667	ovary
399	1.25	0.5	0.8	0.333333	3	3	2	FALSE	TAF13	2.33333		3	0	0	0.916667	FALSE	0	TAF13	8	5	0.666667
401	1.71429	0.214286	0.583333	0.333333	3	3	3	FALSE	UQCRQ	3.33333		3	0	0	0.821429	FALSE	0	UQCRQ	12	2	0.6
406	1	1	1	0	3	3	1	FALSE	ITGB8	1	ITGA1	3	0	0	1	FALSE	0	ITGB8	6	3	0	hypothalamus
426	3.71429	0.274725	0.269231	0	3	3	8	FALSE	PTPN11	2	JAK1	3	0	0	0.728571	FALSE	0	PTPN11	50	2	0.333333	hypothalamus
427	1.25	0	0.8	1	3	3	2	FALSE	RAD21	3.33333	PDS5A	3	0	0	0.875	FALSE	0	RAD21	0	2	0.833333	hypothalamus
428	1.25	0	0.8	1	3	3	2	FALSE	PDS5A	3.33333		3	0	0	0.875	FALSE	0	PDS5A	0	1	0.833333
438	1.25	0	0.8	1	3	3	2	FALSE	STAG1	3.33333	PDS5A	3	0	0	0.875	FALSE	0	STAG1	0	2	0.833333	hypothalamus
224	1.75	0	0.571429	0	2	2	2	FALSE	MX2	4		2	0	1	0.625	FALSE	0	MX2	0	3	0	ovary	pituitary
226	1.75	0	0.571429	0	2	2	2	FALSE	IFI6	4	ISG17	2	0	1	0.625	FALSE	0	IFI6	0	6	0	ovary	hypothalamus	pituitary
228	4.78571	0.142857	0.208955	0	2	2	9	FALSE	GNGT1	2	PDE6A	2	0	0	0.621429	FALSE	0	GNGT1	26	3	0.5	ovary	hypothalamus	pituitary
229	1.5	0	0.666667	0	2	2	2	FALSE	GADD45GIP1	2	MRPL40	2	0	1	0.75	FALSE	0	GADD45GIP1	0	2	0	hypothalamus	pituitary
230	1	1	1	0	2	2	1	FALSE	FN1	1	ITGA5	2	0	0	1	FALSE	0	FN1	2	3	0	ovary	hypothalamus	pituitary
232	1.5	0	0.666667	0	2	2	2	FALSE	CRK	2	GAB1	2	0	1	0.75	FALSE	0	CRK	0	3	0	ovary	pituitary
237	3.34615	0	0.298851	1	2	2	6	FALSE	AACS	6	ACAT2	2	0	0	0.664835	FALSE	0	AACS	0	1	0.666667	ovary
242	1	0	1	1	2	2	1	FALSE	ApituitaryA1	2	TNNI2	2	0	0	1	FALSE	0	ApituitaryA1	0	1	1	ovary
245	3.65385	0	0.273684	1	2	2	6	FALSE	ALDH1A1	4.5	HSD17B6	2	0	0	0.620879	FALSE	0	ALDH1A1	0	2	0.642857	ovary
249	1	1	1	0	2	2	1	FALSE	USH1C	1		2	0	0	1	FALSE	0	USH1C	2	2	0
260	2.47368	0.00194932	0.404255	0	2	2	4	FALSE	CDK1	5.5	CKS2	2	0	0	0.631579	FALSE	0	CDK1	2	3	0.642857	ovary
263	1	1	1	0	2	2	1	FALSE	BMPR1A	1	GDF5	2	0	0	1	FALSE	0	BMPR1A	2	3	0	ovary
265	1	1	1	0	2	2	1	FALSE	C1QB	1	C1S	2	0	0	1	FALSE	0	C1QB	2	4	0	ovary
269	1	1	1	0	2	2	1	FALSE	PVALB	1	SST	2	0	0	1	FALSE	0	PVALB	2	2	0	ovary
270	3.20833	0.15942	0.311688	0	2	2	5	FALSE	CCL2	3.5	IL6	2	0	0	0.684524	FALSE	0	CCL2	116	3	0.5	ovary
271	4.08333	0.0833333	0.244898	0	2	2	6	FALSE	CCR2	1.5		2	0	0	0.559524	FALSE	0	CCR2	60	1	0.5
281	1.5	0	0.666667	0	2	2	2	FALSE	LHB	2		2	0	1	0.75	FALSE	0	LHB	0	2	0
283	3.03846	0.129714	0.329114	0	2	2	5	FALSE	CYP7A1	4		2	0	0	0.708791	FALSE	0	CYP7A1	126	1	0.5
291	1.33333	0	0.75	1	2	2	2	FALSE	CYBB	3	NCF1	2	0	0	0.833333	FALSE	0	CYBB	0	2	1	ovary
299	3.15385	0	0.317073	1	2	2	5	FALSE	HSD17B12	5	HSD17B7	2	0	0	0.692308	FALSE	0	HSD17B12	0	2	0.625	ovary
301	3.57692	0.0769231	0.27957	0	2	2	5	FALSE	LIPA	2.5		2	0	0	0.631868	FALSE	0	LIPA	82	2	0.5
305	1.33333	0	0.75	1	2	2	2	FALSE	PIGL	2.5	PIGP	2	0	0	0.833333	FALSE	0	PIGL	0	1	0.833333	ovary
306	1.33333	0	0.75	1	2	2	2	FALSE	PIGP	2.5		2	0	0	0.833333	FALSE	0	PIGP	0	2	0.833333
315	1.33333	0.666667	0.75	0	2	2	2	FALSE	EGR1	1.5	FOSB	2	0	0	0.888889	FALSE	0	EGR1	4	2	0.5	ovary
316	1.33333	0.666667	0.75	0	2	2	2	FALSE	FOS	1.5	JUNB	2	0	0	0.888889	FALSE	0	FOS	4	1	0.5	ovary
330	2.57143	0.285714	0.388889	0	2	2	5	FALSE	GLS2	2	GLUD1	2	0	0	0.738095	FALSE	0	GLS2	12	2	0.5	ovary
331	2.28571	0.47619	0.4375	0	2	2	4	FALSE	GGT5	2	GAD1	2	0	0	0.785714	FALSE	0	GGT5	20	6	0.5	hypothalamus
332	2.85714	0.285714	0.35	0	2	2	5	FALSE	GSS	1.5		2	0	0	0.690476	FALSE	0	GSS	12	1	0.5
333	1.75	0.0833333	0.571429	0	2	2	3	FALSE	GLI1	2	HHIP	2	0	0	0.75	FALSE	0	GLI1	2	1	1	ovary
334	1.5	0.166667	0.666667	0	2	2	2	FALSE	PTCH1	2.5		2	0	0	0.833333	FALSE	0	PTCH1	4	3	0.75
335	1.5	0.166667	0.666667	0	2	2	2	FALSE	HHIP	2.5	IHH	2	0	0	0.833333	FALSE	0	HHIP	4	4	0.75	ovary
340	1.33333	0.666667	0.75	0	2	2	2	FALSE	GUCY2F	1.5	ITPA	2	0	0	0.888889	FALSE	0	GUCY2F	4	4	0.5	ovary
341	1.33333	0.666667	0.75	0	2	2	2	FALSE	ITPA	1.5		2	0	0	0.888889	FALSE	0	ITPA	4	3	0.5
358	3.58333	0.0833333	0.27907	0	2	2	6	FALSE	SOCS3	3	STAT3	2	0	0	0.630952	FALSE	0	SOCS3	86	2	0.5	ovary
362	1.33333	0	0.75	1	2	2	2	FALSE	LSM6	3		2	0	0	0.833333	FALSE	0	LSM6	0	3	1
364	1	1	1	0	2	2	1	FALSE	MAPK13	1	MAPKAPK5	2	0	0	1	FALSE	0	MAPK13	2	2	0	ovary
367	3.53846	0	0.282609	1	2	2	6	FALSE	PMVK	4		2	0	0	0.637363	FALSE	0	PMVK	0	2	0.666667
372	1.33333	0	0.75	1	2	2	2	FALSE	NCF4	3		2	0	0	0.833333	FALSE	0	NCF4	0	3	1
373	2.14286	0.285714	0.466667	0	2	2	3	FALSE	UQCRB	2		2	0	0	0.714286	FALSE	0	UQCRB	14	1	0.5
386	2	0	0.5	0	2	2	3	FALSE	SKP1	5		2	0	1	0.666667	FALSE	0	SKP1	0	5	0
389	3.78571	0	0.264151	0	2	2	7	FALSE	SHOC2	4	RRAS2	2	0	1	0.721429	FALSE	0	SHOC2	0	2	0	hypothalamus
395	1.66667	0.333333	0.6	0	2	2	2	FALSE	VTI1A	3		2	0	0	0.777778	FALSE	0	VTI1A	10	1	0.5
396	1.75	0	0.571429	1	2	2	3	FALSE	SUPT3H	3	TAF12	2	0	0	0.75	FALSE	0	SUPT3H	0	1	1	ovary
404	2	0.571429	0.5	0	2	2	3	FALSE	GAD1	2.5		2	0	0	0.833333	FALSE	0	GAD1	24	2	0.5
410	4.5	0.142857	0.222222	0	2	2	9	FALSE	JAK1	2	IL6R	2	0	0	0.65	FALSE	0	JAK1	26	2	0.5	hypothalamus
412	1.33333	0.666667	0.75	0	2	2	2	FALSE	LIN7C	1.5	CASK	2	0	0	0.888889	FALSE	0	LIN7C	4	2	0.5	hypothalamus
414	1.33333	0.666667	0.75	0	2	2	2	FALSE	MPP5	1.5	MPDZ	2	0	0	0.888889	FALSE	0	MPP5	4	1	0.5	hypothalamus
416	3.42857	0.0989011	0.291667	0	2	2	7	FALSE	PIK3CB	3	IRS1	2	0	0	0.757143	FALSE	0	PIK3CB	18	1	0.5	hypothalamus
417	3.85714	0.032967	0.259259	0	2	2	8	FALSE	IRS1	2.5		2	0	0	0.714286	FALSE	0	IRS1	6	1	0.5
420	1.5	0	0.666667	1	2	2	2	FALSE	PIK3C2A	3		2	0	0	0.75	FALSE	0	PIK3C2A	0	1	0.75
423	2	0.0476191	0.5	0	2	2	3	FALSE	PSMB10	3	PSME2	2	0	0	0.75	FALSE	0	PSMB10	4	2	0.666667	hypothalamus
429	2.92857	0.527473	0.341463	0	2	2	5	FALSE	RAPGEF2	3	RAP1B	2	0	0	0.807143	FALSE	0	RAPGEF2	96	1	0.5	hypothalamus
430	3.14286	0.494505	0.318182	0	2	2	6	FALSE	RAP1B	2		2	0	0	0.785714	FALSE	0	RAP1B	90	1	0.5
431	3.5	0.43956	0.285714	0	2	2	7	FALSE	RAPGEF4	2.5	GNAI1	2	0	0	0.75	FALSE	0	RAPGEF4	80	1	0.5	hypothalamus
436	1.5	0	0.666667	1	2	2	2	FALSE	SACM1L	3	PIK3C2A	2	0	0	0.75	FALSE	0	SACM1L	0	2	0.75	hypothalamus
437	3.28571	0.296703	0.304348	0	2	2	7	FALSE	SOS1	3.5	RRAS2	2	0	0	0.771429	FALSE	0	SOS1	54	1	0.5	hypothalamus
442	1	1	1	0	2	2	1	FALSE	SNAP25	1		2	0	0	1	FALSE	0	SNAP25	2	1	0
219	2.52632	0	0.395833	0	1	1	4	FALSE	SKA1	9		1	0	0	0.618421	FALSE	0	SKA1	0	2	0	pituitary
220	2.52632	0	0.395833	0	1	1	4	FALSE	NCAPG	9	NDC80	1	0	0	0.618421	FALSE	0	NCAPG	0	1	0	pituitary
222	1.5	0	0.666667	0	1	1	2	FALSE	MRPS18C	2		1	0	0	0.75	FALSE	0	MRPS18C	0	1	0	pituitary
225	1.75	0	0.571429	0	1	1	2	FALSE	IRF7	4	ISG17	1	0	0	0.625	FALSE	0	IRF7	0	1	0	pituitary
231	1.5	0	0.666667	0	1	1	2	FALSE	ITGB1	2		1	0	0	0.75	FALSE	0	ITGB1	0	1	0	pituitary
241	4.19231	0	0.238532	0	1	1	7	FALSE	ACSS2	4		1	0	0	0.543956	FALSE	0	ACSS2	0	2	0	ovary
248	1.5	0	0.666667	0	1	1	2	FALSE	ANKS4B	2	USH1C	1	0	0	0.75	FALSE	0	ANKS4B	0	2	0	ovary
262	1.5	0	0.666667	0	1	1	2	FALSE	BMP2	2	BMPR1A	1	0	0	0.75	FALSE	0	BMP2	0	1	0	ovary
264	1.5	0	0.666667	0	1	1	2	FALSE	GDF5	2		1	0	0	0.75	FALSE	0	GDF5	0	2	0
266	1.5	0	0.666667	0	1	1	2	FALSE	C1QC	2		1	0	0	0.75	FALSE	0	C1QC	0	4	0
267	1.5	0	0.666667	0	1	1	2	FALSE	C1S	2		1	0	0	0.75	FALSE	0	C1S	0	1	0
268	1.5	0	0.666667	0	1	1	2	FALSE	CALB2	2	PVALB	1	0	0	0.75	FALSE	0	CALB2	0	3	0	ovary
273	5.04167	0	0.198347	0	1	1	7	FALSE	CCL8	2	CCR2	1	0	0	0.422619	FALSE	0	CCL8	0	3	0	ovary
277	3.10526	0	0.322034	0	1	1	4	FALSE	YWHAG	3		1	0	0	0.473684	FALSE	0	YWHAG	0	2	0
278	3.83333	0	0.26087	0	1	1	6	FALSE	CDH5	4	KDR	1	0	0	0.595238	FALSE	0	CDH5	0	1	0	ovary
286	3.66667	0	0.272727	0	1	1	6	FALSE	CISH	5	STAT3	1	0	0	0.619048	FALSE	0	CISH	0	2	0	ovary
290	2.5	0	0.4	0	1	1	3	FALSE	ZYG11B	2		1	0	0	0.5	FALSE	0	ZYG11B	0	2	0
297	4.38462	0	0.22807	0	1	1	7	FALSE	SULT2B1	5		1	0	0	0.516484	FALSE	0	SULT2B1	0	4	0
300	4.53846	0	0.220339	0	1	1	6	FALSE	DHCR24	2	LIPA	1	0	0	0.494505	FALSE	0	DHCR24	0	2	0	ovary
303	2.47368	0	0.404255	0	1	1	4	FALSE	HMMR	10		1	0	0	0.631579	FALSE	0	HMMR	0	2	0
307	1.66667	0	0.6	0	1	1	2	FALSE	DPM3	3		1	0	0	0.666667	FALSE	0	DPM3	0	6	0
308	3.25	0	0.307692	0	1	1	5	FALSE	EEF1A2	4	EEF1G	1	0	0	0.55	FALSE	0	EEF1A2	0	1	0	ovary
311	3.25	0	0.307692	0	1	1	5	FALSE	GSPT1	4		1	0	0	0.55	FALSE	0	GSPT1	0	1	0
317	2	0	0.5	0	1	1	3	FALSE	FOSB	2		1	0	0	0.666667	FALSE	0	FOSB	0	3	0
318	4.23077	0	0.236364	0	1	1	7	FALSE	EHHADH	3	OXpituitary1	1	0	0	0.538462	FALSE	0	EHHADH	0	1	0	ovary
326	1.5	0	0.666667	0	1	1	2	FALSE	ITGA5	2		1	0	0	0.75	FALSE	0	ITGA5	0	3	0
327	2	0	0.5	0	1	1	3	FALSE	JUNB	2		1	0	0	0.666667	FALSE	0	JUNB	0	2	0
328	1.5	0	0.666667	0	1	1	2	FALSE	SHC1	2		1	0	0	0.75	FALSE	0	SHC1	0	1	0
329	3.42857	0	0.291667	0	1	1	6	FALSE	GFPT2	2	GLS2	1	0	0	0.595238	FALSE	0	GFPT2	0	3	0	ovary
337	2.85714	0	0.35	0	1	1	5	FALSE	NIT2	3		1	0	0	0.690476	FALSE	0	NIT2	0	2	0
338	5.71429	0	0.175	0	1	1	10	FALSE	PDE6A	2		1	0	0	0.528571	FALSE	0	PDE6A	0	2	0
339	3.71429	0	0.269231	0	1	1	6	FALSE	GPX3	2	GSS	1	0	0	0.547619	FALSE	0	GPX3	0	4	0	ovary
342	2	0	0.5	0	1	1	3	FALSE	GUK1	2	ITPA	1	0	0	0.666667	FALSE	0	GUK1	0	1	0	ovary
348	2	0	0.5	0	1	1	3	FALSE	PTHLH	3		1	0	0	0.666667	FALSE	0	PTHLH	0	2	0
349	4.45833	0	0.224299	0	1	1	7	FALSE	IL2RA	3	JAK3	1	0	0	0.505952	FALSE	0	IL2RA	0	1	0	ovary
351	4.45833	0	0.224299	0	1	1	7	FALSE	IL4R	3	JAK3	1	0	0	0.505952	FALSE	0	IL4R	0	2	0	ovary
352	3.375	0	0.296296	0	1	1	5	FALSE	TLR2	5		1	0	0	0.660714	FALSE	0	TLR2	0	1	0
353	3.375	0	0.296296	0	1	1	5	FALSE	PTGS2	5		1	0	0	0.660714	FALSE	0	PTGS2	0	2	0
354	1.75	0	0.571429	0	1	1	2	FALSE	UBA7	4		1	0	0	0.625	FALSE	0	UBA7	0	1	0
356	3.70833	0	0.269663	0	1	1	6	FALSE	KITLG	3		1	0	0	0.613095	FALSE	0	KITLG	0	1	0
357	4.54167	0	0.220183	0	1	1	7	FALSE	LEPR	2	SOCS3	1	0	0	0.494048	FALSE	0	LEPR	0	1	0	ovary
363	1.5	0	0.666667	0	1	1	2	FALSE	MAP2K6	2	MAPK13	1	0	0	0.75	FALSE	0	MAP2K6	0	2	0	ovary
365	1.5	0	0.666667	0	1	1	2	FALSE	MAPKAPK5	2		1	0	0	0.75	FALSE	0	MAPKAPK5	0	1	0
366	2.21429	0	0.451613	0	1	1	4	FALSE	MRPL21	23	RPS18	1	0	0	0.757143	FALSE	0	MRPL21	0	1	0	ovary
368	1.5	0	0.666667	0	1	1	2	FALSE	MYO7A	2	USH1C	1	0	0	0.75	FALSE	0	MYO7A	0	2	0	ovary
369	1.66667	0	0.6	0	1	1	2	FALSE	NADSYN1	3	NMNAT3	1	0	0	0.666667	FALSE	0	NADSYN1	0	1	0	ovary
371	1.66667	0	0.6	0	1	1	2	FALSE	NAMPT	3	NMNAT3	1	0	0	0.666667	FALSE	0	NAMPT	0	1	0	ovary
374	1.66667	0	0.6	0	1	1	2	FALSE	QPRT	3		1	0	0	0.666667	FALSE	0	QPRT	0	1	0
375	4.375	0	0.228571	0	1	1	7	FALSE	SEMA3F	6		1	0	0	0.517857	FALSE	0	SEMA3F	0	1	0
376	4.375	0	0.228571	0	1	1	7	FALSE	SEMA3C	6		1	0	0	0.517857	FALSE	0	SEMA3C	0	1	0
377	4.375	0	0.228571	0	1	1	7	FALSE	SEMA3D	6		1	0	0	0.517857	FALSE	0	SEMA3D	0	1	0
378	4.375	0	0.228571	0	1	1	7	FALSE	SEMA3G	6		1	0	0	0.517857	FALSE	0	SEMA3G	0	1	0
379	2.5	0	0.4	0	1	1	4	FALSE	TAB3	16		1	0	0	0.7	FALSE	0	TAB3	0	2	0
384	2.71429	0	0.368421	0	1	1	4	FALSE	PSME1	3	PSME2	1	0	0	0.571429	FALSE	0	PSME1	0	2	0	ovary
385	1.5	0	0.666667	0	1	1	2	FALSE	SST	2		1	0	0	0.75	FALSE	0	SST	0	2	0
390	3	0	0.333333	0	1	1	4	FALSE	SDHB	2	UQCRB	1	0	0	0.5	FALSE	0	SDHB	0	1	0	ovary
391	2	0	0.5	0	1	1	3	FALSE	STX3	5	VAMP4	1	0	0	0.666667	FALSE	0	STX3	0	1	0	ovary
393	2	0	0.5	0	1	1	3	FALSE	STX4	5	VAMP4	1	0	0	0.666667	FALSE	0	STX4	0	1	0	ovary
394	2.5	0	0.4	0	1	1	3	FALSE	STX8	2	VTI1A	1	0	0	0.5	FALSE	0	STX8	0	3	0	ovary
400	1.5	0	0.666667	0	1	1	2	FALSE	FSHB	2		1	0	0	0.75	FALSE	0	FSHB	0	3	0
402	3	0	0.333333	0	1	1	5	FALSE	EIF2S2	5	EIF2S1	1	0	0	0.6	FALSE	0	EIF2S2	0	2	0	hypothalamus
405	2	0	0.5	0	1	1	3	FALSE	GUCA1A	2	GUCY2F	1	0	0	0.666667	FALSE	0	GUCA1A	0	3	0	hypothalamus
407	1.66667	0	0.6	0	1	1	2	FALSE	ITGA2	3		1	0	0	0.666667	FALSE	0	ITGA2	0	2	0
408	1.66667	0	0.6	0	1	1	2	FALSE	ITGA6	3		1	0	0	0.666667	FALSE	0	ITGA6	0	1	0
409	1.66667	0	0.6	0	1	1	2	FALSE	ITGA1	3		1	0	0	0.666667	FALSE	0	ITGA1	0	2	0
411	5.42857	0	0.184211	0	1	1	10	FALSE	IL6R	2		1	0	0	0.557143	FALSE	0	IL6R	0	1	0
413	2	0	0.5	0	1	1	3	FALSE	CASK	2		1	0	0	0.666667	FALSE	0	CASK	0	1	0
415	2	0	0.5	0	1	1	3	FALSE	MPDZ	2		1	0	0	0.666667	FALSE	0	MPDZ	0	1	0
419	1.75	0	0.571429	0	1	1	2	FALSE	MTM1	4		1	0	0	0.625	FALSE	0	MTM1	0	1	0
421	1.75	0	0.571429	0	1	1	2	FALSE	PIP4K2B	4	PIKFYVE	1	0	0	0.625	FALSE	0	PIP4K2B	0	1	0	hypothalamus
422	4.92857	0	0.202899	0	1	1	9	FALSE	PovaryB4	3	GNAI1	1	0	0	0.607143	FALSE	0	PovaryB4	0	1	0	hypothalamus
424	2.42857	0	0.411765	0	1	1	4	FALSE	PSMD1	4	PSMA3	1	0	0	0.642857	FALSE	0	PSMD1	0	1	0	hypothalamus
425	2.42857	0	0.411765	0	1	1	4	FALSE	PSME4	4	PSMA3	1	0	0	0.642857	FALSE	0	PSME4	0	1	0	hypothalamus
432	2	0	0.5	0	1	1	3	FALSE	CUL4B	5		1	0	0	0.666667	FALSE	0	CUL4B	0	2	0
433	2	0	0.5	0	1	1	3	FALSE	DCUN1D1	5		1	0	0	0.666667	FALSE	0	DCUN1D1	0	1	0
434	2	0	0.5	0	1	1	3	FALSE	GLMN	5		1	0	0	0.666667	FALSE	0	GLMN	0	1	0
435	2.21429	0	0.451613	0	1	1	4	FALSE	EIF5A2	23		1	0	0	0.757143	FALSE	0	EIF5A2	0	1	0
440	1.75	0	0.571429	0	1	1	2	FALSE	SMC2	4		1	0	0	0.625	FALSE	0	SMC2	0	1	0
441	1.5	0	0.666667	0	1	1	2	FALSE	STXBP1	2	SNAP25	1	0	0	0.75	FALSE	0	STXBP1	0	3	0	hypothalamus
443	1.5	0	0.666667	0	1	1	2	FALSE	SYT1	2	SNAP25	1	0	0	0.75	FALSE	0	SYT1	0	1	0	hypothalamus
444	2	0	0.5	0	1	1	3	FALSE	TAF2	3	TAF13	1	0	0	0.666667	FALSE	0	TAF2	0	1	0	hypothalamus
445	2	0	0.5	0	1	1	3	FALSE	SNAP23	5		1	0	0	0.666667	FALSE	0	SNAP23	0	2	0
446	2	0	0.5	0	1	1	3	FALSE	STX12	5		1	0	0	0.666667	FALSE	0	STX12	0	2	0
